# Supplementary material for: Dynamic pre-structuration of lipid nanodomain-segregating remorin proteins
Source: Commun Biol. 2024 Dec 5;7:1620. doi: 10.1038/s42003-024-07330-y (PMC11621693; doi:10.1038/s42003-024-07330-y)
Supplement: Supplementary file 3 — Supplementary Data 1 [file 42003_2024_7330_MOESM3_ESM.zip]

Archive with 8 entries (7 files):
- supp-data-1/
- __MACOSX/._supp-data-1
- supp-data-1/.DS_Store
- __MACOSX/supp-data-1/._.DS_Store
- supp-data-1/restraints table.ods
- __MACOSX/supp-data-1/._restraints table.ods
- supp-data-1/Supplementary-data-REM_sequence.txt
- __MACOSX/supp-data-1/._Supplementary-data-REM_sequence.txt
