# Supplementary material for: Dynamic pre-structuration of lipid nanodomain-segregating remorin proteins
Source: Commun Biol. 2024 Dec 5;7:1620. doi: 10.1038/s42003-024-07330-y (PMC11621693; doi:10.1038/s42003-024-07330-y)
Supplement: Supplementary file 3 — Supplementary Data 1 [file 42003_2024_7330_MOESM3_ESM.zip › supp-data-1/restraints table.ods]

## Sheet: Sheet2
	AtREM1.1/156-175	AtREM1.2/193-212	AtREM1.3/171-190	MtREM2.2/189-208	AtREM4.1/277-296	AtREM5.1/536-555	AtREM6.2/490-509	AtREM6.3/423-442	AtREM6.4/408-427	AtREM6.5/328-347	StREM1.3/150-198	StREM1.3/160-198	StREM1.3/171-198
Total restraints	422	471	403	350	319	460	581	325	397	405	1238	940	744
Unambig distance restraints	392	439	379	318	289	428	549	293	365	373	1185	896	718
Intra-residue (|i-j| = 0)	170	158	155	165	141	134	270	112	138	197	532	386	299
Sequential (|i-j| = 1)	106	107	89	88	66	85	124	85	95	81	285	210	153
Medium range (|i-j|>1 and |i-j|<5)	106	137	104	41	36	61	134	49	67	85	343	282	235
Long range (|i-j| R5)	10	37	31	24	46	148	21	47	65	10	25	18	31
Inter-chain	0	0	0	0	0	0	0	0	0	0	0	0	0
Hydrogen bond restraints	0	0	0	0	0	0	0	0	0	0	0	0	0
Disulfide bond restraints	0	0	0	0	0	0	0	0	0	0	0	0	0
Total dihedral-angle restraints	30	32	24	32	30	32	32	32	32	32	53	44	26
Number of residues	20	20	20	20	20	20	20	20	20	20	49	39	28
Number of restraints per residue	21.1	23.55	20.15	17.5	15.95	23	29.05	16.25	19.85	20.25	25.27	24.10	26.57
Number of long-range restraints per residue	0.50	1.85	1.55	1.20	2.30	7.40	1.05	2.35	3.25	0.50	0.51	0.46	1.11

## Sheet: AtREM1.1156-175_Unambig
assign	(segid	"	A"	and	resid	165	and	name	HN)	(segid	"	A"	and	resid	164	and	name	HA)	2.543	0.808	0.808	weight	1	!	spec=AtRE...OESY,	no=4, id=0, vol=3.314243e+11			1			value
assign	(segid	"	A"	and	resid	165	and	name	HN)	(segid	"	A"	and	resid	164	and	name	HG21)	3.638	1.655	1.655	weight	1	!	spec=AtRE...OESY,	no=8, id=1, vol=3.865222e+10			1		Intra-residue (|i-j| = 0)	170
assign	(segid	"	A"	and	resid	167	and	name	HN)	(segid	"	A"	and	resid	166	and	name	HA)	2.216	0.614	0.614	weight	1	!	spec=AtRE...OESY,	no=13, id=3, vol=7.567059e+11			1		Sequential (|i-j| = 1)	106
assign	(segid	"	A"	and	resid	167	and	name	HN)	(segid	"	A"	and	resid	166	and	name	HB)	3.153	1.243	1.243	weight	1	!	spec=AtRE...OESY,	no=14, id=4, vol=9.129499e+10			1		Medium range (|i-j|>1 and |i-j|<5)	106
assign	(segid	"	A"	and	resid	157	and	name	HN)	(segid	"	A"	and	resid	156	and	name	HA)	2.683	0.9	0.9	weight	1	!	spec=AtRE...OESY,	no=15, id=5, vol=2.404563e+11			1		Long range (|i-j| R5)	10
assign	(segid	"	A"	and	resid	174	and	name	HN)	(segid	"	A"	and	resid	173	and	name	HA1)	2.965	1.099	1.099	weight	1	!	spec=AtRE...OESY,	no=20, id=6, vol=1.319518e+11			1		Inter-chain	0
assign	(segid	"	A"	and	resid	174	and	name	HN)	(segid	"	A"	and	resid	173	and	name	HA2)	3.053	1.165	1.165	weight	1	!	spec=AtRE...OESY,	no=21, id=7, vol=1.107642e+11			1
assign	(segid	"	A"	and	resid	173	and	name	HN)	(segid	"	A"	and	resid	172	and	name	HB1)	3.782	1.788	1.788	weight	1	!	spec=AtRE...OESY,	no=22, id=8, vol=3.062032e+10			1
assign	(segid	"	A"	and	resid	168	and	name	HD1)	(segid	"	A"	and	resid	167	and	name	HA)	2.515	0.791	0.791	weight	1	!	spec=AtRE...OESY,	no=30, id=12, vol=3.545178e+11			1
assign	(segid	"	A"	and	resid	168	and	name	HD2)	(segid	"	A"	and	resid	167	and	name	HA)	2.597	0.843	0.843	weight	1	!	spec=AtRE...OESY,	no=31, id=13, vol=2.924032e+11			1
assign	(segid	"	A"	and	resid	168	and	name	HA)	(segid	"	A"	and	resid	169	and	name	HN)	2.151	0.578	0.578	weight	1	!	spec=AtRE...OESY,	no=53, id=18, vol=9.048088e+11			1
assign	(segid	"	A"	and	resid	168	and	name	HB1)	(segid	"	A"	and	resid	169	and	name	HN)	3.429	1.47	1.47	weight	1	!	spec=AtRE...OESY,	no=54, id=19, vol=5.514861e+10			1
assign	(segid	"	A"	and	resid	168	and	name	HB2)	(segid	"	A"	and	resid	169	and	name	HN)	3.586	1.607	1.607	weight	1	!	spec=AtRE...OESY,	no=55, id=20, vol=4.216822e+10			1
assign	(segid	"	A"	and	resid	168	and	name	HD1)	(segid	"	A"	and	resid	167	and	name	HB2)	3.321	1.378	1.378	weight	1	!	spec=AtRE...OESY,	no=58, id=21, vol=6.687087e+10			1
assign	(segid	"	A"	and	resid	168	and	name	HD2)	(segid	"	A"	and	resid	167	and	name	HB2)	2.881	1.037	1.037	weight	1	!	spec=AtRE...OESY,	no=59, id=22, vol=1.569061e+11			1
assign	(segid	"	A"	and	resid	168	and	name	HD1)	(segid	"	A"	and	resid	168	and	name	HD2)	1.884	0.444	0.444	weight	1	!	spec=AtRE...OESY,	no=60, id=23, vol=2.002585e+12			0
assign	(segid	"	A"	and	resid	172	and	name	HN)	(segid	"	A"	and	resid	171	and	name	HA)	2.328	0.678	0.678	weight	1	!	spec=AtRE...OESY,	no=63, id=25, vol=5.626828e+11			1
assign	(segid	"	A"	and	resid	170	and	name	HN)	(segid	"	A"	and	resid	169	and	name	HA)	2.164	0.586	0.586	weight	1	!	spec=AtRE...OESY,	no=77, id=29, vol=8.724584e+11			1
assign	(segid	"	A"	and	resid	160	and	name	HN)	(segid	"	A"	and	resid	159	and	name	HA)	2.324	0.675	0.675	weight	1	!	spec=AtRE...OESY,	no=88, id=30, vol=5.689488e+11			1
assign	(segid	"	A"	and	resid	175	and	name	HN)	(segid	"	A"	and	resid	174	and	name	HB2)	3.271	1.338	1.338	weight	1	!	spec=AtRE...OESY,	no=91, id=31, vol=7.318605e+10			1
assign	(segid	"	A"	and	resid	159	and	name	HN)	(segid	"	A"	and	resid	158	and	name	HA)	2.378	0.707	0.707	weight	1	!	spec=AtRE...OESY,	no=106, id=36, vol=4.962202e+11			1
assign	(segid	"	A"	and	resid	170	and	name	HN)	(segid	"	A"	and	resid	168	and	name	HB1)	4.263	2.272	2.272	weight	1	!	spec=AtRE...OESY,	no=125, id=40, vol=1.493225e+10			2
assign	(segid	"	A"	and	resid	156	and	name	HT3)	(segid	"	A"	and	resid	160	and	name	HB1)	4.255	2.264	2.264	weight	1	!	spec=AtRE...OESY,	no=127, id=41, vol=1.510100e+10			4
assign	(segid	"	A"	and	resid	160	and	name	HN)	(segid	"	A"	and	resid	162	and	name	HG1)	4.186	2.19	2.19	weight	1	!	spec=AtRE...OESY,	no=132, id=42, vol=1.666476e+10			2
assign	(segid	"	A"	and	resid	172	and	name	HD1)	(segid	"	A"	and	resid	171	and	name	HB2)	4.227	2.234	2.234	weight	1	!	spec=AtRE...OESY,	no=133, id=43, vol=1.571095e+10			1
assign	(segid	"	A"	and	resid	161	and	name	HE1)	(segid	"	A"	and	resid	158	and	name	HB2)	3.582	1.604	1.604	weight	1	!	spec=AtRE...OESY,	no=135, id=44, vol=4.245858e+10			3
assign	(segid	"	A"	and	resid	161	and	name	HD1)	(segid	"	A"	and	resid	158	and	name	HB2)	3.598	1.618	1.618	weight	1	!	spec=AtRE...OESY,	no=136, id=45, vol=4.131183e+10			3
assign	(segid	"	A"	and	resid	160	and	name	HN)	(segid	"	A"	and	resid	159	and	name	HB2)	3.086	1.191	1.191	weight	1	!	spec=AtRE...OESY,	no=138, id=47, vol=1.037607e+11			1
assign	(segid	"	A"	and	resid	161	and	name	HD1)	(segid	"	A"	and	resid	160	and	name	HG1)	4.17	2.174	2.174	weight	1	!	spec=AtRE...OESY,	no=143, id=48, vol=1.705165e+10			1
assign	(segid	"	A"	and	resid	167	and	name	HN)	(segid	"	A"	and	resid	164	and	name	HG21)	3.238	1.311	1.311	weight	1	!	spec=AtRE...OESY,	no=145, id=50, vol=7.780467e+10			3
assign	(segid	"	A"	and	resid	174	and	name	HD1)	(segid	"	A"	and	resid	173	and	name	HA1)	4.32	2.333	2.333	weight	1	!	spec=AtRE...OESY,	no=154, id=52, vol=1.379867e+10			1
assign	(segid	"	A"	and	resid	161	and	name	HD1)	(segid	"	A"	and	resid	161	and	name	HB2)	2.496	0.779	0.779	weight	1	!	spec=AtRE...OESY,	no=160, id=53, vol=3.710092e+11			0
assign	(segid	"	A"	and	resid	161	and	name	HE1)	(segid	"	A"	and	resid	161	and	name	HB1)	3.897	1.898	1.898	weight	1	!	spec=AtRE...OESY,	no=163, id=54, vol=2.560891e+10			0
assign	(segid	"	A"	and	resid	161	and	name	HD1)	(segid	"	A"	and	resid	161	and	name	HB1)	2.518	0.792	0.792	weight	1	!	spec=AtRE...OESY,	no=164, id=55, vol=3.521645e+11			0
assign	(segid	"	A"	and	resid	172	and	name	HE1)	(segid	"	A"	and	resid	172	and	name	HA)	4.062	2.063	2.063	weight	1	!	spec=AtRE...OESY,	no=171, id=56, vol=1.995427e+10			0
assign	(segid	"	A"	and	resid	172	and	name	HD1)	(segid	"	A"	and	resid	172	and	name	HA)	3.291	1.354	1.354	weight	1	!	spec=AtRE...OESY,	no=172, id=57, vol=7.057398e+10			0
assign	(segid	"	A"	and	resid	161	and	name	HD1)	(segid	"	A"	and	resid	161	and	name	HA)	2.693	0.906	0.906	weight	1	!	spec=AtRE...OESY,	no=174, id=58, vol=2.352775e+11			0
assign	(segid	"	A"	and	resid	161	and	name	HE1)	(segid	"	A"	and	resid	161	and	name	HA)	4.292	2.303	2.303	weight	1	!	spec=AtRE...OESY,	no=175, id=59, vol=1.433957e+10			0
assign	(segid	"	A"	and	resid	163	and	name	HN)	(segid	"	A"	and	resid	161	and	name	HA)	3.887	1.888	1.888	weight	1	!	spec=AtRE...OESY,	no=176, id=60, vol=2.600757e+10			2
assign	(segid	"	A"	and	resid	156	and	name	HT3)	(segid	"	A"	and	resid	174	and	name	HA)	4.417	2.439	2.439	weight	1	!	spec=AtRE...OESY,	no=177, id=61, vol=1.207196e+10			18
assign	(segid	"	A"	and	resid	156	and	name	HT3)	(segid	"	A"	and	resid	157	and	name	HA)	3.377	1.426	1.426	weight	1	!	spec=AtRE...OESY,	no=179, id=62, vol=6.043573e+10			1
assign	(segid	"	A"	and	resid	161	and	name	HE1)	(segid	"	A"	and	resid	164	and	name	HA)	4.01	2.01	2.01	weight	1	!	spec=AtRE...OESY,	no=186, id=64, vol=2.155430e+10			3
assign	(segid	"	A"	and	resid	172	and	name	HD1)	(segid	"	A"	and	resid	171	and	name	HA)	4.146	2.148	2.148	weight	1	!	spec=AtRE...OESY,	no=189, id=66, vol=1.766860e+10			1
assign	(segid	"	A"	and	resid	172	and	name	HE1)	(segid	"	A"	and	resid	170	and	name	HA)	4.207	2.212	2.212	weight	1	!	spec=AtRE...OESY,	no=190, id=67, vol=1.617799e+10			2
assign	(segid	"	A"	and	resid	161	and	name	HD1)	(segid	"	A"	and	resid	162	and	name	HA)	3.662	1.676	1.676	weight	1	!	spec=AtRE...OESY,	no=191, id=68, vol=3.718087e+10			1
assign	(segid	"	A"	and	resid	170	and	name	HN)	(segid	"	A"	and	resid	169	and	name	HB)	2.989	1.117	1.117	weight	1	!	spec=AtRE...OESY,	no=212, id=72, vol=1.257845e+11			1
assign	(segid	"	A"	and	resid	166	and	name	HN)	(segid	"	A"	and	resid	165	and	name	HA2)	2.299	0.661	0.661	weight	1	!	spec=AtRE...OESY,	no=231, id=75, vol=6.076024e+11			1
assign	(segid	"	A"	and	resid	163	and	name	HB2)	(segid	"	A"	and	resid	165	and	name	HN)	4.01	2.01	2.01	weight	1	!	spec=AtRE...OESY,	no=253, id=80, vol=2.158359e+10			2
assign	(segid	"	A"	and	resid	162	and	name	HB2)	(segid	"	A"	and	resid	163	and	name	HN)	3.063	1.173	1.173	weight	1	!	spec=AtRE...OESY,	no=261, id=83, vol=1.085080e+11			1
assign	(segid	"	A"	and	resid	163	and	name	HB2)	(segid	"	A"	and	resid	163	and	name	HA)	2.639	0.87	0.87	weight	1	!	spec=AtRE...OESY,	no=288, id=86, vol=2.655921e+11			0
assign	(segid	"	A"	and	resid	158	and	name	HB2)	(segid	"	A"	and	resid	158	and	name	HA)	2.631	0.865	0.865	weight	1	!	spec=AtRE...OESY,	no=293, id=87, vol=2.701841e+11			0
assign	(segid	"	A"	and	resid	171	and	name	HA)	(segid	"	A"	and	resid	170	and	name	HG2)	4.543	2.58	2.58	weight	1	!	spec=AtRE...OESY,	no=328, id=89, vol=1.020291e+10			1
assign	(segid	"	A"	and	resid	164	and	name	HB)	(segid	"	A"	and	resid	160	and	name	HG2)	3.27	1.337	1.337	weight	1	!	spec=AtRE...OESY,	no=330, id=91, vol=7.336274e+10			4
assign	(segid	"	A"	and	resid	170	and	name	HB1)	(segid	"	A"	and	resid	170	and	name	HG2)	2.75	0.945	0.945	weight	1	!	spec=AtRE...OESY,	no=355, id=92, vol=2.074243e+11			0
assign	(segid	"	A"	and	resid	164	and	name	HG21)	(segid	"	A"	and	resid	160	and	name	HD1)	3.058	1.169	1.169	weight	1	!	spec=AtRE...OESY,	no=364, id=94, vol=1.096922e+11			4
assign	(segid	"	A"	and	resid	156	and	name	HB2)	(segid	"	A"	and	resid	156	and	name	HT3)	3.056	1.167	1.167	weight	1	!	spec=AtRE...OESY,	no=385, id=95, vol=1.101423e+11			0
assign	(segid	"	A"	and	resid	167	and	name	HB2)	(segid	"	A"	and	resid	172	and	name	HZ)	4.015	2.015	2.015	weight	1	!	spec=AtRE...OESY,	no=397, id=97, vol=2.141713e+10			5
assign	(segid	"	A"	and	resid	171	and	name	HG)	(segid	"	A"	and	resid	172	and	name	HD1)	4.332	2.346	2.346	weight	1	!	spec=AtRE...OESY,	no=398, id=98, vol=1.357329e+10			1
assign	(segid	"	A"	and	resid	159	and	name	HB2)	(segid	"	A"	and	resid	162	and	name	HE)	4.339	2.353	2.353	weight	1	!	spec=AtRE...OESY,	no=400, id=99, vol=1.343629e+10			3
assign	(segid	"	A"	and	resid	157	and	name	HB2)	(segid	"	A"	and	resid	161	and	name	HD1)	4.106	2.107	2.107	weight	1	!	spec=AtRE...OESY,	no=401, id=100, vol=1.872396e+10			4
assign	(segid	"	A"	and	resid	171	and	name	HA)	(segid	"	A"	and	resid	174	and	name	HD1)	4.704	2.766	2.766	weight	1	!	spec=AtRE...OESY,	no=432, id=103, vol=8.272085e+09			3
assign	(segid	"	A"	and	resid	170	and	name	HB1)	(segid	"	A"	and	resid	174	and	name	HZ)	4.768	2.842	2.842	weight	1	!	spec=AtRE...OESY,	no=446, id=108, vol=7.628128e+09			4
assign	(segid	"	A"	and	resid	171	and	name	HB2)	(segid	"	A"	and	resid	174	and	name	HZ)	4.561	2.6	2.6	weight	1	!	spec=AtRE...OESY,	no=447, id=109, vol=9.964585e+09			3
assign	(segid	"	A"	and	resid	171	and	name	HD12)	(segid	"	A"	and	resid	175	and	name	HE1)	4.728	2.795	2.795	weight	1	!	spec=AtRE...OESY,	no=452, id=110, vol=8.023769e+09			4
assign	(segid	"	A"	and	resid	171	and	name	HD22)	(segid	"	A"	and	resid	175	and	name	HD1)	4.454	2.48	2.48	weight	1	!	spec=AtRE...OESY,	no=453, id=111, vol=1.148866e+10			4
assign	(segid	"	A"	and	resid	168	and	name	HD1)	(segid	"	A"	and	resid	169	and	name	HN)	4.476	2.504	2.504	weight	1	!	spec=AtRE...OESY,	no=491, id=123, vol=1.115265e+10			1
assign	(segid	"	A"	and	resid	168	and	name	HD2)	(segid	"	A"	and	resid	169	and	name	HN)	4.601	2.646	2.646	weight	1	!	spec=AtRE...OESY,	no=492, id=124, vol=9.453699e+09			1
assign	(segid	"	A"	and	resid	160	and	name	HB1)	(segid	"	A"	and	resid	161	and	name	HA)	4.337	2.351	2.351	weight	1	!	spec=AtRE...OESY,	no=515, id=127, vol=1.348066e+10			1
assign	(segid	"	A"	and	resid	164	and	name	HG21)	(segid	"	A"	and	resid	161	and	name	HA)	4.106	2.107	2.107	weight	1	!	spec=AtRE...OESY,	no=516, id=128, vol=1.871213e+10			3
assign	(segid	"	A"	and	resid	162	and	name	HB1)	(segid	"	A"	and	resid	161	and	name	HA)	4.76	2.832	2.832	weight	1	!	spec=AtRE...OESY,	no=517, id=129, vol=7.709164e+09			1
assign	(segid	"	A"	and	resid	167	and	name	HB2)	(segid	"	A"	and	resid	168	and	name	HA)	5.008	3.135	3.135	weight	1	!	spec=AtRE...OESY,	no=519, id=131, vol=5.682201e+09			1
assign	(segid	"	A"	and	resid	166	and	name	HG21)	(segid	"	A"	and	resid	168	and	name	HA)	4.289	2.3	2.3	weight	1	!	spec=AtRE...OESY,	no=520, id=132, vol=1.439747e+10			2
assign	(segid	"	A"	and	resid	160	and	name	HB1)	(segid	"	A"	and	resid	157	and	name	HA)	4.42	2.442	2.442	weight	1	!	spec=AtRE...OESY,	no=521, id=133, vol=1.202199e+10			3
assign	(segid	"	A"	and	resid	171	and	name	HG)	(segid	"	A"	and	resid	157	and	name	HA)	4.572	2.613	2.613	weight	1	!	spec=AtRE...OESY,	no=522, id=134, vol=9.815851e+09			14
assign	(segid	"	A"	and	resid	159	and	name	HB2)	(segid	"	A"	and	resid	157	and	name	HA)	4.329	2.343	2.343	weight	1	!	spec=AtRE...OESY,	no=523, id=135, vol=1.362146e+10			2
assign	(segid	"	A"	and	resid	160	and	name	HD1)	(segid	"	A"	and	resid	158	and	name	HA)	4.358	2.374	2.374	weight	1	!	spec=AtRE...OESY,	no=531, id=139, vol=1.309724e+10			2
assign	(segid	"	A"	and	resid	171	and	name	HG)	(segid	"	A"	and	resid	158	and	name	HA)	4.731	2.798	2.798	weight	1	!	spec=AtRE...OESY,	no=532, id=140, vol=7.999848e+09			13
assign	(segid	"	A"	and	resid	171	and	name	HG)	(segid	"	A"	and	resid	159	and	name	HA)	4.72	2.785	2.785	weight	1	!	spec=AtRE...OESY,	no=533, id=141, vol=8.106541e+09			12
assign	(segid	"	A"	and	resid	167	and	name	HB2)	(segid	"	A"	and	resid	165	and	name	HA2)	4.123	2.125	2.125	weight	1	!	spec=AtRE...OESY,	no=545, id=149, vol=1.826521e+10			2
assign	(segid	"	A"	and	resid	163	and	name	HB2)	(segid	"	A"	and	resid	165	and	name	HA2)	4.268	2.277	2.277	weight	1	!	spec=AtRE...OESY,	no=546, id=150, vol=1.484561e+10			2
assign	(segid	"	A"	and	resid	165	and	name	HA2)	(segid	"	A"	and	resid	168	and	name	HB2)	5.137	3.298	3.298	weight	1	!	spec=AtRE...OESY,	no=552, id=151, vol=4.881547e+09			3
assign	(segid	"	A"	and	resid	167	and	name	HA)	(segid	"	A"	and	resid	168	and	name	HG2)	4.801	2.881	2.881	weight	1	!	spec=AtRE...OESY,	no=563, id=152, vol=7.322796e+09			1
assign	(segid	"	A"	and	resid	159	and	name	HA)	(segid	"	A"	and	resid	162	and	name	HG1)	5.208	3.391	3.391	weight	1	!	spec=AtRE...OESY,	no=571, id=153, vol=4.492067e+09			3
assign	(segid	"	A"	and	resid	157	and	name	HA)	(segid	"	A"	and	resid	160	and	name	HG2)	4.666	2.721	2.721	weight	1	!	spec=AtRE...OESY,	no=578, id=156, vol=8.690893e+09			3
assign	(segid	"	A"	and	resid	156	and	name	HG1)	(segid	"	A"	and	resid	156	and	name	HB2)	2.637	0.869	0.869	weight	1	!	spec=AtRE...OESY,	no=604, id=158, vol=2.664413e+11			0
assign	(segid	"	A"	and	resid	161	and	name	HD1)	(segid	"	A"	and	resid	157	and	name	HA)	4.924	3.031	3.031	weight	1	!	spec=AtRE...OESY,	no=656, id=162, vol=6.291259e+09			4
assign	(segid	"	A"	and	resid	162	and	name	HE)	(segid	"	A"	and	resid	158	and	name	HA)	4.628	2.677	2.677	weight	1	!	spec=AtRE...OESY,	no=662, id=164, vol=9.131655e+09			4
assign	(segid	"	A"	and	resid	161	and	name	HE1)	(segid	"	A"	and	resid	159	and	name	HA)	4.464	2.49	2.49	weight	1	!	spec=AtRE...OESY,	no=663, id=165, vol=1.133966e+10			2
assign	(segid	"	A"	and	resid	172	and	name	HE1)	(segid	"	A"	and	resid	169	and	name	HB)	4.605	2.651	2.651	weight	1	!	spec=AtRE...OESY,	no=668, id=166, vol=9.402384e+09			3
assign	(segid	"	A"	and	resid	161	and	name	HE1)	(segid	"	A"	and	resid	173	and	name	HA1)	4.78	2.856	2.856	weight	1	!	spec=AtRE...OESY,	no=678, id=167, vol=7.517897e+09			12
assign	(segid	"	A"	and	resid	172	and	name	HE1)	(segid	"	A"	and	resid	173	and	name	HA1)	4.414	2.435	2.435	weight	1	!	spec=AtRE...OESY,	no=679, id=168, vol=1.213147e+10			1
assign	(segid	"	A"	and	resid	172	and	name	HD1)	(segid	"	A"	and	resid	173	and	name	HA1)	4.837	2.924	2.924	weight	1	!	spec=AtRE...OESY,	no=680, id=169, vol=7.003931e+09			1
assign	(segid	"	A"	and	resid	175	and	name	HD1)	(segid	"	A"	and	resid	173	and	name	HA2)	4.678	2.736	2.736	weight	1	!	spec=AtRE...OESY,	no=681, id=170, vol=8.554349e+09			2
assign	(segid	"	A"	and	resid	172	and	name	HE1)	(segid	"	A"	and	resid	173	and	name	HA2)	4.331	2.345	2.345	weight	1	!	spec=AtRE...OESY,	no=682, id=171, vol=1.358211e+10			1
assign	(segid	"	A"	and	resid	163	and	name	HN)	(segid	"	A"	and	resid	162	and	name	HD1)	4.551	2.589	2.589	weight	1	!	spec=AtRE...OESY,	no=695, id=174, vol=1.008832e+10			1
assign	(segid	"	A"	and	resid	161	and	name	HE1)	(segid	"	A"	and	resid	157	and	name	HG1)	4.919	3.025	3.025	weight	1	!	spec=AtRE...OESY,	no=702, id=175, vol=6.329369e+09			4
assign	(segid	"	A"	and	resid	159	and	name	HN)	(segid	"	A"	and	resid	156	and	name	HB2)	4.535	2.57	2.57	weight	1	!	spec=AtRE...OESY,	no=711, id=176, vol=1.031225e+10			3
assign	(segid	"	A"	and	resid	167	and	name	HN)	(segid	"	A"	and	resid	170	and	name	HB1)	5.111	3.266	3.266	weight	1	!	spec=AtRE...OESY,	no=717, id=178, vol=5.027955e+09			3
assign	(segid	"	A"	and	resid	174	and	name	HD1)	(segid	"	A"	and	resid	171	and	name	HB2)	4.366	2.383	2.383	weight	1	!	spec=AtRE...OESY,	no=723, id=181, vol=1.294500e+10			3
assign	(segid	"	A"	and	resid	156	and	name	HT3)	(segid	"	A"	and	resid	171	and	name	HG)	4.368	2.385	2.385	weight	1	!	spec=AtRE...OESY,	no=724, id=182, vol=1.291564e+10			15
assign	(segid	"	A"	and	resid	158	and	name	HB2)	(segid	"	A"	and	resid	157	and	name	HN)	4.694	2.754	2.754	weight	1	!	spec=AtRE...OESY,	no=729, id=186, vol=8.386937e+09			1
assign	(segid	"	A"	and	resid	175	and	name	HD1)	(segid	"	A"	and	resid	170	and	name	HG1)	4.778	2.854	2.854	weight	1	!	spec=AtRE...OESY,	no=731, id=188, vol=7.535362e+09			5
assign	(segid	"	A"	and	resid	172	and	name	HE1)	(segid	"	A"	and	resid	169	and	name	HG21)	4.667	2.722	2.722	weight	1	!	spec=AtRE...OESY,	no=735, id=190, vol=8.680047e+09			3
assign	(segid	"	A"	and	resid	172	and	name	HE1)	(segid	"	A"	and	resid	171	and	name	HD12)	4.792	2.87	2.87	weight	1	!	spec=AtRE...OESY,	no=738, id=191, vol=7.407763e+09			1
assign	(segid	"	A"	and	resid	170	and	name	HG2)	(segid	"	A"	and	resid	174	and	name	HE1)	5.083	3.23	3.23	weight	1	!	spec=AtRE...OESY,	no=1074, id=193, vol=5.198676e+09			4
assign	(segid	"	A"	and	resid	166	and	name	HG21)	(segid	"	A"	and	resid	162	and	name	HE)	4.484	2.513	2.513	weight	1	!	spec=AtRE...OESY,	no=1108, id=194, vol=1.103050e+10			4
assign	(segid	"	A"	and	resid	164	and	name	HG21)	(segid	"	A"	and	resid	161	and	name	HD1)	4.523	2.557	2.557	weight	1	!	spec=AtRE...OESY,	no=1111, id=195, vol=1.047996e+10			3
assign	(segid	"	A"	and	resid	171	and	name	HD12)	(segid	"	A"	and	resid	174	and	name	HD1)	4.99	3.112	3.112	weight	1	!	spec=AtRE...OESY,	no=1128, id=197, vol=5.810848e+09			3
assign	(segid	"	A"	and	resid	164	and	name	HG21)	(segid	"	A"	and	resid	161	and	name	HE1)	4.841	2.929	2.929	weight	1	!	spec=AtRE...OESY,	no=1136, id=198, vol=6.967755e+09			3
assign	(segid	"	A"	and	resid	159	and	name	HB2)	(segid	"	A"	and	resid	161	and	name	HE1)	4.472	2.5	2.5	weight	1	!	spec=AtRE...OESY,	no=1139, id=201, vol=1.120561e+10			2
assign	(segid	"	A"	and	resid	172	and	name	HB1)	(segid	"	A"	and	resid	168	and	name	HA)	4.267	2.276	2.276	weight	1	!	spec=AtRE...OESY,	no=1190, id=203, vol=1.485121e+10			4
assign	(segid	"	A"	and	resid	168	and	name	HB1)	(segid	"	A"	and	resid	169	and	name	HB)	4.761	2.834	2.834	weight	1	!	spec=AtRE...OESY,	no=1281, id=210, vol=7.698416e+09			1
assign	(segid	"	A"	and	resid	157	and	name	HB1)	(segid	"	A"	and	resid	160	and	name	HA)	4.078	2.078	2.078	weight	1	!	spec=AtRE...OESY,	no=1284, id=211, vol=1.950558e+10			3
assign	(segid	"	A"	and	resid	168	and	name	HG2)	(segid	"	A"	and	resid	165	and	name	HA2)	4.975	3.094	3.094	weight	1	!	spec=AtRE...OESY,	no=1296, id=212, vol=5.915935e+09			3
assign	(segid	"	A"	and	resid	167	and	name	HB2)	(segid	"	A"	and	resid	170	and	name	HD2)	2.926	1.07	1.07	weight	1	!	spec=AtRE...OESY,	no=1457, id=216, vol=1.428664e+11			3
assign	(segid	"	A"	and	resid	163	and	name	HB2)	(segid	"	A"	and	resid	160	and	name	HD1)	3.133	1.227	1.227	weight	1	!	spec=AtRE...OESY,	no=1458, id=217, vol=9.473704e+10			3
assign	(segid	"	A"	and	resid	156	and	name	HB1)	(segid	"	A"	and	resid	157	and	name	HG2)	4.486	2.515	2.515	weight	1	!	spec=AtRE...OESY,	no=1480, id=218, vol=1.100916e+10			1
assign	(segid	"	A"	and	resid	171	and	name	HD12)	(segid	"	A"	and	resid	157	and	name	HG1)	3.974	1.974	1.974	weight	1	!	spec=AtRE...OESY,	no=1498, id=221, vol=2.275842e+10			14
assign	(segid	"	A"	and	resid	171	and	name	HD12)	(segid	"	A"	and	resid	156	and	name	HG1)	3.875	1.877	1.877	weight	1	!	spec=AtRE...OESY,	no=1499, id=222, vol=2.648683e+10			15
assign	(segid	"	A"	and	resid	172	and	name	HD1)	(segid	"	A"	and	resid	173	and	name	HN)	3.443	1.481	1.481	weight	1	!	spec=AtRE...OESY,	no=1606, id=224, vol=5.386781e+10			1
assign	(segid	"	A"	and	resid	163	and	name	HN)	(segid	"	A"	and	resid	161	and	name	HD1)	4.504	2.536	2.536	weight	1	!	spec=AtRE...OESY,	no=1614, id=226, vol=1.074040e+10			2
assign	(segid	"	A"	and	resid	163	and	name	HN)	(segid	"	A"	and	resid	161	and	name	HE1)	4.354	2.369	2.369	weight	1	!	spec=AtRE...OESY,	no=1615, id=227, vol=1.316736e+10			2
assign	(segid	"	A"	and	resid	156	and	name	HA)	(segid	"	A"	and	resid	156	and	name	HB1)	3.664	1.678	1.678	weight	1	!	spec=AtRE...OESY,	no=1633, id=230, vol=3.706225e+10			0
assign	(segid	"	A"	and	resid	156	and	name	HT3)	(segid	"	A"	and	resid	156	and	name	HB1)	3.87	1.872	1.872	weight	1	!	spec=AtRE...OESY,	no=1634, id=231, vol=2.671267e+10			0
assign	(segid	"	A"	and	resid	157	and	name	HN)	(segid	"	A"	and	resid	156	and	name	HB1)	3.76	1.768	1.768	weight	1	!	spec=AtRE...OESY,	no=1637, id=232, vol=3.171605e+10			1
assign	(segid	"	A"	and	resid	156	and	name	HA)	(segid	"	A"	and	resid	156	and	name	HT3)	3.313	1.372	1.372	weight	1	!	spec=AtRE...OESY,	no=1638, id=233, vol=6.779434e+10			0
assign	(segid	"	A"	and	resid	156	and	name	HG1)	(segid	"	A"	and	resid	156	and	name	HB1)	2.515	0.791	0.791	weight	1	!	spec=AtRE...OESY,	no=1642, id=234, vol=3.540376e+11			0
assign	(segid	"	A"	and	resid	156	and	name	HB1)	(segid	"	A"	and	resid	156	and	name	HB2)	1.895	0.449	0.449	weight	1	!	spec=AtRE...OESY,	no=1644, id=235, vol=1.938997e+12			0
assign	(segid	"	A"	and	resid	156	and	name	HB2)	(segid	"	A"	and	resid	156	and	name	HA)	3.83	1.834	1.834	weight	1	!	spec=AtRE...OESY,	no=1645, id=236, vol=2.840320e+10			0
assign	(segid	"	A"	and	resid	157	and	name	HN)	(segid	"	A"	and	resid	156	and	name	HB2)	3.003	1.127	1.127	weight	1	!	spec=AtRE...OESY,	no=1648, id=238, vol=1.223038e+11			1
assign	(segid	"	A"	and	resid	159	and	name	HN)	(segid	"	A"	and	resid	156	and	name	HA)	2.39	0.714	0.714	weight	1	!	spec=AtRE...OESY,	no=1650, id=239, vol=4.808839e+11			3
assign	(segid	"	A"	and	resid	160	and	name	HN)	(segid	"	A"	and	resid	156	and	name	HA)	3.155	1.244	1.244	weight	1	!	spec=AtRE...OESY,	no=1652, id=240, vol=9.095227e+10			4
assign	(segid	"	A"	and	resid	157	and	name	HN)	(segid	"	A"	and	resid	157	and	name	HA)	3.493	1.525	1.525	weight	1	!	spec=AtRE...OESY,	no=1664, id=245, vol=4.939642e+10			0
assign	(segid	"	A"	and	resid	157	and	name	HN)	(segid	"	A"	and	resid	157	and	name	HG2)	4.261	2.27	2.27	weight	1	!	spec=AtRE...OESY,	no=1665, id=246, vol=1.498314e+10			0
assign	(segid	"	A"	and	resid	157	and	name	HN)	(segid	"	A"	and	resid	157	and	name	HB2)	2.964	1.098	1.098	weight	1	!	spec=AtRE...OESY,	no=1666, id=247, vol=1.323547e+11			0
assign	(segid	"	A"	and	resid	157	and	name	HN)	(segid	"	A"	and	resid	157	and	name	HB1)	3.36	1.412	1.412	weight	1	!	spec=AtRE...OESY,	no=1667, id=248, vol=6.227847e+10			0
assign	(segid	"	A"	and	resid	157	and	name	HA)	(segid	"	A"	and	resid	157	and	name	HB2)	3.202	1.282	1.282	weight	1	!	spec=AtRE...OESY,	no=1675, id=249, vol=8.317033e+10			0
assign	(segid	"	A"	and	resid	157	and	name	HA)	(segid	"	A"	and	resid	157	and	name	HB1)	3.822	1.826	1.826	weight	1	!	spec=AtRE...OESY,	no=1676, id=250, vol=2.874697e+10			0
assign	(segid	"	A"	and	resid	157	and	name	HB2)	(segid	"	A"	and	resid	157	and	name	HG2)	3.371	1.42	1.42	weight	1	!	spec=AtRE...OESY,	no=1683, id=256, vol=6.113270e+10			0
assign	(segid	"	A"	and	resid	157	and	name	HG1)	(segid	"	A"	and	resid	157	and	name	HB1)	3.784	1.79	1.79	weight	1	!	spec=AtRE...OESY,	no=1685, id=257, vol=3.056052e+10			0
assign	(segid	"	A"	and	resid	159	and	name	HN)	(segid	"	A"	and	resid	159	and	name	HA)	2.595	0.842	0.842	weight	1	!	spec=AtRE...OESY,	no=1688, id=258, vol=2.934141e+11			0
assign	(segid	"	A"	and	resid	159	and	name	HN)	(segid	"	A"	and	resid	159	and	name	HB2)	2.489	0.775	0.775	weight	1	!	spec=AtRE...OESY,	no=1689, id=259, vol=3.767394e+11			0
assign	(segid	"	A"	and	resid	159	and	name	HA)	(segid	"	A"	and	resid	159	and	name	HB2)	2.689	0.904	0.904	weight	1	!	spec=AtRE...OESY,	no=1691, id=261, vol=2.370434e+11			0
assign	(segid	"	A"	and	resid	160	and	name	HN)	(segid	"	A"	and	resid	160	and	name	HA)	2.416	0.729	0.729	weight	1	!	spec=AtRE...OESY,	no=1694, id=264, vol=4.514215e+11			0
assign	(segid	"	A"	and	resid	160	and	name	HN)	(segid	"	A"	and	resid	156	and	name	HB2)	4.923	3.03	3.03	weight	1	!	spec=AtRE...OESY,	no=1697, id=266, vol=6.298567e+09			4
assign	(segid	"	A"	and	resid	160	and	name	HN)	(segid	"	A"	and	resid	160	and	name	HD1)	3.636	1.653	1.653	weight	1	!	spec=AtRE...OESY,	no=1698, id=267, vol=3.879571e+10			0
assign	(segid	"	A"	and	resid	160	and	name	HN)	(segid	"	A"	and	resid	160	and	name	HB1)	2.533	0.802	0.802	weight	1	!	spec=AtRE...OESY,	no=1699, id=268, vol=3.398530e+11			0
assign	(segid	"	A"	and	resid	160	and	name	HN)	(segid	"	A"	and	resid	160	and	name	HG1)	3.288	1.351	1.351	weight	1	!	spec=AtRE...OESY,	no=1700, id=269, vol=7.095383e+10			0
assign	(segid	"	A"	and	resid	160	and	name	HN)	(segid	"	A"	and	resid	160	and	name	HG2)	3.341	1.396	1.396	weight	1	!	spec=AtRE...OESY,	no=1701, id=270, vol=6.443162e+10			0
assign	(segid	"	A"	and	resid	160	and	name	HA)	(segid	"	A"	and	resid	160	and	name	HG1)	3.037	1.153	1.153	weight	1	!	spec=AtRE...OESY,	no=1702, id=271, vol=1.142062e+11			0
assign	(segid	"	A"	and	resid	160	and	name	HA)	(segid	"	A"	and	resid	160	and	name	HG2)	3.548	1.574	1.574	weight	1	!	spec=AtRE...OESY,	no=1703, id=272, vol=4.494993e+10			0
assign	(segid	"	A"	and	resid	160	and	name	HA)	(segid	"	A"	and	resid	160	and	name	HB1)	2.564	0.822	0.822	weight	1	!	spec=AtRE...OESY,	no=1704, id=273, vol=3.157123e+11			0
assign	(segid	"	A"	and	resid	160	and	name	HD1)	(segid	"	A"	and	resid	160	and	name	HA)	3.816	1.82	1.82	weight	1	!	spec=AtRE...OESY,	no=1705, id=274, vol=2.904746e+10			0
assign	(segid	"	A"	and	resid	160	and	name	HB1)	(segid	"	A"	and	resid	160	and	name	HG1)	2.26	0.638	0.638	weight	1	!	spec=AtRE...OESY,	no=1706, id=275, vol=6.738839e+11			0
assign	(segid	"	A"	and	resid	160	and	name	HD1)	(segid	"	A"	and	resid	160	and	name	HG1)	2.595	0.842	0.842	weight	1	!	spec=AtRE...OESY,	no=1707, id=276, vol=2.938075e+11			0
assign	(segid	"	A"	and	resid	160	and	name	HB1)	(segid	"	A"	and	resid	160	and	name	HG2)	2.152	0.579	0.579	weight	1	!	spec=AtRE...OESY,	no=1709, id=278, vol=9.034264e+11			0
assign	(segid	"	A"	and	resid	160	and	name	HD1)	(segid	"	A"	and	resid	160	and	name	HG2)	2.457	0.755	0.755	weight	1	!	spec=AtRE...OESY,	no=1710, id=279, vol=4.071488e+11			0
assign	(segid	"	A"	and	resid	160	and	name	HG1)	(segid	"	A"	and	resid	160	and	name	HE2)	4.366	2.383	2.383	weight	1	!	spec=AtRE...OESY,	no=1714, id=283, vol=1.294516e+10			0
assign	(segid	"	A"	and	resid	160	and	name	HD1)	(segid	"	A"	and	resid	160	and	name	HE2)	2.76	0.952	0.952	weight	1	!	spec=AtRE...OESY,	no=1715, id=284, vol=2.028673e+11			0
assign	(segid	"	A"	and	resid	160	and	name	HB1)	(segid	"	A"	and	resid	160	and	name	HE2)	4.486	2.515	2.515	weight	1	!	spec=AtRE...OESY,	no=1716, id=285, vol=1.100946e+10			0
assign	(segid	"	A"	and	resid	160	and	name	HN)	(segid	"	A"	and	resid	160	and	name	HE2)	4.201	2.206	2.206	weight	1	!	spec=AtRE...OESY,	no=1722, id=291, vol=1.631450e+10			0
assign	(segid	"	A"	and	resid	160	and	name	HN)	(segid	"	A"	and	resid	161	and	name	HN)	2.626	0.862	0.862	weight	1	!	spec=AtRE...OESY,	no=1728, id=297, vol=2.732559e+11			1
assign	(segid	"	A"	and	resid	161	and	name	HE1)	(segid	"	A"	and	resid	161	and	name	HD1)	2.163	0.585	0.585	weight	1	!	spec=AtRE...OESY,	no=1734, id=299, vol=8.758425e+11			0
assign	(segid	"	A"	and	resid	161	and	name	HN)	(segid	"	A"	and	resid	161	and	name	HB1)	2.538	0.805	0.805	weight	1	!	spec=AtRE...OESY,	no=1739, id=303, vol=3.357539e+11			0
assign	(segid	"	A"	and	resid	161	and	name	HB2)	(segid	"	A"	and	resid	161	and	name	HE1)	4.038	2.038	2.038	weight	1	!	spec=AtRE...OESY,	no=1740, id=304, vol=2.069525e+10			0
assign	(segid	"	A"	and	resid	161	and	name	HN)	(segid	"	A"	and	resid	161	and	name	HB2)	2.647	0.876	0.876	weight	1	!	spec=AtRE...OESY,	no=1741, id=305, vol=2.609110e+11			0
assign	(segid	"	A"	and	resid	161	and	name	HB2)	(segid	"	A"	and	resid	161	and	name	HB1)	1.74	0.378	0.378	weight	1	!	spec=AtRE...OESY,	no=1744, id=308, vol=3.233459e+12			0
assign	(segid	"	A"	and	resid	161	and	name	HA)	(segid	"	A"	and	resid	161	and	name	HB2)	2.786	0.97	0.97	weight	1	!	spec=AtRE...OESY,	no=1746, id=310, vol=1.917130e+11			0
assign	(segid	"	A"	and	resid	161	and	name	HA)	(segid	"	A"	and	resid	161	and	name	HB1)	2.788	0.972	0.972	weight	1	!	spec=AtRE...OESY,	no=1747, id=311, vol=1.908729e+11			0
assign	(segid	"	A"	and	resid	162	and	name	HN)	(segid	"	A"	and	resid	162	and	name	HA)	2.791	0.974	0.974	weight	1	!	spec=AtRE...OESY,	no=1751, id=315, vol=1.898307e+11			0
assign	(segid	"	A"	and	resid	161	and	name	HN)	(segid	"	A"	and	resid	161	and	name	HA)	2.175	0.591	0.591	weight	1	!	spec=AtRE...OESY,	no=1752, id=316, vol=8.470577e+11			0
assign	(segid	"	A"	and	resid	162	and	name	HN)	(segid	"	A"	and	resid	162	and	name	HB1)	3.016	1.137	1.137	weight	1	!	spec=AtRE...OESY,	no=1753, id=317, vol=1.190886e+11			0
assign	(segid	"	A"	and	resid	162	and	name	HN)	(segid	"	A"	and	resid	162	and	name	HB2)	2.628	0.863	0.863	weight	1	!	spec=AtRE...OESY,	no=1754, id=318, vol=2.724885e+11			0
assign	(segid	"	A"	and	resid	162	and	name	HN)	(segid	"	A"	and	resid	162	and	name	HG1)	3.04	1.155	1.155	weight	1	!	spec=AtRE...OESY,	no=1755, id=319, vol=1.136819e+11			0
assign	(segid	"	A"	and	resid	163	and	name	HN)	(segid	"	A"	and	resid	162	and	name	HG1)	3.659	1.674	1.674	weight	1	!	spec=AtRE...OESY,	no=1756, id=320, vol=3.734500e+10			1
assign	(segid	"	A"	and	resid	163	and	name	HN)	(segid	"	A"	and	resid	162	and	name	HB1)	3.338	1.393	1.393	weight	1	!	spec=AtRE...OESY,	no=1757, id=321, vol=6.482140e+10			1
assign	(segid	"	A"	and	resid	162	and	name	HE)	(segid	"	A"	and	resid	162	and	name	HG1)	4.25	2.258	2.258	weight	1	!	spec=AtRE...OESY,	no=1758, id=322, vol=1.521631e+10			0
assign	(segid	"	A"	and	resid	162	and	name	HE)	(segid	"	A"	and	resid	162	and	name	HB1)	4.669	2.725	2.725	weight	1	!	spec=AtRE...OESY,	no=1760, id=324, vol=8.655634e+09			0
assign	(segid	"	A"	and	resid	162	and	name	HA)	(segid	"	A"	and	resid	162	and	name	HG1)	3.282	1.347	1.347	weight	1	!	spec=AtRE...OESY,	no=1761, id=325, vol=7.168800e+10			0
assign	(segid	"	A"	and	resid	162	and	name	HA)	(segid	"	A"	and	resid	162	and	name	HB1)	2.871	1.031	1.031	weight	1	!	spec=AtRE...OESY,	no=1762, id=326, vol=1.600244e+11			0
assign	(segid	"	A"	and	resid	162	and	name	HB1)	(segid	"	A"	and	resid	162	and	name	HG1)	2.555	0.816	0.816	weight	1	!	spec=AtRE...OESY,	no=1767, id=331, vol=3.225190e+11			0
assign	(segid	"	A"	and	resid	162	and	name	HB2)	(segid	"	A"	and	resid	162	and	name	HG1)	2.334	0.681	0.681	weight	1	!	spec=AtRE...OESY,	no=1768, id=332, vol=5.548285e+11			0
assign	(segid	"	A"	and	resid	162	and	name	HB1)	(segid	"	A"	and	resid	162	and	name	HB2)	1.841	0.424	0.424	weight	1	!	spec=AtRE...OESY,	no=1770, id=334, vol=2.302145e+12			0
assign	(segid	"	A"	and	resid	162	and	name	HD1)	(segid	"	A"	and	resid	162	and	name	HB1)	3.563	1.587	1.587	weight	1	!	spec=AtRE...OESY,	no=1773, id=337, vol=4.385535e+10			0
assign	(segid	"	A"	and	resid	162	and	name	HD1)	(segid	"	A"	and	resid	162	and	name	HB2)	3.498	1.53	1.53	weight	1	!	spec=AtRE...OESY,	no=1774, id=338, vol=4.891945e+10			0
assign	(segid	"	A"	and	resid	162	and	name	HD1)	(segid	"	A"	and	resid	162	and	name	HG1)	3.13	1.224	1.224	weight	1	!	spec=AtRE...OESY,	no=1775, id=339, vol=9.541707e+10			0
assign	(segid	"	A"	and	resid	162	and	name	HD1)	(segid	"	A"	and	resid	162	and	name	HA)	3.727	1.736	1.736	weight	1	!	spec=AtRE...OESY,	no=1776, id=340, vol=3.345383e+10			0
assign	(segid	"	A"	and	resid	162	and	name	HA)	(segid	"	A"	and	resid	162	and	name	HB2)	2.987	1.115	1.115	weight	1	!	spec=AtRE...OESY,	no=1778, id=342, vol=1.263837e+11			0
assign	(segid	"	A"	and	resid	162	and	name	HE)	(segid	"	A"	and	resid	162	and	name	HB2)	4.506	2.539	2.539	weight	1	!	spec=AtRE...OESY,	no=1781, id=345, vol=1.070691e+10			0
assign	(segid	"	A"	and	resid	162	and	name	HA)	(segid	"	A"	and	resid	162	and	name	HE)	4.446	2.471	2.471	weight	1	!	spec=AtRE...OESY,	no=1784, id=348, vol=1.161380e+10			0
assign	(segid	"	A"	and	resid	163	and	name	HN)	(segid	"	A"	and	resid	162	and	name	HN)	3.214	1.291	1.291	weight	1	!	spec=AtRE...OESY,	no=1786, id=350, vol=8.135075e+10			1
assign	(segid	"	A"	and	resid	163	and	name	HN)	(segid	"	A"	and	resid	162	and	name	HE)	4.808	2.89	2.89	weight	1	!	spec=AtRE...OESY,	no=1787, id=351, vol=7.259128e+09			1
assign	(segid	"	A"	and	resid	162	and	name	HD1)	(segid	"	A"	and	resid	162	and	name	HE)	3.192	1.274	1.274	weight	1	!	spec=AtRE...OESY,	no=1789, id=353, vol=8.470233e+10			0
assign	(segid	"	A"	and	resid	163	and	name	HN)	(segid	"	A"	and	resid	163	and	name	HA)	2.962	1.097	1.097	weight	1	!	spec=AtRE...OESY,	no=1790, id=354, vol=1.328481e+11			0
assign	(segid	"	A"	and	resid	163	and	name	HN)	(segid	"	A"	and	resid	163	and	name	HB2)	2.47	0.763	0.763	weight	1	!	spec=AtRE...OESY,	no=1793, id=357, vol=3.949989e+11			0
assign	(segid	"	A"	and	resid	162	and	name	HD1)	(segid	"	A"	and	resid	162	and	name	HN)	4.486	2.516	2.516	weight	1	!	spec=AtRE...OESY,	no=1797, id=361, vol=1.099982e+10			0
assign	(segid	"	A"	and	resid	164	and	name	HN)	(segid	"	A"	and	resid	164	and	name	HB)	2.24	0.627	0.627	weight	1	!	spec=AtRE...OESY,	no=1799, id=363, vol=7.105541e+11			0
assign	(segid	"	A"	and	resid	164	and	name	HN)	(segid	"	A"	and	resid	164	and	name	HA)	2.246	0.63	0.63	weight	1	!	spec=AtRE...OESY,	no=1800, id=364, vol=6.990515e+11			0
assign	(segid	"	A"	and	resid	164	and	name	HG21)	(segid	"	A"	and	resid	164	and	name	HN)	3.096	1.198	1.198	weight	1	!	spec=AtRE...OESY,	no=1801, id=365, vol=1.017739e+11			0
assign	(segid	"	A"	and	resid	164	and	name	HG21)	(segid	"	A"	and	resid	164	and	name	HB)	2.625	0.861	0.861	weight	1	!	spec=AtRE...OESY,	no=1805, id=369, vol=2.742536e+11			0
assign	(segid	"	A"	and	resid	164	and	name	HG21)	(segid	"	A"	and	resid	164	and	name	HA)	2.857	1.021	1.021	weight	1	!	spec=AtRE...OESY,	no=1806, id=370, vol=1.647621e+11			0
assign	(segid	"	A"	and	resid	165	and	name	HN)	(segid	"	A"	and	resid	164	and	name	HN)	3.029	1.147	1.147	weight	1	!	spec=AtRE...OESY,	no=1810, id=372, vol=1.161584e+11			1
assign	(segid	"	A"	and	resid	165	and	name	HN)	(segid	"	A"	and	resid	165	and	name	HA2)	2.315	0.67	0.67	weight	1	!	spec=AtRE...OESY,	no=1812, id=374, vol=5.831763e+11			0
assign	(segid	"	A"	and	resid	166	and	name	HN)	(segid	"	A"	and	resid	166	and	name	HA)	3.377	1.426	1.426	weight	1	!	spec=AtRE...OESY,	no=1814, id=376, vol=6.044067e+10			0
assign	(segid	"	A"	and	resid	166	and	name	HN)	(segid	"	A"	and	resid	166	and	name	HG21)	3.233	1.306	1.306	weight	1	!	spec=AtRE...OESY,	no=1815, id=377, vol=7.859477e+10			0
assign	(segid	"	A"	and	resid	167	and	name	HN)	(segid	"	A"	and	resid	167	and	name	HB2)	2.487	0.773	0.773	weight	1	!	spec=AtRE...OESY,	no=1816, id=378, vol=3.788130e+11			0
assign	(segid	"	A"	and	resid	166	and	name	HN)	(segid	"	A"	and	resid	167	and	name	HN)	2.789	0.972	0.972	weight	1	!	spec=AtRE...OESY,	no=1818, id=379, vol=1.904906e+11			1
assign	(segid	"	A"	and	resid	167	and	name	HB2)	(segid	"	A"	and	resid	167	and	name	HA)	2.589	0.838	0.838	weight	1	!	spec=AtRE...OESY,	no=1820, id=381, vol=2.978672e+11			0
assign	(segid	"	A"	and	resid	167	and	name	HN)	(segid	"	A"	and	resid	167	and	name	HA)	2.938	1.079	1.079	weight	1	!	spec=AtRE...OESY,	no=1822, id=383, vol=1.395355e+11			0
assign	(segid	"	A"	and	resid	168	and	name	HA)	(segid	"	A"	and	resid	168	and	name	HD1)	5.092	3.241	3.241	weight	1	!	spec=AtRE...OESY,	no=1823, id=384, vol=5.143298e+09			0
assign	(segid	"	A"	and	resid	168	and	name	HG2)	(segid	"	A"	and	resid	168	and	name	HD1)	2.779	0.966	0.966	weight	1	!	spec=AtRE...OESY,	no=1825, id=386, vol=1.945613e+11			0
assign	(segid	"	A"	and	resid	168	and	name	HB1)	(segid	"	A"	and	resid	168	and	name	HD1)	3.629	1.646	1.646	weight	1	!	spec=AtRE...OESY,	no=1826, id=387, vol=3.924043e+10			0
assign	(segid	"	A"	and	resid	168	and	name	HB1)	(segid	"	A"	and	resid	168	and	name	HD2)	3.469	1.504	1.504	weight	1	!	spec=AtRE...OESY,	no=1827, id=388, vol=5.145602e+10			0
assign	(segid	"	A"	and	resid	168	and	name	HB2)	(segid	"	A"	and	resid	168	and	name	HD2)	4.218	2.224	2.224	weight	1	!	spec=AtRE...OESY,	no=1829, id=390, vol=1.593052e+10			0
assign	(segid	"	A"	and	resid	168	and	name	HB2)	(segid	"	A"	and	resid	168	and	name	HA)	2.97	1.102	1.102	weight	1	!	spec=AtRE...OESY,	no=1830, id=391, vol=1.307805e+11			0
assign	(segid	"	A"	and	resid	168	and	name	HG2)	(segid	"	A"	and	resid	168	and	name	HA)	3.371	1.42	1.42	weight	1	!	spec=AtRE...OESY,	no=1831, id=392, vol=6.115538e+10			0
assign	(segid	"	A"	and	resid	168	and	name	HG2)	(segid	"	A"	and	resid	168	and	name	HB2)	2.609	0.851	0.851	weight	1	!	spec=AtRE...OESY,	no=1833, id=394, vol=2.844347e+11			0
assign	(segid	"	A"	and	resid	168	and	name	HB1)	(segid	"	A"	and	resid	168	and	name	HB2)	2.286	0.653	0.653	weight	1	!	spec=AtRE...OESY,	no=1835, id=396, vol=6.281268e+11			0
assign	(segid	"	A"	and	resid	168	and	name	HG2)	(segid	"	A"	and	resid	168	and	name	HB1)	2.153	0.579	0.579	weight	1	!	spec=AtRE...OESY,	no=1837, id=398, vol=9.000365e+11			0
assign	(segid	"	A"	and	resid	168	and	name	HG2)	(segid	"	A"	and	resid	168	and	name	HD2)	2.779	0.965	0.965	weight	1	!	spec=AtRE...OESY,	no=1841, id=402, vol=1.947175e+11			0
assign	(segid	"	A"	and	resid	168	and	name	HB2)	(segid	"	A"	and	resid	168	and	name	HD1)	3.754	1.761	1.761	weight	1	!	spec=AtRE...OESY,	no=1843, id=404, vol=3.206634e+10			0
assign	(segid	"	A"	and	resid	168	and	name	HB1)	(segid	"	A"	and	resid	168	and	name	HA)	3.211	1.289	1.289	weight	1	!	spec=AtRE...OESY,	no=1846, id=407, vol=8.179804e+10			0
assign	(segid	"	A"	and	resid	169	and	name	HN)	(segid	"	A"	and	resid	169	and	name	HB)	2.963	1.098	1.098	weight	1	!	spec=AtRE...OESY,	no=1847, id=408, vol=1.324000e+11			0
assign	(segid	"	A"	and	resid	169	and	name	HN)	(segid	"	A"	and	resid	169	and	name	HG21)	3.08	1.186	1.186	weight	1	!	spec=AtRE...OESY,	no=1848, id=409, vol=1.049775e+11			0
assign	(segid	"	A"	and	resid	169	and	name	HA)	(segid	"	A"	and	resid	169	and	name	HG21)	2.503	0.783	0.783	weight	1	!	spec=AtRE...OESY,	no=1849, id=410, vol=3.645408e+11			0
assign	(segid	"	A"	and	resid	166	and	name	HB)	(segid	"	A"	and	resid	166	and	name	HA)	2.406	0.723	0.723	weight	1	!	spec=AtRE...OESY,	no=1855, id=416, vol=4.627141e+11			0
assign	(segid	"	A"	and	resid	166	and	name	HB)	(segid	"	A"	and	resid	166	and	name	HG21)	2.344	0.687	0.687	weight	1	!	spec=AtRE...OESY,	no=1857, id=418, vol=5.407657e+11			0
assign	(segid	"	A"	and	resid	166	and	name	HA)	(segid	"	A"	and	resid	166	and	name	HG21)	2.813	0.989	0.989	weight	1	!	spec=AtRE...OESY,	no=1858, id=419, vol=1.809184e+11			0
assign	(segid	"	A"	and	resid	169	and	name	HB)	(segid	"	A"	and	resid	169	and	name	HG21)	2.372	0.703	0.703	weight	1	!	spec=AtRE...OESY,	no=1859, id=420, vol=5.034611e+11			0
assign	(segid	"	A"	and	resid	166	and	name	HN)	(segid	"	A"	and	resid	166	and	name	HB)	2.851	1.016	1.016	weight	1	!	spec=AtRE...OESY,	no=1864, id=425, vol=1.668897e+11			0
assign	(segid	"	A"	and	resid	169	and	name	HA)	(segid	"	A"	and	resid	169	and	name	HN)	2.483	0.771	0.771	weight	1	!	spec=AtRE...OESY,	no=1866, id=427, vol=3.828802e+11			0
assign	(segid	"	A"	and	resid	170	and	name	HN)	(segid	"	A"	and	resid	171	and	name	HN)	2.797	0.978	0.978	weight	1	!	spec=AtRE...OESY,	no=1868, id=429, vol=1.873224e+11			1
assign	(segid	"	A"	and	resid	170	and	name	HN)	(segid	"	A"	and	resid	170	and	name	HA)	2.236	0.625	0.625	weight	1	!	spec=AtRE...OESY,	no=1869, id=430, vol=7.169123e+11			0
assign	(segid	"	A"	and	resid	170	and	name	HN)	(segid	"	A"	and	resid	170	and	name	HG2)	3.365	1.415	1.415	weight	1	!	spec=AtRE...OESY,	no=1873, id=432, vol=6.180651e+10			0
assign	(segid	"	A"	and	resid	170	and	name	HG2)	(segid	"	A"	and	resid	170	and	name	HA)	4.067	2.068	2.068	weight	1	!	spec=AtRE...OESY,	no=1876, id=433, vol=1.981537e+10			0
assign	(segid	"	A"	and	resid	170	and	name	HG1)	(segid	"	A"	and	resid	170	and	name	HA)	3.609	1.628	1.628	weight	1	!	spec=AtRE...OESY,	no=1877, id=434, vol=4.061200e+10			0
assign	(segid	"	A"	and	resid	170	and	name	HE1)	(segid	"	A"	and	resid	170	and	name	HD2)	3.025	1.144	1.144	weight	1	!	spec=AtRE...OESY,	no=1878, id=435, vol=1.169506e+11			0
assign	(segid	"	A"	and	resid	170	and	name	HE1)	(segid	"	A"	and	resid	170	and	name	HN)	4.756	2.827	2.827	weight	1	!	spec=AtRE...OESY,	no=1881, id=436, vol=7.749075e+09			0
assign	(segid	"	A"	and	resid	170	and	name	HN)	(segid	"	A"	and	resid	170	and	name	HG1)	4.15	2.152	2.152	weight	1	!	spec=AtRE...OESY,	no=1884, id=439, vol=1.756276e+10			0
assign	(segid	"	A"	and	resid	170	and	name	HN)	(segid	"	A"	and	resid	170	and	name	HD2)	3.14	1.233	1.233	weight	1	!	spec=AtRE...OESY,	no=1887, id=442, vol=9.347521e+10			0
assign	(segid	"	A"	and	resid	170	and	name	HA)	(segid	"	A"	and	resid	170	and	name	HD2)	3.844	1.847	1.847	weight	1	!	spec=AtRE...OESY,	no=1889, id=443, vol=2.779149e+10			0
assign	(segid	"	A"	and	resid	170	and	name	HB1)	(segid	"	A"	and	resid	170	and	name	HA)	2.94	1.081	1.081	weight	1	!	spec=AtRE...OESY,	no=1890, id=444, vol=1.388013e+11			0
assign	(segid	"	A"	and	resid	171	and	name	HN)	(segid	"	A"	and	resid	171	and	name	HA)	2.102	0.552	0.552	weight	1	!	spec=AtRE...OESY,	no=1892, id=446, vol=1.040621e+12			0
assign	(segid	"	A"	and	resid	171	and	name	HN)	(segid	"	A"	and	resid	171	and	name	HB2)	2.558	0.818	0.818	weight	1	!	spec=AtRE...OESY,	no=1893, id=447, vol=3.204426e+11			0
assign	(segid	"	A"	and	resid	171	and	name	HN)	(segid	"	A"	and	resid	171	and	name	HG)	2.789	0.972	0.972	weight	1	!	spec=AtRE...OESY,	no=1894, id=448, vol=1.906770e+11			0
assign	(segid	"	A"	and	resid	171	and	name	HN)	(segid	"	A"	and	resid	171	and	name	HD12)	4.204	2.209	2.209	weight	1	!	spec=AtRE...OESY,	no=1896, id=450, vol=1.625421e+10			0
assign	(segid	"	A"	and	resid	171	and	name	HA)	(segid	"	A"	and	resid	171	and	name	HD12)	4.053	2.053	2.053	weight	1	!	spec=AtRE...OESY,	no=1898, id=452, vol=2.022972e+10			0
assign	(segid	"	A"	and	resid	171	and	name	HB2)	(segid	"	A"	and	resid	171	and	name	HD22)	4.388	2.407	2.407	weight	1	!	spec=AtRE...OESY,	no=1904, id=454, vol=1.256302e+10			0
assign	(segid	"	A"	and	resid	171	and	name	HB2)	(segid	"	A"	and	resid	171	and	name	HD12)	4.439	2.463	2.463	weight	1	!	spec=AtRE...OESY,	no=1905, id=455, vol=1.172046e+10			0
assign	(segid	"	A"	and	resid	171	and	name	HG)	(segid	"	A"	and	resid	171	and	name	HD22)	4.077	2.077	2.077	weight	1	!	spec=AtRE...OESY,	no=1906, id=456, vol=1.953359e+10			0
assign	(segid	"	A"	and	resid	171	and	name	HG)	(segid	"	A"	and	resid	171	and	name	HD12)	3.844	1.847	1.847	weight	1	!	spec=AtRE...OESY,	no=1907, id=457, vol=2.779978e+10			0
assign	(segid	"	A"	and	resid	171	and	name	HB2)	(segid	"	A"	and	resid	171	and	name	HG)	1.8	0.405	0.405	weight	1	!	spec=AtRE...OESY,	no=1909, id=459, vol=2.639450e+12			0
assign	(segid	"	A"	and	resid	171	and	name	HA)	(segid	"	A"	and	resid	171	and	name	HD22)	2.984	1.113	1.113	weight	1	!	spec=AtRE...OESY,	no=1911, id=461, vol=1.270159e+11			0
assign	(segid	"	A"	and	resid	171	and	name	HA)	(segid	"	A"	and	resid	171	and	name	HB2)	3.164	1.251	1.251	weight	1	!	spec=AtRE...OESY,	no=1913, id=463, vol=8.940087e+10			0
assign	(segid	"	A"	and	resid	171	and	name	HN)	(segid	"	A"	and	resid	171	and	name	HD22)	4.001	2.001	2.001	weight	1	!	spec=AtRE...OESY,	no=1917, id=467, vol=2.185413e+10			0
assign	(segid	"	A"	and	resid	172	and	name	HN)	(segid	"	A"	and	resid	172	and	name	HB2)	2.813	0.989	0.989	weight	1	!	spec=AtRE...OESY,	no=1919, id=469, vol=1.811077e+11			0
assign	(segid	"	A"	and	resid	172	and	name	HD1)	(segid	"	A"	and	resid	172	and	name	HE1)	1.808	0.408	0.408	weight	1	!	spec=AtRE...OESY,	no=1922, id=471, vol=2.571108e+12			0
assign	(segid	"	A"	and	resid	172	and	name	HN)	(segid	"	A"	and	resid	172	and	name	HD1)	3.457	1.493	1.493	weight	1	!	spec=AtRE...OESY,	no=1928, id=477, vol=5.257845e+10			0
assign	(segid	"	A"	and	resid	172	and	name	HE1)	(segid	"	A"	and	resid	172	and	name	HB2)	4.235	2.242	2.242	weight	1	!	spec=AtRE...OESY,	no=1929, id=478, vol=1.553321e+10			0
assign	(segid	"	A"	and	resid	172	and	name	HE1)	(segid	"	A"	and	resid	172	and	name	HB1)	3.967	1.967	1.967	weight	1	!	spec=AtRE...OESY,	no=1930, id=479, vol=2.300543e+10			0
assign	(segid	"	A"	and	resid	172	and	name	HD1)	(segid	"	A"	and	resid	172	and	name	HB2)	2.974	1.105	1.105	weight	1	!	spec=AtRE...OESY,	no=1931, id=480, vol=1.296961e+11			0
assign	(segid	"	A"	and	resid	172	and	name	HD1)	(segid	"	A"	and	resid	172	and	name	HB1)	2.95	1.088	1.088	weight	1	!	spec=AtRE...OESY,	no=1932, id=481, vol=1.361658e+11			0
assign	(segid	"	A"	and	resid	172	and	name	HB1)	(segid	"	A"	and	resid	172	and	name	HB2)	1.697	0.36	0.36	weight	1	!	spec=AtRE...OESY,	no=1936, id=485, vol=3.753114e+12			0
assign	(segid	"	A"	and	resid	172	and	name	HA)	(segid	"	A"	and	resid	172	and	name	HB1)	2.883	1.039	1.039	weight	1	!	spec=AtRE...OESY,	no=1937, id=486, vol=1.561629e+11			0
assign	(segid	"	A"	and	resid	172	and	name	HA)	(segid	"	A"	and	resid	172	and	name	HB2)	3.207	1.285	1.285	weight	1	!	spec=AtRE...OESY,	no=1938, id=487, vol=8.250186e+10			0
assign	(segid	"	A"	and	resid	172	and	name	HN)	(segid	"	A"	and	resid	172	and	name	HB1)	2.915	1.062	1.062	weight	1	!	spec=AtRE...OESY,	no=1941, id=490, vol=1.461150e+11			0
assign	(segid	"	A"	and	resid	172	and	name	HN)	(segid	"	A"	and	resid	172	and	name	HA)	2.866	1.027	1.027	weight	1	!	spec=AtRE...OESY,	no=1943, id=492, vol=1.617968e+11			0
assign	(segid	"	A"	and	resid	172	and	name	HA)	(segid	"	A"	and	resid	173	and	name	HN)	2.494	0.778	0.778	weight	1	!	spec=AtRE...OESY,	no=1945, id=493, vol=3.724956e+11			1
assign	(segid	"	A"	and	resid	173	and	name	HN)	(segid	"	A"	and	resid	173	and	name	HA2)	2.646	0.875	0.875	weight	1	!	spec=AtRE...OESY,	no=1946, id=494, vol=2.614363e+11			0
assign	(segid	"	A"	and	resid	173	and	name	HN)	(segid	"	A"	and	resid	173	and	name	HA1)	2.991	1.119	1.119	weight	1	!	spec=AtRE...OESY,	no=1947, id=495, vol=1.251340e+11			0
assign	(segid	"	A"	and	resid	173	and	name	HA1)	(segid	"	A"	and	resid	173	and	name	HA2)	1.719	0.369	0.369	weight	1	!	spec=AtRE...OESY,	no=1949, id=497, vol=3.477330e+12			0
assign	(segid	"	A"	and	resid	173	and	name	HN)	(segid	"	A"	and	resid	174	and	name	HN)	3.44	1.48	1.48	weight	1	!	spec=AtRE...OESY,	no=1955, id=503, vol=5.406825e+10			1
assign	(segid	"	A"	and	resid	157	and	name	HN)	(segid	"	A"	and	resid	158	and	name	HN)	3.243	1.315	1.315	weight	1	!	spec=AtRE...OESY,	no=1956, id=504, vol=7.709354e+10			1
assign	(segid	"	A"	and	resid	166	and	name	HN)	(segid	"	A"	and	resid	165	and	name	HN)	2.825	0.997	0.997	weight	1	!	spec=AtRE...OESY,	no=1957, id=505, vol=1.765925e+11			1
assign	(segid	"	A"	and	resid	174	and	name	HN)	(segid	"	A"	and	resid	175	and	name	HN)	3.311	1.37	1.37	weight	1	!	spec=AtRE...OESY,	no=1964, id=507, vol=6.810478e+10			1
assign	(segid	"	A"	and	resid	174	and	name	HD1)	(segid	"	A"	and	resid	174	and	name	HE1)	1.969	0.485	0.485	weight	1	!	spec=AtRE...OESY,	no=1969, id=512, vol=1.536847e+12			0
assign	(segid	"	A"	and	resid	174	and	name	HD1)	(segid	"	A"	and	resid	174	and	name	HZ)	4.365	2.382	2.382	weight	1	!	spec=AtRE...OESY,	no=1970, id=513, vol=1.296030e+10			0
assign	(segid	"	A"	and	resid	174	and	name	HN)	(segid	"	A"	and	resid	174	and	name	HA)	2.967	1.1	1.1	weight	1	!	spec=AtRE...OESY,	no=1971, id=514, vol=1.314713e+11			0
assign	(segid	"	A"	and	resid	174	and	name	HN)	(segid	"	A"	and	resid	174	and	name	HB2)	2.632	0.866	0.866	weight	1	!	spec=AtRE...OESY,	no=1972, id=515, vol=2.698425e+11			0
assign	(segid	"	A"	and	resid	174	and	name	HD1)	(segid	"	A"	and	resid	174	and	name	HB2)	2.743	0.941	0.941	weight	1	!	spec=AtRE...OESY,	no=1974, id=517, vol=2.104909e+11			0
assign	(segid	"	A"	and	resid	174	and	name	HB2)	(segid	"	A"	and	resid	174	and	name	HZ)	4.394	2.413	2.413	weight	1	!	spec=AtRE...OESY,	no=1979, id=521, vol=1.246809e+10			0
assign	(segid	"	A"	and	resid	175	and	name	HE1)	(segid	"	A"	and	resid	175	and	name	HD1)	1.544	0.298	0.298	weight	1	!	spec=AtRE...OESY,	no=1981, id=523, vol=6.629973e+12			0
assign	(segid	"	A"	and	resid	175	and	name	HN)	(segid	"	A"	and	resid	175	and	name	HA)	2.94	1.08	1.08	weight	1	!	spec=AtRE...OESY,	no=1985, id=527, vol=1.388815e+11			0
assign	(segid	"	A"	and	resid	175	and	name	HN)	(segid	"	A"	and	resid	175	and	name	HB1)	3.203	1.282	1.282	weight	1	!	spec=AtRE...OESY,	no=1986, id=528, vol=8.310682e+10			0
assign	(segid	"	A"	and	resid	175	and	name	HN)	(segid	"	A"	and	resid	175	and	name	HB2)	4.39	2.409	2.409	weight	1	!	spec=AtRE...OESY,	no=1987, id=529, vol=1.253150e+10			0
assign	(segid	"	A"	and	resid	175	and	name	HA)	(segid	"	A"	and	resid	175	and	name	HB2)	4.291	2.301	2.301	weight	1	!	spec=AtRE...OESY,	no=1988, id=530, vol=1.436801e+10			0
assign	(segid	"	A"	and	resid	175	and	name	HB1)	(segid	"	A"	and	resid	175	and	name	HB2)	2.261	0.639	0.639	weight	1	!	spec=AtRE...OESY,	no=1990, id=532, vol=6.705448e+11			0
assign	(segid	"	A"	and	resid	175	and	name	HA)	(segid	"	A"	and	resid	175	and	name	HB1)	3.472	1.507	1.507	weight	1	!	spec=AtRE...OESY,	no=1993, id=535, vol=5.116569e+10			0
assign	(segid	"	A"	and	resid	174	and	name	HA)	(segid	"	A"	and	resid	174	and	name	HB2)	3.216	1.293	1.293	weight	1	!	spec=AtRE...OESY,	no=1994, id=536, vol=8.107927e+10			0
assign	(segid	"	A"	and	resid	157	and	name	HG1)	(segid	"	A"	and	resid	157	and	name	HG2)	1.735	0.376	0.376	weight	1	!	spec=AtRE...OESY,	no=2002, id=541, vol=3.286101e+12			0
assign	(segid	"	A"	and	resid	156	and	name	HT3)	(segid	"	A"	and	resid	158	and	name	HN)	2.906	1.055	1.055	weight	1	!	spec=AtRE...OESY,	no=2012, id=550, vol=1.490134e+11			2
assign	(segid	"	A"	and	resid	158	and	name	HA)	(segid	"	A"	and	resid	158	and	name	HN)	2.064	0.533	0.533	weight	1	!	spec=AtRE...OESY,	no=2015, id=552, vol=1.158507e+12			0
assign	(segid	"	A"	and	resid	158	and	name	HN)	(segid	"	A"	and	resid	158	and	name	HB2)	2.815	0.99	0.99	weight	1	!	spec=AtRE...OESY,	no=2018, id=555, vol=1.802864e+11			0
assign	(segid	"	A"	and	resid	159	and	name	HB2)	(segid	"	A"	and	resid	156	and	name	HA)	2.941	1.081	1.081	weight	1	!	spec=AtRE...OESY,	no=2020, id=557, vol=1.386427e+11			3
assign	(segid	"	A"	and	resid	158	and	name	HN)	(segid	"	A"	and	resid	156	and	name	HB2)	3.506	1.536	1.536	weight	1	!	spec=AtRE...OESY,	no=2021, id=558, vol=4.829764e+10			2
assign	(segid	"	A"	and	resid	158	and	name	HN)	(segid	"	A"	and	resid	156	and	name	HB1)	4.492	2.523	2.523	weight	1	!	spec=AtRE...OESY,	no=2022, id=559, vol=1.091138e+10			2
assign	(segid	"	A"	and	resid	158	and	name	HN)	(segid	"	A"	and	resid	156	and	name	HA)	2.117	0.56	0.56	weight	1	!	spec=AtRE...OESY,	no=2023, id=560, vol=9.974003e+11			2
assign	(segid	"	A"	and	resid	157	and	name	HB2)	(segid	"	A"	and	resid	158	and	name	HN)	3.584	1.606	1.606	weight	1	!	spec=AtRE...OESY,	no=2027, id=564, vol=4.230572e+10			1
assign	(segid	"	A"	and	resid	157	and	name	HB1)	(segid	"	A"	and	resid	158	and	name	HN)	3.695	1.707	1.707	weight	1	!	spec=AtRE...OESY,	no=2028, id=565, vol=3.523500e+10			1
assign	(segid	"	A"	and	resid	159	and	name	HN)	(segid	"	A"	and	resid	157	and	name	HB1)	4.718	2.783	2.783	weight	1	!	spec=AtRE...OESY,	no=2029, id=566, vol=8.129544e+09			2
assign	(segid	"	A"	and	resid	159	and	name	HN)	(segid	"	A"	and	resid	157	and	name	HB2)	4.702	2.764	2.764	weight	1	!	spec=AtRE...OESY,	no=2030, id=567, vol=8.297742e+09			2
assign	(segid	"	A"	and	resid	157	and	name	HA)	(segid	"	A"	and	resid	158	and	name	HN)	2.562	0.82	0.82	weight	1	!	spec=AtRE...OESY,	no=2031, id=568, vol=3.173993e+11			1
assign	(segid	"	A"	and	resid	160	and	name	HN)	(segid	"	A"	and	resid	157	and	name	HB1)	5.224	3.411	3.411	weight	1	!	spec=AtRE...OESY,	no=2032, id=569, vol=4.412670e+09			3
assign	(segid	"	A"	and	resid	160	and	name	HN)	(segid	"	A"	and	resid	157	and	name	HB2)	4.972	3.09	3.09	weight	1	!	spec=AtRE...OESY,	no=2033, id=570, vol=5.938381e+09			3
assign	(segid	"	A"	and	resid	161	and	name	HN)	(segid	"	A"	and	resid	157	and	name	HB2)	5.019	3.148	3.148	weight	1	!	spec=AtRE...OESY,	no=2034, id=571, vol=5.613158e+09			4
assign	(segid	"	A"	and	resid	160	and	name	HN)	(segid	"	A"	and	resid	157	and	name	HA)	5.435	3.692	3.692	weight	1	!	spec=AtRE...OESY,	no=2035, id=572, vol=3.480650e+09			3
assign	(segid	"	A"	and	resid	158	and	name	HA)	(segid	"	A"	and	resid	162	and	name	HN)	2.963	1.097	1.097	weight	1	!	spec=AtRE...OESY,	no=2044, id=579, vol=1.324940e+11			4
assign	(segid	"	A"	and	resid	161	and	name	HN)	(segid	"	A"	and	resid	158	and	name	HB2)	4.604	2.65	2.65	weight	1	!	spec=AtRE...OESY,	no=2047, id=581, vol=9.416049e+09			3
assign	(segid	"	A"	and	resid	160	and	name	HN)	(segid	"	A"	and	resid	158	and	name	HA)	2.894	1.047	1.047	weight	1	!	spec=AtRE...OESY,	no=2051, id=584, vol=1.525962e+11			2
assign	(segid	"	A"	and	resid	158	and	name	HA)	(segid	"	A"	and	resid	161	and	name	HN)	2.875	1.033	1.033	weight	1	!	spec=AtRE...OESY,	no=2053, id=586, vol=1.589094e+11			3
assign	(segid	"	A"	and	resid	158	and	name	HB2)	(segid	"	A"	and	resid	159	and	name	HN)	2.656	0.882	0.882	weight	1	!	spec=AtRE...OESY,	no=2055, id=588, vol=2.554753e+11			1
assign	(segid	"	A"	and	resid	158	and	name	HB2)	(segid	"	A"	and	resid	162	and	name	HN)	3.637	1.653	1.653	weight	1	!	spec=AtRE...OESY,	no=2056, id=589, vol=3.875432e+10			4
assign	(segid	"	A"	and	resid	160	and	name	HN)	(segid	"	A"	and	resid	158	and	name	HB2)	3.202	1.281	1.281	weight	1	!	spec=AtRE...OESY,	no=2057, id=590, vol=8.326778e+10			2
assign	(segid	"	A"	and	resid	161	and	name	HN)	(segid	"	A"	and	resid	159	and	name	HA)	2.413	0.728	0.728	weight	1	!	spec=AtRE...OESY,	no=2061, id=594, vol=4.548332e+11			2
assign	(segid	"	A"	and	resid	163	and	name	HN)	(segid	"	A"	and	resid	159	and	name	HA)	2.703	0.913	0.913	weight	1	!	spec=AtRE...OESY,	no=2062, id=595, vol=2.301054e+11			4
assign	(segid	"	A"	and	resid	159	and	name	HB2)	(segid	"	A"	and	resid	162	and	name	HN)	3.788	1.794	1.794	weight	1	!	spec=AtRE...OESY,	no=2064, id=596, vol=3.034058e+10			3
assign	(segid	"	A"	and	resid	159	and	name	HB2)	(segid	"	A"	and	resid	161	and	name	HN)	3.673	1.686	1.686	weight	1	!	spec=AtRE...OESY,	no=2065, id=597, vol=3.652439e+10			2
assign	(segid	"	A"	and	resid	163	and	name	HN)	(segid	"	A"	and	resid	159	and	name	HB2)	3.241	1.313	1.313	weight	1	!	spec=AtRE...OESY,	no=2066, id=598, vol=7.732334e+10			4
assign	(segid	"	A"	and	resid	161	and	name	HN)	(segid	"	A"	and	resid	160	and	name	HA)	2.38	0.708	0.708	weight	1	!	spec=AtRE...OESY,	no=2067, id=599, vol=4.936308e+11			1
assign	(segid	"	A"	and	resid	163	and	name	HN)	(segid	"	A"	and	resid	160	and	name	HE2)	5.018	3.147	3.147	weight	1	!	spec=AtRE...OESY,	no=2072, id=604, vol=5.620072e+09			3
assign	(segid	"	A"	and	resid	160	and	name	HB1)	(segid	"	A"	and	resid	161	and	name	HN)	2.641	0.872	0.872	weight	1	!	spec=AtRE...OESY,	no=2073, id=605, vol=2.640532e+11			1
assign	(segid	"	A"	and	resid	163	and	name	HN)	(segid	"	A"	and	resid	160	and	name	HD1)	3.837	1.84	1.84	weight	1	!	spec=AtRE...OESY,	no=2074, id=606, vol=2.811193e+10			3
assign	(segid	"	A"	and	resid	160	and	name	HG1)	(segid	"	A"	and	resid	161	and	name	HN)	3.72	1.73	1.73	weight	1	!	spec=AtRE...OESY,	no=2075, id=607, vol=3.382716e+10			1
assign	(segid	"	A"	and	resid	160	and	name	HG2)	(segid	"	A"	and	resid	161	and	name	HN)	3.799	1.804	1.804	weight	1	!	spec=AtRE...OESY,	no=2076, id=608, vol=2.983294e+10			1
assign	(segid	"	A"	and	resid	163	and	name	HB2)	(segid	"	A"	and	resid	160	and	name	HA)	3.848	1.851	1.851	weight	1	!	spec=AtRE...OESY,	no=2077, id=609, vol=2.763837e+10			3
assign	(segid	"	A"	and	resid	161	and	name	HA)	(segid	"	A"	and	resid	162	and	name	HN)	2.884	1.04	1.04	weight	1	!	spec=AtRE...OESY,	no=2081, id=611, vol=1.558498e+11			1
assign	(segid	"	A"	and	resid	162	and	name	HN)	(segid	"	A"	and	resid	161	and	name	HB2)	2.681	0.898	0.898	weight	1	!	spec=AtRE...OESY,	no=2082, id=612, vol=2.417169e+11			1
assign	(segid	"	A"	and	resid	162	and	name	HN)	(segid	"	A"	and	resid	161	and	name	HB1)	2.68	0.898	0.898	weight	1	!	spec=AtRE...OESY,	no=2083, id=613, vol=2.418825e+11			1
assign	(segid	"	A"	and	resid	161	and	name	HN)	(segid	"	A"	and	resid	161	and	name	HD1)	3.053	1.165	1.165	weight	1	!	spec=AtRE...OESY,	no=2085, id=614, vol=1.107371e+11			0
assign	(segid	"	A"	and	resid	161	and	name	HD1)	(segid	"	A"	and	resid	162	and	name	HN)	3.048	1.161	1.161	weight	1	!	spec=AtRE...OESY,	no=2086, id=615, vol=1.118786e+11			1
assign	(segid	"	A"	and	resid	161	and	name	HN)	(segid	"	A"	and	resid	161	and	name	HE1)	4.221	2.227	2.227	weight	1	!	spec=AtRE...OESY,	no=2087, id=616, vol=1.586138e+10			0
assign	(segid	"	A"	and	resid	161	and	name	HE1)	(segid	"	A"	and	resid	162	and	name	HN)	4.216	2.222	2.222	weight	1	!	spec=AtRE...OESY,	no=2088, id=617, vol=1.595943e+10			1
assign	(segid	"	A"	and	resid	161	and	name	HD1)	(segid	"	A"	and	resid	160	and	name	HG2)	4.791	2.869	2.869	weight	1	!	spec=AtRE...OESY,	no=2091, id=620, vol=7.417692e+09			1
assign	(segid	"	A"	and	resid	161	and	name	HE1)	(segid	"	A"	and	resid	160	and	name	HG1)	4.312	2.324	2.324	weight	1	!	spec=AtRE...OESY,	no=2092, id=621, vol=1.395914e+10			1
assign	(segid	"	A"	and	resid	161	and	name	HE1)	(segid	"	A"	and	resid	160	and	name	HG2)	4.648	2.701	2.701	weight	1	!	spec=AtRE...OESY,	no=2093, id=622, vol=8.888451e+09			1
assign	(segid	"	A"	and	resid	161	and	name	HD1)	(segid	"	A"	and	resid	160	and	name	HD1)	4.274	2.284	2.284	weight	1	!	spec=AtRE...OESY,	no=2094, id=623, vol=1.470759e+10			1
assign	(segid	"	A"	and	resid	161	and	name	HD1)	(segid	"	A"	and	resid	160	and	name	HB1)	3.944	1.944	1.944	weight	1	!	spec=AtRE...OESY,	no=2095, id=624, vol=2.384062e+10			1
assign	(segid	"	A"	and	resid	161	and	name	HE1)	(segid	"	A"	and	resid	160	and	name	HD1)	4.302	2.314	2.314	weight	1	!	spec=AtRE...OESY,	no=2096, id=625, vol=1.413903e+10			1
assign	(segid	"	A"	and	resid	161	and	name	HE1)	(segid	"	A"	and	resid	160	and	name	HB1)	4.445	2.469	2.469	weight	1	!	spec=AtRE...OESY,	no=2097, id=626, vol=1.163110e+10			1
assign	(segid	"	A"	and	resid	160	and	name	HG2)	(segid	"	A"	and	resid	160	and	name	HG1)	1.773	0.393	0.393	weight	1	!	spec=AtRE...OESY,	no=2098, id=627, vol=2.883169e+12			0
assign	(segid	"	A"	and	resid	161	and	name	HB1)	(segid	"	A"	and	resid	163	and	name	HN)	4.69	2.75	2.75	weight	1	!	spec=AtRE...OESY,	no=2103, id=632, vol=8.421736e+09			2
assign	(segid	"	A"	and	resid	161	and	name	HB2)	(segid	"	A"	and	resid	163	and	name	HN)	4.816	2.899	2.899	weight	1	!	spec=AtRE...OESY,	no=2106, id=635, vol=7.191462e+09			2
assign	(segid	"	A"	and	resid	161	and	name	HD1)	(segid	"	A"	and	resid	164	and	name	HB)	3.725	1.735	1.735	weight	1	!	spec=AtRE...OESY,	no=2107, id=636, vol=3.355148e+10			3
assign	(segid	"	A"	and	resid	161	and	name	HE1)	(segid	"	A"	and	resid	164	and	name	HB)	4.263	2.272	2.272	weight	1	!	spec=AtRE...OESY,	no=2108, id=637, vol=1.493890e+10			3
assign	(segid	"	A"	and	resid	166	and	name	HN)	(segid	"	A"	and	resid	164	and	name	HA)	3.044	1.158	1.158	weight	1	!	spec=AtRE...OESY,	no=2110, id=639, vol=1.126526e+11			2
assign	(segid	"	A"	and	resid	168	and	name	HD2)	(segid	"	A"	and	resid	167	and	name	HN)	4.196	2.201	2.201	weight	1	!	spec=AtRE...OESY,	no=2112, id=641, vol=1.642326e+10			1
assign	(segid	"	A"	and	resid	168	and	name	HD1)	(segid	"	A"	and	resid	167	and	name	HN)	4.005	2.005	2.005	weight	1	!	spec=AtRE...OESY,	no=2113, id=642, vol=2.174275e+10			1
assign	(segid	"	A"	and	resid	165	and	name	HN)	(segid	"	A"	and	resid	164	and	name	HB)	3.316	1.374	1.374	weight	1	!	spec=AtRE...OESY,	no=2118, id=644, vol=6.745444e+10			1
assign	(segid	"	A"	and	resid	163	and	name	HA)	(segid	"	A"	and	resid	165	and	name	HN)	2.552	0.814	0.814	weight	1	!	spec=AtRE...OESY,	no=2119, id=645, vol=3.244885e+11			2
assign	(segid	"	A"	and	resid	167	and	name	HN)	(segid	"	A"	and	resid	164	and	name	HA)	2.81	0.987	0.987	weight	1	!	spec=AtRE...OESY,	no=2120, id=646, vol=1.820271e+11			3
assign	(segid	"	A"	and	resid	166	and	name	HG21)	(segid	"	A"	and	resid	167	and	name	HN)	3.382	1.43	1.43	weight	1	!	spec=AtRE...OESY,	no=2122, id=648, vol=5.989545e+10			1
assign	(segid	"	A"	and	resid	169	and	name	HN)	(segid	"	A"	and	resid	166	and	name	HG21)	3.066	1.175	1.175	weight	1	!	spec=AtRE...OESY,	no=2124, id=650, vol=1.079857e+11			3
assign	(segid	"	A"	and	resid	166	and	name	HG21)	(segid	"	A"	and	resid	170	and	name	HN)	3.565	1.589	1.589	weight	1	!	spec=AtRE...OESY,	no=2125, id=651, vol=4.369321e+10			4
assign	(segid	"	A"	and	resid	170	and	name	HN)	(segid	"	A"	and	resid	166	and	name	HA)	3.683	1.696	1.696	weight	1	!	spec=AtRE...OESY,	no=2129, id=654, vol=3.592507e+10			4
assign	(segid	"	A"	and	resid	170	and	name	HN)	(segid	"	A"	and	resid	167	and	name	HB2)	2.742	0.939	0.939	weight	1	!	spec=AtRE...OESY,	no=2130, id=655, vol=2.112198e+11			3
assign	(segid	"	A"	and	resid	167	and	name	HB2)	(segid	"	A"	and	resid	164	and	name	HA)	3.97	1.97	1.97	weight	1	!	spec=AtRE...OESY,	no=2132, id=657, vol=2.290696e+10			3
assign	(segid	"	A"	and	resid	171	and	name	HN)	(segid	"	A"	and	resid	167	and	name	HB2)	2.746	0.943	0.943	weight	1	!	spec=AtRE...OESY,	no=2133, id=658, vol=2.090867e+11			4
assign	(segid	"	A"	and	resid	171	and	name	HG)	(segid	"	A"	and	resid	171	and	name	HA)	3.232	1.306	1.306	weight	1	!	spec=AtRE...OESY,	no=2135, id=660, vol=7.862698e+10			0
assign	(segid	"	A"	and	resid	164	and	name	HN)	(segid	"	A"	and	resid	163	and	name	HB2)	2.87	1.029	1.029	weight	1	!	spec=AtRE...OESY,	no=2138, id=663, vol=1.605765e+11			1
assign	(segid	"	A"	and	resid	164	and	name	HN)	(segid	"	A"	and	resid	163	and	name	HA)	2.206	0.608	0.608	weight	1	!	spec=AtRE...OESY,	no=2139, id=664, vol=7.782226e+11			1
assign	(segid	"	A"	and	resid	163	and	name	HB2)	(segid	"	A"	and	resid	162	and	name	HN)	4.332	2.345	2.345	weight	1	!	spec=AtRE...OESY,	no=2142, id=667, vol=1.357660e+10			1
assign	(segid	"	A"	and	resid	161	and	name	HN)	(segid	"	A"	and	resid	163	and	name	HB2)	4.338	2.352	2.352	weight	1	!	spec=AtRE...OESY,	no=2143, id=668, vol=1.345510e+10			2
assign	(segid	"	A"	and	resid	168	and	name	HG2)	(segid	"	A"	and	resid	170	and	name	HN)	4.672	2.729	2.729	weight	1	!	spec=AtRE...OESY,	no=2145, id=669, vol=8.621294e+09			2
assign	(segid	"	A"	and	resid	168	and	name	HG2)	(segid	"	A"	and	resid	169	and	name	HN)	3.867	1.87	1.87	weight	1	!	spec=AtRE...OESY,	no=2147, id=671, vol=2.679951e+10			1
assign	(segid	"	A"	and	resid	170	and	name	HN)	(segid	"	A"	and	resid	168	and	name	HB2)	4.981	3.102	3.102	weight	1	!	spec=AtRE...OESY,	no=2148, id=672, vol=5.868356e+09			2
assign	(segid	"	A"	and	resid	171	and	name	HN)	(segid	"	A"	and	resid	170	and	name	HD2)	4.556	2.595	2.595	weight	1	!	spec=AtRE...OESY,	no=2153, id=676, vol=1.002416e+10			1
assign	(segid	"	A"	and	resid	172	and	name	HN)	(segid	"	A"	and	resid	170	and	name	HB1)	4.698	2.758	2.758	weight	1	!	spec=AtRE...OESY,	no=2154, id=677, vol=8.344666e+09			2
assign	(segid	"	A"	and	resid	170	and	name	HB1)	(segid	"	A"	and	resid	170	and	name	HN)	2.753	0.948	0.948	weight	1	!	spec=AtRE...OESY,	no=2155, id=678, vol=2.058782e+11			0
assign	(segid	"	A"	and	resid	170	and	name	HB1)	(segid	"	A"	and	resid	171	and	name	HN)	3.276	1.342	1.342	weight	1	!	spec=AtRE...OESY,	no=2156, id=679, vol=7.253197e+10			1
assign	(segid	"	A"	and	resid	170	and	name	HA)	(segid	"	A"	and	resid	171	and	name	HN)	2.486	0.773	0.773	weight	1	!	spec=AtRE...OESY,	no=2157, id=680, vol=3.798083e+11			1
assign	(segid	"	A"	and	resid	170	and	name	HE1)	(segid	"	A"	and	resid	171	and	name	HN)	3.535	1.562	1.562	weight	1	!	spec=AtRE...OESY,	no=2158, id=681, vol=4.599398e+10			1
assign	(segid	"	A"	and	resid	170	and	name	HG1)	(segid	"	A"	and	resid	171	and	name	HN)	4.29	2.3	2.3	weight	1	!	spec=AtRE...OESY,	no=2160, id=683, vol=1.439551e+10			1
assign	(segid	"	A"	and	resid	173	and	name	HN)	(segid	"	A"	and	resid	170	and	name	HD2)	5.003	3.129	3.129	weight	1	!	spec=AtRE...OESY,	no=2161, id=684, vol=5.715886e+09			3
assign	(segid	"	A"	and	resid	172	and	name	HD1)	(segid	"	A"	and	resid	169	and	name	HB)	5.057	3.197	3.197	weight	1	!	spec=AtRE...OESY,	no=2165, id=686, vol=5.359501e+09			3
assign	(segid	"	A"	and	resid	172	and	name	HN)	(segid	"	A"	and	resid	171	and	name	HD12)	4.316	2.328	2.328	weight	1	!	spec=AtRE...OESY,	no=2170, id=689, vol=1.388000e+10			1
assign	(segid	"	A"	and	resid	172	and	name	HN)	(segid	"	A"	and	resid	171	and	name	HD22)	4.044	2.044	2.044	weight	1	!	spec=AtRE...OESY,	no=2171, id=690, vol=2.050041e+10			1
assign	(segid	"	A"	and	resid	171	and	name	HD22)	(segid	"	A"	and	resid	174	and	name	HN)	5.334	3.557	3.557	weight	1	!	spec=AtRE...OESY,	no=2172, id=691, vol=3.892543e+09			3
assign	(segid	"	A"	and	resid	171	and	name	HD12)	(segid	"	A"	and	resid	174	and	name	HN)	5.253	3.449	3.449	weight	1	!	spec=AtRE...OESY,	no=2173, id=692, vol=4.269965e+09			3
assign	(segid	"	A"	and	resid	170	and	name	HN)	(segid	"	A"	and	resid	171	and	name	HD22)	5.219	3.405	3.405	weight	1	!	spec=AtRE...OESY,	no=2175, id=693, vol=4.435345e+09			1
assign	(segid	"	A"	and	resid	170	and	name	HN)	(segid	"	A"	and	resid	171	and	name	HD12)	5.108	3.261	3.261	weight	1	!	spec=AtRE...OESY,	no=2176, id=694, vol=5.049418e+09			1
assign	(segid	"	A"	and	resid	175	and	name	HN)	(segid	"	A"	and	resid	171	and	name	HD12)	5.518	3.806	3.806	weight	1	!	spec=AtRE...OESY,	no=2177, id=695, vol=3.176563e+09			4
assign	(segid	"	A"	and	resid	172	and	name	HE1)	(segid	"	A"	and	resid	171	and	name	HD22)	5.172	3.344	3.344	weight	1	!	spec=AtRE...OESY,	no=2180, id=698, vol=4.683989e+09			1
assign	(segid	"	A"	and	resid	172	and	name	HD1)	(segid	"	A"	and	resid	171	and	name	HD12)	5.256	3.453	3.453	weight	1	!	spec=AtRE...OESY,	no=2181, id=699, vol=4.252697e+09			1
assign	(segid	"	A"	and	resid	172	and	name	HD1)	(segid	"	A"	and	resid	171	and	name	HD22)	5.404	3.65	3.65	weight	1	!	spec=AtRE...OESY,	no=2182, id=700, vol=3.601793e+09			1
assign	(segid	"	A"	and	resid	174	and	name	HD1)	(segid	"	A"	and	resid	171	and	name	HD22)	5.191	3.368	3.368	weight	1	!	spec=AtRE...OESY,	no=2183, id=701, vol=4.583653e+09			3
assign	(segid	"	A"	and	resid	172	and	name	HZ)	(segid	"	A"	and	resid	171	and	name	HD22)	5.622	3.951	3.951	weight	1	!	spec=AtRE...OESY,	no=2184, id=702, vol=2.839282e+09			1
assign	(segid	"	A"	and	resid	172	and	name	HZ)	(segid	"	A"	and	resid	171	and	name	HD12)	5.506	3.79	3.79	weight	1	!	spec=AtRE...OESY,	no=2185, id=703, vol=3.217818e+09			1
assign	(segid	"	A"	and	resid	169	and	name	HG21)	(segid	"	A"	and	resid	172	and	name	HZ)	5.16	3.329	3.329	weight	1	!	spec=AtRE...OESY,	no=2189, id=706, vol=4.748968e+09			3
assign	(segid	"	A"	and	resid	162	and	name	HE)	(segid	"	A"	and	resid	164	and	name	HG21)	5.282	3.487	3.487	weight	1	!	spec=AtRE...OESY,	no=2190, id=707, vol=4.130570e+09			2
assign	(segid	"	A"	and	resid	172	and	name	HE1)	(segid	"	A"	and	resid	171	and	name	HB2)	4.848	2.938	2.938	weight	1	!	spec=AtRE...OESY,	no=2192, id=708, vol=6.906118e+09			1
assign	(segid	"	A"	and	resid	171	and	name	HG)	(segid	"	A"	and	resid	172	and	name	HE1)	4.482	2.511	2.511	weight	1	!	spec=AtRE...OESY,	no=2194, id=710, vol=1.106153e+10			1
assign	(segid	"	A"	and	resid	172	and	name	HE1)	(segid	"	A"	and	resid	168	and	name	HB2)	4.632	2.682	2.682	weight	1	!	spec=AtRE...OESY,	no=2195, id=711, vol=9.078637e+09			4

## Sheet: AtREM1.2193-212_Unambig
assign	(segid	"	A"	and	resid	18	and	name	HN)	(segid	"	A"	and	resid	17	and	name	HA)	2.669	0.89		1			value
assign	(segid	"	A"	and	resid	6	and	name	HD1)	(segid	"	A"	and	resid	6	and	name	HA)	2.555	0.816		0		Intra-residue (|i-j| = 0)	158
assign	(segid	"	A"	and	resid	16	and	name	HN)	(segid	"	A"	and	resid	19	and	name	HA)	3.787	1.793		3		Sequential (|i-j| = 1)	107
assign	(segid	"	A"	and	resid	14	and	name	HN)	(segid	"	A"	and	resid	13	and	name	HA)	1.962	0.481		1		Medium range (|i-j|>1 and |i-j|<5)	137
assign	(segid	"	A"	and	resid	18	and	name	HN)	(segid	"	A"	and	resid	14	and	name	HA)	3.654	1.669		4		Long range (|i-j| R5)	37
assign	(segid	"	A"	and	resid	6	and	name	HD1)	(segid	"	A"	and	resid	2	and	name	HB)	3.552	1.577		4		Inter-chain	0
assign	(segid	"	A"	and	resid	12	and	name	HN)	(segid	"	A"	and	resid	11	and	name	HA)	2.03	0.515		1
assign	(segid	"	A"	and	resid	6	and	name	HD1)	(segid	"	A"	and	resid	6	and	name	HB1)	2.333	0.68		0
assign	(segid	"	A"	and	resid	6	and	name	HE1)	(segid	"	A"	and	resid	6	and	name	HB2)	3.643	1.659		0
assign	(segid	"	A"	and	resid	14	and	name	HN)	(segid	"	A"	and	resid	13	and	name	HB1)	3.241	1.313		1
assign	(segid	"	A"	and	resid	18	and	name	HN)	(segid	"	A"	and	resid	14	and	name	HB1)	3.773	1.779		4
assign	(segid	"	A"	and	resid	8	and	name	HN)	(segid	"	A"	and	resid	7	and	name	HB2)	3.168	1.255		1
assign	(segid	"	A"	and	resid	8	and	name	HN)	(segid	"	A"	and	resid	7	and	name	HB1)	3.286	1.35		1
assign	(segid	"	A"	and	resid	6	and	name	HD1)	(segid	"	A"	and	resid	7	and	name	HB1)	3.674	1.687		1
assign	(segid	"	A"	and	resid	8	and	name	HN)	(segid	"	A"	and	resid	7	and	name	HG2)	3.34	1.394		1
assign	(segid	"	A"	and	resid	9	and	name	HN)	(segid	"	A"	and	resid	8	and	name	HB2)	2.886	1.041		1
assign	(segid	"	A"	and	resid	6	and	name	HD1)	(segid	"	A"	and	resid	3	and	name	HB2)	3.543	1.569		3
assign	(segid	"	A"	and	resid	4	and	name	HN)	(segid	"	A"	and	resid	4	and	name	HB2)	2.418	0.731		0
assign	(segid	"	A"	and	resid	5	and	name	HN)	(segid	"	A"	and	resid	4	and	name	HB2)	2.959	1.094		1
assign	(segid	"	A"	and	resid	6	and	name	HN)	(segid	"	A"	and	resid	5	and	name	HD2)	3.545	1.571		1
assign	(segid	"	A"	and	resid	11	and	name	HN)	(segid	"	A"	and	resid	11	and	name	HD12)	3.062	1.172		0
assign	(segid	"	A"	and	resid	6	and	name	HD1)	(segid	"	A"	and	resid	6	and	name	HE1)	2.058	0.53		0
assign	(segid	"	A"	and	resid	6	and	name	HD1)	(segid	"	A"	and	resid	6	and	name	HN)	2.883	1.039		0
assign	(segid	"	A"	and	resid	12	and	name	HN)	(segid	"	A"	and	resid	11	and	name	HN)	2.684	0.9		1
assign	(segid	"	A"	and	resid	11	and	name	HA)	(segid	"	A"	and	resid	11	and	name	HG11)	3.299	1.36		0
assign	(segid	"	A"	and	resid	13	and	name	HD1)	(segid	"	A"	and	resid	12	and	name	HG22)	3.432	1.473		1
assign	(segid	"	A"	and	resid	11	and	name	HB)	(segid	"	A"	and	resid	11	and	name	HD12)	2.399	0.719		0
assign	(segid	"	A"	and	resid	11	and	name	HG11)	(segid	"	A"	and	resid	11	and	name	HG22)	2.317	0.671		0
assign	(segid	"	A"	and	resid	14	and	name	HB1)	(segid	"	A"	and	resid	14	and	name	HG1)	2.614	0.854		0
assign	(segid	"	A"	and	resid	13	and	name	HD2)	(segid	"	A"	and	resid	12	and	name	HG22)	2.961	1.096		1
assign	(segid	"	A"	and	resid	13	and	name	HD1)	(segid	"	A"	and	resid	13	and	name	HD2)	1.907	0.455		0
assign	(segid	"	A"	and	resid	11	and	name	HD12)	(segid	"	A"	and	resid	13	and	name	HA)	3.305	1.365		2
assign	(segid	"	A"	and	resid	11	and	name	HD12)	(segid	"	A"	and	resid	7	and	name	HA)	3.751	1.759		4
assign	(segid	"	A"	and	resid	4	and	name	HB2)	(segid	"	A"	and	resid	11	and	name	HA)	3.562	1.586		7
assign	(segid	"	A"	and	resid	1	and	name	HG2)	(segid	"	A"	and	resid	13	and	name	HG2)	4.137	2.139		12
assign	(segid	"	A"	and	resid	11	and	name	HG22)	(segid	"	A"	and	resid	11	and	name	HD12)	2.542	0.807		0
assign	(segid	"	A"	and	resid	14	and	name	HG1)	(segid	"	A"	and	resid	14	and	name	HD2)	2.101	0.552		0
assign	(segid	"	A"	and	resid	17	and	name	HB2)	(segid	"	A"	and	resid	18	and	name	HN)	3.837	1.84		1
assign	(segid	"	A"	and	resid	12	and	name	HB)	(segid	"	A"	and	resid	15	and	name	HN)	3.378	1.427		3
assign	(segid	"	A"	and	resid	9	and	name	HA)	(segid	"	A"	and	resid	10	and	name	HN)	2.425	0.735		1
assign	(segid	"	A"	and	resid	10	and	name	HN)	(segid	"	A"	and	resid	9	and	name	HG21)	3.161	1.249		1
assign	(segid	"	A"	and	resid	14	and	name	HN)	(segid	"	A"	and	resid	13	and	name	HG2)	3.552	1.577		1
assign	(segid	"	A"	and	resid	12	and	name	HN)	(segid	"	A"	and	resid	11	and	name	HD12)	2.865	1.026		1
assign	(segid	"	A"	and	resid	19	and	name	HA)	(segid	"	A"	and	resid	19	and	name	HN)	3.112	1.21		0
assign	(segid	"	A"	and	resid	5	and	name	HA)	(segid	"	A"	and	resid	6	and	name	HN)	2.36	0.696		1
assign	(segid	"	A"	and	resid	16	and	name	HN)	(segid	"	A"	and	resid	17	and	name	HA)	4.42	2.442		1
assign	(segid	"	A"	and	resid	8	and	name	HN)	(segid	"	A"	and	resid	6	and	name	HA)	4.1	2.101		2
assign	(segid	"	A"	and	resid	6	and	name	HE1)	(segid	"	A"	and	resid	6	and	name	HA)	4.01	2.01		0
assign	(segid	"	A"	and	resid	6	and	name	HE1)	(segid	"	A"	and	resid	4	and	name	HA)	4.208	2.213		2
assign	(segid	"	A"	and	resid	16	and	name	HN)	(segid	"	A"	and	resid	14	and	name	HB1)	4.372	2.389		2
assign	(segid	"	A"	and	resid	15	and	name	HN)	(segid	"	A"	and	resid	12	and	name	HG22)	4.205	2.21		3
assign	(segid	"	A"	and	resid	14	and	name	HN)	(segid	"	A"	and	resid	12	and	name	HG22)	4.385	2.404		2
assign	(segid	"	A"	and	resid	6	and	name	HD1)	(segid	"	A"	and	resid	2	and	name	HG21)	3.987	1.987		4
assign	(segid	"	A"	and	resid	6	and	name	HD1)	(segid	"	A"	and	resid	7	and	name	HG2)	4.065	2.066		1
assign	(segid	"	A"	and	resid	6	and	name	HE1)	(segid	"	A"	and	resid	7	and	name	HB1)	4.102	2.103		1
assign	(segid	"	A"	and	resid	6	and	name	HE1)	(segid	"	A"	and	resid	7	and	name	HG2)	4.334	2.347		1
assign	(segid	"	A"	and	resid	18	and	name	HN)	(segid	"	A"	and	resid	14	and	name	HG1)	4.418	2.44		4
assign	(segid	"	A"	and	resid	18	and	name	HN)	(segid	"	A"	and	resid	15	and	name	HB2)	4.468	2.495		3
assign	(segid	"	A"	and	resid	9	and	name	HN)	(segid	"	A"	and	resid	12	and	name	HG22)	4.912	3.015		3
assign	(segid	"	A"	and	resid	9	and	name	HN)	(segid	"	A"	and	resid	11	and	name	HD12)	4.895	2.995		2
assign	(segid	"	A"	and	resid	15	and	name	HN)	(segid	"	A"	and	resid	14	and	name	HD2)	4.417	2.439		1
assign	(segid	"	A"	and	resid	16	and	name	HN)	(segid	"	A"	and	resid	17	and	name	HB2)	4.64	2.691		1
assign	(segid	"	A"	and	resid	8	and	name	HN)	(segid	"	A"	and	resid	7	and	name	HD2)	4.507	2.539		1
assign	(segid	"	A"	and	resid	7	and	name	HA)	(segid	"	A"	and	resid	6	and	name	HD1)	4.337	2.351		1
assign	(segid	"	A"	and	resid	6	and	name	HE1)	(segid	"	A"	and	resid	9	and	name	HA)	4.584	2.627		3
assign	(segid	"	A"	and	resid	9	and	name	HB)	(segid	"	A"	and	resid	6	and	name	HE1)	5.043	3.179		3
assign	(segid	"	A"	and	resid	3	and	name	HB2)	(segid	"	A"	and	resid	6	and	name	HE1)	3.805	1.81		3
assign	(segid	"	A"	and	resid	4	and	name	HB2)	(segid	"	A"	and	resid	6	and	name	HE1)	4.725	2.791		2
assign	(segid	"	A"	and	resid	4	and	name	HB2)	(segid	"	A"	and	resid	6	and	name	HD1)	4.753	2.824		2
assign	(segid	"	A"	and	resid	2	and	name	HG21)	(segid	"	A"	and	resid	6	and	name	HN)	3.993	1.993		4
assign	(segid	"	A"	and	resid	12	and	name	HG12)	(segid	"	A"	and	resid	11	and	name	HN)	4.226	2.233		1
assign	(segid	"	A"	and	resid	12	and	name	HG22)	(segid	"	A"	and	resid	8	and	name	HA)	6.154	4.734		4
assign	(segid	"	A"	and	resid	3	and	name	HA)	(segid	"	A"	and	resid	12	and	name	HG22)	4.341	2.355		9
assign	(segid	"	A"	and	resid	12	and	name	HG12)	(segid	"	A"	and	resid	3	and	name	HA)	4.424	2.446		9
assign	(segid	"	A"	and	resid	12	and	name	HG12)	(segid	"	A"	and	resid	13	and	name	HD2)	4.036	2.036		1
assign	(segid	"	A"	and	resid	7	and	name	HB2)	(segid	"	A"	and	resid	6	and	name	HA)	4.676	2.734		1
assign	(segid	"	A"	and	resid	6	and	name	HD1)	(segid	"	A"	and	resid	12	and	name	HA)	4.289	2.299		6
assign	(segid	"	A"	and	resid	3	and	name	HN)	(segid	"	A"	and	resid	1	and	name	HB1)	4.067	2.067		2
assign	(segid	"	A"	and	resid	3	and	name	HN)	(segid	"	A"	and	resid	7	and	name	HG2)	4.018	2.018		4
assign	(segid	"	A"	and	resid	8	and	name	HN)	(segid	"	A"	and	resid	9	and	name	HG21)	4.277	2.286		1
assign	(segid	"	A"	and	resid	14	and	name	HN)	(segid	"	A"	and	resid	11	and	name	HD12)	4.432	2.456		3
assign	(segid	"	A"	and	resid	6	and	name	HD1)	(segid	"	A"	and	resid	8	and	name	HN)	4.014	2.014		2
assign	(segid	"	A"	and	resid	6	and	name	HE1)	(segid	"	A"	and	resid	12	and	name	HN)	4.297	2.308		6
assign	(segid	"	A"	and	resid	18	and	name	HN)	(segid	"	A"	and	resid	19	and	name	HN)	3.708	1.719		1
assign	(segid	"	A"	and	resid	7	and	name	HG2)	(segid	"	A"	and	resid	5	and	name	HN)	4.488	2.518		2
assign	(segid	"	A"	and	resid	6	and	name	HB1)	(segid	"	A"	and	resid	9	and	name	HN)	4.243	2.25		3
assign	(segid	"	A"	and	resid	11	and	name	HA)	(segid	"	A"	and	resid	16	and	name	HN)	5.775	4.168		5
assign	(segid	"	A"	and	resid	11	and	name	HG22)	(segid	"	A"	and	resid	20	and	name	HN)	4.927	3.035		9
assign	(segid	"	A"	and	resid	11	and	name	HD12)	(segid	"	A"	and	resid	6	and	name	HD1)	4.573	2.614		5
assign	(segid	"	A"	and	resid	5	and	name	HE2)	(segid	"	A"	and	resid	2	and	name	HA)	4.058	2.059		3
assign	(segid	"	A"	and	resid	7	and	name	HD2)	(segid	"	A"	and	resid	7	and	name	HA)	3.714	1.724		0
assign	(segid	"	A"	and	resid	19	and	name	HB2)	(segid	"	A"	and	resid	17	and	name	HA)	4.279	2.289		2
assign	(segid	"	A"	and	resid	19	and	name	HB2)	(segid	"	A"	and	resid	12	and	name	HA)	3.869	1.871		7
assign	(segid	"	A"	and	resid	11	and	name	HB)	(segid	"	A"	and	resid	10	and	name	HA2)	4.106	2.107		1
assign	(segid	"	A"	and	resid	14	and	name	HE1)	(segid	"	A"	and	resid	14	and	name	HB2)	5.833	4.253		0
assign	(segid	"	A"	and	resid	18	and	name	HA2)	(segid	"	A"	and	resid	14	and	name	HD2)	4.805	2.886		4
assign	(segid	"	A"	and	resid	10	and	name	HA2)	(segid	"	A"	and	resid	7	and	name	HG2)	5.103	3.255		3
assign	(segid	"	A"	and	resid	7	and	name	HD2)	(segid	"	A"	and	resid	11	and	name	HG11)	5.187	3.363		4
assign	(segid	"	A"	and	resid	2	and	name	HA)	(segid	"	A"	and	resid	5	and	name	HD2)	5.852	4.28		3
assign	(segid	"	A"	and	resid	5	and	name	HA)	(segid	"	A"	and	resid	9	and	name	HG21)	3.771	1.778		4
assign	(segid	"	A"	and	resid	13	and	name	HD1)	(segid	"	A"	and	resid	11	and	name	HD12)	4.464	2.491		2
assign	(segid	"	A"	and	resid	12	and	name	HG12)	(segid	"	A"	and	resid	11	and	name	HB)	3.907	1.908		1
assign	(segid	"	A"	and	resid	12	and	name	HG22)	(segid	"	A"	and	resid	14	and	name	HB1)	3.957	1.957		2
assign	(segid	"	A"	and	resid	20	and	name	HA)	(segid	"	A"	and	resid	20	and	name	HB2)	4.596	2.64		0
assign	(segid	"	A"	and	resid	20	and	name	HA)	(segid	"	A"	and	resid	20	and	name	HB1)	3.781	1.787		0
assign	(segid	"	A"	and	resid	6	and	name	HE1)	(segid	"	A"	and	resid	7	and	name	HD2)	4.819	2.903		1
assign	(segid	"	A"	and	resid	6	and	name	HD1)	(segid	"	A"	and	resid	19	and	name	HB2)	4.771	2.845		13
assign	(segid	"	A"	and	resid	6	and	name	HD1)	(segid	"	A"	and	resid	11	and	name	HB)	4.785	2.862		5
assign	(segid	"	A"	and	resid	6	and	name	HE1)	(segid	"	A"	and	resid	11	and	name	HB)	4.925	3.032		5
assign	(segid	"	A"	and	resid	1	and	name	HT3)	(segid	"	A"	and	resid	4	and	name	HB2)	4.718	2.782		3
assign	(segid	"	A"	and	resid	18	and	name	HN)	(segid	"	A"	and	resid	16	and	name	HG21)	4.87	2.965		2
assign	(segid	"	A"	and	resid	6	and	name	HD1)	(segid	"	A"	and	resid	12	and	name	HG22)	4.667	2.723		6
assign	(segid	"	A"	and	resid	6	and	name	HE1)	(segid	"	A"	and	resid	11	and	name	HD12)	4.801	2.881		5
assign	(segid	"	A"	and	resid	12	and	name	HN)	(segid	"	A"	and	resid	10	and	name	HA2)	5.992	4.487		2
assign	(segid	"	A"	and	resid	10	and	name	HA2)	(segid	"	A"	and	resid	6	and	name	HD1)	4.676	2.733		4
assign	(segid	"	A"	and	resid	20	and	name	HD1)	(segid	"	A"	and	resid	13	and	name	HD1)	4.953	3.066		7
assign	(segid	"	A"	and	resid	6	and	name	HE1)	(segid	"	A"	and	resid	13	and	name	HB1)	5.24	3.432		7
assign	(segid	"	A"	and	resid	6	and	name	HE1)	(segid	"	A"	and	resid	1	and	name	HB2)	5.323	3.542		5
assign	(segid	"	A"	and	resid	6	and	name	HD1)	(segid	"	A"	and	resid	1	and	name	HB2)	5.147	3.311		5
assign	(segid	"	A"	and	resid	6	and	name	HD1)	(segid	"	A"	and	resid	1	and	name	HB1)	5.411	3.66		5
assign	(segid	"	A"	and	resid	18	and	name	HN)	(segid	"	A"	and	resid	13	and	name	HG1)	5.101	3.252		5
assign	(segid	"	A"	and	resid	12	and	name	HN)	(segid	"	A"	and	resid	13	and	name	HG1)	5.363	3.595		1
assign	(segid	"	A"	and	resid	20	and	name	HD1)	(segid	"	A"	and	resid	16	and	name	HG21)	5.291	3.499		4
assign	(segid	"	A"	and	resid	6	and	name	HE1)	(segid	"	A"	and	resid	12	and	name	HG12)	5.081	3.227		6
assign	(segid	"	A"	and	resid	18	and	name	HN)	(segid	"	A"	and	resid	11	and	name	HD12)	4.993	3.116		7
assign	(segid	"	A"	and	resid	15	and	name	HN)	(segid	"	A"	and	resid	11	and	name	HD12)	5.295	3.505		4
assign	(segid	"	A"	and	resid	1	and	name	HT3)	(segid	"	A"	and	resid	6	and	name	HB1)	5.303	3.516		5
assign	(segid	"	A"	and	resid	15	and	name	HN)	(segid	"	A"	and	resid	14	and	name	HE1)	5.106	3.259		1
assign	(segid	"	A"	and	resid	6	and	name	HD1)	(segid	"	A"	and	resid	19	and	name	HA)	5.692	4.05		13
assign	(segid	"	A"	and	resid	20	and	name	HE1)	(segid	"	A"	and	resid	3	and	name	HA)	5.215	3.4		17
assign	(segid	"	A"	and	resid	20	and	name	HD1)	(segid	"	A"	and	resid	16	and	name	HB)	5.278	3.482		4
assign	(segid	"	A"	and	resid	17	and	name	HB2)	(segid	"	A"	and	resid	18	and	name	HA2)	4.411	2.432		1
assign	(segid	"	A"	and	resid	15	and	name	HB2)	(segid	"	A"	and	resid	13	and	name	HB1)	4.348	2.363		2
assign	(segid	"	A"	and	resid	11	and	name	HG22)	(segid	"	A"	and	resid	10	and	name	HA2)	4.839	2.928		1
assign	(segid	"	A"	and	resid	15	and	name	HB2)	(segid	"	A"	and	resid	17	and	name	HA)	5.236	3.427		2
assign	(segid	"	A"	and	resid	7	and	name	HG2)	(segid	"	A"	and	resid	6	and	name	HA)	5.128	3.287		1
assign	(segid	"	A"	and	resid	18	and	name	HN)	(segid	"	A"	and	resid	1	and	name	HB2)	5.036	3.17		17
assign	(segid	"	A"	and	resid	12	and	name	HB)	(segid	"	A"	and	resid	18	and	name	HN)	4.974	3.093		6
assign	(segid	"	A"	and	resid	10	and	name	HA2)	(segid	"	A"	and	resid	8	and	name	HN)	5.28	3.485		2
assign	(segid	"	A"	and	resid	11	and	name	HD12)	(segid	"	A"	and	resid	16	and	name	HN)	5.351	3.579		5
assign	(segid	"	A"	and	resid	7	and	name	HD2)	(segid	"	A"	and	resid	9	and	name	HN)	5.23	3.419		2
assign	(segid	"	A"	and	resid	11	and	name	HD12)	(segid	"	A"	and	resid	20	and	name	HD1)	5.429	3.685		9
assign	(segid	"	A"	and	resid	9	and	name	HG21)	(segid	"	A"	and	resid	6	and	name	HD1)	4.311	2.323		3
assign	(segid	"	A"	and	resid	5	and	name	HB2)	(segid	"	A"	and	resid	6	and	name	HE1)	5.173	3.345		1
assign	(segid	"	A"	and	resid	16	and	name	HG21)	(segid	"	A"	and	resid	13	and	name	HG1)	4.089	2.09		3
assign	(segid	"	A"	and	resid	16	and	name	HG21)	(segid	"	A"	and	resid	13	and	name	HG2)	9.65	9.65		3
assign	(segid	"	A"	and	resid	12	and	name	HG12)	(segid	"	A"	and	resid	11	and	name	HG11)	3.696	1.708		1
assign	(segid	"	A"	and	resid	12	and	name	HG22)	(segid	"	A"	and	resid	11	and	name	HG11)	3.53	1.558		1
assign	(segid	"	A"	and	resid	12	and	name	HG12)	(segid	"	A"	and	resid	15	and	name	HB2)	3.679	1.692		3
assign	(segid	"	A"	and	resid	12	and	name	HG12)	(segid	"	A"	and	resid	13	and	name	HG1)	4.128	2.131		1
assign	(segid	"	A"	and	resid	11	and	name	HD12)	(segid	"	A"	and	resid	13	and	name	HG1)	3.945	1.945		2
assign	(segid	"	A"	and	resid	11	and	name	HD12)	(segid	"	A"	and	resid	13	and	name	HG2)	4.157	2.16		2
assign	(segid	"	A"	and	resid	12	and	name	HG12)	(segid	"	A"	and	resid	7	and	name	HB1)	4.09	2.091		5
assign	(segid	"	A"	and	resid	11	and	name	HD12)	(segid	"	A"	and	resid	7	and	name	HB1)	4.66	2.714		4
assign	(segid	"	A"	and	resid	11	and	name	HD12)	(segid	"	A"	and	resid	14	and	name	HD2)	4.871	2.966		3
assign	(segid	"	A"	and	resid	12	and	name	HG12)	(segid	"	A"	and	resid	5	and	name	HB2)	4.94	3.05		7
assign	(segid	"	A"	and	resid	11	and	name	HD12)	(segid	"	A"	and	resid	12	and	name	HB)	3.989	1.989		1
assign	(segid	"	A"	and	resid	11	and	name	HD12)	(segid	"	A"	and	resid	13	and	name	HB2)	4.165	2.169		2
assign	(segid	"	A"	and	resid	12	and	name	HG12)	(segid	"	A"	and	resid	1	and	name	HB1)	3.716	1.726		11
assign	(segid	"	A"	and	resid	11	and	name	HD12)	(segid	"	A"	and	resid	10	and	name	HA2)	3.726	1.735		1
assign	(segid	"	A"	and	resid	13	and	name	HD2)	(segid	"	A"	and	resid	11	and	name	HD12)	4.6	2.645		2
assign	(segid	"	A"	and	resid	20	and	name	HA)	(segid	"	A"	and	resid	20	and	name	HN)	3.489	1.522		0
assign	(segid	"	A"	and	resid	10	and	name	HA2)	(segid	"	A"	and	resid	11	and	name	HN)	2.179	0.594		1
assign	(segid	"	A"	and	resid	13	and	name	HD1)	(segid	"	A"	and	resid	18	and	name	HN)	5.682	4.036		5
assign	(segid	"	A"	and	resid	10	and	name	HA2)	(segid	"	A"	and	resid	9	and	name	HN)	5.953	4.43		1
assign	(segid	"	A"	and	resid	16	and	name	HG21)	(segid	"	A"	and	resid	13	and	name	HD2)	4.498	2.529		3
assign	(segid	"	A"	and	resid	20	and	name	HN)	(segid	"	A"	and	resid	18	and	name	HA2)	4.179	2.183		2
assign	(segid	"	A"	and	resid	19	and	name	HN)	(segid	"	A"	and	resid	18	and	name	HA2)	2.956	1.092		1
assign	(segid	"	A"	and	resid	5	and	name	HZ2)	(segid	"	A"	and	resid	6	and	name	HD1)	4.028	2.028		1
assign	(segid	"	A"	and	resid	12	and	name	HG12)	(segid	"	A"	and	resid	7	and	name	HN)	5.644	3.981		5
assign	(segid	"	A"	and	resid	19	and	name	HN)	(segid	"	A"	and	resid	16	and	name	HG21)	5.671	4.02		3
assign	(segid	"	A"	and	resid	6	and	name	HB2)	(segid	"	A"	and	resid	6	and	name	HD1)	2.367	0.7		0
assign	(segid	"	A"	and	resid	6	and	name	HB1)	(segid	"	A"	and	resid	6	and	name	HE1)	3.714	1.724		0
assign	(segid	"	A"	and	resid	17	and	name	HN)	(segid	"	A"	and	resid	16	and	name	HA)	2.311	0.668		1
assign	(segid	"	A"	and	resid	8	and	name	HB2)	(segid	"	A"	and	resid	5	and	name	HA)	3.383	1.43		3
assign	(segid	"	A"	and	resid	2	and	name	HB)	(segid	"	A"	and	resid	5	and	name	HG2)	3.142	1.234		3
assign	(segid	"	A"	and	resid	3	and	name	HN)	(segid	"	A"	and	resid	6	and	name	HD1)	4.711	2.774		3
assign	(segid	"	A"	and	resid	3	and	name	HN)	(segid	"	A"	and	resid	6	and	name	HE1)	5.197	3.376		3
assign	(segid	"	A"	and	resid	16	and	name	HN)	(segid	"	A"	and	resid	11	and	name	HG11)	3.148	1.239		5
assign	(segid	"	A"	and	resid	6	and	name	HE1)	(segid	"	A"	and	resid	20	and	name	HD1)	4.93	3.038		14
assign	(segid	"	A"	and	resid	4	and	name	HN)	(segid	"	A"	and	resid	3	and	name	HB2)	2.761	0.953		1
assign	(segid	"	A"	and	resid	15	and	name	HB2)	(segid	"	A"	and	resid	16	and	name	HN)	2.725	0.928		1
assign	(segid	"	A"	and	resid	17	and	name	HB2)	(segid	"	A"	and	resid	14	and	name	HA)	3.912	1.913		3
assign	(segid	"	A"	and	resid	16	and	name	HG21)	(segid	"	A"	and	resid	13	and	name	HB1)	4.742	2.811		3
assign	(segid	"	A"	and	resid	1	and	name	HT3)	(segid	"	A"	and	resid	1	and	name	HB2)	3.982	1.982		0
assign	(segid	"	A"	and	resid	1	and	name	HT3)	(segid	"	A"	and	resid	1	and	name	HB1)	4.369	2.386		0
assign	(segid	"	A"	and	resid	1	and	name	HA)	(segid	"	A"	and	resid	1	and	name	HB1)	3.355	1.407		0
assign	(segid	"	A"	and	resid	1	and	name	HG2)	(segid	"	A"	and	resid	1	and	name	HB1)	2.886	1.041		0
assign	(segid	"	A"	and	resid	1	and	name	HB2)	(segid	"	A"	and	resid	1	and	name	HB1)	1.845	0.426		0
assign	(segid	"	A"	and	resid	1	and	name	HB2)	(segid	"	A"	and	resid	1	and	name	HA)	4.975	3.094		0
assign	(segid	"	A"	and	resid	1	and	name	HT3)	(segid	"	A"	and	resid	1	and	name	HA)	3.064	1.174		0
assign	(segid	"	A"	and	resid	2	and	name	HN)	(segid	"	A"	and	resid	2	and	name	HA)	2.935	1.077		0
assign	(segid	"	A"	and	resid	2	and	name	HN)	(segid	"	A"	and	resid	2	and	name	HB)	2.762	0.954		0
assign	(segid	"	A"	and	resid	2	and	name	HG21)	(segid	"	A"	and	resid	2	and	name	HN)	3.235	1.308		0
assign	(segid	"	A"	and	resid	2	and	name	HG21)	(segid	"	A"	and	resid	2	and	name	HB)	2.125	0.565		0
assign	(segid	"	A"	and	resid	2	and	name	HG21)	(segid	"	A"	and	resid	2	and	name	HA)	2.364	0.699		0
assign	(segid	"	A"	and	resid	3	and	name	HN)	(segid	"	A"	and	resid	3	and	name	HA)	2.336	0.682		0
assign	(segid	"	A"	and	resid	3	and	name	HN)	(segid	"	A"	and	resid	3	and	name	HB2)	2.636	0.869		0
assign	(segid	"	A"	and	resid	3	and	name	HB2)	(segid	"	A"	and	resid	3	and	name	HA)	2.609	0.851		0
assign	(segid	"	A"	and	resid	4	and	name	HN)	(segid	"	A"	and	resid	4	and	name	HA)	2.939	1.08		0
assign	(segid	"	A"	and	resid	4	and	name	HB2)	(segid	"	A"	and	resid	4	and	name	HA)	2.514	0.79		0
assign	(segid	"	A"	and	resid	5	and	name	HN)	(segid	"	A"	and	resid	5	and	name	HA)	2.261	0.639		0
assign	(segid	"	A"	and	resid	5	and	name	HN)	(segid	"	A"	and	resid	5	and	name	HE2)	4.49	2.52		0
assign	(segid	"	A"	and	resid	5	and	name	HN)	(segid	"	A"	and	resid	5	and	name	HB1)	2.443	0.746		0
assign	(segid	"	A"	and	resid	5	and	name	HN)	(segid	"	A"	and	resid	5	and	name	HB2)	3.689	1.701		0
assign	(segid	"	A"	and	resid	5	and	name	HN)	(segid	"	A"	and	resid	5	and	name	HD2)	3.169	1.256		0
assign	(segid	"	A"	and	resid	5	and	name	HN)	(segid	"	A"	and	resid	5	and	name	HG2)	3.081	1.186		0
assign	(segid	"	A"	and	resid	5	and	name	HA)	(segid	"	A"	and	resid	5	and	name	HG2)	3.471	1.506		0
assign	(segid	"	A"	and	resid	5	and	name	HA)	(segid	"	A"	and	resid	5	and	name	HD2)	3.161	1.249		0
assign	(segid	"	A"	and	resid	5	and	name	HA)	(segid	"	A"	and	resid	5	and	name	HB2)	3.615	1.634		0
assign	(segid	"	A"	and	resid	5	and	name	HA)	(segid	"	A"	and	resid	5	and	name	HB1)	2.456	0.754		0
assign	(segid	"	A"	and	resid	5	and	name	HA)	(segid	"	A"	and	resid	5	and	name	HE2)	4.627	2.676		0
assign	(segid	"	A"	and	resid	5	and	name	HB1)	(segid	"	A"	and	resid	5	and	name	HG2)	2.415	0.729		0
assign	(segid	"	A"	and	resid	5	and	name	HB2)	(segid	"	A"	and	resid	5	and	name	HG2)	2.86	1.023		0
assign	(segid	"	A"	and	resid	5	and	name	HB2)	(segid	"	A"	and	resid	5	and	name	HD2)	3.006	1.129		0
assign	(segid	"	A"	and	resid	5	and	name	HB1)	(segid	"	A"	and	resid	5	and	name	HD2)	2.627	0.863		0
assign	(segid	"	A"	and	resid	5	and	name	HE2)	(segid	"	A"	and	resid	5	and	name	HB2)	2.946	1.085		0
assign	(segid	"	A"	and	resid	5	and	name	HB1)	(segid	"	A"	and	resid	5	and	name	HE2)	3.304	1.365		0
assign	(segid	"	A"	and	resid	6	and	name	HN)	(segid	"	A"	and	resid	6	and	name	HA)	2.055	0.528		0
assign	(segid	"	A"	and	resid	6	and	name	HN)	(segid	"	A"	and	resid	6	and	name	HB1)	2.47	0.763		0
assign	(segid	"	A"	and	resid	6	and	name	HN)	(segid	"	A"	and	resid	6	and	name	HB2)	2.449	0.75		0
assign	(segid	"	A"	and	resid	6	and	name	HB1)	(segid	"	A"	and	resid	6	and	name	HB2)	1.513	0.286		0
assign	(segid	"	A"	and	resid	6	and	name	HA)	(segid	"	A"	and	resid	6	and	name	HB1)	2.61	0.852		0
assign	(segid	"	A"	and	resid	6	and	name	HA)	(segid	"	A"	and	resid	6	and	name	HB2)	2.499	0.781		0
assign	(segid	"	A"	and	resid	7	and	name	HN)	(segid	"	A"	and	resid	7	and	name	HA)	2.619	0.857		0
assign	(segid	"	A"	and	resid	7	and	name	HN)	(segid	"	A"	and	resid	7	and	name	HB2)	2.608	0.85		0
assign	(segid	"	A"	and	resid	7	and	name	HN)	(segid	"	A"	and	resid	7	and	name	HB1)	2.607	0.85		0
assign	(segid	"	A"	and	resid	7	and	name	HN)	(segid	"	A"	and	resid	7	and	name	HG2)	2.995	1.121		0
assign	(segid	"	A"	and	resid	7	and	name	HE)	(segid	"	A"	and	resid	7	and	name	HB1)	4.455	2.481		0
assign	(segid	"	A"	and	resid	7	and	name	HE)	(segid	"	A"	and	resid	7	and	name	HG2)	4.141	2.144		0
assign	(segid	"	A"	and	resid	7	and	name	HE)	(segid	"	A"	and	resid	7	and	name	HB2)	4.513	2.546		0
assign	(segid	"	A"	and	resid	7	and	name	HA)	(segid	"	A"	and	resid	7	and	name	HB1)	2.825	0.997		0
assign	(segid	"	A"	and	resid	7	and	name	HA)	(segid	"	A"	and	resid	7	and	name	HG2)	3.024	1.143		0
assign	(segid	"	A"	and	resid	7	and	name	HA)	(segid	"	A"	and	resid	7	and	name	HB2)	2.593	0.84		0
assign	(segid	"	A"	and	resid	7	and	name	HD2)	(segid	"	A"	and	resid	7	and	name	HG2)	2.92	1.066		0
assign	(segid	"	A"	and	resid	7	and	name	HD2)	(segid	"	A"	and	resid	7	and	name	HB2)	3.367	1.417		0
assign	(segid	"	A"	and	resid	7	and	name	HG2)	(segid	"	A"	and	resid	7	and	name	HB1)	2.141	0.573		0
assign	(segid	"	A"	and	resid	7	and	name	HB2)	(segid	"	A"	and	resid	7	and	name	HG2)	2.232	0.623		0
assign	(segid	"	A"	and	resid	7	and	name	HB2)	(segid	"	A"	and	resid	7	and	name	HB1)	1.795	0.403		0
assign	(segid	"	A"	and	resid	7	and	name	HD2)	(segid	"	A"	and	resid	7	and	name	HB1)	3.452	1.49		0
assign	(segid	"	A"	and	resid	7	and	name	HD2)	(segid	"	A"	and	resid	7	and	name	HN)	4.391	2.41		0
assign	(segid	"	A"	and	resid	7	and	name	HA)	(segid	"	A"	and	resid	7	and	name	HE)	4.47	2.497		0
assign	(segid	"	A"	and	resid	7	and	name	HD2)	(segid	"	A"	and	resid	7	and	name	HE)	3.213	1.291		0
assign	(segid	"	A"	and	resid	8	and	name	HN)	(segid	"	A"	and	resid	8	and	name	HA)	2.794	0.976		0
assign	(segid	"	A"	and	resid	8	and	name	HN)	(segid	"	A"	and	resid	8	and	name	HB2)	2.32	0.673		0
assign	(segid	"	A"	and	resid	8	and	name	HA)	(segid	"	A"	and	resid	8	and	name	HB2)	2.425	0.735		0
assign	(segid	"	A"	and	resid	9	and	name	HN)	(segid	"	A"	and	resid	9	and	name	HA)	2.134	0.569		0
assign	(segid	"	A"	and	resid	9	and	name	HN)	(segid	"	A"	and	resid	9	and	name	HB)	2.673	0.893		0
assign	(segid	"	A"	and	resid	9	and	name	HN)	(segid	"	A"	and	resid	9	and	name	HG21)	2.941	1.081		0
assign	(segid	"	A"	and	resid	9	and	name	HG21)	(segid	"	A"	and	resid	9	and	name	HB)	2.178	0.593		0
assign	(segid	"	A"	and	resid	9	and	name	HA)	(segid	"	A"	and	resid	9	and	name	HG21)	2.451	0.751		0
assign	(segid	"	A"	and	resid	10	and	name	HN)	(segid	"	A"	and	resid	10	and	name	HA2)	2.185	0.597		0
assign	(segid	"	A"	and	resid	11	and	name	HN)	(segid	"	A"	and	resid	11	and	name	HA)	2.307	0.665		0
assign	(segid	"	A"	and	resid	11	and	name	HN)	(segid	"	A"	and	resid	11	and	name	HG22)	2.971	1.103		0
assign	(segid	"	A"	and	resid	11	and	name	HD12)	(segid	"	A"	and	resid	11	and	name	HA)	2.538	0.805		0
assign	(segid	"	A"	and	resid	11	and	name	HA)	(segid	"	A"	and	resid	11	and	name	HG22)	3.075	1.182		0
assign	(segid	"	A"	and	resid	11	and	name	HA)	(segid	"	A"	and	resid	11	and	name	HB)	2.55	0.813		0
assign	(segid	"	A"	and	resid	11	and	name	HD12)	(segid	"	A"	and	resid	11	and	name	HG11)	2.68	0.897		0
assign	(segid	"	A"	and	resid	11	and	name	HN)	(segid	"	A"	and	resid	11	and	name	HB)	2.722	0.926		0
assign	(segid	"	A"	and	resid	11	and	name	HG11)	(segid	"	A"	and	resid	11	and	name	HB)	2.679	0.897		0
assign	(segid	"	A"	and	resid	11	and	name	HN)	(segid	"	A"	and	resid	11	and	name	HG11)	3.479	1.513		0
assign	(segid	"	A"	and	resid	12	and	name	HG12)	(segid	"	A"	and	resid	12	and	name	HN)	2.645	0.875		0
assign	(segid	"	A"	and	resid	12	and	name	HB)	(segid	"	A"	and	resid	12	and	name	HN)	2.816	0.991		0
assign	(segid	"	A"	and	resid	12	and	name	HN)	(segid	"	A"	and	resid	12	and	name	HA)	3.503	1.534		0
assign	(segid	"	A"	and	resid	12	and	name	HG22)	(segid	"	A"	and	resid	12	and	name	HN)	2.711	0.918		0
assign	(segid	"	A"	and	resid	12	and	name	HB)	(segid	"	A"	and	resid	12	and	name	HG22)	2.38	0.708		0
assign	(segid	"	A"	and	resid	12	and	name	HB)	(segid	"	A"	and	resid	12	and	name	HG12)	2.193	0.601		0
assign	(segid	"	A"	and	resid	12	and	name	HA)	(segid	"	A"	and	resid	12	and	name	HB)	2.955	1.091		0
assign	(segid	"	A"	and	resid	12	and	name	HA)	(segid	"	A"	and	resid	12	and	name	HG22)	2.605	0.848		0
assign	(segid	"	A"	and	resid	12	and	name	HA)	(segid	"	A"	and	resid	12	and	name	HG12)	2.657	0.882		0
assign	(segid	"	A"	and	resid	13	and	name	HA)	(segid	"	A"	and	resid	13	and	name	HG2)	2.771	0.96		0
assign	(segid	"	A"	and	resid	13	and	name	HA)	(segid	"	A"	and	resid	13	and	name	HG1)	3.453	1.49		0
assign	(segid	"	A"	and	resid	13	and	name	HD2)	(segid	"	A"	and	resid	13	and	name	HB1)	3.981	1.981		0
assign	(segid	"	A"	and	resid	13	and	name	HD1)	(segid	"	A"	and	resid	13	and	name	HB1)	3.514	1.543		0
assign	(segid	"	A"	and	resid	13	and	name	HD1)	(segid	"	A"	and	resid	13	and	name	HG2)	3.188	1.27		0
assign	(segid	"	A"	and	resid	13	and	name	HD1)	(segid	"	A"	and	resid	13	and	name	HG1)	2.768	0.958		0
assign	(segid	"	A"	and	resid	13	and	name	HD1)	(segid	"	A"	and	resid	13	and	name	HB2)	2.788	0.972		0
assign	(segid	"	A"	and	resid	13	and	name	HD2)	(segid	"	A"	and	resid	13	and	name	HB2)	2.651	0.879		0
assign	(segid	"	A"	and	resid	13	and	name	HD2)	(segid	"	A"	and	resid	13	and	name	HG2)	3.113	1.211		0
assign	(segid	"	A"	and	resid	13	and	name	HB1)	(segid	"	A"	and	resid	13	and	name	HG2)	2.166	0.586		0
assign	(segid	"	A"	and	resid	13	and	name	HB1)	(segid	"	A"	and	resid	13	and	name	HG1)	2.908	1.057		0
assign	(segid	"	A"	and	resid	13	and	name	HB2)	(segid	"	A"	and	resid	13	and	name	HG2)	2.11	0.556		0
assign	(segid	"	A"	and	resid	13	and	name	HG2)	(segid	"	A"	and	resid	13	and	name	HG1)	1.906	0.454		0
assign	(segid	"	A"	and	resid	13	and	name	HB2)	(segid	"	A"	and	resid	13	and	name	HB1)	2.655	0.881		0
assign	(segid	"	A"	and	resid	13	and	name	HD2)	(segid	"	A"	and	resid	13	and	name	HG1)	3.232	1.306		0
assign	(segid	"	A"	and	resid	13	and	name	HA)	(segid	"	A"	and	resid	13	and	name	HB1)	2.746	0.943		0
assign	(segid	"	A"	and	resid	13	and	name	HA)	(segid	"	A"	and	resid	13	and	name	HB2)	3.239	1.312		0
assign	(segid	"	A"	and	resid	15	and	name	HN)	(segid	"	A"	and	resid	15	and	name	HA)	2.861	1.023		0
assign	(segid	"	A"	and	resid	15	and	name	HB2)	(segid	"	A"	and	resid	15	and	name	HA)	2.685	0.901		0
assign	(segid	"	A"	and	resid	15	and	name	HN)	(segid	"	A"	and	resid	15	and	name	HB2)	2.469	0.762		0
assign	(segid	"	A"	and	resid	16	and	name	HN)	(segid	"	A"	and	resid	16	and	name	HB)	2.478	0.768		0
assign	(segid	"	A"	and	resid	16	and	name	HN)	(segid	"	A"	and	resid	16	and	name	HA)	2.178	0.593		0
assign	(segid	"	A"	and	resid	16	and	name	HG21)	(segid	"	A"	and	resid	16	and	name	HN)	3.193	1.274		0
assign	(segid	"	A"	and	resid	16	and	name	HG21)	(segid	"	A"	and	resid	16	and	name	HA)	2.591	0.839		0
assign	(segid	"	A"	and	resid	16	and	name	HB)	(segid	"	A"	and	resid	16	and	name	HG21)	2.302	0.662		0
assign	(segid	"	A"	and	resid	17	and	name	HN)	(segid	"	A"	and	resid	17	and	name	HB2)	3.01	1.132		0
assign	(segid	"	A"	and	resid	17	and	name	HN)	(segid	"	A"	and	resid	17	and	name	HA)	3.335	1.39		0
assign	(segid	"	A"	and	resid	17	and	name	HA)	(segid	"	A"	and	resid	17	and	name	HB2)	2.47	0.763		0
assign	(segid	"	A"	and	resid	18	and	name	HN)	(segid	"	A"	and	resid	18	and	name	HA2)	2.584	0.835		0
assign	(segid	"	A"	and	resid	19	and	name	HN)	(segid	"	A"	and	resid	19	and	name	HB2)	4.476	2.505		0
assign	(segid	"	A"	and	resid	19	and	name	HN)	(segid	"	A"	and	resid	19	and	name	HB1)	4.849	2.939		0
assign	(segid	"	A"	and	resid	19	and	name	HA)	(segid	"	A"	and	resid	19	and	name	HB1)	3.38	1.428		0
assign	(segid	"	A"	and	resid	19	and	name	HB1)	(segid	"	A"	and	resid	19	and	name	HB2)	1.451	0.263		0
assign	(segid	"	A"	and	resid	20	and	name	HB2)	(segid	"	A"	and	resid	20	and	name	HB1)	2.234	0.624		0
assign	(segid	"	A"	and	resid	20	and	name	HE1)	(segid	"	A"	and	resid	20	and	name	HD1)	1.668	0.348		0
assign	(segid	"	A"	and	resid	2	and	name	HN)	(segid	"	A"	and	resid	1	and	name	HA)	2.244	0.629		1
assign	(segid	"	A"	and	resid	2	and	name	HN)	(segid	"	A"	and	resid	1	and	name	HB2)	4.556	2.595		1
assign	(segid	"	A"	and	resid	2	and	name	HN)	(segid	"	A"	and	resid	1	and	name	HB1)	4.804	2.885		1
assign	(segid	"	A"	and	resid	1	and	name	HG2)	(segid	"	A"	and	resid	1	and	name	HB2)	2.747	0.943		0
assign	(segid	"	A"	and	resid	2	and	name	HN)	(segid	"	A"	and	resid	1	and	name	HT3)	3.321	1.379		1
assign	(segid	"	A"	and	resid	1	and	name	HA)	(segid	"	A"	and	resid	4	and	name	HB2)	3.289	1.352		3
assign	(segid	"	A"	and	resid	1	and	name	HA)	(segid	"	A"	and	resid	4	and	name	HN)	2.582	0.833		3
assign	(segid	"	A"	and	resid	1	and	name	HA)	(segid	"	A"	and	resid	3	and	name	HN)	2.707	0.916		2
assign	(segid	"	A"	and	resid	2	and	name	HN)	(segid	"	A"	and	resid	3	and	name	HN)	2.957	1.093		1
assign	(segid	"	A"	and	resid	3	and	name	HN)	(segid	"	A"	and	resid	2	and	name	HA)	2.522	0.795		1
assign	(segid	"	A"	and	resid	3	and	name	HN)	(segid	"	A"	and	resid	2	and	name	HB)	2.668	0.89		1
assign	(segid	"	A"	and	resid	3	and	name	HN)	(segid	"	A"	and	resid	2	and	name	HG21)	3.406	1.45		1
assign	(segid	"	A"	and	resid	3	and	name	HN)	(segid	"	A"	and	resid	4	and	name	HN)	3.556	1.581		1
assign	(segid	"	A"	and	resid	2	and	name	HA)	(segid	"	A"	and	resid	4	and	name	HN)	2.401	0.721		2
assign	(segid	"	A"	and	resid	2	and	name	HG21)	(segid	"	A"	and	resid	4	and	name	HN)	3.351	1.404		2
assign	(segid	"	A"	and	resid	5	and	name	HN)	(segid	"	A"	and	resid	2	and	name	HG21)	2.967	1.1		3
assign	(segid	"	A"	and	resid	5	and	name	HB1)	(segid	"	A"	and	resid	2	and	name	HA)	4.064	2.065		3
assign	(segid	"	A"	and	resid	6	and	name	HN)	(segid	"	A"	and	resid	2	and	name	HA)	3.173	1.258		4
assign	(segid	"	A"	and	resid	4	and	name	HN)	(segid	"	A"	and	resid	3	and	name	HA)	2.734	0.934		1
assign	(segid	"	A"	and	resid	4	and	name	HN)	(segid	"	A"	and	resid	5	and	name	HN)	3.719	1.729		1
assign	(segid	"	A"	and	resid	5	and	name	HN)	(segid	"	A"	and	resid	3	and	name	HA)	2.849	1.014		2
assign	(segid	"	A"	and	resid	3	and	name	HA)	(segid	"	A"	and	resid	6	and	name	HB1)	4.129	2.132		3
assign	(segid	"	A"	and	resid	3	and	name	HA)	(segid	"	A"	and	resid	6	and	name	HB2)	4.04	2.04		3
assign	(segid	"	A"	and	resid	5	and	name	HN)	(segid	"	A"	and	resid	4	and	name	HA)	2.382	0.709		1
assign	(segid	"	A"	and	resid	4	and	name	HA)	(segid	"	A"	and	resid	6	and	name	HN)	2.457	0.755		2
assign	(segid	"	A"	and	resid	4	and	name	HB2)	(segid	"	A"	and	resid	6	and	name	HN)	3.864	1.866		2
assign	(segid	"	A"	and	resid	7	and	name	HN)	(segid	"	A"	and	resid	4	and	name	HA)	2.381	0.709		3
assign	(segid	"	A"	and	resid	4	and	name	HA)	(segid	"	A"	and	resid	7	and	name	HB1)	2.5	0.781		3
assign	(segid	"	A"	and	resid	4	and	name	HB2)	(segid	"	A"	and	resid	7	and	name	HN)	4.001	2.001		3
assign	(segid	"	A"	and	resid	6	and	name	HN)	(segid	"	A"	and	resid	5	and	name	HG2)	4.004	2.004		1
assign	(segid	"	A"	and	resid	5	and	name	HN)	(segid	"	A"	and	resid	6	and	name	HN)	2.564	0.822		1
assign	(segid	"	A"	and	resid	5	and	name	HE2)	(segid	"	A"	and	resid	6	and	name	HN)	3.022	1.142		1
assign	(segid	"	A"	and	resid	5	and	name	HB2)	(segid	"	A"	and	resid	6	and	name	HN)	5.114	3.269		1
assign	(segid	"	A"	and	resid	6	and	name	HN)	(segid	"	A"	and	resid	5	and	name	HB1)	2.861	1.023		1
assign	(segid	"	A"	and	resid	6	and	name	HA)	(segid	"	A"	and	resid	7	and	name	HN)	2.747	0.943		1
assign	(segid	"	A"	and	resid	6	and	name	HD1)	(segid	"	A"	and	resid	7	and	name	HN)	2.883	1.039		1
assign	(segid	"	A"	and	resid	6	and	name	HE1)	(segid	"	A"	and	resid	6	and	name	HN)	4.125	2.127		0
assign	(segid	"	A"	and	resid	6	and	name	HE1)	(segid	"	A"	and	resid	7	and	name	HN)	4.125	2.127		1
assign	(segid	"	A"	and	resid	6	and	name	HB2)	(segid	"	A"	and	resid	7	and	name	HN)	2.561	0.82		1
assign	(segid	"	A"	and	resid	6	and	name	HB1)	(segid	"	A"	and	resid	7	and	name	HN)	2.699	0.91		1
assign	(segid	"	A"	and	resid	6	and	name	HB1)	(segid	"	A"	and	resid	8	and	name	HN)	4.437	2.461		2
assign	(segid	"	A"	and	resid	8	and	name	HN)	(segid	"	A"	and	resid	6	and	name	HB2)	4.714	2.778		2
assign	(segid	"	A"	and	resid	8	and	name	HN)	(segid	"	A"	and	resid	6	and	name	HE1)	4.524	2.559		2
assign	(segid	"	A"	and	resid	6	and	name	HA)	(segid	"	A"	and	resid	10	and	name	HN)	4.387	2.406		4
assign	(segid	"	A"	and	resid	6	and	name	HD1)	(segid	"	A"	and	resid	10	and	name	HN)	4.559	2.598		4
assign	(segid	"	A"	and	resid	7	and	name	HN)	(segid	"	A"	and	resid	8	and	name	HN)	2.918	1.064		1
assign	(segid	"	A"	and	resid	9	and	name	HN)	(segid	"	A"	and	resid	10	and	name	HN)	2.839	1.007		1
assign	(segid	"	A"	and	resid	10	and	name	HN)	(segid	"	A"	and	resid	11	and	name	HN)	2.936	1.077		1
assign	(segid	"	A"	and	resid	8	and	name	HN)	(segid	"	A"	and	resid	9	and	name	HN)	3.305	1.365		1
assign	(segid	"	A"	and	resid	9	and	name	HN)	(segid	"	A"	and	resid	7	and	name	HA)	2.673	0.893		2
assign	(segid	"	A"	and	resid	9	and	name	HN)	(segid	"	A"	and	resid	7	and	name	HG2)	3.885	1.887		2
assign	(segid	"	A"	and	resid	9	and	name	HN)	(segid	"	A"	and	resid	7	and	name	HB2)	4.367	2.384		2
assign	(segid	"	A"	and	resid	7	and	name	HA)	(segid	"	A"	and	resid	10	and	name	HN)	2.51	0.788		3
assign	(segid	"	A"	and	resid	10	and	name	HN)	(segid	"	A"	and	resid	7	and	name	HG2)	4.883	2.98		3
assign	(segid	"	A"	and	resid	11	and	name	HN)	(segid	"	A"	and	resid	7	and	name	HA)	2.586	0.836		4
assign	(segid	"	A"	and	resid	11	and	name	HN)	(segid	"	A"	and	resid	7	and	name	HB1)	2.46	0.756		4
assign	(segid	"	A"	and	resid	11	and	name	HN)	(segid	"	A"	and	resid	7	and	name	HB2)	3.046	1.159		4
assign	(segid	"	A"	and	resid	11	and	name	HN)	(segid	"	A"	and	resid	7	and	name	HG2)	3.417	1.46		4
assign	(segid	"	A"	and	resid	7	and	name	HD2)	(segid	"	A"	and	resid	11	and	name	HN)	4.391	2.41		4
assign	(segid	"	A"	and	resid	9	and	name	HN)	(segid	"	A"	and	resid	8	and	name	HA)	2.134	0.569		1
assign	(segid	"	A"	and	resid	11	and	name	HN)	(segid	"	A"	and	resid	8	and	name	HA)	3.286	1.35		3
assign	(segid	"	A"	and	resid	8	and	name	HB2)	(segid	"	A"	and	resid	10	and	name	HN)	3.442	1.481		2
assign	(segid	"	A"	and	resid	10	and	name	HN)	(segid	"	A"	and	resid	9	and	name	HB)	2.776	0.963		1
assign	(segid	"	A"	and	resid	11	and	name	HN)	(segid	"	A"	and	resid	9	and	name	HA)	3.286	1.35		2
assign	(segid	"	A"	and	resid	11	and	name	HN)	(segid	"	A"	and	resid	9	and	name	HG21)	3.439	1.478		2
assign	(segid	"	A"	and	resid	14	and	name	HN)	(segid	"	A"	and	resid	13	and	name	HD1)	3.599	1.619		1
assign	(segid	"	A"	and	resid	12	and	name	HN)	(segid	"	A"	and	resid	13	and	name	HD2)	3.963	1.963		1
assign	(segid	"	A"	and	resid	12	and	name	HN)	(segid	"	A"	and	resid	13	and	name	HD1)	4.084	2.085		1
assign	(segid	"	A"	and	resid	14	and	name	HN)	(segid	"	A"	and	resid	13	and	name	HD2)	4.029	2.029		1
assign	(segid	"	A"	and	resid	8	and	name	HA)	(segid	"	A"	and	resid	11	and	name	HB)	4.143	2.145		3
assign	(segid	"	A"	and	resid	11	and	name	HG22)	(segid	"	A"	and	resid	12	and	name	HN)	4.341	2.355		1
assign	(segid	"	A"	and	resid	12	and	name	HN)	(segid	"	A"	and	resid	11	and	name	HG11)	3.044	1.158		1
assign	(segid	"	A"	and	resid	12	and	name	HN)	(segid	"	A"	and	resid	11	and	name	HB)	2.945	1.084		1
assign	(segid	"	A"	and	resid	12	and	name	HB)	(segid	"	A"	and	resid	13	and	name	HD2)	2.679	0.897		1
assign	(segid	"	A"	and	resid	12	and	name	HB)	(segid	"	A"	and	resid	13	and	name	HD1)	2.812	0.989		1
assign	(segid	"	A"	and	resid	13	and	name	HA)	(segid	"	A"	and	resid	15	and	name	HN)	2.872	1.031		2
assign	(segid	"	A"	and	resid	12	and	name	HA)	(segid	"	A"	and	resid	13	and	name	HD1)	2.331	0.679		1
assign	(segid	"	A"	and	resid	12	and	name	HA)	(segid	"	A"	and	resid	13	and	name	HD2)	2.441	0.745		1
assign	(segid	"	A"	and	resid	13	and	name	HG2)	(segid	"	A"	and	resid	16	and	name	HB)	5.069	3.212		3
assign	(segid	"	A"	and	resid	13	and	name	HB2)	(segid	"	A"	and	resid	16	and	name	HB)	4.693	2.753		3
assign	(segid	"	A"	and	resid	15	and	name	HN)	(segid	"	A"	and	resid	13	and	name	HB2)	3.603	1.622		2
assign	(segid	"	A"	and	resid	15	and	name	HN)	(segid	"	A"	and	resid	13	and	name	HG2)	3.777	1.783		2
assign	(segid	"	A"	and	resid	16	and	name	HN)	(segid	"	A"	and	resid	13	and	name	HG2)	4.805	2.886		3
assign	(segid	"	A"	and	resid	16	and	name	HN)	(segid	"	A"	and	resid	13	and	name	HG1)	4.636	2.687		3
assign	(segid	"	A"	and	resid	16	and	name	HN)	(segid	"	A"	and	resid	13	and	name	HB2)	4.671	2.727		3
assign	(segid	"	A"	and	resid	14	and	name	HN)	(segid	"	A"	and	resid	13	and	name	HB2)	4.78	2.856		1
assign	(segid	"	A"	and	resid	14	and	name	HN)	(segid	"	A"	and	resid	13	and	name	HG1)	3.905	1.906		1
assign	(segid	"	A"	and	resid	13	and	name	HA)	(segid	"	A"	and	resid	16	and	name	HN)	2.138	0.571		3
assign	(segid	"	A"	and	resid	17	and	name	HN)	(segid	"	A"	and	resid	13	and	name	HA)	2.53	0.8		4
assign	(segid	"	A"	and	resid	17	and	name	HN)	(segid	"	A"	and	resid	16	and	name	HN)	3.016	1.137		1
assign	(segid	"	A"	and	resid	16	and	name	HN)	(segid	"	A"	and	resid	15	and	name	HN)	2.867	1.028		1
assign	(segid	"	A"	and	resid	13	and	name	HD2)	(segid	"	A"	and	resid	17	and	name	HN)	4.466	2.493		4
assign	(segid	"	A"	and	resid	13	and	name	HB1)	(segid	"	A"	and	resid	17	and	name	HN)	3.737	1.746		4
assign	(segid	"	A"	and	resid	15	and	name	HN)	(segid	"	A"	and	resid	13	and	name	HB1)	4.453	2.478		2
assign	(segid	"	A"	and	resid	17	and	name	HN)	(segid	"	A"	and	resid	13	and	name	HG1)	4.526	2.56		4
assign	(segid	"	A"	and	resid	13	and	name	HG1)	(segid	"	A"	and	resid	15	and	name	HN)	5.06	3.2		2
assign	(segid	"	A"	and	resid	14	and	name	HG1)	(segid	"	A"	and	resid	15	and	name	HN)	4.513	2.546		1
assign	(segid	"	A"	and	resid	14	and	name	HZ2)	(segid	"	A"	and	resid	14	and	name	HA)	5.338	3.562		0
assign	(segid	"	A"	and	resid	14	and	name	HN)	(segid	"	A"	and	resid	14	and	name	HA)	2.588	0.837		0
assign	(segid	"	A"	and	resid	14	and	name	HD2)	(segid	"	A"	and	resid	14	and	name	HE1)	2.856	1.019		0
assign	(segid	"	A"	and	resid	14	and	name	HB2)	(segid	"	A"	and	resid	14	and	name	HG1)	3.129	1.224		0
assign	(segid	"	A"	and	resid	14	and	name	HD2)	(segid	"	A"	and	resid	14	and	name	HA)	3.108	1.208		0
assign	(segid	"	A"	and	resid	14	and	name	HB2)	(segid	"	A"	and	resid	14	and	name	HA)	2.576	0.829		0
assign	(segid	"	A"	and	resid	14	and	name	HB1)	(segid	"	A"	and	resid	14	and	name	HA)	2.478	0.768		0
assign	(segid	"	A"	and	resid	14	and	name	HG1)	(segid	"	A"	and	resid	14	and	name	HA)	3.574	1.596		0
assign	(segid	"	A"	and	resid	14	and	name	HN)	(segid	"	A"	and	resid	14	and	name	HD2)	3.583	1.605		0
assign	(segid	"	A"	and	resid	14	and	name	HG1)	(segid	"	A"	and	resid	14	and	name	HN)	3.213	1.29		0
assign	(segid	"	A"	and	resid	14	and	name	HB2)	(segid	"	A"	and	resid	14	and	name	HN)	2.522	0.795		0
assign	(segid	"	A"	and	resid	14	and	name	HB1)	(segid	"	A"	and	resid	14	and	name	HN)	2.677	0.896		0
assign	(segid	"	A"	and	resid	15	and	name	HN)	(segid	"	A"	and	resid	14	and	name	HB1)	3.136	1.23		1
assign	(segid	"	A"	and	resid	15	and	name	HN)	(segid	"	A"	and	resid	14	and	name	HB2)	3.186	1.269		1
assign	(segid	"	A"	and	resid	14	and	name	HE1)	(segid	"	A"	and	resid	16	and	name	HN)	4.844	2.933		2
assign	(segid	"	A"	and	resid	15	and	name	HN)	(segid	"	A"	and	resid	14	and	name	HA)	2.242	0.628		1
assign	(segid	"	A"	and	resid	16	and	name	HN)	(segid	"	A"	and	resid	14	and	name	HA)	2.762	0.954		2
assign	(segid	"	A"	and	resid	16	and	name	HN)	(segid	"	A"	and	resid	14	and	name	HD2)	3.983	1.983		2
assign	(segid	"	A"	and	resid	16	and	name	HN)	(segid	"	A"	and	resid	14	and	name	HB2)	4.604	2.649		2
assign	(segid	"	A"	and	resid	14	and	name	HA)	(segid	"	A"	and	resid	17	and	name	HN)	2.451	0.751		3
assign	(segid	"	A"	and	resid	17	and	name	HN)	(segid	"	A"	and	resid	15	and	name	HB2)	3.964	1.964		2
assign	(segid	"	A"	and	resid	18	and	name	HN)	(segid	"	A"	and	resid	15	and	name	HA)	5.008	3.135		3
assign	(segid	"	A"	and	resid	16	and	name	HN)	(segid	"	A"	and	resid	15	and	name	HA)	2.458	0.755		1
assign	(segid	"	A"	and	resid	15	and	name	HB2)	(segid	"	A"	and	resid	19	and	name	HN)	3.904	1.905		4
assign	(segid	"	A"	and	resid	16	and	name	HA)	(segid	"	A"	and	resid	18	and	name	HN)	4.596	2.641		2
assign	(segid	"	A"	and	resid	19	and	name	HB2)	(segid	"	A"	and	resid	16	and	name	HN)	5.669	4.017		3
assign	(segid	"	A"	and	resid	17	and	name	HN)	(segid	"	A"	and	resid	16	and	name	HG21)	3.214	1.291		1
assign	(segid	"	A"	and	resid	17	and	name	HN)	(segid	"	A"	and	resid	19	and	name	HB2)	4.916	3.021		2
assign	(segid	"	A"	and	resid	17	and	name	HN)	(segid	"	A"	and	resid	19	and	name	HB1)	5.004	3.13		2
assign	(segid	"	A"	and	resid	18	and	name	HN)	(segid	"	A"	and	resid	19	and	name	HB2)	5.488	3.765		1
assign	(segid	"	A"	and	resid	20	and	name	HN)	(segid	"	A"	and	resid	19	and	name	HB2)	5.132	3.293		1
assign	(segid	"	A"	and	resid	20	and	name	HN)	(segid	"	A"	and	resid	19	and	name	HB1)	5.385	3.624		1
assign	(segid	"	A"	and	resid	20	and	name	HN)	(segid	"	A"	and	resid	16	and	name	HG21)	2.953	1.09		4
assign	(segid	"	A"	and	resid	20	and	name	HN)	(segid	"	A"	and	resid	17	and	name	HA)	3.907	1.908		3
assign	(segid	"	A"	and	resid	19	and	name	HN)	(segid	"	A"	and	resid	17	and	name	HA)	4.773	2.848		2
assign	(segid	"	A"	and	resid	17	and	name	HB2)	(segid	"	A"	and	resid	20	and	name	HN)	4.887	2.986		3
assign	(segid	"	A"	and	resid	20	and	name	HN)	(segid	"	A"	and	resid	19	and	name	HA)	3.543	1.569		1

## Sheet: AtREM1.3171-190_Unambig
assign	(segid	"	A"	and	resid	184	and	name	HN)	(segid	"	A"	and	resid	183	and	name	HB2)	3.073	1.18	1.18	1			value
assign	(segid	"	A"	and	resid	187	and	name	HN)	(segid	"	A"	and	resid	183	and	name	HB1)	3.836	1.839	1.839	4		Intra-residue (|i-j| = 0)	155
assign	(segid	"	A"	and	resid	178	and	name	HN)	(segid	"	A"	and	resid	177	and	name	HB2)	3.054	1.166	1.166	1		Sequential (|i-j| = 1)	89
assign	(segid	"	A"	and	resid	177	and	name	HN)	(segid	"	A"	and	resid	177	and	name	HB2)	2.822	0.996	0.996	0		Medium range (|i-j|>1 and |i-j|<5)	104
assign	(segid	"	A"	and	resid	177	and	name	HN)	(segid	"	A"	and	resid	177	and	name	HG2)	2.726	0.929	0.929	0		Long range (|i-j| R5)	31
assign	(segid	"	A"	and	resid	177	and	name	HE)	(segid	"	A"	and	resid	177	and	name	HG2)	4.188	2.192	2.192	0		Inter-chain	0
assign	(segid	"	A"	and	resid	178	and	name	HN)	(segid	"	A"	and	resid	177	and	name	HG2)	3.194	1.275	1.275	1
assign	(segid	"	A"	and	resid	179	and	name	HN)	(segid	"	A"	and	resid	178	and	name	HB2)	2.821	0.994	0.994	1
assign	(segid	"	A"	and	resid	187	and	name	HN)	(segid	"	A"	and	resid	185	and	name	HB2)	3.552	1.577	1.577	2
assign	(segid	"	A"	and	resid	185	and	name	HN)	(segid	"	A"	and	resid	185	and	name	HB2)	2.346	0.688	0.688	0
assign	(segid	"	A"	and	resid	175	and	name	HN)	(segid	"	A"	and	resid	174	and	name	HB2)	2.806	0.985	0.985	1
assign	(segid	"	A"	and	resid	174	and	name	HN)	(segid	"	A"	and	resid	174	and	name	HB2)	2.343	0.686	0.686	0
assign	(segid	"	A"	and	resid	185	and	name	HN)	(segid	"	A"	and	resid	182	and	name	HG12)	4.106	2.108	2.108	3
assign	(segid	"	A"	and	resid	180	and	name	HN)	(segid	"	A"	and	resid	181	and	name	HG22)	3.964	1.965	1.965	1
assign	(segid	"	A"	and	resid	188	and	name	HN)	(segid	"	A"	and	resid	187	and	name	HA)	2.545	0.81	0.81	1
assign	(segid	"	A"	and	resid	173	and	name	HN)	(segid	"	A"	and	resid	172	and	name	HA)	2.579	0.832	0.832	1
assign	(segid	"	A"	and	resid	184	and	name	HN)	(segid	"	A"	and	resid	183	and	name	HA)	1.862	0.433	0.433	1
assign	(segid	"	A"	and	resid	172	and	name	HN)	(segid	"	A"	and	resid	171	and	name	HA)	2.6	0.845	0.845	1
assign	(segid	"	A"	and	resid	188	and	name	HN)	(segid	"	A"	and	resid	184	and	name	HA)	3.824	1.828	1.828	4
assign	(segid	"	A"	and	resid	182	and	name	HN)	(segid	"	A"	and	resid	181	and	name	HA)	1.908	0.455	0.455	1
assign	(segid	"	A"	and	resid	174	and	name	HN)	(segid	"	A"	and	resid	173	and	name	HA2)	2.197	0.603	0.603	1
assign	(segid	"	A"	and	resid	188	and	name	HN)	(segid	"	A"	and	resid	188	and	name	HA2)	2.491	0.776	0.776	0
assign	(segid	"	A"	and	resid	178	and	name	HN)	(segid	"	A"	and	resid	177	and	name	HD1)	4.253	2.261	2.261	1
assign	(segid	"	A"	and	resid	177	and	name	HE)	(segid	"	A"	and	resid	177	and	name	HD1)	3.004	1.128	1.128	0
assign	(segid	"	A"	and	resid	180	and	name	HN)	(segid	"	A"	and	resid	181	and	name	HN)	2.797	0.978	0.978	1
assign	(segid	"	A"	and	resid	180	and	name	HN)	(segid	"	A"	and	resid	179	and	name	HN)	2.822	0.995	0.995	1
assign	(segid	"	A"	and	resid	185	and	name	HN)	(segid	"	A"	and	resid	186	and	name	HN)	3.912	1.913	1.913	1
assign	(segid	"	A"	and	resid	172	and	name	HA)	(segid	"	A"	and	resid	172	and	name	HN)	3.207	1.286	1.286	0
assign	(segid	"	A"	and	resid	188	and	name	HN)	(segid	"	A"	and	resid	187	and	name	HB2)	3.728	1.737	1.737	1
assign	(segid	"	A"	and	resid	186	and	name	HA)	(segid	"	A"	and	resid	188	and	name	HN)	4.126	2.128	2.128	2
assign	(segid	"	A"	and	resid	183	and	name	HD1)	(segid	"	A"	and	resid	182	and	name	HN)	3.853	1.856	1.856	1
assign	(segid	"	A"	and	resid	180	and	name	HA1)	(segid	"	A"	and	resid	181	and	name	HN)	3.612	1.631	1.631	1
assign	(segid	"	A"	and	resid	181	and	name	HN)	(segid	"	A"	and	resid	180	and	name	HA2)	2.191	0.6	0.6	1
assign	(segid	"	A"	and	resid	175	and	name	HB1)	(segid	"	A"	and	resid	171	and	name	HT3)	4.125	2.127	2.127	4
assign	(segid	"	A"	and	resid	183	and	name	HG1)	(segid	"	A"	and	resid	184	and	name	HN)	3.459	1.496	1.496	1
assign	(segid	"	A"	and	resid	187	and	name	HN)	(segid	"	A"	and	resid	186	and	name	HG21)	3.044	1.159	1.159	1
assign	(segid	"	A"	and	resid	181	and	name	HG22)	(segid	"	A"	and	resid	182	and	name	HN)	3.46	1.497	1.497	1
assign	(segid	"	A"	and	resid	185	and	name	HN)	(segid	"	A"	and	resid	184	and	name	HG2)	3.523	1.552	1.552	1
assign	(segid	"	A"	and	resid	178	and	name	HA)	(segid	"	A"	and	resid	181	and	name	HG22)	4.01	2.01	2.01	3
assign	(segid	"	A"	and	resid	186	and	name	HB)	(segid	"	A"	and	resid	181	and	name	HG22)	3.916	1.917	1.917	5
assign	(segid	"	A"	and	resid	182	and	name	HA)	(segid	"	A"	and	resid	181	and	name	HG12)	4.216	2.222	2.222	1
assign	(segid	"	A"	and	resid	184	and	name	HE2)	(segid	"	A"	and	resid	184	and	name	HD1)	2.654	0.88	0.88	0
assign	(segid	"	A"	and	resid	182	and	name	HA)	(segid	"	A"	and	resid	183	and	name	HG2)	3.962	1.962	1.962	1
assign	(segid	"	A"	and	resid	190	and	name	HA)	(segid	"	A"	and	resid	190	and	name	HB1)	3.879	1.881	1.881	0
assign	(segid	"	A"	and	resid	183	and	name	HB2)	(segid	"	A"	and	resid	183	and	name	HG1)	2.045	0.523	0.523	0
assign	(segid	"	A"	and	resid	183	and	name	HD1)	(segid	"	A"	and	resid	182	and	name	HG12)	2.851	1.016	1.016	1
assign	(segid	"	A"	and	resid	182	and	name	HG22)	(segid	"	A"	and	resid	183	and	name	HD1)	3.856	1.859	1.859	1
assign	(segid	"	A"	and	resid	182	and	name	HG22)	(segid	"	A"	and	resid	183	and	name	HD2)	3.829	1.833	1.833	1
assign	(segid	"	A"	and	resid	183	and	name	HD2)	(segid	"	A"	and	resid	182	and	name	HG12)	3.303	1.364	1.364	1
assign	(segid	"	A"	and	resid	180	and	name	HA2)	(segid	"	A"	and	resid	181	and	name	HG22)	3.396	1.442	1.442	1
assign	(segid	"	A"	and	resid	181	and	name	HG12)	(segid	"	A"	and	resid	180	and	name	HA2)	3.741	1.749	1.749	1
assign	(segid	"	A"	and	resid	181	and	name	HG22)	(segid	"	A"	and	resid	177	and	name	HA)	3.506	1.536	1.536	4
assign	(segid	"	A"	and	resid	182	and	name	HG12)	(segid	"	A"	and	resid	182	and	name	HA)	2.536	0.804	0.804	0
assign	(segid	"	A"	and	resid	182	and	name	HG22)	(segid	"	A"	and	resid	182	and	name	HA)	2.589	0.838	0.838	0
assign	(segid	"	A"	and	resid	183	and	name	HA)	(segid	"	A"	and	resid	181	and	name	HG12)	3.387	1.434	1.434	2
assign	(segid	"	A"	and	resid	182	and	name	HG12)	(segid	"	A"	and	resid	186	and	name	HB)	4.055	2.055	2.055	4
assign	(segid	"	A"	and	resid	173	and	name	HA2)	(segid	"	A"	and	resid	174	and	name	HB2)	3.639	1.655	1.655	1
assign	(segid	"	A"	and	resid	174	and	name	HB2)	(segid	"	A"	and	resid	171	and	name	HA)	2.86	1.023	1.023	3
assign	(segid	"	A"	and	resid	174	and	name	HB2)	(segid	"	A"	and	resid	175	and	name	HA)	3.5	1.531	1.531	1
assign	(segid	"	A"	and	resid	182	and	name	HA)	(segid	"	A"	and	resid	183	and	name	HD1)	2.327	0.677	0.677	1
assign	(segid	"	A"	and	resid	182	and	name	HA)	(segid	"	A"	and	resid	183	and	name	HD2)	2.209	0.61	0.61	1
assign	(segid	"	A"	and	resid	190	and	name	HN)	(segid	"	A"	and	resid	190	and	name	HB1)	4.737	2.805	2.805	0
assign	(segid	"	A"	and	resid	173	and	name	HN)	(segid	"	A"	and	resid	190	and	name	HB1)	4.539	2.575	2.575	17
assign	(segid	"	A"	and	resid	185	and	name	HN)	(segid	"	A"	and	resid	183	and	name	HB2)	4.309	2.321	2.321	2
assign	(segid	"	A"	and	resid	185	and	name	HN)	(segid	"	A"	and	resid	184	and	name	HD1)	4.967	3.084	3.084	1
assign	(segid	"	A"	and	resid	186	and	name	HN)	(segid	"	A"	and	resid	183	and	name	HG1)	4.28	2.29	2.29	3
assign	(segid	"	A"	and	resid	186	and	name	HN)	(segid	"	A"	and	resid	184	and	name	HB1)	4.299	2.31	2.31	2
assign	(segid	"	A"	and	resid	186	and	name	HN)	(segid	"	A"	and	resid	184	and	name	HB2)	4.295	2.306	2.306	2
assign	(segid	"	A"	and	resid	178	and	name	HB2)	(segid	"	A"	and	resid	181	and	name	HN)	4.783	2.86	2.86	3
assign	(segid	"	A"	and	resid	188	and	name	HN)	(segid	"	A"	and	resid	184	and	name	HG2)	4.543	2.58	2.58	4
assign	(segid	"	A"	and	resid	179	and	name	HN)	(segid	"	A"	and	resid	181	and	name	HG22)	4.32	2.333	2.333	2
assign	(segid	"	A"	and	resid	186	and	name	HN)	(segid	"	A"	and	resid	182	and	name	HG12)	4.89	2.989	2.989	4
assign	(segid	"	A"	and	resid	178	and	name	HN)	(segid	"	A"	and	resid	179	and	name	HG21)	4.511	2.544	2.544	1
assign	(segid	"	A"	and	resid	177	and	name	HE)	(segid	"	A"	and	resid	177	and	name	HB2)	4.299	2.31	2.31	0
assign	(segid	"	A"	and	resid	177	and	name	HE)	(segid	"	A"	and	resid	177	and	name	HB1)	4.285	2.295	2.295	0
assign	(segid	"	A"	and	resid	190	and	name	HE1)	(segid	"	A"	and	resid	172	and	name	HB1)	4.769	2.842	2.842	18
assign	(segid	"	A"	and	resid	190	and	name	HD1)	(segid	"	A"	and	resid	186	and	name	HG21)	4.587	2.63	2.63	4
assign	(segid	"	A"	and	resid	190	and	name	HE1)	(segid	"	A"	and	resid	177	and	name	HG2)	5.154	3.32	3.32	13
assign	(segid	"	A"	and	resid	184	and	name	HB1)	(segid	"	A"	and	resid	185	and	name	HA)	3.972	1.973	1.973	1
assign	(segid	"	A"	and	resid	184	and	name	HD1)	(segid	"	A"	and	resid	185	and	name	HA)	4.271	2.281	2.281	1
assign	(segid	"	A"	and	resid	183	and	name	HG2)	(segid	"	A"	and	resid	184	and	name	HN)	4.305	2.317	2.317	1
assign	(segid	"	A"	and	resid	173	and	name	HN)	(segid	"	A"	and	resid	172	and	name	HG2)	3.758	1.765	1.765	1
assign	(segid	"	A"	and	resid	172	and	name	HG1)	(segid	"	A"	and	resid	173	and	name	HN)	3.789	1.795	1.795	1
assign	(segid	"	A"	and	resid	176	and	name	HD1)	(segid	"	A"	and	resid	176	and	name	HE1)	1.817	0.413	0.413	0
assign	(segid	"	A"	and	resid	176	and	name	HD1)	(segid	"	A"	and	resid	176	and	name	HB1)	2.243	0.629	0.629	0
assign	(segid	"	A"	and	resid	176	and	name	HD1)	(segid	"	A"	and	resid	176	and	name	HB2)	2.291	0.656	0.656	0
assign	(segid	"	A"	and	resid	176	and	name	HN)	(segid	"	A"	and	resid	175	and	name	HB1)	2.373	0.704	0.704	1
assign	(segid	"	A"	and	resid	176	and	name	HD1)	(segid	"	A"	and	resid	177	and	name	HB2)	4.329	2.342	2.342	1
assign	(segid	"	A"	and	resid	176	and	name	HD1)	(segid	"	A"	and	resid	175	and	name	HB1)	3.461	1.498	1.498	1
assign	(segid	"	A"	and	resid	176	and	name	HD1)	(segid	"	A"	and	resid	177	and	name	HG2)	3.961	1.962	1.962	1
assign	(segid	"	A"	and	resid	176	and	name	HD1)	(segid	"	A"	and	resid	179	and	name	HG21)	4.252	2.26	2.26	3
assign	(segid	"	A"	and	resid	176	and	name	HE1)	(segid	"	A"	and	resid	175	and	name	HB1)	3.894	1.895	1.895	1
assign	(segid	"	A"	and	resid	176	and	name	HE1)	(segid	"	A"	and	resid	177	and	name	HG2)	4.428	2.451	2.451	1
assign	(segid	"	A"	and	resid	176	and	name	HE1)	(segid	"	A"	and	resid	179	and	name	HG21)	4.355	2.371	2.371	3
assign	(segid	"	A"	and	resid	176	and	name	HE1)	(segid	"	A"	and	resid	176	and	name	HB1)	3.652	1.667	1.667	0
assign	(segid	"	A"	and	resid	176	and	name	HE1)	(segid	"	A"	and	resid	176	and	name	HB2)	3.616	1.635	1.635	0
assign	(segid	"	A"	and	resid	176	and	name	HE1)	(segid	"	A"	and	resid	189	and	name	HB1)	5.208	3.39	3.39	13
assign	(segid	"	A"	and	resid	176	and	name	HD1)	(segid	"	A"	and	resid	179	and	name	HB)	3.554	1.579	1.579	3
assign	(segid	"	A"	and	resid	176	and	name	HD1)	(segid	"	A"	and	resid	181	and	name	HA)	4.884	2.982	2.982	5
assign	(segid	"	A"	and	resid	176	and	name	HD1)	(segid	"	A"	and	resid	173	and	name	HA2)	3.738	1.747	1.747	3
assign	(segid	"	A"	and	resid	176	and	name	HD1)	(segid	"	A"	and	resid	176	and	name	HA)	2.462	0.758	0.758	0
assign	(segid	"	A"	and	resid	176	and	name	HE1)	(segid	"	A"	and	resid	176	and	name	HA)	3.856	1.859	1.859	0
assign	(segid	"	A"	and	resid	176	and	name	HE1)	(segid	"	A"	and	resid	179	and	name	HB)	4.201	2.206	2.206	3
assign	(segid	"	A"	and	resid	176	and	name	HE1)	(segid	"	A"	and	resid	173	and	name	HA2)	4.019	2.019	2.019	3
assign	(segid	"	A"	and	resid	176	and	name	HE1)	(segid	"	A"	and	resid	183	and	name	HD1)	4.649	2.701	2.701	7
assign	(segid	"	A"	and	resid	179	and	name	HA)	(segid	"	A"	and	resid	176	and	name	HD1)	4.657	2.711	2.711	3
assign	(segid	"	A"	and	resid	175	and	name	HA)	(segid	"	A"	and	resid	176	and	name	HD1)	4.643	2.694	2.694	1
assign	(segid	"	A"	and	resid	176	and	name	HD1)	(segid	"	A"	and	resid	178	and	name	HB2)	4.068	2.068	2.068	2
assign	(segid	"	A"	and	resid	178	and	name	HN)	(segid	"	A"	and	resid	181	and	name	HN)	3.123	1.219	1.219	3
assign	(segid	"	A"	and	resid	188	and	name	HN)	(segid	"	A"	and	resid	189	and	name	HN)	3.822	1.826	1.826	1
assign	(segid	"	A"	and	resid	173	and	name	HN)	(segid	"	A"	and	resid	175	and	name	HA)	4.065	2.065	2.065	2
assign	(segid	"	A"	and	resid	190	and	name	HA)	(segid	"	A"	and	resid	190	and	name	HN)	3.862	1.865	1.865	0
assign	(segid	"	A"	and	resid	171	and	name	HT3)	(segid	"	A"	and	resid	175	and	name	HA)	3.052	1.164	1.164	4
assign	(segid	"	A"	and	resid	185	and	name	HB2)	(segid	"	A"	and	resid	183	and	name	HD2)	3.802	1.807	1.807	2
assign	(segid	"	A"	and	resid	175	and	name	HN)	(segid	"	A"	and	resid	173	and	name	HA2)	3.766	1.773	1.773	2
assign	(segid	"	A"	and	resid	184	and	name	HB2)	(segid	"	A"	and	resid	183	and	name	HA)	4.331	2.345	2.345	1
assign	(segid	"	A"	and	resid	178	and	name	HB2)	(segid	"	A"	and	resid	175	and	name	HA)	3.541	1.567	1.567	3
assign	(segid	"	A"	and	resid	179	and	name	HN)	(segid	"	A"	and	resid	177	and	name	HB2)	3.998	1.998	1.998	2
assign	(segid	"	A"	and	resid	185	and	name	HN)	(segid	"	A"	and	resid	183	and	name	HG2)	4.518	2.551	2.551	2
assign	(segid	"	A"	and	resid	181	and	name	HA)	(segid	"	A"	and	resid	179	and	name	HN)	4.126	2.127	2.127	2
assign	(segid	"	A"	and	resid	175	and	name	HA)	(segid	"	A"	and	resid	179	and	name	HN)	3.659	1.673	1.673	4
assign	(segid	"	A"	and	resid	188	and	name	HN)	(segid	"	A"	and	resid	186	and	name	HG21)	4.164	2.167	2.167	2
assign	(segid	"	A"	and	resid	185	and	name	HN)	(segid	"	A"	and	resid	186	and	name	HG21)	4.536	2.572	2.572	1
assign	(segid	"	A"	and	resid	175	and	name	HN)	(segid	"	A"	and	resid	173	and	name	HA1)	3.968	1.968	1.968	2
assign	(segid	"	A"	and	resid	188	and	name	HN)	(segid	"	A"	and	resid	190	and	name	HB2)	5.116	3.272	3.272	2
assign	(segid	"	A"	and	resid	190	and	name	HN)	(segid	"	A"	and	resid	190	and	name	HB2)	4.75	2.82	2.82	0
assign	(segid	"	A"	and	resid	173	and	name	HN)	(segid	"	A"	and	resid	177	and	name	HD1)	4.827	2.912	2.912	4
assign	(segid	"	A"	and	resid	181	and	name	HN)	(segid	"	A"	and	resid	177	and	name	HB2)	4.661	2.715	2.715	4
assign	(segid	"	A"	and	resid	180	and	name	HN)	(segid	"	A"	and	resid	177	and	name	HG2)	4.419	2.441	2.441	3
assign	(segid	"	A"	and	resid	181	and	name	HN)	(segid	"	A"	and	resid	177	and	name	HG2)	5.926	4.389	4.389	4
assign	(segid	"	A"	and	resid	179	and	name	HN)	(segid	"	A"	and	resid	177	and	name	HG2)	3.747	1.755	1.755	2
assign	(segid	"	A"	and	resid	178	and	name	HN)	(segid	"	A"	and	resid	181	and	name	HG22)	4.487	2.517	2.517	3
assign	(segid	"	A"	and	resid	179	and	name	HN)	(segid	"	A"	and	resid	181	and	name	HG12)	4.165	2.168	2.168	2
assign	(segid	"	A"	and	resid	176	and	name	HE1)	(segid	"	A"	and	resid	171	and	name	HB2)	5.206	3.387	3.387	5
assign	(segid	"	A"	and	resid	176	and	name	HD1)	(segid	"	A"	and	resid	183	and	name	HG1)	5.189	3.365	3.365	7
assign	(segid	"	A"	and	resid	176	and	name	HE1)	(segid	"	A"	and	resid	177	and	name	HB2)	5.07	3.213	3.213	1
assign	(segid	"	A"	and	resid	190	and	name	HD1)	(segid	"	A"	and	resid	184	and	name	HB2)	5.122	3.279	3.279	6
assign	(segid	"	A"	and	resid	190	and	name	HD1)	(segid	"	A"	and	resid	177	and	name	HG2)	4.777	2.852	2.852	13
assign	(segid	"	A"	and	resid	190	and	name	HD1)	(segid	"	A"	and	resid	178	and	name	HB2)	4.751	2.822	2.822	12
assign	(segid	"	A"	and	resid	177	and	name	HE)	(segid	"	A"	and	resid	178	and	name	HB2)	4.89	2.989	2.989	1
assign	(segid	"	A"	and	resid	190	and	name	HD1)	(segid	"	A"	and	resid	175	and	name	HG1)	4.849	2.939	2.939	15
assign	(segid	"	A"	and	resid	190	and	name	HE1)	(segid	"	A"	and	resid	175	and	name	HG2)	4.604	2.649	2.649	15
assign	(segid	"	A"	and	resid	176	and	name	HE1)	(segid	"	A"	and	resid	175	and	name	HG2)	4.33	2.344	2.344	1
assign	(segid	"	A"	and	resid	190	and	name	HD1)	(segid	"	A"	and	resid	182	and	name	HG12)	4.967	3.084	3.084	8
assign	(segid	"	A"	and	resid	176	and	name	HD1)	(segid	"	A"	and	resid	182	and	name	HG12)	4.746	2.815	2.815	6
assign	(segid	"	A"	and	resid	176	and	name	HE1)	(segid	"	A"	and	resid	182	and	name	HG22)	4.508	2.54	2.54	6
assign	(segid	"	A"	and	resid	190	and	name	HD1)	(segid	"	A"	and	resid	181	and	name	HG22)	4.839	2.927	2.927	9
assign	(segid	"	A"	and	resid	177	and	name	HE)	(segid	"	A"	and	resid	181	and	name	HG22)	4.899	2.999	2.999	4
assign	(segid	"	A"	and	resid	176	and	name	HD1)	(segid	"	A"	and	resid	181	and	name	HG12)	4.6	2.645	2.645	5
assign	(segid	"	A"	and	resid	176	and	name	HD1)	(segid	"	A"	and	resid	190	and	name	HB2)	5.04	3.175	3.175	14
assign	(segid	"	A"	and	resid	176	and	name	HD1)	(segid	"	A"	and	resid	177	and	name	HD1)	3.529	1.557	1.557	1
assign	(segid	"	A"	and	resid	176	and	name	HE1)	(segid	"	A"	and	resid	177	and	name	HD1)	4.325	2.338	2.338	1
assign	(segid	"	A"	and	resid	190	and	name	HD1)	(segid	"	A"	and	resid	189	and	name	HB1)	5.319	3.536	3.536	1
assign	(segid	"	A"	and	resid	176	and	name	HD1)	(segid	"	A"	and	resid	189	and	name	HB1)	3.708	1.719	1.719	13
assign	(segid	"	A"	and	resid	176	and	name	HE1)	(segid	"	A"	and	resid	172	and	name	HB1)	4.537	2.573	2.573	4
assign	(segid	"	A"	and	resid	190	and	name	HD1)	(segid	"	A"	and	resid	172	and	name	HB1)	4.786	2.863	2.863	18
assign	(segid	"	A"	and	resid	176	and	name	HD1)	(segid	"	A"	and	resid	172	and	name	HB1)	4.774	2.849	2.849	4
assign	(segid	"	A"	and	resid	190	and	name	HD1)	(segid	"	A"	and	resid	172	and	name	HB2)	4.92	3.026	3.026	18
assign	(segid	"	A"	and	resid	176	and	name	HD1)	(segid	"	A"	and	resid	190	and	name	HA)	3.759	1.767	1.767	14
assign	(segid	"	A"	and	resid	190	and	name	HD1)	(segid	"	A"	and	resid	187	and	name	HA)	4.344	2.359	2.359	3
assign	(segid	"	A"	and	resid	176	and	name	HD1)	(segid	"	A"	and	resid	189	and	name	HA)	5.024	3.155	3.155	13
assign	(segid	"	A"	and	resid	190	and	name	HD1)	(segid	"	A"	and	resid	186	and	name	HA)	4.493	2.523	2.523	4
assign	(segid	"	A"	and	resid	177	and	name	HE)	(segid	"	A"	and	resid	178	and	name	HA)	5.086	3.233	3.233	1
assign	(segid	"	A"	and	resid	190	and	name	HD1)	(segid	"	A"	and	resid	186	and	name	HB)	4.749	2.819	2.819	4
assign	(segid	"	A"	and	resid	177	and	name	HE)	(segid	"	A"	and	resid	177	and	name	HA)	4.352	2.367	2.367	0
assign	(segid	"	A"	and	resid	190	and	name	HD1)	(segid	"	A"	and	resid	173	and	name	HA1)	4.845	2.935	2.935	17
assign	(segid	"	A"	and	resid	190	and	name	HA)	(segid	"	A"	and	resid	185	and	name	HN)	5.282	3.488	3.488	5
assign	(segid	"	A"	and	resid	185	and	name	HB2)	(segid	"	A"	and	resid	188	and	name	HN)	4.562	2.602	2.602	3
assign	(segid	"	A"	and	resid	175	and	name	HG2)	(segid	"	A"	and	resid	172	and	name	HA)	3.48	1.514	1.514	3
assign	(segid	"	A"	and	resid	186	and	name	HG21)	(segid	"	A"	and	resid	189	and	name	HA)	5.977	4.465	4.465	3
assign	(segid	"	A"	and	resid	181	and	name	HG12)	(segid	"	A"	and	resid	177	and	name	HA)	3.737	1.746	1.746	4
assign	(segid	"	A"	and	resid	182	and	name	HB)	(segid	"	A"	and	resid	181	and	name	HA)	3.587	1.608	1.608	1
assign	(segid	"	A"	and	resid	186	and	name	HG21)	(segid	"	A"	and	resid	181	and	name	HA)	3.866	1.868	1.868	5
assign	(segid	"	A"	and	resid	179	and	name	HG21)	(segid	"	A"	and	resid	180	and	name	HA1)	3.877	1.878	1.878	1
assign	(segid	"	A"	and	resid	182	and	name	HB)	(segid	"	A"	and	resid	180	and	name	HA2)	4.23	2.237	2.237	2
assign	(segid	"	A"	and	resid	186	and	name	HG21)	(segid	"	A"	and	resid	183	and	name	HD2)	3.856	1.858	1.858	3
assign	(segid	"	A"	and	resid	186	and	name	HG21)	(segid	"	A"	and	resid	183	and	name	HD1)	4.064	2.064	2.064	3
assign	(segid	"	A"	and	resid	185	and	name	HB2)	(segid	"	A"	and	resid	183	and	name	HD1)	4.584	2.627	2.627	2
assign	(segid	"	A"	and	resid	190	and	name	HB2)	(segid	"	A"	and	resid	187	and	name	HA)	4.77	2.844	2.844	3
assign	(segid	"	A"	and	resid	190	and	name	HB2)	(segid	"	A"	and	resid	190	and	name	HA)	3.818	1.822	1.822	0
assign	(segid	"	A"	and	resid	177	and	name	HD1)	(segid	"	A"	and	resid	190	and	name	HA)	4.503	2.535	2.535	13
assign	(segid	"	A"	and	resid	184	and	name	HG2)	(segid	"	A"	and	resid	185	and	name	HA)	3.586	1.608	1.608	1
assign	(segid	"	A"	and	resid	179	and	name	HA)	(segid	"	A"	and	resid	175	and	name	HG1)	4.175	2.178	2.178	4
assign	(segid	"	A"	and	resid	190	and	name	HB2)	(segid	"	A"	and	resid	189	and	name	HB1)	4.205	2.21	2.21	1
assign	(segid	"	A"	and	resid	175	and	name	HE1)	(segid	"	A"	and	resid	172	and	name	HB1)	4.165	2.169	2.169	3
assign	(segid	"	A"	and	resid	190	and	name	HB1)	(segid	"	A"	and	resid	172	and	name	HB1)	4.565	2.605	2.605	18
assign	(segid	"	A"	and	resid	190	and	name	HB2)	(segid	"	A"	and	resid	172	and	name	HB1)	5.1	3.252	3.252	18
assign	(segid	"	A"	and	resid	183	and	name	HG2)	(segid	"	A"	and	resid	183	and	name	HB2)	2.776	0.964	0.964	0
assign	(segid	"	A"	and	resid	171	and	name	HA)	(segid	"	A"	and	resid	171	and	name	HB2)	3.024	1.143	1.143	0
assign	(segid	"	A"	and	resid	171	and	name	HA)	(segid	"	A"	and	resid	171	and	name	HB1)	4.015	2.015	2.015	0
assign	(segid	"	A"	and	resid	171	and	name	HB2)	(segid	"	A"	and	resid	171	and	name	HG2)	2.48	0.769	0.769	0
assign	(segid	"	A"	and	resid	171	and	name	HB1)	(segid	"	A"	and	resid	171	and	name	HB2)	1.634	0.334	0.334	0
assign	(segid	"	A"	and	resid	171	and	name	HG2)	(segid	"	A"	and	resid	171	and	name	HB1)	2.601	0.846	0.846	0
assign	(segid	"	A"	and	resid	171	and	name	HT3)	(segid	"	A"	and	resid	171	and	name	HB1)	3.464	1.5	1.5	0
or	(segid	"	A"	and	resid	171	and	name	HT2)	(segid	"	A"	and	resid	171	and	name	HB1)				0
or	(segid	"	A"	and	resid	171	and	name	HT1)	(segid	"	A"	and	resid	171	and	name	HB1)				0
assign	(segid	"	A"	and	resid	172	and	name	HG1)	(segid	"	A"	and	resid	172	and	name	HN)	3.606	1.625	1.625	0
assign	(segid	"	A"	and	resid	172	and	name	HG2)	(segid	"	A"	and	resid	172	and	name	HN)	2.996	1.122	1.122	0
assign	(segid	"	A"	and	resid	172	and	name	HN)	(segid	"	A"	and	resid	172	and	name	HB2)	4.872	2.967	2.967	0
assign	(segid	"	A"	and	resid	172	and	name	HA)	(segid	"	A"	and	resid	172	and	name	HG2)	3.79	1.796	1.796	0
assign	(segid	"	A"	and	resid	172	and	name	HA)	(segid	"	A"	and	resid	172	and	name	HG1)	2.949	1.087	1.087	0
assign	(segid	"	A"	and	resid	172	and	name	HB1)	(segid	"	A"	and	resid	172	and	name	HG2)	3.503	1.534	1.534	0
assign	(segid	"	A"	and	resid	172	and	name	HB2)	(segid	"	A"	and	resid	172	and	name	HG1)	2.683	0.9	0.9	0
assign	(segid	"	A"	and	resid	172	and	name	HG2)	(segid	"	A"	and	resid	172	and	name	HG1)	1.922	0.462	0.462	0
assign	(segid	"	A"	and	resid	172	and	name	HG2)	(segid	"	A"	and	resid	172	and	name	HB2)	2.996	1.122	1.122	0
assign	(segid	"	A"	and	resid	172	and	name	HG1)	(segid	"	A"	and	resid	172	and	name	HB1)	4.039	2.039	2.039	0
assign	(segid	"	A"	and	resid	173	and	name	HN)	(segid	"	A"	and	resid	173	and	name	HA1)	2.411	0.726	0.726	0
assign	(segid	"	A"	and	resid	173	and	name	HN)	(segid	"	A"	and	resid	173	and	name	HA2)	2.43	0.738	0.738	0
assign	(segid	"	A"	and	resid	174	and	name	HA)	(segid	"	A"	and	resid	174	and	name	HB2)	2.935	1.077	1.077	0
or	(segid	"	A"	and	resid	174	and	name	HA)	(segid	"	A"	and	resid	174	and	name	HB1)				0
or	(segid	"	A"	and	resid	174	and	name	HA)	(segid	"	A"	and	resid	174	and	name	HB3)				0
assign	(segid	"	A"	and	resid	174	and	name	HN)	(segid	"	A"	and	resid	174	and	name	HA)	2.772	0.96	0.96	0
assign	(segid	"	A"	and	resid	175	and	name	HA)	(segid	"	A"	and	resid	175	and	name	HN)	2.545	0.81	0.81	0
assign	(segid	"	A"	and	resid	175	and	name	HN)	(segid	"	A"	and	resid	175	and	name	HD1)	3.632	1.649	1.649	0
assign	(segid	"	A"	and	resid	175	and	name	HN)	(segid	"	A"	and	resid	175	and	name	HB1)	2.404	0.722	0.722	0
assign	(segid	"	A"	and	resid	175	and	name	HN)	(segid	"	A"	and	resid	175	and	name	HG2)	3.239	1.311	1.311	0
assign	(segid	"	A"	and	resid	175	and	name	HN)	(segid	"	A"	and	resid	175	and	name	HG1)	3.059	1.17	1.17	0
assign	(segid	"	A"	and	resid	175	and	name	HA)	(segid	"	A"	and	resid	175	and	name	HG2)	3.35	1.403	1.403	0
assign	(segid	"	A"	and	resid	175	and	name	HA)	(segid	"	A"	and	resid	175	and	name	HB1)	2.505	0.784	0.784	0
assign	(segid	"	A"	and	resid	175	and	name	HA)	(segid	"	A"	and	resid	175	and	name	HG1)	3.603	1.622	1.622	0
assign	(segid	"	A"	and	resid	175	and	name	HE1)	(segid	"	A"	and	resid	175	and	name	HB1)	3.422	1.463	1.463	0
assign	(segid	"	A"	and	resid	175	and	name	HB1)	(segid	"	A"	and	resid	175	and	name	HG2)	2.254	0.635	0.635	0
assign	(segid	"	A"	and	resid	175	and	name	HD1)	(segid	"	A"	and	resid	175	and	name	HG2)	2.575	0.829	0.829	0
assign	(segid	"	A"	and	resid	175	and	name	HB1)	(segid	"	A"	and	resid	175	and	name	HG1)	2.417	0.73	0.73	0
assign	(segid	"	A"	and	resid	175	and	name	HD1)	(segid	"	A"	and	resid	175	and	name	HG1)	2.981	1.111	1.111	0
assign	(segid	"	A"	and	resid	175	and	name	HE1)	(segid	"	A"	and	resid	175	and	name	HD1)	2.913	1.06	1.06	0
assign	(segid	"	A"	and	resid	175	and	name	HA)	(segid	"	A"	and	resid	175	and	name	HE1)	3.903	1.905	1.905	0
assign	(segid	"	A"	and	resid	175	and	name	HN)	(segid	"	A"	and	resid	175	and	name	HE1)	3.756	1.763	1.763	0
assign	(segid	"	A"	and	resid	176	and	name	HN)	(segid	"	A"	and	resid	176	and	name	HB2)	2.373	0.704	0.704	0
assign	(segid	"	A"	and	resid	176	and	name	HB2)	(segid	"	A"	and	resid	176	and	name	HB1)	1.498	0.281	0.281	0
assign	(segid	"	A"	and	resid	176	and	name	HA)	(segid	"	A"	and	resid	176	and	name	HB2)	2.508	0.786	0.786	0
assign	(segid	"	A"	and	resid	176	and	name	HA)	(segid	"	A"	and	resid	176	and	name	HB1)	2.63	0.864	0.864	0
assign	(segid	"	A"	and	resid	176	and	name	HN)	(segid	"	A"	and	resid	176	and	name	HA)	2.622	0.859	0.859	0
assign	(segid	"	A"	and	resid	177	and	name	HB1)	(segid	"	A"	and	resid	177	and	name	HN)	2.708	0.917	0.917	0
assign	(segid	"	A"	and	resid	177	and	name	HB1)	(segid	"	A"	and	resid	177	and	name	HA)	2.786	0.97	0.97	0
assign	(segid	"	A"	and	resid	177	and	name	HD1)	(segid	"	A"	and	resid	177	and	name	HA)	3.54	1.566	1.566	0
assign	(segid	"	A"	and	resid	177	and	name	HG2)	(segid	"	A"	and	resid	177	and	name	HA)	2.809	0.986	0.986	0
assign	(segid	"	A"	and	resid	177	and	name	HB2)	(segid	"	A"	and	resid	177	and	name	HA)	2.442	0.745	0.745	0
assign	(segid	"	A"	and	resid	177	and	name	HD1)	(segid	"	A"	and	resid	177	and	name	HG2)	2.924	1.069	1.069	0
assign	(segid	"	A"	and	resid	177	and	name	HD1)	(segid	"	A"	and	resid	177	and	name	HB2)	3.352	1.404	1.404	0
assign	(segid	"	A"	and	resid	177	and	name	HB2)	(segid	"	A"	and	resid	177	and	name	HG2)	2.282	0.651	0.651	0
assign	(segid	"	A"	and	resid	177	and	name	HB2)	(segid	"	A"	and	resid	177	and	name	HB1)	1.781	0.396	0.396	0
assign	(segid	"	A"	and	resid	177	and	name	HG2)	(segid	"	A"	and	resid	177	and	name	HB1)	2.028	0.514	0.514	0
assign	(segid	"	A"	and	resid	178	and	name	HN)	(segid	"	A"	and	resid	178	and	name	HB2)	2.255	0.636	0.636	0
assign	(segid	"	A"	and	resid	178	and	name	HN)	(segid	"	A"	and	resid	178	and	name	HA)	2.885	1.041	1.041	0
assign	(segid	"	A"	and	resid	178	and	name	HA)	(segid	"	A"	and	resid	178	and	name	HB2)	2.512	0.789	0.789	0
assign	(segid	"	A"	and	resid	179	and	name	HN)	(segid	"	A"	and	resid	179	and	name	HG21)	2.942	1.082	1.082	0
assign	(segid	"	A"	and	resid	179	and	name	HA)	(segid	"	A"	and	resid	179	and	name	HG21)	2.652	0.879	0.879	0
assign	(segid	"	A"	and	resid	179	and	name	HB)	(segid	"	A"	and	resid	179	and	name	HG21)	2.199	0.605	0.605	0
assign	(segid	"	A"	and	resid	179	and	name	HA)	(segid	"	A"	and	resid	179	and	name	HN)	2.273	0.646	0.646	0
assign	(segid	"	A"	and	resid	179	and	name	HN)	(segid	"	A"	and	resid	179	and	name	HB)	2.689	0.904	0.904	0
assign	(segid	"	A"	and	resid	180	and	name	HN)	(segid	"	A"	and	resid	180	and	name	HA2)	2.217	0.614	0.614	0
assign	(segid	"	A"	and	resid	181	and	name	HN)	(segid	"	A"	and	resid	181	and	name	HA)	2.637	0.869	0.869	0
assign	(segid	"	A"	and	resid	181	and	name	HG12)	(segid	"	A"	and	resid	181	and	name	HN)	3.28	1.345	1.345	0
assign	(segid	"	A"	and	resid	181	and	name	HG22)	(segid	"	A"	and	resid	181	and	name	HB)	2.327	0.677	0.677	0
assign	(segid	"	A"	and	resid	181	and	name	HG12)	(segid	"	A"	and	resid	181	and	name	HB)	2.125	0.564	0.564	0
assign	(segid	"	A"	and	resid	181	and	name	HG12)	(segid	"	A"	and	resid	181	and	name	HA)	2.51	0.788	0.788	0
assign	(segid	"	A"	and	resid	181	and	name	HG22)	(segid	"	A"	and	resid	181	and	name	HA)	2.485	0.772	0.772	0
assign	(segid	"	A"	and	resid	181	and	name	HG22)	(segid	"	A"	and	resid	181	and	name	HN)	2.557	0.817	0.817	0
assign	(segid	"	A"	and	resid	181	and	name	HB)	(segid	"	A"	and	resid	181	and	name	HN)	2.413	0.728	0.728	0
assign	(segid	"	A"	and	resid	181	and	name	HB)	(segid	"	A"	and	resid	181	and	name	HA)	2.64	0.871	0.871	0
assign	(segid	"	A"	and	resid	182	and	name	HB)	(segid	"	A"	and	resid	182	and	name	HN)	2.407	0.724	0.724	0
assign	(segid	"	A"	and	resid	182	and	name	HG12)	(segid	"	A"	and	resid	182	and	name	HN)	2.629	0.864	0.864	0
assign	(segid	"	A"	and	resid	182	and	name	HG22)	(segid	"	A"	and	resid	182	and	name	HN)	2.532	0.801	0.801	0
assign	(segid	"	A"	and	resid	182	and	name	HB)	(segid	"	A"	and	resid	182	and	name	HG12)	2.274	0.646	0.646	0
assign	(segid	"	A"	and	resid	182	and	name	HB)	(segid	"	A"	and	resid	182	and	name	HG22)	2.2	0.605	0.605	0
assign	(segid	"	A"	and	resid	182	and	name	HB)	(segid	"	A"	and	resid	182	and	name	HA)	2.842	1.01	1.01	0
assign	(segid	"	A"	and	resid	183	and	name	HG2)	(segid	"	A"	and	resid	183	and	name	HD2)	2.835	1.005	1.005	0
assign	(segid	"	A"	and	resid	183	and	name	HG2)	(segid	"	A"	and	resid	183	and	name	HD1)	3.15	1.24	1.24	0
assign	(segid	"	A"	and	resid	183	and	name	HG2)	(segid	"	A"	and	resid	183	and	name	HA)	3.319	1.377	1.377	0
assign	(segid	"	A"	and	resid	183	and	name	HB1)	(segid	"	A"	and	resid	183	and	name	HA)	3.273	1.339	1.339	0
assign	(segid	"	A"	and	resid	183	and	name	HG1)	(segid	"	A"	and	resid	183	and	name	HA)	2.86	1.022	1.022	0
assign	(segid	"	A"	and	resid	183	and	name	HB2)	(segid	"	A"	and	resid	183	and	name	HA)	2.623	0.86	0.86	0
assign	(segid	"	A"	and	resid	183	and	name	HG1)	(segid	"	A"	and	resid	183	and	name	HD2)	3.151	1.241	1.241	0
assign	(segid	"	A"	and	resid	183	and	name	HB1)	(segid	"	A"	and	resid	183	and	name	HD2)	2.8	0.98	0.98	0
assign	(segid	"	A"	and	resid	183	and	name	HB2)	(segid	"	A"	and	resid	183	and	name	HD2)	3.315	1.374	1.374	0
assign	(segid	"	A"	and	resid	183	and	name	HB2)	(segid	"	A"	and	resid	183	and	name	HD1)	3.7	1.711	1.711	0
assign	(segid	"	A"	and	resid	183	and	name	HB1)	(segid	"	A"	and	resid	183	and	name	HD1)	2.622	0.86	0.86	0
assign	(segid	"	A"	and	resid	183	and	name	HG1)	(segid	"	A"	and	resid	183	and	name	HD1)	2.968	1.101	1.101	0
assign	(segid	"	A"	and	resid	183	and	name	HD1)	(segid	"	A"	and	resid	183	and	name	HD2)	1.85	0.428	0.428	0
assign	(segid	"	A"	and	resid	184	and	name	HN)	(segid	"	A"	and	resid	184	and	name	HA)	2.496	0.779	0.779	0
assign	(segid	"	A"	and	resid	184	and	name	HB1)	(segid	"	A"	and	resid	184	and	name	HN)	2.606	0.849	0.849	0
assign	(segid	"	A"	and	resid	184	and	name	HB2)	(segid	"	A"	and	resid	184	and	name	HN)	2.459	0.756	0.756	0
assign	(segid	"	A"	and	resid	184	and	name	HG2)	(segid	"	A"	and	resid	184	and	name	HN)	3.196	1.277	1.277	0
assign	(segid	"	A"	and	resid	184	and	name	HA)	(segid	"	A"	and	resid	184	and	name	HB2)	2.449	0.75	0.75	0
assign	(segid	"	A"	and	resid	184	and	name	HA)	(segid	"	A"	and	resid	184	and	name	HB1)	2.407	0.724	0.724	0
assign	(segid	"	A"	and	resid	184	and	name	HA)	(segid	"	A"	and	resid	184	and	name	HD1)	2.9	1.051	1.051	0
assign	(segid	"	A"	and	resid	184	and	name	HD1)	(segid	"	A"	and	resid	184	and	name	HG2)	2.243	0.629	0.629	0
assign	(segid	"	A"	and	resid	184	and	name	HB2)	(segid	"	A"	and	resid	184	and	name	HG2)	3.232	1.305	1.305	0
assign	(segid	"	A"	and	resid	184	and	name	HB1)	(segid	"	A"	and	resid	184	and	name	HG2)	2.743	0.94	0.94	0
assign	(segid	"	A"	and	resid	184	and	name	HD1)	(segid	"	A"	and	resid	184	and	name	HB1)	1.912	0.457	0.457	0
assign	(segid	"	A"	and	resid	184	and	name	HB1)	(segid	"	A"	and	resid	184	and	name	HB2)	1.539	0.296	0.296	0
assign	(segid	"	A"	and	resid	177	and	name	HD1)	(segid	"	A"	and	resid	177	and	name	HB1)	3.401	1.446	1.446	0
assign	(segid	"	A"	and	resid	184	and	name	HA)	(segid	"	A"	and	resid	184	and	name	HG2)	3.92	1.921	1.921	0
assign	(segid	"	A"	and	resid	185	and	name	HN)	(segid	"	A"	and	resid	185	and	name	HA)	2.657	0.882	0.882	0
assign	(segid	"	A"	and	resid	185	and	name	HB2)	(segid	"	A"	and	resid	185	and	name	HA)	2.449	0.75	0.75	0
assign	(segid	"	A"	and	resid	186	and	name	HN)	(segid	"	A"	and	resid	186	and	name	HA)	2.188	0.598	0.598	0
assign	(segid	"	A"	and	resid	186	and	name	HN)	(segid	"	A"	and	resid	186	and	name	HB)	2.721	0.926	0.926	0
assign	(segid	"	A"	and	resid	186	and	name	HN)	(segid	"	A"	and	resid	186	and	name	HG21)	3.428	1.469	1.469	0
assign	(segid	"	A"	and	resid	186	and	name	HB)	(segid	"	A"	and	resid	186	and	name	HA)	2.137	0.571	0.571	0
assign	(segid	"	A"	and	resid	186	and	name	HB)	(segid	"	A"	and	resid	186	and	name	HG21)	2.627	0.863	0.863	0
assign	(segid	"	A"	and	resid	186	and	name	HA)	(segid	"	A"	and	resid	186	and	name	HG21)	2.529	0.8	0.8	0
assign	(segid	"	A"	and	resid	187	and	name	HA)	(segid	"	A"	and	resid	187	and	name	HN)	3.243	1.315	1.315	0
assign	(segid	"	A"	and	resid	187	and	name	HN)	(segid	"	A"	and	resid	187	and	name	HB2)	2.917	1.064	1.064	0
assign	(segid	"	A"	and	resid	187	and	name	HA)	(segid	"	A"	and	resid	187	and	name	HB2)	2.664	0.887	0.887	0
assign	(segid	"	A"	and	resid	189	and	name	HA)	(segid	"	A"	and	resid	189	and	name	HB1)	3.079	1.185	1.185	0
assign	(segid	"	A"	and	resid	189	and	name	HN)	(segid	"	A"	and	resid	189	and	name	HA)	3.58	1.602	1.602	0
assign	(segid	"	A"	and	resid	190	and	name	HB2)	(segid	"	A"	and	resid	190	and	name	HB1)	2.116	0.56	0.56	0
assign	(segid	"	A"	and	resid	172	and	name	HN)	(segid	"	A"	and	resid	171	and	name	HB1)	3.02	1.14	1.14	1
assign	(segid	"	A"	and	resid	172	and	name	HB1)	(segid	"	A"	and	resid	172	and	name	HB2)	1.607	0.323	0.323	0
assign	(segid	"	A"	and	resid	173	and	name	HA1)	(segid	"	A"	and	resid	174	and	name	HN)	4.426	2.448	2.448	1
assign	(segid	"	A"	and	resid	175	and	name	HN)	(segid	"	A"	and	resid	171	and	name	HA)	2.403	0.722	0.722	4
assign	(segid	"	A"	and	resid	174	and	name	HN)	(segid	"	A"	and	resid	171	and	name	HA)	3.063	1.173	1.173	3
assign	(segid	"	A"	and	resid	173	and	name	HN)	(segid	"	A"	and	resid	174	and	name	HN)	3.142	1.234	1.234	1
assign	(segid	"	A"	and	resid	171	and	name	HA)	(segid	"	A"	and	resid	171	and	name	HT3)	2.666	0.889	0.889	0
assign	(segid	"	A"	and	resid	171	and	name	HA)	(segid	"	A"	and	resid	173	and	name	HN)	3.059	1.17	1.17	2
assign	(segid	"	A"	and	resid	175	and	name	HN)	(segid	"	A"	and	resid	176	and	name	HN)	2.563	0.821	0.821	1
assign	(segid	"	A"	and	resid	174	and	name	HN)	(segid	"	A"	and	resid	172	and	name	HA)	4.135	2.137	2.137	2
assign	(segid	"	A"	and	resid	172	and	name	HG2)	(segid	"	A"	and	resid	175	and	name	HN)	4.034	2.034	2.034	3
assign	(segid	"	A"	and	resid	175	and	name	HN)	(segid	"	A"	and	resid	177	and	name	HN)	2.623	0.86	0.86	2
assign	(segid	"	A"	and	resid	174	and	name	HA)	(segid	"	A"	and	resid	176	and	name	HN)	2.758	0.951	0.951	2
assign	(segid	"	A"	and	resid	178	and	name	HN)	(segid	"	A"	and	resid	176	and	name	HN)	2.756	0.949	0.949	2
assign	(segid	"	A"	and	resid	178	and	name	HN)	(segid	"	A"	and	resid	177	and	name	HN)	2.783	0.968	0.968	1
assign	(segid	"	A"	and	resid	174	and	name	HA)	(segid	"	A"	and	resid	177	and	name	HN)	2.474	0.765	0.765	3
assign	(segid	"	A"	and	resid	174	and	name	HB2)	(segid	"	A"	and	resid	176	and	name	HN)	3.632	1.649	1.649	2
assign	(segid	"	A"	and	resid	174	and	name	HB2)	(segid	"	A"	and	resid	178	and	name	HN)	3.453	1.491	1.491	4
assign	(segid	"	A"	and	resid	174	and	name	HB2)	(segid	"	A"	and	resid	177	and	name	HN)	3.691	1.703	1.703	3
assign	(segid	"	A"	and	resid	178	and	name	HN)	(segid	"	A"	and	resid	175	and	name	HA)	3.625	1.643	1.643	3
assign	(segid	"	A"	and	resid	179	and	name	HN)	(segid	"	A"	and	resid	175	and	name	HB1)	4.045	2.045	2.045	4
assign	(segid	"	A"	and	resid	175	and	name	HG1)	(segid	"	A"	and	resid	176	and	name	HN)	3.561	1.585	1.585	1
assign	(segid	"	A"	and	resid	175	and	name	HG2)	(segid	"	A"	and	resid	176	and	name	HN)	3.98	1.98	1.98	1
assign	(segid	"	A"	and	resid	175	and	name	HG2)	(segid	"	A"	and	resid	178	and	name	HN)	4.563	2.602	2.602	3
assign	(segid	"	A"	and	resid	178	and	name	HN)	(segid	"	A"	and	resid	175	and	name	HG1)	4.451	2.477	2.477	3
assign	(segid	"	A"	and	resid	177	and	name	HN)	(segid	"	A"	and	resid	176	and	name	HB2)	2.49	0.775	0.775	1
assign	(segid	"	A"	and	resid	177	and	name	HN)	(segid	"	A"	and	resid	176	and	name	HA)	2.622	0.859	0.859	1
assign	(segid	"	A"	and	resid	176	and	name	HB1)	(segid	"	A"	and	resid	179	and	name	HN)	4.181	2.185	2.185	3
assign	(segid	"	A"	and	resid	176	and	name	HB2)	(segid	"	A"	and	resid	179	and	name	HN)	3.816	1.821	1.821	3
assign	(segid	"	A"	and	resid	176	and	name	HA)	(segid	"	A"	and	resid	179	and	name	HN)	4.962	3.078	3.078	3
assign	(segid	"	A"	and	resid	176	and	name	HN)	(segid	"	A"	and	resid	176	and	name	HD1)	2.774	0.962	0.962	0
assign	(segid	"	A"	and	resid	176	and	name	HN)	(segid	"	A"	and	resid	176	and	name	HE1)	3.734	1.743	1.743	0
assign	(segid	"	A"	and	resid	176	and	name	HD1)	(segid	"	A"	and	resid	179	and	name	HN)	4.094	2.095	2.095	3
assign	(segid	"	A"	and	resid	178	and	name	HN)	(segid	"	A"	and	resid	176	and	name	HD1)	3.997	1.997	1.997	2
assign	(segid	"	A"	and	resid	176	and	name	HE1)	(segid	"	A"	and	resid	178	and	name	HN)	4.353	2.368	2.368	2
assign	(segid	"	A"	and	resid	178	and	name	HN)	(segid	"	A"	and	resid	176	and	name	HB2)	4.526	2.56	2.56	2
assign	(segid	"	A"	and	resid	178	and	name	HN)	(segid	"	A"	and	resid	176	and	name	HB1)	4.284	2.294	2.294	2
assign	(segid	"	A"	and	resid	179	and	name	HN)	(segid	"	A"	and	resid	177	and	name	HD1)	4.98	3.1	3.1	2
assign	(segid	"	A"	and	resid	177	and	name	HD1)	(segid	"	A"	and	resid	177	and	name	HN)	3.557	1.581	1.581	0
assign	(segid	"	A"	and	resid	177	and	name	HA)	(segid	"	A"	and	resid	177	and	name	HN)	2.526	0.798	0.798	0
assign	(segid	"	A"	and	resid	178	and	name	HN)	(segid	"	A"	and	resid	177	and	name	HB1)	2.904	1.054	1.054	1
assign	(segid	"	A"	and	resid	180	and	name	HN)	(segid	"	A"	and	resid	177	and	name	HB1)	3.874	1.876	1.876	3
assign	(segid	"	A"	and	resid	179	and	name	HN)	(segid	"	A"	and	resid	177	and	name	HB1)	3.998	1.998	1.998	2
assign	(segid	"	A"	and	resid	179	and	name	HN)	(segid	"	A"	and	resid	177	and	name	HA)	2.693	0.907	0.907	2
assign	(segid	"	A"	and	resid	180	and	name	HN)	(segid	"	A"	and	resid	178	and	name	HB2)	4.119	2.12	2.12	2
assign	(segid	"	A"	and	resid	181	and	name	HN)	(segid	"	A"	and	resid	178	and	name	HA)	3.811	1.815	1.815	3
assign	(segid	"	A"	and	resid	181	and	name	HN)	(segid	"	A"	and	resid	182	and	name	HN)	2.776	0.964	0.964	1
assign	(segid	"	A"	and	resid	181	and	name	HN)	(segid	"	A"	and	resid	179	and	name	HA)	3.811	1.815	1.815	2
assign	(segid	"	A"	and	resid	179	and	name	HB)	(segid	"	A"	and	resid	181	and	name	HN)	2.817	0.992	0.992	2
assign	(segid	"	A"	and	resid	180	and	name	HN)	(segid	"	A"	and	resid	179	and	name	HB)	2.459	0.756	0.756	1
assign	(segid	"	A"	and	resid	183	and	name	HD2)	(segid	"	A"	and	resid	180	and	name	HN)	4.454	2.48	2.48	3
assign	(segid	"	A"	and	resid	179	and	name	HG21)	(segid	"	A"	and	resid	181	and	name	HN)	3.784	1.79	1.79	2
assign	(segid	"	A"	and	resid	182	and	name	HN)	(segid	"	A"	and	resid	179	and	name	HG21)	4.004	2.004	2.004	3
assign	(segid	"	A"	and	resid	179	and	name	HG21)	(segid	"	A"	and	resid	180	and	name	HN)	3.245	1.317	1.317	1
assign	(segid	"	A"	and	resid	180	and	name	HN)	(segid	"	A"	and	resid	180	and	name	HA1)	2.337	0.683	0.683	0
assign	(segid	"	A"	and	resid	180	and	name	HA1)	(segid	"	A"	and	resid	182	and	name	HN)	3.985	1.986	1.986	2
assign	(segid	"	A"	and	resid	183	and	name	HD2)	(segid	"	A"	and	resid	182	and	name	HN)	3.767	1.774	1.774	1
assign	(segid	"	A"	and	resid	180	and	name	HA2)	(segid	"	A"	and	resid	182	and	name	HN)	3.444	1.483	1.483	2
assign	(segid	"	A"	and	resid	182	and	name	HN)	(segid	"	A"	and	resid	181	and	name	HB)	3.363	1.414	1.414	1
assign	(segid	"	A"	and	resid	181	and	name	HG12)	(segid	"	A"	and	resid	182	and	name	HN)	2.901	1.052	1.052	1
assign	(segid	"	A"	and	resid	183	and	name	HD2)	(segid	"	A"	and	resid	184	and	name	HN)	4.081	2.081	2.081	1
assign	(segid	"	A"	and	resid	183	and	name	HD1)	(segid	"	A"	and	resid	184	and	name	HN)	3.937	1.938	1.938	1
assign	(segid	"	A"	and	resid	183	and	name	HB1)	(segid	"	A"	and	resid	184	and	name	HN)	3.257	1.326	1.326	1
assign	(segid	"	A"	and	resid	184	and	name	HB2)	(segid	"	A"	and	resid	185	and	name	HN)	3.173	1.259	1.259	1
assign	(segid	"	A"	and	resid	184	and	name	HB1)	(segid	"	A"	and	resid	185	and	name	HN)	3.092	1.195	1.195	1
assign	(segid	"	A"	and	resid	186	and	name	HN)	(segid	"	A"	and	resid	185	and	name	HB2)	2.916	1.063	1.063	1
assign	(segid	"	A"	and	resid	186	and	name	HA)	(segid	"	A"	and	resid	187	and	name	HN)	2.466	0.76	0.76	1
assign	(segid	"	A"	and	resid	189	and	name	HN)	(segid	"	A"	and	resid	188	and	name	HA2)	2.378	0.707	0.707	1
assign	(segid	"	A"	and	resid	183	and	name	HD2)	(segid	"	A"	and	resid	182	and	name	HB)	3.336	1.391	1.391	1
assign	(segid	"	A"	and	resid	177	and	name	HB2)	(segid	"	A"	and	resid	174	and	name	HA)	2.758	0.95	0.95	3
assign	(segid	"	A"	and	resid	177	and	name	HB1)	(segid	"	A"	and	resid	174	and	name	HA)	2.743	0.941	0.941	3

## Sheet: MtREM2.2189-208_Unambig
assign	(segid	"	A"	and	resid	2	and	name	HN)	(segid	"	A"	and	resid	2	and	name	HA)	4.394	2.413	2.413	0			value
assign	(segid	"	A"	and	resid	2	and	name	HN)	(segid	"	A"	and	resid	1	and	name	HB)	4.821	2.906	2.906	1		Intra-residue (|i-j| = 0)	165
assign	(segid	"	A"	and	resid	6	and	name	HD2)	(segid	"	A"	and	resid	6	and	name	HB2)	3.972	1.972	1.972	0		Sequential (|i-j| = 1)	88
assign	(segid	"	A"	and	resid	6	and	name	HD1)	(segid	"	A"	and	resid	6	and	name	HB2)	3.8	1.805	1.805	0		Medium range (|i-j|>1 and |i-j|<5)	41
assign	(segid	"	A"	and	resid	6	and	name	HD2)	(segid	"	A"	and	resid	6	and	name	HG2)	2.784	0.969	0.969	0		Long range (|i-j| R5)	24
assign	(segid	"	A"	and	resid	6	and	name	HD1)	(segid	"	A"	and	resid	6	and	name	HG2)	2.732	0.933	0.933	0		Inter-chain	0
assign	(segid	"	A"	and	resid	6	and	name	HD2)	(segid	"	A"	and	resid	6	and	name	HB1)	3.533	1.56	1.56	0
assign	(segid	"	A"	and	resid	6	and	name	HD1)	(segid	"	A"	and	resid	6	and	name	HB1)	3.723	1.732	1.732	0
assign	(segid	"	A"	and	resid	6	and	name	HA)	(segid	"	A"	and	resid	6	and	name	HB2)	3.074	1.181	1.181	0
assign	(segid	"	A"	and	resid	5	and	name	HA)	(segid	"	A"	and	resid	6	and	name	HD2)	2.722	0.926	0.926	1
assign	(segid	"	A"	and	resid	5	and	name	HA)	(segid	"	A"	and	resid	6	and	name	HD1)	2.727	0.929	0.929	1
assign	(segid	"	A"	and	resid	6	and	name	HD2)	(segid	"	A"	and	resid	6	and	name	HA)	4.354	2.369	2.369	0
assign	(segid	"	A"	and	resid	6	and	name	HD1)	(segid	"	A"	and	resid	6	and	name	HA)	4.192	2.196	2.196	0
assign	(segid	"	A"	and	resid	6	and	name	HA)	(segid	"	A"	and	resid	6	and	name	HG2)	3.574	1.597	1.597	0
assign	(segid	"	A"	and	resid	6	and	name	HD1)	(segid	"	A"	and	resid	7	and	name	HN)	4.94	3.051	3.051	1
assign	(segid	"	A"	and	resid	6	and	name	HD2)	(segid	"	A"	and	resid	5	and	name	HN)	4.755	2.827	2.827	1
assign	(segid	"	A"	and	resid	6	and	name	HD1)	(segid	"	A"	and	resid	5	and	name	HN)	4.641	2.692	2.692	1
assign	(segid	"	A"	and	resid	6	and	name	HD2)	(segid	"	A"	and	resid	4	and	name	HD1)	5.551	3.852	3.852	2
assign	(segid	"	A"	and	resid	6	and	name	HD1)	(segid	"	A"	and	resid	4	and	name	HD1)	4.948	3.06	3.06	2
assign	(segid	"	A"	and	resid	16	and	name	HA)	(segid	"	A"	and	resid	17	and	name	HN)	2.68	0.898	0.898	1
assign	(segid	"	A"	and	resid	7	and	name	HN)	(segid	"	A"	and	resid	6	and	name	HA)	2.37	0.702	0.702	1
assign	(segid	"	A"	and	resid	6	and	name	HA)	(segid	"	A"	and	resid	4	and	name	HE1)	4.11	2.112	2.112	2
assign	(segid	"	A"	and	resid	6	and	name	HD2)	(segid	"	A"	and	resid	7	and	name	HN)	4.464	2.491	2.491	1
assign	(segid	"	A"	and	resid	4	and	name	HD1)	(segid	"	A"	and	resid	5	and	name	HB2)	4.816	2.899	2.899	1
assign	(segid	"	A"	and	resid	4	and	name	HE1)	(segid	"	A"	and	resid	4	and	name	HB1)	4.512	2.544	2.544	0
assign	(segid	"	A"	and	resid	6	and	name	HD1)	(segid	"	A"	and	resid	4	and	name	HE1)	4.865	2.959	2.959	2
assign	(segid	"	A"	and	resid	5	and	name	HN)	(segid	"	A"	and	resid	5	and	name	HB2)	3.808	1.813	1.813	0
assign	(segid	"	A"	and	resid	7	and	name	HN)	(segid	"	A"	and	resid	6	and	name	HB2)	3.72	1.73	1.73	1
assign	(segid	"	A"	and	resid	5	and	name	HN)	(segid	"	A"	and	resid	5	and	name	HG2)	3.59	1.611	1.611	0
assign	(segid	"	A"	and	resid	4	and	name	HE1)	(segid	"	A"	and	resid	6	and	name	HB2)	4.808	2.89	2.89	2
assign	(segid	"	A"	and	resid	6	and	name	HB1)	(segid	"	A"	and	resid	4	and	name	HE1)	5.462	3.729	3.729	2
assign	(segid	"	A"	and	resid	6	and	name	HB2)	(segid	"	A"	and	resid	4	and	name	HD1)	5.324	3.543	3.543	2
assign	(segid	"	A"	and	resid	4	and	name	HD1)	(segid	"	A"	and	resid	6	and	name	HG2)	4.985	3.106	3.106	2
assign	(segid	"	A"	and	resid	12	and	name	HN)	(segid	"	A"	and	resid	12	and	name	HB2)	3.026	1.144	1.144	0
assign	(segid	"	A"	and	resid	13	and	name	HN)	(segid	"	A"	and	resid	12	and	name	HB2)	3.532	1.559	1.559	1
assign	(segid	"	A"	and	resid	12	and	name	HN)	(segid	"	A"	and	resid	11	and	name	HA1)	2.532	0.801	0.801	1
assign	(segid	"	A"	and	resid	18	and	name	HN)	(segid	"	A"	and	resid	18	and	name	HA)	3.308	1.368	1.368	0
assign	(segid	"	A"	and	resid	12	and	name	HN)	(segid	"	A"	and	resid	12	and	name	HA)	3.387	1.434	1.434	0
assign	(segid	"	A"	and	resid	13	and	name	HN)	(segid	"	A"	and	resid	12	and	name	HA)	2.718	0.923	0.923	1
assign	(segid	"	A"	and	resid	13	and	name	HN)	(segid	"	A"	and	resid	13	and	name	HB2)	3.316	1.375	1.375	0
assign	(segid	"	A"	and	resid	13	and	name	HN)	(segid	"	A"	and	resid	13	and	name	HB1)	3.081	1.186	1.186	0
assign	(segid	"	A"	and	resid	13	and	name	HN)	(segid	"	A"	and	resid	13	and	name	HA)	3.374	1.423	1.423	0
assign	(segid	"	A"	and	resid	14	and	name	HN)	(segid	"	A"	and	resid	13	and	name	HA)	2.836	1.006	1.006	1
assign	(segid	"	A"	and	resid	14	and	name	HN)	(segid	"	A"	and	resid	14	and	name	HB1)	3.222	1.297	1.297	0
assign	(segid	"	A"	and	resid	14	and	name	HN)	(segid	"	A"	and	resid	14	and	name	HB2)	3.224	1.299	1.299	0
assign	(segid	"	A"	and	resid	14	and	name	HN)	(segid	"	A"	and	resid	13	and	name	HB1)	3.878	1.88	1.88	1
assign	(segid	"	A"	and	resid	14	and	name	HN)	(segid	"	A"	and	resid	13	and	name	HB2)	3.777	1.783	1.783	1
assign	(segid	"	A"	and	resid	14	and	name	HN)	(segid	"	A"	and	resid	12	and	name	HB2)	4.893	2.992	2.992	2
assign	(segid	"	A"	and	resid	10	and	name	HN)	(segid	"	A"	and	resid	10	and	name	HA)	2.395	0.717	0.717	0
assign	(segid	"	A"	and	resid	13	and	name	HE1)	(segid	"	A"	and	resid	13	and	name	HB1)	4.063	2.063	2.063	0
assign	(segid	"	A"	and	resid	13	and	name	HZ)	(segid	"	A"	and	resid	13	and	name	HB1)	4.191	2.196	2.196	0
assign	(segid	"	A"	and	resid	13	and	name	HD1)	(segid	"	A"	and	resid	13	and	name	HB1)	2.951	1.089	1.089	0
assign	(segid	"	A"	and	resid	13	and	name	HE1)	(segid	"	A"	and	resid	13	and	name	HB2)	3.974	1.974	1.974	0
assign	(segid	"	A"	and	resid	13	and	name	HZ)	(segid	"	A"	and	resid	13	and	name	HB2)	4.744	2.813	2.813	0
assign	(segid	"	A"	and	resid	13	and	name	HD1)	(segid	"	A"	and	resid	13	and	name	HB2)	3.091	1.194	1.194	0
assign	(segid	"	A"	and	resid	18	and	name	HD1)	(segid	"	A"	and	resid	18	and	name	HB2)	3.249	1.319	1.319	0
assign	(segid	"	A"	and	resid	13	and	name	HE1)	(segid	"	A"	and	resid	13	and	name	HA)	4.468	2.496	2.496	0
assign	(segid	"	A"	and	resid	13	and	name	HD1)	(segid	"	A"	and	resid	13	and	name	HA)	3.437	1.476	1.476	0
assign	(segid	"	A"	and	resid	13	and	name	HB2)	(segid	"	A"	and	resid	13	and	name	HA)	3.45	1.488	1.488	0
assign	(segid	"	A"	and	resid	13	and	name	HB1)	(segid	"	A"	and	resid	13	and	name	HA)	3.577	1.6	1.6	0
assign	(segid	"	A"	and	resid	13	and	name	HD1)	(segid	"	A"	and	resid	12	and	name	HA)	4.733	2.8	2.8	1
assign	(segid	"	A"	and	resid	15	and	name	HN)	(segid	"	A"	and	resid	14	and	name	HA)	2.94	1.081	1.081	1
assign	(segid	"	A"	and	resid	15	and	name	HN)	(segid	"	A"	and	resid	15	and	name	HA1)	2.508	0.786	0.786	0
assign	(segid	"	A"	and	resid	15	and	name	HN)	(segid	"	A"	and	resid	14	and	name	HB1)	3.755	1.762	1.762	1
assign	(segid	"	A"	and	resid	15	and	name	HN)	(segid	"	A"	and	resid	14	and	name	HB2)	3.199	1.28	1.28	1
assign	(segid	"	A"	and	resid	14	and	name	HN)	(segid	"	A"	and	resid	15	and	name	HN)	3.471	1.506	1.506	1
assign	(segid	"	A"	and	resid	15	and	name	HA2)	(segid	"	A"	and	resid	15	and	name	HN)	2.746	0.943	0.943	0
assign	(segid	"	A"	and	resid	14	and	name	HB1)	(segid	"	A"	and	resid	14	and	name	HA)	3.058	1.169	1.169	0
assign	(segid	"	A"	and	resid	14	and	name	HB2)	(segid	"	A"	and	resid	14	and	name	HA)	2.995	1.121	1.121	0
assign	(segid	"	A"	and	resid	20	and	name	HA)	(segid	"	A"	and	resid	20	and	name	HB1)	3.413	1.456	1.456	0
assign	(segid	"	A"	and	resid	3	and	name	HN)	(segid	"	A"	and	resid	3	and	name	HA2)	2.965	1.099	1.099	0
assign	(segid	"	A"	and	resid	10	and	name	HN)	(segid	"	A"	and	resid	10	and	name	HB1)	2.785	0.97	0.97	0
assign	(segid	"	A"	and	resid	4	and	name	HD1)	(segid	"	A"	and	resid	4	and	name	HA)	3.234	1.308	1.308	0
assign	(segid	"	A"	and	resid	4	and	name	HD1)	(segid	"	A"	and	resid	4	and	name	HE1)	2.543	0.808	0.808	0
assign	(segid	"	A"	and	resid	18	and	name	HD1)	(segid	"	A"	and	resid	18	and	name	HA)	3.586	1.608	1.608	0
assign	(segid	"	A"	and	resid	20	and	name	HN)	(segid	"	A"	and	resid	20	and	name	HA)	3.778	1.784	1.784	0
assign	(segid	"	A"	and	resid	4	and	name	HN)	(segid	"	A"	and	resid	5	and	name	HB2)	4.828	2.914	2.914	1
assign	(segid	"	A"	and	resid	4	and	name	HN)	(segid	"	A"	and	resid	5	and	name	HG2)	4.687	2.746	2.746	1
assign	(segid	"	A"	and	resid	5	and	name	HN)	(segid	"	A"	and	resid	5	and	name	HG1)	3.171	1.257	1.257	0
assign	(segid	"	A"	and	resid	5	and	name	HN)	(segid	"	A"	and	resid	5	and	name	HA)	2.363	0.698	0.698	0
assign	(segid	"	A"	and	resid	17	and	name	HN)	(segid	"	A"	and	resid	17	and	name	HB1)	2.859	1.021	1.021	0
assign	(segid	"	A"	and	resid	8	and	name	HN)	(segid	"	A"	and	resid	8	and	name	HD1)	4.207	2.212	2.212	0
assign	(segid	"	A"	and	resid	20	and	name	HN)	(segid	"	A"	and	resid	19	and	name	HA)	3.09	1.193	1.193	1
assign	(segid	"	A"	and	resid	18	and	name	HN)	(segid	"	A"	and	resid	17	and	name	HA)	2.736	0.936	0.936	1
assign	(segid	"	A"	and	resid	19	and	name	HE1)	(segid	"	A"	and	resid	19	and	name	HA)	5.286	3.493	3.493	0
assign	(segid	"	A"	and	resid	19	and	name	HD1)	(segid	"	A"	and	resid	19	and	name	HA)	4.107	2.109	2.109	0
assign	(segid	"	A"	and	resid	19	and	name	HD1)	(segid	"	A"	and	resid	19	and	name	HN)	4.03	2.03	2.03	0
assign	(segid	"	A"	and	resid	18	and	name	HD1)	(segid	"	A"	and	resid	18	and	name	HB1)	3.328	1.385	1.385	0
assign	(segid	"	A"	and	resid	4	and	name	HD1)	(segid	"	A"	and	resid	4	and	name	HB1)	2.822	0.996	0.996	0
assign	(segid	"	A"	and	resid	4	and	name	HN)	(segid	"	A"	and	resid	4	and	name	HD1)	3.727	1.737	1.737	0
assign	(segid	"	A"	and	resid	4	and	name	HN)	(segid	"	A"	and	resid	4	and	name	HB2)	3.118	1.215	1.215	0
assign	(segid	"	A"	and	resid	18	and	name	HN)	(segid	"	A"	and	resid	18	and	name	HB1)	3.125	1.221	1.221	0
assign	(segid	"	A"	and	resid	4	and	name	HN)	(segid	"	A"	and	resid	4	and	name	HA)	3.071	1.179	1.179	0
assign	(segid	"	A"	and	resid	5	and	name	HN)	(segid	"	A"	and	resid	4	and	name	HA)	2.363	0.698	0.698	1
assign	(segid	"	A"	and	resid	5	and	name	HN)	(segid	"	A"	and	resid	4	and	name	HB1)	3.756	1.763	1.763	1
assign	(segid	"	A"	and	resid	5	and	name	HN)	(segid	"	A"	and	resid	4	and	name	HB2)	3.388	1.435	1.435	1
assign	(segid	"	A"	and	resid	8	and	name	HN)	(segid	"	A"	and	resid	8	and	name	HG2)	2.849	1.015	1.015	0
assign	(segid	"	A"	and	resid	8	and	name	HN)	(segid	"	A"	and	resid	8	and	name	HB2)	2.799	0.98	0.98	0
assign	(segid	"	A"	and	resid	7	and	name	HA)	(segid	"	A"	and	resid	8	and	name	HN)	2.504	0.784	0.784	1
assign	(segid	"	A"	and	resid	8	and	name	HB1)	(segid	"	A"	and	resid	8	and	name	HN)	2.992	1.119	1.119	0
assign	(segid	"	A"	and	resid	16	and	name	HN)	(segid	"	A"	and	resid	16	and	name	HB1)	2.806	0.984	0.984	0
assign	(segid	"	A"	and	resid	18	and	name	HN)	(segid	"	A"	and	resid	17	and	name	HB1)	3.384	1.431	1.431	1
assign	(segid	"	A"	and	resid	17	and	name	HN)	(segid	"	A"	and	resid	16	and	name	HG)	3.471	1.506	1.506	1
assign	(segid	"	A"	and	resid	18	and	name	HN)	(segid	"	A"	and	resid	17	and	name	HG1)	4.39	2.409	2.409	1
assign	(segid	"	A"	and	resid	18	and	name	HN)	(segid	"	A"	and	resid	17	and	name	HG2)	4.728	2.794	2.794	1
assign	(segid	"	A"	and	resid	9	and	name	HN)	(segid	"	A"	and	resid	10	and	name	HD12)	4.076	2.076	2.076	1
assign	(segid	"	A"	and	resid	10	and	name	HN)	(segid	"	A"	and	resid	10	and	name	HD12)	3.865	1.867	1.867	0
assign	(segid	"	A"	and	resid	14	and	name	HN)	(segid	"	A"	and	resid	13	and	name	HD1)	4.33	2.343	2.343	1
assign	(segid	"	A"	and	resid	18	and	name	HD1)	(segid	"	A"	and	resid	18	and	name	HE1)	2.094	0.548	0.548	0
assign	(segid	"	A"	and	resid	2	and	name	HE)	(segid	"	A"	and	resid	1	and	name	HA)	4.363	2.379	2.379	1
assign	(segid	"	A"	and	resid	3	and	name	HN)	(segid	"	A"	and	resid	2	and	name	HA)	2.89	1.044	1.044	1
assign	(segid	"	A"	and	resid	2	and	name	HE)	(segid	"	A"	and	resid	2	and	name	HB1)	4.574	2.615	2.615	0
assign	(segid	"	A"	and	resid	2	and	name	HE)	(segid	"	A"	and	resid	2	and	name	HB2)	4.786	2.863	2.863	0
assign	(segid	"	A"	and	resid	5	and	name	HB2)	(segid	"	A"	and	resid	5	and	name	HA)	3.538	1.565	1.565	0
assign	(segid	"	A"	and	resid	5	and	name	HB2)	(segid	"	A"	and	resid	6	and	name	HD1)	3.933	1.934	1.934	1
assign	(segid	"	A"	and	resid	5	and	name	HB2)	(segid	"	A"	and	resid	6	and	name	HD2)	4.111	2.112	2.112	1
assign	(segid	"	A"	and	resid	5	and	name	HG2)	(segid	"	A"	and	resid	5	and	name	HA)	3.312	1.371	1.371	0
assign	(segid	"	A"	and	resid	5	and	name	HG1)	(segid	"	A"	and	resid	5	and	name	HA)	3.58	1.602	1.602	0
assign	(segid	"	A"	and	resid	5	and	name	HG1)	(segid	"	A"	and	resid	6	and	name	HD2)	4.146	2.149	2.149	1
assign	(segid	"	A"	and	resid	5	and	name	HG2)	(segid	"	A"	and	resid	5	and	name	HB2)	2.602	0.847	0.847	0
assign	(segid	"	A"	and	resid	6	and	name	HB1)	(segid	"	A"	and	resid	6	and	name	HB2)	2.401	0.721	0.721	0
assign	(segid	"	A"	and	resid	5	and	name	HG1)	(segid	"	A"	and	resid	5	and	name	HB2)	2.922	1.067	1.067	0
assign	(segid	"	A"	and	resid	5	and	name	HE22)	(segid	"	A"	and	resid	5	and	name	HB2)	5.757	4.143	4.143	0
assign	(segid	"	A"	and	resid	5	and	name	HN)	(segid	"	A"	and	resid	4	and	name	HE1)	5.092	3.24	3.24	1
assign	(segid	"	A"	and	resid	18	and	name	HD1)	(segid	"	A"	and	resid	19	and	name	HN)	4.344	2.359	2.359	1
assign	(segid	"	A"	and	resid	6	and	name	HG2)	(segid	"	A"	and	resid	7	and	name	HN)	3.998	1.998	1.998	1
assign	(segid	"	A"	and	resid	7	and	name	HN)	(segid	"	A"	and	resid	7	and	name	HG2)	3.137	1.23	1.23	0
assign	(segid	"	A"	and	resid	7	and	name	HN)	(segid	"	A"	and	resid	7	and	name	HB1)	2.805	0.984	0.984	0
assign	(segid	"	A"	and	resid	7	and	name	HN)	(segid	"	A"	and	resid	7	and	name	HB2)	3.009	1.132	1.132	0
assign	(segid	"	A"	and	resid	7	and	name	HN)	(segid	"	A"	and	resid	6	and	name	HB1)	3.586	1.608	1.608	1
assign	(segid	"	A"	and	resid	7	and	name	HN)	(segid	"	A"	and	resid	7	and	name	HD1)	4.349	2.364	2.364	0
assign	(segid	"	A"	and	resid	7	and	name	HB1)	(segid	"	A"	and	resid	7	and	name	HA)	3.343	1.397	1.397	0
assign	(segid	"	A"	and	resid	7	and	name	HB1)	(segid	"	A"	and	resid	7	and	name	HD1)	3.736	1.744	1.744	0
assign	(segid	"	A"	and	resid	1	and	name	HG21)	(segid	"	A"	and	resid	1	and	name	HG22)	1.793	0.402	0.402	0
assign	(segid	"	A"	and	resid	10	and	name	HD12)	(segid	"	A"	and	resid	10	and	name	HD11)	1.127	0.159	0.159	0
assign	(segid	"	A"	and	resid	9	and	name	HD12)	(segid	"	A"	and	resid	9	and	name	HD11)	1.241	0.192	0.192	0
assign	(segid	"	A"	and	resid	9	and	name	HD22)	(segid	"	A"	and	resid	9	and	name	HD21)	1.244	0.194	0.194	0
assign	(segid	"	A"	and	resid	10	and	name	HD22)	(segid	"	A"	and	resid	10	and	name	HD21)	1.139	0.162	0.162	0
assign	(segid	"	A"	and	resid	1	and	name	HG1)	(segid	"	A"	and	resid	1	and	name	HB)	3.631	1.648	1.648	0
assign	(segid	"	A"	and	resid	1	and	name	HG21)	(segid	"	A"	and	resid	1	and	name	HB)	4.983	3.104	3.104	0
assign	(segid	"	A"	and	resid	10	and	name	HA)	(segid	"	A"	and	resid	11	and	name	HN)	2.57	0.825	0.825	1
assign	(segid	"	A"	and	resid	9	and	name	HA)	(segid	"	A"	and	resid	10	and	name	HN)	2.395	0.717	0.717	1
assign	(segid	"	A"	and	resid	12	and	name	HN)	(segid	"	A"	and	resid	10	and	name	HA)	4.152	2.155	2.155	2
assign	(segid	"	A"	and	resid	18	and	name	HN)	(segid	"	A"	and	resid	18	and	name	HB2)	3.366	1.417	1.417	0
assign	(segid	"	A"	and	resid	9	and	name	HN)	(segid	"	A"	and	resid	9	and	name	HB1)	2.709	0.917	0.917	0
assign	(segid	"	A"	and	resid	10	and	name	HN)	(segid	"	A"	and	resid	9	and	name	HB1)	2.943	1.083	1.083	1
assign	(segid	"	A"	and	resid	9	and	name	HA)	(segid	"	A"	and	resid	9	and	name	HD22)	3.939	1.94	1.94	0
assign	(segid	"	A"	and	resid	9	and	name	HA)	(segid	"	A"	and	resid	9	and	name	HB1)	2.883	1.039	1.039	0
assign	(segid	"	A"	and	resid	9	and	name	HA)	(segid	"	A"	and	resid	9	and	name	HD12)	3.118	1.216	1.216	0
assign	(segid	"	A"	and	resid	14	and	name	HN)	(segid	"	A"	and	resid	13	and	name	HN)	3.316	1.374	1.374	1
assign	(segid	"	A"	and	resid	4	and	name	HN)	(segid	"	A"	and	resid	3	and	name	HN)	3.584	1.606	1.606	1
assign	(segid	"	A"	and	resid	11	and	name	HN)	(segid	"	A"	and	resid	12	and	name	HN)	3.349	1.402	1.402	1
assign	(segid	"	A"	and	resid	12	and	name	HN)	(segid	"	A"	and	resid	13	and	name	HN)	3.474	1.509	1.509	1
assign	(segid	"	A"	and	resid	16	and	name	HN)	(segid	"	A"	and	resid	17	and	name	HN)	3.102	1.203	1.203	1
assign	(segid	"	A"	and	resid	10	and	name	HN)	(segid	"	A"	and	resid	10	and	name	HD22)	4.28	2.29	2.29	0
assign	(segid	"	A"	and	resid	13	and	name	HE1)	(segid	"	A"	and	resid	11	and	name	HA1)	4.169	2.173	2.173	2
assign	(segid	"	A"	and	resid	18	and	name	HD1)	(segid	"	A"	and	resid	15	and	name	HA2)	4.605	2.651	2.651	3
assign	(segid	"	A"	and	resid	16	and	name	HN)	(segid	"	A"	and	resid	16	and	name	HA)	3.396	1.441	1.441	0
assign	(segid	"	A"	and	resid	16	and	name	HN)	(segid	"	A"	and	resid	15	and	name	HA1)	2.658	0.883	0.883	1
assign	(segid	"	A"	and	resid	19	and	name	HN)	(segid	"	A"	and	resid	19	and	name	HA)	3.015	1.136	1.136	0
assign	(segid	"	A"	and	resid	19	and	name	HN)	(segid	"	A"	and	resid	19	and	name	HB2)	3.292	1.355	1.355	0
assign	(segid	"	A"	and	resid	19	and	name	HB1)	(segid	"	A"	and	resid	19	and	name	HN)	3.557	1.581	1.581	0
assign	(segid	"	A"	and	resid	17	and	name	HN)	(segid	"	A"	and	resid	17	and	name	HG2)	3.962	1.963	1.963	0
assign	(segid	"	A"	and	resid	19	and	name	HN)	(segid	"	A"	and	resid	18	and	name	HB1)	3.842	1.845	1.845	1
assign	(segid	"	A"	and	resid	19	and	name	HN)	(segid	"	A"	and	resid	18	and	name	HB2)	3.274	1.34	1.34	1
assign	(segid	"	A"	and	resid	4	and	name	HB2)	(segid	"	A"	and	resid	4	and	name	HA)	3.156	1.245	1.245	0
assign	(segid	"	A"	and	resid	12	and	name	HB2)	(segid	"	A"	and	resid	12	and	name	HA)	2.923	1.068	1.068	0
assign	(segid	"	A"	and	resid	19	and	name	HB1)	(segid	"	A"	and	resid	19	and	name	HA)	3.626	1.643	1.643	0
assign	(segid	"	A"	and	resid	18	and	name	HB2)	(segid	"	A"	and	resid	18	and	name	HA)	3.468	1.503	1.503	0
assign	(segid	"	A"	and	resid	18	and	name	HB2)	(segid	"	A"	and	resid	18	and	name	HB1)	1.948	0.474	0.474	0
assign	(segid	"	A"	and	resid	13	and	name	HB1)	(segid	"	A"	and	resid	13	and	name	HB2)	2.011	0.505	0.505	0
assign	(segid	"	A"	and	resid	19	and	name	HB1)	(segid	"	A"	and	resid	19	and	name	HB2)	1.908	0.455	0.455	0
assign	(segid	"	A"	and	resid	7	and	name	HG2)	(segid	"	A"	and	resid	7	and	name	HD1)	3.631	1.648	1.648	0
assign	(segid	"	A"	and	resid	17	and	name	HB1)	(segid	"	A"	and	resid	17	and	name	HD1)	3.791	1.797	1.797	0
assign	(segid	"	A"	and	resid	10	and	name	HD22)	(segid	"	A"	and	resid	10	and	name	HA)	4.236	2.243	2.243	0
assign	(segid	"	A"	and	resid	4	and	name	HB2)	(segid	"	A"	and	resid	4	and	name	HD1)	3.13	1.225	1.225	0
assign	(segid	"	A"	and	resid	19	and	name	HB1)	(segid	"	A"	and	resid	19	and	name	HD1)	3.74	1.748	1.748	0
assign	(segid	"	A"	and	resid	11	and	name	HN)	(segid	"	A"	and	resid	11	and	name	HA1)	2.545	0.81	0.81	0
assign	(segid	"	A"	and	resid	4	and	name	HN)	(segid	"	A"	and	resid	3	and	name	HA2)	2.69	0.905	0.905	1
assign	(segid	"	A"	and	resid	10	and	name	HD22)	(segid	"	A"	and	resid	11	and	name	HN)	4.402	2.422	2.422	1
assign	(segid	"	A"	and	resid	9	and	name	HD22)	(segid	"	A"	and	resid	9	and	name	HN)	4.474	2.502	2.502	0
assign	(segid	"	A"	and	resid	11	and	name	HN)	(segid	"	A"	and	resid	10	and	name	HD12)	4.197	2.202	2.202	1
assign	(segid	"	A"	and	resid	9	and	name	HD12)	(segid	"	A"	and	resid	9	and	name	HN)	4.208	2.213	2.213	0
assign	(segid	"	A"	and	resid	9	and	name	HD22)	(segid	"	A"	and	resid	10	and	name	HN)	4.715	2.779	2.779	1
assign	(segid	"	A"	and	resid	9	and	name	HD12)	(segid	"	A"	and	resid	10	and	name	HN)	4.267	2.276	2.276	1
assign	(segid	"	A"	and	resid	17	and	name	HN)	(segid	"	A"	and	resid	16	and	name	HD12)	4.217	2.223	2.223	1
assign	(segid	"	A"	and	resid	16	and	name	HD12)	(segid	"	A"	and	resid	16	and	name	HN)	4.933	3.042	3.042	0
assign	(segid	"	A"	and	resid	16	and	name	HD22)	(segid	"	A"	and	resid	16	and	name	HN)	5.261	3.46	3.46	0
assign	(segid	"	A"	and	resid	10	and	name	HB1)	(segid	"	A"	and	resid	11	and	name	HN)	3.339	1.394	1.394	1
assign	(segid	"	A"	and	resid	2	and	name	HB2)	(segid	"	A"	and	resid	4	and	name	HN)	5.529	3.822	3.822	2
assign	(segid	"	A"	and	resid	16	and	name	HN)	(segid	"	A"	and	resid	16	and	name	HG)	3.515	1.544	1.544	0
assign	(segid	"	A"	and	resid	17	and	name	HG1)	(segid	"	A"	and	resid	17	and	name	HA)	4.033	2.033	2.033	0
assign	(segid	"	A"	and	resid	9	and	name	HD12)	(segid	"	A"	and	resid	8	and	name	HD1)	4.771	2.845	2.845	1
assign	(segid	"	A"	and	resid	13	and	name	HB1)	(segid	"	A"	and	resid	14	and	name	HA)	4.796	2.876	2.876	1
assign	(segid	"	A"	and	resid	4	and	name	HB2)	(segid	"	A"	and	resid	2	and	name	HA)	4.937	3.047	3.047	2
assign	(segid	"	A"	and	resid	8	and	name	HD1)	(segid	"	A"	and	resid	8	and	name	HA)	5.227	3.415	3.415	0
assign	(segid	"	A"	and	resid	7	and	name	HA)	(segid	"	A"	and	resid	7	and	name	HD1)	4.208	2.213	2.213	0
assign	(segid	"	A"	and	resid	17	and	name	HD1)	(segid	"	A"	and	resid	17	and	name	HA)	4.613	2.66	2.66	0
assign	(segid	"	A"	and	resid	18	and	name	HB1)	(segid	"	A"	and	resid	17	and	name	HA)	5	3.125	3.125	1
assign	(segid	"	A"	and	resid	10	and	name	HB1)	(segid	"	A"	and	resid	10	and	name	HD22)	3.304	1.365	1.365	0
assign	(segid	"	A"	and	resid	17	and	name	HG1)	(segid	"	A"	and	resid	9	and	name	HD22)	4.034	2.034	2.034	8
assign	(segid	"	A"	and	resid	16	and	name	HG)	(segid	"	A"	and	resid	16	and	name	HD12)	4.086	2.086	2.086	0
assign	(segid	"	A"	and	resid	16	and	name	HD22)	(segid	"	A"	and	resid	16	and	name	HG)	3.915	1.915	1.915	0
assign	(segid	"	A"	and	resid	2	and	name	HD1)	(segid	"	A"	and	resid	2	and	name	HG2)	3.491	1.523	1.523	0
assign	(segid	"	A"	and	resid	8	and	name	HG2)	(segid	"	A"	and	resid	8	and	name	HD1)	3.153	1.243	1.243	0
assign	(segid	"	A"	and	resid	19	and	name	HB1)	(segid	"	A"	and	resid	16	and	name	HG)	5.553	3.854	3.854	3
assign	(segid	"	A"	and	resid	17	and	name	HG1)	(segid	"	A"	and	resid	17	and	name	HD1)	3.623	1.64	1.64	0
assign	(segid	"	A"	and	resid	17	and	name	HG2)	(segid	"	A"	and	resid	17	and	name	HD1)	3.728	1.737	1.737	0
assign	(segid	"	A"	and	resid	6	and	name	HB1)	(segid	"	A"	and	resid	6	and	name	HA)	3.274	1.34	1.34	0
assign	(segid	"	A"	and	resid	2	and	name	HB1)	(segid	"	A"	and	resid	2	and	name	HA)	3.787	1.793	1.793	0
assign	(segid	"	A"	and	resid	7	and	name	HB2)	(segid	"	A"	and	resid	7	and	name	HA)	2.971	1.103	1.103	0
assign	(segid	"	A"	and	resid	8	and	name	HB1)	(segid	"	A"	and	resid	8	and	name	HA)	3.086	1.19	1.19	0
assign	(segid	"	A"	and	resid	2	and	name	HG2)	(segid	"	A"	and	resid	2	and	name	HA)	3.63	1.647	1.647	0
assign	(segid	"	A"	and	resid	16	and	name	HG)	(segid	"	A"	and	resid	16	and	name	HA)	3.273	1.339	1.339	0
assign	(segid	"	A"	and	resid	17	and	name	HG2)	(segid	"	A"	and	resid	17	and	name	HA)	3.88	1.882	1.882	0
assign	(segid	"	A"	and	resid	16	and	name	HA)	(segid	"	A"	and	resid	16	and	name	HD12)	3.666	1.68	1.68	0
assign	(segid	"	A"	and	resid	19	and	name	HA)	(segid	"	A"	and	resid	19	and	name	HB2)	5.314	3.529	3.529	0
assign	(segid	"	A"	and	resid	8	and	name	HG2)	(segid	"	A"	and	resid	8	and	name	HE)	5.346	3.572	3.572	0
assign	(segid	"	A"	and	resid	17	and	name	HB1)	(segid	"	A"	and	resid	18	and	name	HD1)	5.269	3.47	3.47	1
assign	(segid	"	A"	and	resid	20	and	name	HA)	(segid	"	A"	and	resid	19	and	name	HD1)	5.104	3.256	3.256	1
assign	(segid	"	A"	and	resid	5	and	name	HE22)	(segid	"	A"	and	resid	5	and	name	HG2)	5.835	4.256	4.256	0
assign	(segid	"	A"	and	resid	13	and	name	HD1)	(segid	"	A"	and	resid	5	and	name	HG2)	6.11	4.667	4.667	8
assign	(segid	"	A"	and	resid	4	and	name	HE1)	(segid	"	A"	and	resid	5	and	name	HG1)	5.134	3.295	3.295	1
assign	(segid	"	A"	and	resid	5	and	name	HG1)	(segid	"	A"	and	resid	4	and	name	HD1)	6.348	5.037	5.037	1
assign	(segid	"	A"	and	resid	5	and	name	HE22)	(segid	"	A"	and	resid	5	and	name	HG1)	5.896	4.345	4.345	0
assign	(segid	"	A"	and	resid	13	and	name	HD1)	(segid	"	A"	and	resid	7	and	name	HB2)	5.275	3.478	3.478	6
assign	(segid	"	A"	and	resid	13	and	name	HE1)	(segid	"	A"	and	resid	7	and	name	HB1)	5.313	3.529	3.529	6
assign	(segid	"	A"	and	resid	17	and	name	HB1)	(segid	"	A"	and	resid	17	and	name	HE)	4.49	2.52	2.52	0
assign	(segid	"	A"	and	resid	7	and	name	HG2)	(segid	"	A"	and	resid	7	and	name	HE)	4.492	2.523	2.523	0
assign	(segid	"	A"	and	resid	4	and	name	HE1)	(segid	"	A"	and	resid	7	and	name	HG2)	4.952	3.066	3.066	3
assign	(segid	"	A"	and	resid	17	and	name	HE)	(segid	"	A"	and	resid	17	and	name	HG1)	5.896	4.346	4.346	0
assign	(segid	"	A"	and	resid	5	and	name	HE22)	(segid	"	A"	and	resid	17	and	name	HG2)	6.726	5.655	5.655	12
assign	(segid	"	A"	and	resid	18	and	name	HE1)	(segid	"	A"	and	resid	17	and	name	HG2)	6.405	5.128	5.128	1
assign	(segid	"	A"	and	resid	18	and	name	HD1)	(segid	"	A"	and	resid	17	and	name	HG2)	5.702	4.063	4.063	1
assign	(segid	"	A"	and	resid	5	and	name	HE22)	(segid	"	A"	and	resid	9	and	name	HD22)	5.377	3.614	3.614	4
assign	(segid	"	A"	and	resid	9	and	name	HN)	(segid	"	A"	and	resid	13	and	name	HA)	5.236	3.426	3.426	4
assign	(segid	"	A"	and	resid	12	and	name	HN)	(segid	"	A"	and	resid	13	and	name	HA)	4.429	2.452	2.452	1
assign	(segid	"	A"	and	resid	19	and	name	HN)	(segid	"	A"	and	resid	18	and	name	HA)	3.993	1.993	1.993	1
assign	(segid	"	A"	and	resid	2	and	name	HE)	(segid	"	A"	and	resid	2	and	name	HA)	5.373	3.609	3.609	0
assign	(segid	"	A"	and	resid	1	and	name	HT3)	(segid	"	A"	and	resid	1	and	name	HA)	4.235	2.241	2.241	0
assign	(segid	"	A"	and	resid	1	and	name	HT3)	(segid	"	A"	and	resid	1	and	name	HB)	4.926	3.034	3.034	0
assign	(segid	"	A"	and	resid	15	and	name	HN)	(segid	"	A"	and	resid	1	and	name	HB)	4.746	2.816	2.816	14
assign	(segid	"	A"	and	resid	2	and	name	HE)	(segid	"	A"	and	resid	1	and	name	HB)	6.545	5.355	5.355	1
assign	(segid	"	A"	and	resid	17	and	name	HN)	(segid	"	A"	and	resid	15	and	name	HA2)	4.051	2.051	2.051	2
assign	(segid	"	A"	and	resid	2	and	name	HE)	(segid	"	A"	and	resid	14	and	name	HB1)	5.69	4.047	4.047	12
assign	(segid	"	A"	and	resid	20	and	name	HN)	(segid	"	A"	and	resid	20	and	name	HB2)	4.242	2.249	2.249	0
assign	(segid	"	A"	and	resid	18	and	name	HN)	(segid	"	A"	and	resid	20	and	name	HB2)	4.548	2.585	2.585	2
assign	(segid	"	A"	and	resid	13	and	name	HN)	(segid	"	A"	and	resid	20	and	name	HB2)	4.957	3.071	3.071	7
assign	(segid	"	A"	and	resid	4	and	name	HN)	(segid	"	A"	and	resid	6	and	name	HD2)	5.916	4.375	4.375	2
assign	(segid	"	A"	and	resid	2	and	name	HE)	(segid	"	A"	and	resid	6	and	name	HD1)	6.439	5.182	5.182	4
assign	(segid	"	A"	and	resid	1	and	name	HT3)	(segid	"	A"	and	resid	2	and	name	HD1)	6.001	4.502	4.502	1
assign	(segid	"	A"	and	resid	2	and	name	HE)	(segid	"	A"	and	resid	2	and	name	HD1)	5.709	4.074	4.074	0
assign	(segid	"	A"	and	resid	12	and	name	HN)	(segid	"	A"	and	resid	13	and	name	HB2)	4.551	2.589	2.589	1
assign	(segid	"	A"	and	resid	20	and	name	HN)	(segid	"	A"	and	resid	17	and	name	HD1)	5.149	3.314	3.314	3
assign	(segid	"	A"	and	resid	4	and	name	HN)	(segid	"	A"	and	resid	4	and	name	HB1)	3.079	1.185	1.185	0
assign	(segid	"	A"	and	resid	18	and	name	HN)	(segid	"	A"	and	resid	12	and	name	HB2)	6.072	4.608	4.608	6
assign	(segid	"	A"	and	resid	7	and	name	HE)	(segid	"	A"	and	resid	13	and	name	HA)	5.049	3.186	3.186	6
assign	(segid	"	A"	and	resid	18	and	name	HE1)	(segid	"	A"	and	resid	18	and	name	HA)	5.048	3.185	3.185	0
assign	(segid	"	A"	and	resid	4	and	name	HE1)	(segid	"	A"	and	resid	4	and	name	HA)	5.046	3.183	3.183	0
assign	(segid	"	A"	and	resid	5	and	name	HE22)	(segid	"	A"	and	resid	2	and	name	HA)	5.585	3.899	3.899	3
assign	(segid	"	A"	and	resid	4	and	name	HE1)	(segid	"	A"	and	resid	2	and	name	HA)	5.817	4.229	4.229	2
assign	(segid	"	A"	and	resid	18	and	name	HD1)	(segid	"	A"	and	resid	16	and	name	HA)	4.626	2.675	2.675	2
assign	(segid	"	A"	and	resid	4	and	name	HD1)	(segid	"	A"	and	resid	6	and	name	HA)	4.334	2.348	2.348	2
assign	(segid	"	A"	and	resid	5	and	name	HE22)	(segid	"	A"	and	resid	1	and	name	HA)	5.649	3.989	3.989	4
assign	(segid	"	A"	and	resid	18	and	name	HD1)	(segid	"	A"	and	resid	1	and	name	HB)	6.735	5.671	5.671	17
assign	(segid	"	A"	and	resid	4	and	name	HE1)	(segid	"	A"	and	resid	1	and	name	HB)	6.316	4.987	4.987	3
assign	(segid	"	A"	and	resid	13	and	name	HD1)	(segid	"	A"	and	resid	11	and	name	HA1)	5.442	3.701	3.701	2
assign	(segid	"	A"	and	resid	5	and	name	HE22)	(segid	"	A"	and	resid	15	and	name	HA2)	5.368	3.602	3.602	10
assign	(segid	"	A"	and	resid	4	and	name	HD1)	(segid	"	A"	and	resid	14	and	name	HB1)	6.034	4.551	4.551	10
assign	(segid	"	A"	and	resid	5	and	name	HE22)	(segid	"	A"	and	resid	14	and	name	HB1)	5.457	3.722	3.722	9
assign	(segid	"	A"	and	resid	4	and	name	HE1)	(segid	"	A"	and	resid	14	and	name	HB1)	5.318	3.535	3.535	10
assign	(segid	"	A"	and	resid	17	and	name	HE)	(segid	"	A"	and	resid	20	and	name	HB2)	5.131	3.291	3.291	3
assign	(segid	"	A"	and	resid	5	and	name	HE22)	(segid	"	A"	and	resid	6	and	name	HD1)	6.175	4.767	4.767	1
assign	(segid	"	A"	and	resid	13	and	name	HE1)	(segid	"	A"	and	resid	6	and	name	HD1)	5.951	4.427	4.427	7
assign	(segid	"	A"	and	resid	17	and	name	HD1)	(segid	"	A"	and	resid	17	and	name	HE)	4.164	2.168	2.168	0
assign	(segid	"	A"	and	resid	18	and	name	HE1)	(segid	"	A"	and	resid	18	and	name	HB1)	4.867	2.961	2.961	0
assign	(segid	"	A"	and	resid	5	and	name	HE22)	(segid	"	A"	and	resid	12	and	name	HB2)	6.56	5.379	5.379	7
assign	(segid	"	A"	and	resid	13	and	name	HD1)	(segid	"	A"	and	resid	12	and	name	HB2)	4.9	3.001	3.001	1
assign	(segid	"	A"	and	resid	13	and	name	HN)	(segid	"	A"	and	resid	7	and	name	HE)	6.011	4.517	4.517	6
assign	(segid	"	A"	and	resid	16	and	name	HN)	(segid	"	A"	and	resid	17	and	name	HE)	5.62	3.948	3.948	1
assign	(segid	"	A"	and	resid	15	and	name	HN)	(segid	"	A"	and	resid	5	and	name	HE22)	6.151	4.73	4.73	10
assign	(segid	"	A"	and	resid	7	and	name	HN)	(segid	"	A"	and	resid	4	and	name	HE1)	5.034	3.168	3.168	3
assign	(segid	"	A"	and	resid	18	and	name	HN)	(segid	"	A"	and	resid	18	and	name	HZ)	4.666	2.722	2.722	0
assign	(segid	"	A"	and	resid	13	and	name	HN)	(segid	"	A"	and	resid	13	and	name	HD1)	3.909	1.91	1.91	0
assign	(segid	"	A"	and	resid	13	and	name	HE1)	(segid	"	A"	and	resid	13	and	name	HN)	5.012	3.141	3.141	0
assign	(segid	"	A"	and	resid	7	and	name	HE)	(segid	"	A"	and	resid	7	and	name	HN)	4.935	3.045	3.045	0
assign	(segid	"	A"	and	resid	7	and	name	HE)	(segid	"	A"	and	resid	11	and	name	HN)	5.127	3.285	3.285	4
assign	(segid	"	A"	and	resid	18	and	name	HE1)	(segid	"	A"	and	resid	19	and	name	HN)	4.958	3.073	3.073	1
assign	(segid	"	A"	and	resid	19	and	name	HE1)	(segid	"	A"	and	resid	19	and	name	HN)	5.401	3.646	3.646	0
assign	(segid	"	A"	and	resid	4	and	name	HN)	(segid	"	A"	and	resid	4	and	name	HE1)	4.923	3.029	3.029	0
assign	(segid	"	A"	and	resid	18	and	name	HE1)	(segid	"	A"	and	resid	18	and	name	HN)	5.386	3.626	3.626	0
assign	(segid	"	A"	and	resid	18	and	name	HN)	(segid	"	A"	and	resid	18	and	name	HD1)	4.211	2.217	2.217	0
assign	(segid	"	A"	and	resid	5	and	name	HE21)	(segid	"	A"	and	resid	5	and	name	HE22)	1.95	0.475	0.475	0
assign	(segid	"	A"	and	resid	9	and	name	HD12)	(segid	"	A"	and	resid	2	and	name	HE)	6.498	5.279	5.279	7
assign	(segid	"	A"	and	resid	2	and	name	HE)	(segid	"	A"	and	resid	2	and	name	HG2)	4.635	2.686	2.686	0
assign	(segid	"	A"	and	resid	17	and	name	HG1)	(segid	"	A"	and	resid	2	and	name	HE)	6.039	4.558	4.558	15
assign	(segid	"	A"	and	resid	17	and	name	HD1)	(segid	"	A"	and	resid	13	and	name	HN)	5.382	3.62	3.62	4
assign	(segid	"	A"	and	resid	1	and	name	HG21)	(segid	"	A"	and	resid	3	and	name	HN)	6.539	5.344	5.344	2
assign	(segid	"	A"	and	resid	3	and	name	HN)	(segid	"	A"	and	resid	4	and	name	HB1)	5.772	4.165	4.165	1
assign	(segid	"	A"	and	resid	12	and	name	HA)	(segid	"	A"	and	resid	9	and	name	HN)	5.564	3.869	3.869	3
assign	(segid	"	A"	and	resid	4	and	name	HN)	(segid	"	A"	and	resid	2	and	name	HD1)	6.31	4.977	4.977	2
assign	(segid	"	A"	and	resid	5	and	name	HG2)	(segid	"	A"	and	resid	15	and	name	HN)	6.178	4.771	4.771	10
assign	(segid	"	A"	and	resid	15	and	name	HN)	(segid	"	A"	and	resid	12	and	name	HB2)	4.85	2.94	2.94	3
assign	(segid	"	A"	and	resid	9	and	name	HD12)	(segid	"	A"	and	resid	5	and	name	HE22)	6.166	4.753	4.753	4
assign	(segid	"	A"	and	resid	14	and	name	HB1)	(segid	"	A"	and	resid	13	and	name	HA)	6.153	4.732	4.732	1
assign	(segid	"	A"	and	resid	20	and	name	HB1)	(segid	"	A"	and	resid	19	and	name	HA)	6.213	4.826	4.826	1
assign	(segid	"	A"	and	resid	3	and	name	HA2)	(segid	"	A"	and	resid	4	and	name	HA)	4.4	2.42	2.42	1
assign	(segid	"	A"	and	resid	11	and	name	HA1)	(segid	"	A"	and	resid	12	and	name	HA)	4.572	2.613	2.613	1
assign	(segid	"	A"	and	resid	20	and	name	HB2)	(segid	"	A"	and	resid	12	and	name	HA)	5.929	4.394	4.394	8
assign	(segid	"	A"	and	resid	6	and	name	HB2)	(segid	"	A"	and	resid	6	and	name	HG2)	2.709	0.918	0.918	0
assign	(segid	"	A"	and	resid	12	and	name	HB2)	(segid	"	A"	and	resid	9	and	name	HB1)	5.488	3.764	3.764	3
assign	(segid	"	A"	and	resid	1	and	name	HB)	(segid	"	A"	and	resid	17	and	name	HG1)	6.302	4.964	4.964	16
assign	(segid	"	A"	and	resid	15	and	name	HA1)	(segid	"	A"	and	resid	17	and	name	HG1)	5.956	4.434	4.434	2
assign	(segid	"	A"	and	resid	3	and	name	HA2)	(segid	"	A"	and	resid	4	and	name	HB1)	5.437	3.696	3.696	1
assign	(segid	"	A"	and	resid	11	and	name	HA1)	(segid	"	A"	and	resid	12	and	name	HB2)	4.646	2.699	2.699	1
assign	(segid	"	A"	and	resid	20	and	name	HA)	(segid	"	A"	and	resid	20	and	name	HB2)	5.343	3.569	3.569	0
assign	(segid	"	A"	and	resid	7	and	name	HB2)	(segid	"	A"	and	resid	7	and	name	HD1)	3.725	1.735	1.735	0
assign	(segid	"	A"	and	resid	8	and	name	HE)	(segid	"	A"	and	resid	8	and	name	HD1)	4.154	2.157	2.157	0

## Sheet: AtREM4.1277-296_Unambig
assign	(segid	"	A"	and	resid	2	and	name	HN)	(segid	"	A"	and	resid	2	and	name	HA)	3.487	1.52	1.52	0			value
assign	(segid	"	A"	and	resid	2	and	name	HN)	(segid	"	A"	and	resid	1	and	name	HA)	3.14	1.232	1.232	1		Intra-residue (|i-j| = 0)	141
assign	(segid	"	A"	and	resid	2	and	name	HN)	(segid	"	A"	and	resid	2	and	name	HB2)	3.662	1.676	1.676	0		Sequential (|i-j| = 1)	66
assign	(segid	"	A"	and	resid	8	and	name	HN)	(segid	"	A"	and	resid	8	and	name	HA1)	2.467	0.761	0.761	0		Medium range (|i-j|>1 and |i-j|<5)	36
assign	(segid	"	A"	and	resid	9	and	name	HN)	(segid	"	A"	and	resid	8	and	name	HA2)	2.176	0.592	0.592	1		Long range (|i-j| R5)	46
assign	(segid	"	A"	and	resid	8	and	name	HN)	(segid	"	A"	and	resid	7	and	name	HA)	2.198	0.604	0.604	1		Inter-chain	0
assign	(segid	"	A"	and	resid	8	and	name	HN)	(segid	"	A"	and	resid	7	and	name	HB)	3.192	1.274	1.274	1
assign	(segid	"	A"	and	resid	8	and	name	HN)	(segid	"	A"	and	resid	7	and	name	HG12)	3.189	1.271	1.271	1
assign	(segid	"	A"	and	resid	3	and	name	HN)	(segid	"	A"	and	resid	3	and	name	HA)	3.023	1.143	1.143	0
assign	(segid	"	A"	and	resid	3	and	name	HN)	(segid	"	A"	and	resid	3	and	name	HG)	3.001	1.126	1.126	0
assign	(segid	"	A"	and	resid	3	and	name	HN)	(segid	"	A"	and	resid	3	and	name	HB1)	2.933	1.075	1.075	0
assign	(segid	"	A"	and	resid	3	and	name	HN)	(segid	"	A"	and	resid	2	and	name	HA)	2.911	1.059	1.059	1
assign	(segid	"	A"	and	resid	7	and	name	HN)	(segid	"	A"	and	resid	7	and	name	HA)	3.241	1.313	1.313	0
assign	(segid	"	A"	and	resid	7	and	name	HN)	(segid	"	A"	and	resid	7	and	name	HB)	2.727	0.93	0.93	0
assign	(segid	"	A"	and	resid	7	and	name	HN)	(segid	"	A"	and	resid	6	and	name	HA)	2.202	0.606	0.606	1
assign	(segid	"	A"	and	resid	6	and	name	HN)	(segid	"	A"	and	resid	6	and	name	HA)	2.604	0.847	0.847	0
assign	(segid	"	A"	and	resid	6	and	name	HN)	(segid	"	A"	and	resid	6	and	name	HB2)	2.536	0.804	0.804	0
assign	(segid	"	A"	and	resid	17	and	name	HN)	(segid	"	A"	and	resid	17	and	name	HA)	2.277	0.648	0.648	0
assign	(segid	"	A"	and	resid	17	and	name	HN)	(segid	"	A"	and	resid	17	and	name	HB1)	2.586	0.836	0.836	0
assign	(segid	"	A"	and	resid	17	and	name	HN)	(segid	"	A"	and	resid	17	and	name	HB2)	2.952	1.09	1.09	0
assign	(segid	"	A"	and	resid	13	and	name	HN)	(segid	"	A"	and	resid	13	and	name	HG2)	2.76	0.952	0.952	0
assign	(segid	"	A"	and	resid	13	and	name	HN)	(segid	"	A"	and	resid	13	and	name	HG1)	3.212	1.29	1.29	0
assign	(segid	"	A"	and	resid	13	and	name	HN)	(segid	"	A"	and	resid	13	and	name	HB2)	2.433	0.74	0.74	0
assign	(segid	"	A"	and	resid	13	and	name	HN)	(segid	"	A"	and	resid	13	and	name	HD1)	2.82	0.994	0.994	0
assign	(segid	"	A"	and	resid	10	and	name	HD2)	(segid	"	A"	and	resid	10	and	name	HD1)	1.976	0.488	0.488	0
assign	(segid	"	A"	and	resid	10	and	name	HD1)	(segid	"	A"	and	resid	9	and	name	HA)	2.535	0.804	0.804	1
assign	(segid	"	A"	and	resid	10	and	name	HD2)	(segid	"	A"	and	resid	9	and	name	HA)	2.46	0.757	0.757	1
assign	(segid	"	A"	and	resid	10	and	name	HB1)	(segid	"	A"	and	resid	10	and	name	HB2)	2.172	0.59	0.59	0
assign	(segid	"	A"	and	resid	11	and	name	HD1)	(segid	"	A"	and	resid	10	and	name	HA)	2.487	0.773	0.773	1
assign	(segid	"	A"	and	resid	11	and	name	HD2)	(segid	"	A"	and	resid	10	and	name	HA)	2.477	0.767	0.767	1
assign	(segid	"	A"	and	resid	9	and	name	HB2)	(segid	"	A"	and	resid	9	and	name	HA)	3.17	1.256	1.256	0
assign	(segid	"	A"	and	resid	9	and	name	HG1)	(segid	"	A"	and	resid	9	and	name	HA)	3.446	1.485	1.485	0
assign	(segid	"	A"	and	resid	14	and	name	HN)	(segid	"	A"	and	resid	14	and	name	HA)	2.085	0.544	0.544	0
assign	(segid	"	A"	and	resid	4	and	name	HN)	(segid	"	A"	and	resid	4	and	name	HG1)	2.711	0.919	0.919	0
assign	(segid	"	A"	and	resid	4	and	name	HN)	(segid	"	A"	and	resid	3	and	name	HA)	2.512	0.789	0.789	1
assign	(segid	"	A"	and	resid	19	and	name	HN)	(segid	"	A"	and	resid	18	and	name	HA)	2.52	0.794	0.794	1
assign	(segid	"	A"	and	resid	19	and	name	HN)	(segid	"	A"	and	resid	19	and	name	HB2)	2.893	1.046	1.046	0
assign	(segid	"	A"	and	resid	11	and	name	HD2)	(segid	"	A"	and	resid	11	and	name	HD1)	1.849	0.427	0.427	0
assign	(segid	"	A"	and	resid	11	and	name	HB1)	(segid	"	A"	and	resid	11	and	name	HA)	2.795	0.977	0.977	0
assign	(segid	"	A"	and	resid	12	and	name	HN)	(segid	"	A"	and	resid	11	and	name	HA)	1.966	0.483	0.483	1
assign	(segid	"	A"	and	resid	10	and	name	HB2)	(segid	"	A"	and	resid	10	and	name	HA)	2.862	1.024	1.024	0
assign	(segid	"	A"	and	resid	15	and	name	HB2)	(segid	"	A"	and	resid	15	and	name	HA)	3.093	1.196	1.196	0
assign	(segid	"	A"	and	resid	15	and	name	HB1)	(segid	"	A"	and	resid	15	and	name	HA)	3.264	1.332	1.332	0
assign	(segid	"	A"	and	resid	16	and	name	HB1)	(segid	"	A"	and	resid	16	and	name	HA)	2.911	1.059	1.059	0
assign	(segid	"	A"	and	resid	16	and	name	HB2)	(segid	"	A"	and	resid	16	and	name	HA)	3.052	1.164	1.164	0
assign	(segid	"	A"	and	resid	17	and	name	HB2)	(segid	"	A"	and	resid	17	and	name	HA)	3.085	1.189	1.189	0
assign	(segid	"	A"	and	resid	14	and	name	HG1)	(segid	"	A"	and	resid	14	and	name	HN)	3.398	1.443	1.443	0
assign	(segid	"	A"	and	resid	8	and	name	HA1)	(segid	"	A"	and	resid	9	and	name	HN)	2.475	0.766	0.766	1
assign	(segid	"	A"	and	resid	16	and	name	HB1)	(segid	"	A"	and	resid	16	and	name	HN)	2.951	1.089	1.089	0
assign	(segid	"	A"	and	resid	4	and	name	HG2)	(segid	"	A"	and	resid	5	and	name	HN)	2.852	1.017	1.017	1
assign	(segid	"	A"	and	resid	9	and	name	HN)	(segid	"	A"	and	resid	9	and	name	HA)	2.713	0.92	0.92	0
assign	(segid	"	A"	and	resid	9	and	name	HN)	(segid	"	A"	and	resid	9	and	name	HD2)	3.622	1.64	1.64	0
assign	(segid	"	A"	and	resid	9	and	name	HN)	(segid	"	A"	and	resid	9	and	name	HG1)	2.339	0.684	0.684	0
assign	(segid	"	A"	and	resid	9	and	name	HN)	(segid	"	A"	and	resid	9	and	name	HB2)	2.71	0.918	0.918	0
assign	(segid	"	A"	and	resid	5	and	name	HN)	(segid	"	A"	and	resid	4	and	name	HA)	2.705	0.915	0.915	1
assign	(segid	"	A"	and	resid	14	and	name	HN)	(segid	"	A"	and	resid	13	and	name	HA)	1.942	0.471	0.471	1
assign	(segid	"	A"	and	resid	16	and	name	HN)	(segid	"	A"	and	resid	16	and	name	HA)	2.808	0.986	0.986	0
assign	(segid	"	A"	and	resid	18	and	name	HN)	(segid	"	A"	and	resid	18	and	name	HB1)	2.95	1.087	1.087	0
assign	(segid	"	A"	and	resid	11	and	name	HB1)	(segid	"	A"	and	resid	12	and	name	HN)	3.124	1.22	1.22	1
assign	(segid	"	A"	and	resid	11	and	name	HB2)	(segid	"	A"	and	resid	12	and	name	HN)	2.988	1.116	1.116	1
assign	(segid	"	A"	and	resid	11	and	name	HB2)	(segid	"	A"	and	resid	11	and	name	HA)	2.998	1.124	1.124	0
assign	(segid	"	A"	and	resid	13	and	name	HN)	(segid	"	A"	and	resid	12	and	name	HB2)	2.802	0.981	0.981	1
assign	(segid	"	A"	and	resid	16	and	name	HB2)	(segid	"	A"	and	resid	16	and	name	HN)	2.563	0.821	0.821	0
assign	(segid	"	A"	and	resid	16	and	name	HN)	(segid	"	A"	and	resid	15	and	name	HB1)	3.003	1.127	1.127	1
assign	(segid	"	A"	and	resid	16	and	name	HN)	(segid	"	A"	and	resid	15	and	name	HB2)	2.975	1.106	1.106	1
assign	(segid	"	A"	and	resid	17	and	name	HN)	(segid	"	A"	and	resid	16	and	name	HB1)	2.701	0.912	0.912	1
assign	(segid	"	A"	and	resid	4	and	name	HN)	(segid	"	A"	and	resid	4	and	name	HA)	3.263	1.331	1.331	0
assign	(segid	"	A"	and	resid	12	and	name	HN)	(segid	"	A"	and	resid	12	and	name	HB2)	2.3	0.662	0.662	0
assign	(segid	"	A"	and	resid	17	and	name	HD1)	(segid	"	A"	and	resid	17	and	name	HA)	3.516	1.545	1.545	0
assign	(segid	"	A"	and	resid	16	and	name	HD1)	(segid	"	A"	and	resid	16	and	name	HA)	3.546	1.572	1.572	0
assign	(segid	"	A"	and	resid	9	and	name	HE)	(segid	"	A"	and	resid	9	and	name	HD2)	3.239	1.311	1.311	0
assign	(segid	"	A"	and	resid	14	and	name	HE)	(segid	"	A"	and	resid	14	and	name	HD1)	3.036	1.152	1.152	0
assign	(segid	"	A"	and	resid	17	and	name	HD1)	(segid	"	A"	and	resid	17	and	name	HB2)	2.796	0.977	0.977	0
assign	(segid	"	A"	and	resid	16	and	name	HD1)	(segid	"	A"	and	resid	13	and	name	HE1)	2.584	0.835	0.835	3
assign	(segid	"	A"	and	resid	17	and	name	HD1)	(segid	"	A"	and	resid	17	and	name	HB1)	2.875	1.033	1.033	0
assign	(segid	"	A"	and	resid	17	and	name	HD1)	(segid	"	A"	and	resid	2	and	name	HB2)	3.756	1.764	1.764	15
assign	(segid	"	A"	and	resid	9	and	name	HE)	(segid	"	A"	and	resid	9	and	name	HG1)	3.836	1.84	1.84	0
assign	(segid	"	A"	and	resid	14	and	name	HE)	(segid	"	A"	and	resid	14	and	name	HG1)	3.805	1.809	1.809	0
assign	(segid	"	A"	and	resid	19	and	name	HN)	(segid	"	A"	and	resid	16	and	name	HA)	3.88	1.882	1.882	3
assign	(segid	"	A"	and	resid	18	and	name	HN)	(segid	"	A"	and	resid	15	and	name	HA)	2.952	1.089	1.089	3
assign	(segid	"	A"	and	resid	5	and	name	HN)	(segid	"	A"	and	resid	5	and	name	HA)	3.401	1.446	1.446	0
assign	(segid	"	A"	and	resid	1	and	name	HT3)	(segid	"	A"	and	resid	1	and	name	HA)	5.36	3.591	3.591	0
assign	(segid	"	A"	and	resid	9	and	name	HN)	(segid	"	A"	and	resid	7	and	name	HA)	3.657	1.671	1.671	2
assign	(segid	"	A"	and	resid	8	and	name	HN)	(segid	"	A"	and	resid	8	and	name	HA2)	2.411	0.726	0.726	0
assign	(segid	"	A"	and	resid	15	and	name	HB2)	(segid	"	A"	and	resid	15	and	name	HN)	2.584	0.835	0.835	0
assign	(segid	"	A"	and	resid	14	and	name	HN)	(segid	"	A"	and	resid	14	and	name	HD1)	3.588	1.609	1.609	0
assign	(segid	"	A"	and	resid	2	and	name	HN)	(segid	"	A"	and	resid	2	and	name	HB1)	3.565	1.589	1.589	0
assign	(segid	"	A"	and	resid	5	and	name	HN)	(segid	"	A"	and	resid	4	and	name	HG1)	3.298	1.359	1.359	1
assign	(segid	"	A"	and	resid	6	and	name	HN)	(segid	"	A"	and	resid	5	and	name	HB2)	3.442	1.481	1.481	1
assign	(segid	"	A"	and	resid	5	and	name	HN)	(segid	"	A"	and	resid	5	and	name	HB1)	3.784	1.79	1.79	0
assign	(segid	"	A"	and	resid	4	and	name	HN)	(segid	"	A"	and	resid	3	and	name	HG)	3.637	1.654	1.654	1
assign	(segid	"	A"	and	resid	15	and	name	HN)	(segid	"	A"	and	resid	14	and	name	HG2)	3.372	1.421	1.421	1
assign	(segid	"	A"	and	resid	14	and	name	HG2)	(segid	"	A"	and	resid	14	and	name	HN)	2.882	1.038	1.038	0
assign	(segid	"	A"	and	resid	2	and	name	HN)	(segid	"	A"	and	resid	1	and	name	HB2)	3.807	1.812	1.812	1
assign	(segid	"	A"	and	resid	14	and	name	HB2)	(segid	"	A"	and	resid	14	and	name	HN)	2.901	1.052	1.052	0
assign	(segid	"	A"	and	resid	13	and	name	HB1)	(segid	"	A"	and	resid	13	and	name	HN)	2.933	1.075	1.075	0
assign	(segid	"	A"	and	resid	19	and	name	HB2)	(segid	"	A"	and	resid	20	and	name	HN)	3.171	1.257	1.257	1
assign	(segid	"	A"	and	resid	5	and	name	HG2)	(segid	"	A"	and	resid	5	and	name	HN)	3.28	1.345	1.345	0
assign	(segid	"	A"	and	resid	1	and	name	HB2)	(segid	"	A"	and	resid	1	and	name	HT3)	2.246	0.631	0.631	0
assign	(segid	"	A"	and	resid	7	and	name	HN)	(segid	"	A"	and	resid	6	and	name	HB2)	3.177	1.261	1.261	1
assign	(segid	"	A"	and	resid	7	and	name	HN)	(segid	"	A"	and	resid	7	and	name	HG12)	2.715	0.922	0.922	0
assign	(segid	"	A"	and	resid	3	and	name	HD22)	(segid	"	A"	and	resid	2	and	name	HN)	3.79	1.795	1.795	1
assign	(segid	"	A"	and	resid	12	and	name	HA)	(segid	"	A"	and	resid	12	and	name	HN)	2.149	0.578	0.578	0
assign	(segid	"	A"	and	resid	16	and	name	HN)	(segid	"	A"	and	resid	15	and	name	HA)	2.616	0.855	0.855	1
assign	(segid	"	A"	and	resid	17	and	name	HN)	(segid	"	A"	and	resid	16	and	name	HA)	3.34	1.394	1.394	1
assign	(segid	"	A"	and	resid	17	and	name	HN)	(segid	"	A"	and	resid	16	and	name	HB2)	3.383	1.431	1.431	1
assign	(segid	"	A"	and	resid	16	and	name	HB1)	(segid	"	A"	and	resid	16	and	name	HD1)	3.235	1.308	1.308	0
assign	(segid	"	A"	and	resid	16	and	name	HB2)	(segid	"	A"	and	resid	16	and	name	HD1)	3.227	1.302	1.302	0
assign	(segid	"	A"	and	resid	16	and	name	HA)	(segid	"	A"	and	resid	13	and	name	HE1)	3.448	1.486	1.486	3
assign	(segid	"	A"	and	resid	7	and	name	HA)	(segid	"	A"	and	resid	7	and	name	HB)	2.652	0.879	0.879	0
assign	(segid	"	A"	and	resid	4	and	name	HA)	(segid	"	A"	and	resid	4	and	name	HG1)	2.99	1.117	1.117	0
assign	(segid	"	A"	and	resid	13	and	name	HA)	(segid	"	A"	and	resid	13	and	name	HB1)	2.68	0.898	0.898	0
assign	(segid	"	A"	and	resid	5	and	name	HA)	(segid	"	A"	and	resid	5	and	name	HG2)	2.538	0.805	0.805	0
assign	(segid	"	A"	and	resid	19	and	name	HA)	(segid	"	A"	and	resid	19	and	name	HB2)	3.159	1.248	1.248	0
assign	(segid	"	A"	and	resid	14	and	name	HA)	(segid	"	A"	and	resid	14	and	name	HG1)	2.993	1.12	1.12	0
assign	(segid	"	A"	and	resid	3	and	name	HA)	(segid	"	A"	and	resid	3	and	name	HG)	3.114	1.212	1.212	0
assign	(segid	"	A"	and	resid	13	and	name	HA)	(segid	"	A"	and	resid	13	and	name	HG2)	2.89	1.044	1.044	0
assign	(segid	"	A"	and	resid	6	and	name	HA)	(segid	"	A"	and	resid	6	and	name	HB2)	2.87	1.03	1.03	0
assign	(segid	"	A"	and	resid	1	and	name	HA)	(segid	"	A"	and	resid	1	and	name	HB2)	3.29	1.353	1.353	0
assign	(segid	"	A"	and	resid	7	and	name	HA)	(segid	"	A"	and	resid	7	and	name	HG12)	2.673	0.893	0.893	0
assign	(segid	"	A"	and	resid	2	and	name	HB1)	(segid	"	A"	and	resid	4	and	name	HB2)	4.122	2.123	2.123	2
assign	(segid	"	A"	and	resid	10	and	name	HD1)	(segid	"	A"	and	resid	10	and	name	HG1)	2.888	1.043	1.043	0
assign	(segid	"	A"	and	resid	11	and	name	HD1)	(segid	"	A"	and	resid	11	and	name	HB2)	3.633	1.65	1.65	0
assign	(segid	"	A"	and	resid	11	and	name	HD2)	(segid	"	A"	and	resid	10	and	name	HB1)	2.845	1.012	1.012	1
assign	(segid	"	A"	and	resid	9	and	name	HD2)	(segid	"	A"	and	resid	9	and	name	HG2)	2.936	1.077	1.077	0
assign	(segid	"	A"	and	resid	13	and	name	HE1)	(segid	"	A"	and	resid	13	and	name	HD1)	3.518	1.547	1.547	0
assign	(segid	"	A"	and	resid	14	and	name	HD1)	(segid	"	A"	and	resid	14	and	name	HG1)	3.083	1.188	1.188	0
assign	(segid	"	A"	and	resid	10	and	name	HB2)	(segid	"	A"	and	resid	10	and	name	HD1)	3.462	1.499	1.499	0
assign	(segid	"	A"	and	resid	10	and	name	HD2)	(segid	"	A"	and	resid	10	and	name	HB2)	3.363	1.414	1.414	0
assign	(segid	"	A"	and	resid	10	and	name	HB1)	(segid	"	A"	and	resid	11	and	name	HD1)	3.255	1.325	1.325	1
assign	(segid	"	A"	and	resid	14	and	name	HD1)	(segid	"	A"	and	resid	14	and	name	HG2)	3.228	1.302	1.302	0
assign	(segid	"	A"	and	resid	11	and	name	HG1)	(segid	"	A"	and	resid	11	and	name	HB1)	3.146	1.237	1.237	0
assign	(segid	"	A"	and	resid	11	and	name	HB2)	(segid	"	A"	and	resid	11	and	name	HB1)	2.074	0.538	0.538	0
assign	(segid	"	A"	and	resid	10	and	name	HB2)	(segid	"	A"	and	resid	10	and	name	HG1)	2.676	0.895	0.895	0
assign	(segid	"	A"	and	resid	4	and	name	HG1)	(segid	"	A"	and	resid	4	and	name	HB1)	2.695	0.908	0.908	0
assign	(segid	"	A"	and	resid	4	and	name	HG1)	(segid	"	A"	and	resid	11	and	name	HB1)	3.613	1.632	1.632	7
assign	(segid	"	A"	and	resid	3	and	name	HG)	(segid	"	A"	and	resid	3	and	name	HD22)	3.566	1.59	1.59	0
assign	(segid	"	A"	and	resid	13	and	name	HB2)	(segid	"	A"	and	resid	13	and	name	HG2)	2.588	0.837	0.837	0
assign	(segid	"	A"	and	resid	13	and	name	HB1)	(segid	"	A"	and	resid	13	and	name	HG2)	2.585	0.835	0.835	0
assign	(segid	"	A"	and	resid	13	and	name	HD1)	(segid	"	A"	and	resid	13	and	name	HG2)	2.488	0.774	0.774	0
assign	(segid	"	A"	and	resid	13	and	name	HG1)	(segid	"	A"	and	resid	13	and	name	HB1)	2.796	0.978	0.978	0
assign	(segid	"	A"	and	resid	14	and	name	HG2)	(segid	"	A"	and	resid	14	and	name	HB2)	2.6	0.845	0.845	0
assign	(segid	"	A"	and	resid	19	and	name	HD12)	(segid	"	A"	and	resid	19	and	name	HB2)	2.877	1.035	1.035	0
assign	(segid	"	A"	and	resid	19	and	name	HD22)	(segid	"	A"	and	resid	19	and	name	HB2)	2.731	0.933	0.933	0
assign	(segid	"	A"	and	resid	11	and	name	HD1)	(segid	"	A"	and	resid	11	and	name	HG1)	2.503	0.783	0.783	0
assign	(segid	"	A"	and	resid	11	and	name	HD2)	(segid	"	A"	and	resid	11	and	name	HG1)	2.455	0.753	0.753	0
assign	(segid	"	A"	and	resid	4	and	name	HG1)	(segid	"	A"	and	resid	11	and	name	HD2)	3.339	1.394	1.394	7
assign	(segid	"	A"	and	resid	10	and	name	HD2)	(segid	"	A"	and	resid	10	and	name	HB1)	2.962	1.097	1.097	0
assign	(segid	"	A"	and	resid	4	and	name	HG2)	(segid	"	A"	and	resid	4	and	name	HA)	3.517	1.546	1.546	0
assign	(segid	"	A"	and	resid	11	and	name	HA)	(segid	"	A"	and	resid	11	and	name	HG1)	3.851	1.853	1.853	0
assign	(segid	"	A"	and	resid	17	and	name	HB2)	(segid	"	A"	and	resid	17	and	name	HB1)	1.626	0.33	0.33	0
assign	(segid	"	A"	and	resid	17	and	name	HB2)	(segid	"	A"	and	resid	2	and	name	HB1)	3.221	1.297	1.297	15
assign	(segid	"	A"	and	resid	3	and	name	HA)	(segid	"	A"	and	resid	3	and	name	HD12)	3.817	1.821	1.821	0
assign	(segid	"	A"	and	resid	1	and	name	HT3)	(segid	"	A"	and	resid	2	and	name	HA)	4.585	2.628	2.628	1
assign	(segid	"	A"	and	resid	16	and	name	HN)	(segid	"	A"	and	resid	13	and	name	HA)	5.328	3.549	3.549	3
assign	(segid	"	A"	and	resid	6	and	name	HN)	(segid	"	A"	and	resid	7	and	name	HA)	4.184	2.189	2.189	1
assign	(segid	"	A"	and	resid	20	and	name	HN)	(segid	"	A"	and	resid	14	and	name	HG2)	3.936	1.937	1.937	6
assign	(segid	"	A"	and	resid	14	and	name	HN)	(segid	"	A"	and	resid	10	and	name	HA)	3.406	1.45	1.45	4
assign	(segid	"	A"	and	resid	3	and	name	HN)	(segid	"	A"	and	resid	4	and	name	HA)	4.85	2.94	2.94	1
assign	(segid	"	A"	and	resid	2	and	name	HN)	(segid	"	A"	and	resid	3	and	name	HA)	4.416	2.438	2.438	1
assign	(segid	"	A"	and	resid	3	and	name	HN)	(segid	"	A"	and	resid	7	and	name	HA)	4.971	3.089	3.089	4
assign	(segid	"	A"	and	resid	6	and	name	HN)	(segid	"	A"	and	resid	8	and	name	HA2)	4.425	2.447	2.447	2
assign	(segid	"	A"	and	resid	17	and	name	HN)	(segid	"	A"	and	resid	11	and	name	HD2)	4.529	2.564	2.564	6
assign	(segid	"	A"	and	resid	8	and	name	HN)	(segid	"	A"	and	resid	9	and	name	HD2)	4.25	2.257	2.257	1
assign	(segid	"	A"	and	resid	15	and	name	HN)	(segid	"	A"	and	resid	14	and	name	HD1)	3.946	1.946	1.946	1
assign	(segid	"	A"	and	resid	4	and	name	HN)	(segid	"	A"	and	resid	17	and	name	HB2)	4.168	2.172	2.172	13
assign	(segid	"	A"	and	resid	1	and	name	HT3)	(segid	"	A"	and	resid	2	and	name	HB1)	4.144	2.147	2.147	1
assign	(segid	"	A"	and	resid	1	and	name	HT3)	(segid	"	A"	and	resid	2	and	name	HB2)	4.776	2.852	2.852	1
assign	(segid	"	A"	and	resid	3	and	name	HN)	(segid	"	A"	and	resid	2	and	name	HB2)	4.026	2.026	2.026	1
assign	(segid	"	A"	and	resid	13	and	name	HN)	(segid	"	A"	and	resid	11	and	name	HB1)	4.367	2.384	2.384	2
assign	(segid	"	A"	and	resid	8	and	name	HN)	(segid	"	A"	and	resid	11	and	name	HB1)	4.553	2.592	2.592	3
assign	(segid	"	A"	and	resid	6	and	name	HN)	(segid	"	A"	and	resid	4	and	name	HG1)	4.3	2.311	2.311	2
assign	(segid	"	A"	and	resid	8	and	name	HN)	(segid	"	A"	and	resid	11	and	name	HB2)	4.378	2.396	2.396	3
assign	(segid	"	A"	and	resid	8	and	name	HN)	(segid	"	A"	and	resid	5	and	name	HG1)	4.643	2.695	2.695	3
assign	(segid	"	A"	and	resid	6	and	name	HN)	(segid	"	A"	and	resid	3	and	name	HD22)	4.348	2.364	2.364	3
assign	(segid	"	A"	and	resid	5	and	name	HN)	(segid	"	A"	and	resid	3	and	name	HD22)	4.366	2.383	2.383	2
assign	(segid	"	A"	and	resid	17	and	name	HD1)	(segid	"	A"	and	resid	4	and	name	HB2)	3.841	1.844	1.844	13
assign	(segid	"	A"	and	resid	5	and	name	HN)	(segid	"	A"	and	resid	2	and	name	HA)	4.354	2.369	2.369	3
assign	(segid	"	A"	and	resid	7	and	name	HA)	(segid	"	A"	and	resid	2	and	name	HN)	4.463	2.49	2.49	5
assign	(segid	"	A"	and	resid	18	and	name	HB1)	(segid	"	A"	and	resid	2	and	name	HN)	7.967	7.934	7.934	16
assign	(segid	"	A"	and	resid	18	and	name	HA)	(segid	"	A"	and	resid	20	and	name	HN)	5.827	4.244	4.244	2
assign	(segid	"	A"	and	resid	18	and	name	HB2)	(segid	"	A"	and	resid	18	and	name	HN)	5.361	3.592	3.592	0
assign	(segid	"	A"	and	resid	3	and	name	HD22)	(segid	"	A"	and	resid	1	and	name	HT3)	4.009	2.009	2.009	2
assign	(segid	"	A"	and	resid	3	and	name	HD12)	(segid	"	A"	and	resid	1	and	name	HT3)	3.849	1.852	1.852	2
assign	(segid	"	A"	and	resid	3	and	name	HD22)	(segid	"	A"	and	resid	4	and	name	HN)	3.986	1.986	1.986	1
assign	(segid	"	A"	and	resid	19	and	name	HD22)	(segid	"	A"	and	resid	20	and	name	HN)	4.115	2.116	2.116	1
assign	(segid	"	A"	and	resid	14	and	name	HG2)	(segid	"	A"	and	resid	15	and	name	HA)	4.131	2.134	2.134	1
assign	(segid	"	A"	and	resid	13	and	name	HG1)	(segid	"	A"	and	resid	15	and	name	HA)	4.152	2.155	2.155	2
assign	(segid	"	A"	and	resid	14	and	name	HB2)	(segid	"	A"	and	resid	14	and	name	HA)	2.832	1.003	1.003	0
assign	(segid	"	A"	and	resid	14	and	name	HA)	(segid	"	A"	and	resid	14	and	name	HG2)	3.629	1.646	1.646	0
assign	(segid	"	A"	and	resid	13	and	name	HB2)	(segid	"	A"	and	resid	13	and	name	HA)	2.915	1.062	1.062	0
assign	(segid	"	A"	and	resid	11	and	name	HB2)	(segid	"	A"	and	resid	8	and	name	HA1)	4.175	2.178	2.178	3
assign	(segid	"	A"	and	resid	14	and	name	HG2)	(segid	"	A"	and	resid	20	and	name	HB1)	4.176	2.18	2.18	6
assign	(segid	"	A"	and	resid	14	and	name	HG2)	(segid	"	A"	and	resid	20	and	name	HB2)	4.155	2.158	2.158	6
assign	(segid	"	A"	and	resid	13	and	name	HG1)	(segid	"	A"	and	resid	20	and	name	HB2)	4.237	2.244	2.244	7
assign	(segid	"	A"	and	resid	14	and	name	HG2)	(segid	"	A"	and	resid	15	and	name	HB2)	4.368	2.384	2.384	1
assign	(segid	"	A"	and	resid	11	and	name	HD1)	(segid	"	A"	and	resid	11	and	name	HB1)	3.982	1.982	1.982	0
assign	(segid	"	A"	and	resid	7	and	name	HB)	(segid	"	A"	and	resid	7	and	name	HG12)	2.33	0.678	0.678	0
assign	(segid	"	A"	and	resid	4	and	name	HA)	(segid	"	A"	and	resid	5	and	name	HB2)	4.575	2.616	2.616	1
assign	(segid	"	A"	and	resid	4	and	name	HA)	(segid	"	A"	and	resid	5	and	name	HG2)	4.519	2.553	2.553	1
assign	(segid	"	A"	and	resid	11	and	name	HA)	(segid	"	A"	and	resid	14	and	name	HB1)	4.752	2.822	2.822	3
assign	(segid	"	A"	and	resid	11	and	name	HG1)	(segid	"	A"	and	resid	4	and	name	HB2)	7.765	7.537	7.537	7
assign	(segid	"	A"	and	resid	11	and	name	HG1)	(segid	"	A"	and	resid	4	and	name	HB1)	4.015	2.015	2.015	7
assign	(segid	"	A"	and	resid	4	and	name	HB1)	(segid	"	A"	and	resid	11	and	name	HB2)	4.514	2.547	2.547	7
assign	(segid	"	A"	and	resid	2	and	name	HB1)	(segid	"	A"	and	resid	2	and	name	HB2)	1.481	0.274	0.274	0
assign	(segid	"	A"	and	resid	16	and	name	HB1)	(segid	"	A"	and	resid	16	and	name	HB2)	1.588	0.315	0.315	0
assign	(segid	"	A"	and	resid	8	and	name	HA2)	(segid	"	A"	and	resid	8	and	name	HA1)	1.553	0.301	0.301	0
assign	(segid	"	A"	and	resid	17	and	name	HB2)	(segid	"	A"	and	resid	4	and	name	HB2)	4.316	2.328	2.328	13
assign	(segid	"	A"	and	resid	17	and	name	HB2)	(segid	"	A"	and	resid	4	and	name	HB1)	4.503	2.535	2.535	13
assign	(segid	"	A"	and	resid	4	and	name	HB2)	(segid	"	A"	and	resid	4	and	name	HB1)	1.719	0.369	0.369	0
assign	(segid	"	A"	and	resid	4	and	name	HN)	(segid	"	A"	and	resid	4	and	name	HB2)	4.07	2.071	2.071	0
assign	(segid	"	A"	and	resid	9	and	name	HE)	(segid	"	A"	and	resid	9	and	name	HB2)	3.922	1.922	1.922	0
assign	(segid	"	A"	and	resid	16	and	name	HD1)	(segid	"	A"	and	resid	19	and	name	HD12)	4.557	2.596	2.596	3
assign	(segid	"	A"	and	resid	9	and	name	HE)	(segid	"	A"	and	resid	10	and	name	HD2)	4.306	2.317	2.317	1
assign	(segid	"	A"	and	resid	7	and	name	HA)	(segid	"	A"	and	resid	17	and	name	HD1)	4.572	2.613	2.613	10
assign	(segid	"	A"	and	resid	18	and	name	HB1)	(segid	"	A"	and	resid	17	and	name	HD1)	5.147	3.311	3.311	1
assign	(segid	"	A"	and	resid	3	and	name	HG)	(segid	"	A"	and	resid	2	and	name	HN)	4.328	2.342	2.342	1
assign	(segid	"	A"	and	resid	3	and	name	HB1)	(segid	"	A"	and	resid	2	and	name	HN)	4.159	2.162	2.162	1
assign	(segid	"	A"	and	resid	11	and	name	HG1)	(segid	"	A"	and	resid	12	and	name	HN)	3.889	1.89	1.89	1
assign	(segid	"	A"	and	resid	19	and	name	HD22)	(segid	"	A"	and	resid	19	and	name	HN)	3.946	1.947	1.947	0
assign	(segid	"	A"	and	resid	19	and	name	HD12)	(segid	"	A"	and	resid	15	and	name	HN)	3.384	1.431	1.431	4
assign	(segid	"	A"	and	resid	4	and	name	HN)	(segid	"	A"	and	resid	4	and	name	HB1)	4.289	2.299	2.299	0
assign	(segid	"	A"	and	resid	1	and	name	HB2)	(segid	"	A"	and	resid	3	and	name	HN)	4.309	2.321	2.321	2
assign	(segid	"	A"	and	resid	3	and	name	HD22)	(segid	"	A"	and	resid	3	and	name	HN)	4.146	2.148	2.148	0
assign	(segid	"	A"	and	resid	19	and	name	HD12)	(segid	"	A"	and	resid	13	and	name	HZ2)	3.857	1.86	1.86	6
assign	(segid	"	A"	and	resid	4	and	name	HG2)	(segid	"	A"	and	resid	13	and	name	HZ2)	4.163	2.166	2.166	9
assign	(segid	"	A"	and	resid	10	and	name	HG1)	(segid	"	A"	and	resid	10	and	name	HA)	5.08	3.226	3.226	0
assign	(segid	"	A"	and	resid	10	and	name	HB1)	(segid	"	A"	and	resid	10	and	name	HA)	3.406	1.45	1.45	0
assign	(segid	"	A"	and	resid	11	and	name	HG1)	(segid	"	A"	and	resid	2	and	name	HA)	4.33	2.344	2.344	9
assign	(segid	"	A"	and	resid	11	and	name	HG1)	(segid	"	A"	and	resid	17	and	name	HA)	4.324	2.337	2.337	6
assign	(segid	"	A"	and	resid	11	and	name	HG1)	(segid	"	A"	and	resid	16	and	name	HA)	4.354	2.37	2.37	5
assign	(segid	"	A"	and	resid	4	and	name	HA)	(segid	"	A"	and	resid	11	and	name	HG1)	4.195	2.2	2.2	7
assign	(segid	"	A"	and	resid	7	and	name	HB)	(segid	"	A"	and	resid	8	and	name	HA2)	4.128	2.13	2.13	1
assign	(segid	"	A"	and	resid	11	and	name	HG1)	(segid	"	A"	and	resid	8	and	name	HA2)	4.21	2.215	2.215	3
assign	(segid	"	A"	and	resid	8	and	name	HA1)	(segid	"	A"	and	resid	11	and	name	HG1)	3.822	1.826	1.826	3
assign	(segid	"	A"	and	resid	11	and	name	HB1)	(segid	"	A"	and	resid	8	and	name	HA1)	4.253	2.261	2.261	3
assign	(segid	"	A"	and	resid	9	and	name	HB2)	(segid	"	A"	and	resid	10	and	name	HD2)	4.029	2.029	2.029	1
assign	(segid	"	A"	and	resid	12	and	name	HA)	(segid	"	A"	and	resid	12	and	name	HB2)	2.509	0.787	0.787	0
assign	(segid	"	A"	and	resid	11	and	name	HA)	(segid	"	A"	and	resid	12	and	name	HB2)	4.512	2.544	2.544	1
assign	(segid	"	A"	and	resid	4	and	name	HA)	(segid	"	A"	and	resid	3	and	name	HD12)	4.569	2.61	2.61	1
assign	(segid	"	A"	and	resid	2	and	name	HA)	(segid	"	A"	and	resid	17	and	name	HB1)	4.26	2.268	2.268	15
assign	(segid	"	A"	and	resid	17	and	name	HA)	(segid	"	A"	and	resid	17	and	name	HB1)	3.743	1.752	1.752	0
assign	(segid	"	A"	and	resid	2	and	name	HA)	(segid	"	A"	and	resid	2	and	name	HB1)	3.827	1.831	1.831	0
assign	(segid	"	A"	and	resid	14	and	name	HB2)	(segid	"	A"	and	resid	14	and	name	HG1)	1.897	0.45	0.45	0
assign	(segid	"	A"	and	resid	2	and	name	HB2)	(segid	"	A"	and	resid	2	and	name	HA)	4.483	2.512	2.512	0
assign	(segid	"	A"	and	resid	5	and	name	HB2)	(segid	"	A"	and	resid	5	and	name	HA)	2.847	1.013	1.013	0
assign	(segid	"	A"	and	resid	14	and	name	HA)	(segid	"	A"	and	resid	14	and	name	HB1)	2.6	0.845	0.845	0
assign	(segid	"	A"	and	resid	5	and	name	HA)	(segid	"	A"	and	resid	5	and	name	HB1)	3.432	1.473	1.473	0
assign	(segid	"	A"	and	resid	16	and	name	HE1)	(segid	"	A"	and	resid	16	and	name	HD1)	1.665	0.347	0.347	0
assign	(segid	"	A"	and	resid	17	and	name	HD1)	(segid	"	A"	and	resid	17	and	name	HE1)	1.755	0.385	0.385	0
assign	(segid	"	A"	and	resid	15	and	name	HN)	(segid	"	A"	and	resid	15	and	name	HA)	2.992	1.119	1.119	0
assign	(segid	"	A"	and	resid	10	and	name	HD2)	(segid	"	A"	and	resid	9	and	name	HG1)	4.086	2.087	2.087	1
assign	(segid	"	A"	and	resid	2	and	name	HD22)	(segid	"	A"	and	resid	9	and	name	HD2)	4.79	2.868	2.868	7
assign	(segid	"	A"	and	resid	2	and	name	HD22)	(segid	"	A"	and	resid	17	and	name	HB2)	4.516	2.549	2.549	15
assign	(segid	"	A"	and	resid	2	and	name	HD22)	(segid	"	A"	and	resid	17	and	name	HB1)	4.497	2.527	2.527	15
assign	(segid	"	A"	and	resid	17	and	name	HB2)	(segid	"	A"	and	resid	18	and	name	HN)	3.048	1.161	1.161	1
assign	(segid	"	A"	and	resid	18	and	name	HN)	(segid	"	A"	and	resid	17	and	name	HB1)	3.225	1.3	1.3	1
assign	(segid	"	A"	and	resid	2	and	name	HD22)	(segid	"	A"	and	resid	4	and	name	HB1)	4.602	2.647	2.647	2
assign	(segid	"	A"	and	resid	2	and	name	HD22)	(segid	"	A"	and	resid	5	and	name	HB1)	4.478	2.507	2.507	3
assign	(segid	"	A"	and	resid	16	and	name	HD1)	(segid	"	A"	and	resid	11	and	name	HD2)	5.913	4.371	4.371	5
assign	(segid	"	A"	and	resid	17	and	name	HE1)	(segid	"	A"	and	resid	9	and	name	HD2)	5.48	3.754	3.754	8
assign	(segid	"	A"	and	resid	17	and	name	HE1)	(segid	"	A"	and	resid	17	and	name	HB2)	3.771	1.777	1.777	0
assign	(segid	"	A"	and	resid	16	and	name	HZ)	(segid	"	A"	and	resid	16	and	name	HB1)	4.94	3.05	3.05	0
assign	(segid	"	A"	and	resid	17	and	name	HD1)	(segid	"	A"	and	resid	2	and	name	HB1)	4.637	2.687	2.687	15
assign	(segid	"	A"	and	resid	17	and	name	HE1)	(segid	"	A"	and	resid	2	and	name	HB1)	4.56	2.599	2.599	15
assign	(segid	"	A"	and	resid	16	and	name	HD1)	(segid	"	A"	and	resid	2	and	name	HB1)	5.35	3.578	3.578	14
assign	(segid	"	A"	and	resid	16	and	name	HD1)	(segid	"	A"	and	resid	4	and	name	HB1)	5.84	4.264	4.264	12
assign	(segid	"	A"	and	resid	16	and	name	HD1)	(segid	"	A"	and	resid	11	and	name	HB2)	5.215	3.399	3.399	5
assign	(segid	"	A"	and	resid	2	and	name	HD21)	(segid	"	A"	and	resid	9	and	name	HD2)	5.226	3.414	3.414	7
assign	(segid	"	A"	and	resid	2	and	name	HD21)	(segid	"	A"	and	resid	17	and	name	HB2)	5.336	3.559	3.559	15
assign	(segid	"	A"	and	resid	2	and	name	HD21)	(segid	"	A"	and	resid	16	and	name	HB2)	5.226	3.414	3.414	14
assign	(segid	"	A"	and	resid	2	and	name	HD21)	(segid	"	A"	and	resid	4	and	name	HB2)	4.939	3.049	3.049	2
assign	(segid	"	A"	and	resid	2	and	name	HD21)	(segid	"	A"	and	resid	10	and	name	HB1)	4.686	2.745	2.745	8
assign	(segid	"	A"	and	resid	2	and	name	HD21)	(segid	"	A"	and	resid	5	and	name	HB2)	4.774	2.848	2.848	3
assign	(segid	"	A"	and	resid	2	and	name	HD21)	(segid	"	A"	and	resid	3	and	name	HG)	4.707	2.77	2.77	1
assign	(segid	"	A"	and	resid	2	and	name	HN)	(segid	"	A"	and	resid	4	and	name	HB2)	5.195	3.373	3.373	2
assign	(segid	"	A"	and	resid	3	and	name	HN)	(segid	"	A"	and	resid	4	and	name	HB2)	4.936	3.045	3.045	1
assign	(segid	"	A"	and	resid	3	and	name	HN)	(segid	"	A"	and	resid	10	and	name	HB2)	5.631	3.964	3.964	7
assign	(segid	"	A"	and	resid	18	and	name	HA)	(segid	"	A"	and	resid	18	and	name	HN)	2.843	1.01	1.01	0
assign	(segid	"	A"	and	resid	20	and	name	HN)	(segid	"	A"	and	resid	20	and	name	HB2)	2.8	0.98	0.98	0
assign	(segid	"	A"	and	resid	1	and	name	HT3)	(segid	"	A"	and	resid	7	and	name	HA)	3.42	1.462	1.462	6
assign	(segid	"	A"	and	resid	3	and	name	HN)	(segid	"	A"	and	resid	1	and	name	HA)	5.67	4.018	4.018	2
assign	(segid	"	A"	and	resid	3	and	name	HN)	(segid	"	A"	and	resid	8	and	name	HA2)	5.27	3.472	3.472	5
assign	(segid	"	A"	and	resid	2	and	name	HN)	(segid	"	A"	and	resid	10	and	name	HD1)	4.874	2.97	2.97	8
assign	(segid	"	A"	and	resid	3	and	name	HN)	(segid	"	A"	and	resid	10	and	name	HD1)	5.411	3.659	3.659	7
assign	(segid	"	A"	and	resid	10	and	name	HD2)	(segid	"	A"	and	resid	10	and	name	HG1)	2.652	0.879	0.879	0
assign	(segid	"	A"	and	resid	16	and	name	HA)	(segid	"	A"	and	resid	11	and	name	HB1)	4.781	2.857	2.857	5
assign	(segid	"	A"	and	resid	3	and	name	HD12)	(segid	"	A"	and	resid	3	and	name	HG)	3.239	1.312	1.312	0
assign	(segid	"	A"	and	resid	2	and	name	HD22)	(segid	"	A"	and	resid	2	and	name	HD21)	1.582	0.313	0.313	0

## Sheet: AtREM5.1536-555_Unambig
assign	(segid	"	A"	and	resid	18	and	name	HN)	(segid	"	A"	and	resid	17	and	name	HA)	2.369	0.702	0.702	1			value
assign	(segid	"	A"	and	resid	18	and	name	HN)	(segid	"	A"	and	resid	18	and	name	HA)	2.843	1.01	1.01	0		Intra-residue (|i-j| = 0)	134
assign	(segid	"	A"	and	resid	15	and	name	HN)	(segid	"	A"	and	resid	15	and	name	HA)	2.864	1.025	1.025	0		Sequential (|i-j| = 1)	85
assign	(segid	"	A"	and	resid	4	and	name	HN)	(segid	"	A"	and	resid	3	and	name	HA)	2.405	0.723	0.723	1		Medium range (|i-j|>1 and |i-j|<5)	61
assign	(segid	"	A"	and	resid	2	and	name	HN)	(segid	"	A"	and	resid	2	and	name	HA)	2.828	1	1	0		Long range (|i-j| R5)	148
assign	(segid	"	A"	and	resid	2	and	name	HN)	(segid	"	A"	and	resid	1	and	name	HA)	2.37	0.702	0.702	1		Inter-chain	0
assign	(segid	"	A"	and	resid	7	and	name	HN)	(segid	"	A"	and	resid	6	and	name	HA)	1.76	0.387	0.387	1
assign	(segid	"	A"	and	resid	4	and	name	HN)	(segid	"	A"	and	resid	4	and	name	HA2)	2.477	0.767	0.767	0
assign	(segid	"	A"	and	resid	4	and	name	HN)	(segid	"	A"	and	resid	4	and	name	HA1)	2.721	0.925	0.925	0
assign	(segid	"	A"	and	resid	11	and	name	HN)	(segid	"	A"	and	resid	10	and	name	HB2)	2.632	0.866	0.866	1
assign	(segid	"	A"	and	resid	3	and	name	HN)	(segid	"	A"	and	resid	3	and	name	HB2)	2.45	0.75	0.75	0
assign	(segid	"	A"	and	resid	5	and	name	HN)	(segid	"	A"	and	resid	4	and	name	HA1)	2.386	0.712	0.712	1
assign	(segid	"	A"	and	resid	5	and	name	HN)	(segid	"	A"	and	resid	3	and	name	HB2)	3.01	1.132	1.132	2
assign	(segid	"	A"	and	resid	14	and	name	HN)	(segid	"	A"	and	resid	13	and	name	HA2)	2.212	0.612	0.612	1
assign	(segid	"	A"	and	resid	16	and	name	HN)	(segid	"	A"	and	resid	16	and	name	HB)	2.834	1.004	1.004	0
assign	(segid	"	A"	and	resid	14	and	name	HN)	(segid	"	A"	and	resid	14	and	name	HA)	2.675	0.894	0.894	0
assign	(segid	"	A"	and	resid	16	and	name	HN)	(segid	"	A"	and	resid	15	and	name	HA)	2.346	0.688	0.688	1
assign	(segid	"	A"	and	resid	19	and	name	HN)	(segid	"	A"	and	resid	18	and	name	HA)	2.399	0.719	0.719	1
assign	(segid	"	A"	and	resid	3	and	name	HN)	(segid	"	A"	and	resid	3	and	name	HA)	1.99	0.495	0.495	0
assign	(segid	"	A"	and	resid	17	and	name	HN)	(segid	"	A"	and	resid	16	and	name	HA)	2.19	0.6	0.6	1
assign	(segid	"	A"	and	resid	17	and	name	HN)	(segid	"	A"	and	resid	16	and	name	HB)	3.069	1.178	1.178	1
assign	(segid	"	A"	and	resid	18	and	name	HN)	(segid	"	A"	and	resid	18	and	name	HB1)	2.905	1.055	1.055	0
assign	(segid	"	A"	and	resid	15	and	name	HN)	(segid	"	A"	and	resid	15	and	name	HB2)	2.832	1.003	1.003	0
assign	(segid	"	A"	and	resid	15	and	name	HN)	(segid	"	A"	and	resid	15	and	name	HB1)	2.524	0.796	0.796	0
assign	(segid	"	A"	and	resid	17	and	name	HN)	(segid	"	A"	and	resid	17	and	name	HB1)	2.586	0.836	0.836	0
assign	(segid	"	A"	and	resid	14	and	name	HN)	(segid	"	A"	and	resid	14	and	name	HB2)	2.499	0.78	0.78	0
assign	(segid	"	A"	and	resid	19	and	name	HN)	(segid	"	A"	and	resid	18	and	name	HB1)	3.498	1.53	1.53	1
assign	(segid	"	A"	and	resid	15	and	name	HD1)	(segid	"	A"	and	resid	15	and	name	HB2)	2.653	0.88	0.88	0
assign	(segid	"	A"	and	resid	15	and	name	HD1)	(segid	"	A"	and	resid	15	and	name	HB1)	2.576	0.829	0.829	0
assign	(segid	"	A"	and	resid	10	and	name	HN)	(segid	"	A"	and	resid	9	and	name	HB2)	2.952	1.089	1.089	1
assign	(segid	"	A"	and	resid	2	and	name	HN)	(segid	"	A"	and	resid	2	and	name	HB2)	2.885	1.04	1.04	0
assign	(segid	"	A"	and	resid	6	and	name	HN)	(segid	"	A"	and	resid	5	and	name	HB1)	2.153	0.58	0.58	1
assign	(segid	"	A"	and	resid	6	and	name	HN)	(segid	"	A"	and	resid	5	and	name	HG2)	2.74	0.938	0.938	1
assign	(segid	"	A"	and	resid	5	and	name	HN)	(segid	"	A"	and	resid	5	and	name	HG2)	2.884	1.04	1.04	0
assign	(segid	"	A"	and	resid	7	and	name	HN)	(segid	"	A"	and	resid	6	and	name	HG2)	2.838	1.006	1.006	1
assign	(segid	"	A"	and	resid	20	and	name	HN)	(segid	"	A"	and	resid	20	and	name	HA)	3.35	1.403	1.403	0
assign	(segid	"	A"	and	resid	18	and	name	HN)	(segid	"	A"	and	resid	17	and	name	HN)	3.328	1.385	1.385	1
assign	(segid	"	A"	and	resid	18	and	name	HN)	(segid	"	A"	and	resid	19	and	name	HN)	3.344	1.398	1.398	1
assign	(segid	"	A"	and	resid	10	and	name	HN)	(segid	"	A"	and	resid	9	and	name	HA)	2.072	0.537	0.537	1
assign	(segid	"	A"	and	resid	8	and	name	HA)	(segid	"	A"	and	resid	8	and	name	HN)	3.328	1.384	1.384	0
assign	(segid	"	A"	and	resid	16	and	name	HN)	(segid	"	A"	and	resid	16	and	name	HA)	2.682	0.899	0.899	0
assign	(segid	"	A"	and	resid	13	and	name	HN)	(segid	"	A"	and	resid	13	and	name	HA2)	2.149	0.577	0.577	0
assign	(segid	"	A"	and	resid	19	and	name	HA)	(segid	"	A"	and	resid	20	and	name	HN)	2.394	0.717	0.717	1
assign	(segid	"	A"	and	resid	10	and	name	HB2)	(segid	"	A"	and	resid	10	and	name	HN)	2.243	0.629	0.629	0
assign	(segid	"	A"	and	resid	5	and	name	HN)	(segid	"	A"	and	resid	4	and	name	HA2)	2.444	0.746	0.746	1
assign	(segid	"	A"	and	resid	15	and	name	HN)	(segid	"	A"	and	resid	14	and	name	HB2)	2.901	1.052	1.052	1
assign	(segid	"	A"	and	resid	6	and	name	HB1)	(segid	"	A"	and	resid	6	and	name	HN)	2.718	0.923	0.923	0
assign	(segid	"	A"	and	resid	5	and	name	HN)	(segid	"	A"	and	resid	5	and	name	HB1)	2.858	1.021	1.021	0
assign	(segid	"	A"	and	resid	11	and	name	HD22)	(segid	"	A"	and	resid	11	and	name	HN)	3.185	1.268	1.268	0
assign	(segid	"	A"	and	resid	8	and	name	HG22)	(segid	"	A"	and	resid	8	and	name	HN)	2.732	0.933	0.933	0
assign	(segid	"	A"	and	resid	8	and	name	HD12)	(segid	"	A"	and	resid	8	and	name	HN)	3.184	1.268	1.268	0
assign	(segid	"	A"	and	resid	16	and	name	HG21)	(segid	"	A"	and	resid	2	and	name	HN)	3.555	1.58	1.58	14
assign	(segid	"	A"	and	resid	17	and	name	HN)	(segid	"	A"	and	resid	16	and	name	HG21)	3.51	1.54	1.54	1
assign	(segid	"	A"	and	resid	16	and	name	HG21)	(segid	"	A"	and	resid	16	and	name	HN)	3.128	1.223	1.223	0
assign	(segid	"	A"	and	resid	9	and	name	HA)	(segid	"	A"	and	resid	9	and	name	HB2)	2.358	0.695	0.695	0
assign	(segid	"	A"	and	resid	6	and	name	HA)	(segid	"	A"	and	resid	6	and	name	HB1)	2.245	0.63	0.63	0
assign	(segid	"	A"	and	resid	6	and	name	HA)	(segid	"	A"	and	resid	6	and	name	HG2)	2.79	0.973	0.973	0
assign	(segid	"	A"	and	resid	9	and	name	HD2)	(segid	"	A"	and	resid	9	and	name	HG2)	2.432	0.739	0.739	0
assign	(segid	"	A"	and	resid	9	and	name	HD1)	(segid	"	A"	and	resid	9	and	name	HB1)	2.637	0.869	0.869	0
assign	(segid	"	A"	and	resid	9	and	name	HD1)	(segid	"	A"	and	resid	9	and	name	HG1)	2.504	0.784	0.784	0
assign	(segid	"	A"	and	resid	19	and	name	HA)	(segid	"	A"	and	resid	19	and	name	HB)	2.741	0.939	0.939	0
assign	(segid	"	A"	and	resid	19	and	name	HN)	(segid	"	A"	and	resid	19	and	name	HA)	3.262	1.33	1.33	0
assign	(segid	"	A"	and	resid	2	and	name	HN)	(segid	"	A"	and	resid	18	and	name	HA)	3.63	1.647	1.647	16
assign	(segid	"	A"	and	resid	1	and	name	HT3)	(segid	"	A"	and	resid	19	and	name	HA)	3.282	1.346	1.346	18
assign	(segid	"	A"	and	resid	15	and	name	HN)	(segid	"	A"	and	resid	6	and	name	HA)	3.522	1.551	1.551	9
assign	(segid	"	A"	and	resid	15	and	name	HD1)	(segid	"	A"	and	resid	15	and	name	HA)	3.26	1.329	1.329	0
assign	(segid	"	A"	and	resid	20	and	name	HD1)	(segid	"	A"	and	resid	20	and	name	HA)	3.644	1.66	1.66	0
assign	(segid	"	A"	and	resid	14	and	name	HN)	(segid	"	A"	and	resid	6	and	name	HA)	3.901	1.903	1.903	8
assign	(segid	"	A"	and	resid	15	and	name	HE1)	(segid	"	A"	and	resid	15	and	name	HB2)	3.611	1.63	1.63	0
assign	(segid	"	A"	and	resid	18	and	name	HD2)	(segid	"	A"	and	resid	18	and	name	HB1)	3.406	1.45	1.45	0
assign	(segid	"	A"	and	resid	15	and	name	HE1)	(segid	"	A"	and	resid	15	and	name	HB1)	3.75	1.758	1.758	0
assign	(segid	"	A"	and	resid	18	and	name	HN)	(segid	"	A"	and	resid	17	and	name	HB1)	3.463	1.499	1.499	1
assign	(segid	"	A"	and	resid	8	and	name	HG12)	(segid	"	A"	and	resid	8	and	name	HN)	2.637	0.869	0.869	0
assign	(segid	"	A"	and	resid	8	and	name	HG11)	(segid	"	A"	and	resid	8	and	name	HN)	2.589	0.838	0.838	0
assign	(segid	"	A"	and	resid	8	and	name	HN)	(segid	"	A"	and	resid	7	and	name	HB1)	2.594	0.841	0.841	1
assign	(segid	"	A"	and	resid	19	and	name	HN)	(segid	"	A"	and	resid	19	and	name	HB)	2.978	1.109	1.109	0
assign	(segid	"	A"	and	resid	19	and	name	HN)	(segid	"	A"	and	resid	18	and	name	HB2)	3.524	1.553	1.553	1
assign	(segid	"	A"	and	resid	17	and	name	HN)	(segid	"	A"	and	resid	15	and	name	HA)	3.859	1.861	1.861	2
assign	(segid	"	A"	and	resid	15	and	name	HB2)	(segid	"	A"	and	resid	16	and	name	HN)	3.222	1.298	1.298	1
assign	(segid	"	A"	and	resid	16	and	name	HN)	(segid	"	A"	and	resid	15	and	name	HB1)	3.282	1.346	1.346	1
assign	(segid	"	A"	and	resid	3	and	name	HN)	(segid	"	A"	and	resid	2	and	name	HA)	2.191	0.6	0.6	1
assign	(segid	"	A"	and	resid	3	and	name	HN)	(segid	"	A"	and	resid	2	and	name	HB1)	2.416	0.73	0.73	1
assign	(segid	"	A"	and	resid	3	and	name	HN)	(segid	"	A"	and	resid	2	and	name	HB2)	3.397	1.442	1.442	1
assign	(segid	"	A"	and	resid	5	and	name	HB2)	(segid	"	A"	and	resid	5	and	name	HN)	2.853	1.017	1.017	0
assign	(segid	"	A"	and	resid	5	and	name	HN)	(segid	"	A"	and	resid	5	and	name	HD1)	2.504	0.784	0.784	0
assign	(segid	"	A"	and	resid	5	and	name	HN)	(segid	"	A"	and	resid	5	and	name	HG1)	2.97	1.103	1.103	0
assign	(segid	"	A"	and	resid	5	and	name	HA)	(segid	"	A"	and	resid	5	and	name	HG1)	2.874	1.033	1.033	0
assign	(segid	"	A"	and	resid	5	and	name	HA)	(segid	"	A"	and	resid	5	and	name	HG2)	2.944	1.083	1.083	0
assign	(segid	"	A"	and	resid	5	and	name	HA)	(segid	"	A"	and	resid	5	and	name	HD1)	2.67	0.891	0.891	0
assign	(segid	"	A"	and	resid	5	and	name	HA)	(segid	"	A"	and	resid	5	and	name	HB1)	2.405	0.723	0.723	0
assign	(segid	"	A"	and	resid	5	and	name	HA)	(segid	"	A"	and	resid	5	and	name	HB2)	2.476	0.766	0.766	0
assign	(segid	"	A"	and	resid	5	and	name	HN)	(segid	"	A"	and	resid	5	and	name	HA)	2.547	0.811	0.811	0
assign	(segid	"	A"	and	resid	6	and	name	HN)	(segid	"	A"	and	resid	5	and	name	HB2)	4.78	2.856	2.856	1
assign	(segid	"	A"	and	resid	19	and	name	HN)	(segid	"	A"	and	resid	2	and	name	HG2)	4.221	2.228	2.228	17
assign	(segid	"	A"	and	resid	2	and	name	HN)	(segid	"	A"	and	resid	2	and	name	HG1)	4.067	2.067	2.067	0
assign	(segid	"	A"	and	resid	12	and	name	HN)	(segid	"	A"	and	resid	11	and	name	HD12)	3.395	1.441	1.441	1
assign	(segid	"	A"	and	resid	11	and	name	HN)	(segid	"	A"	and	resid	11	and	name	HD12)	3.342	1.396	1.396	0
assign	(segid	"	A"	and	resid	20	and	name	HN)	(segid	"	A"	and	resid	19	and	name	HG12)	4.169	2.172	2.172	1
assign	(segid	"	A"	and	resid	17	and	name	HN)	(segid	"	A"	and	resid	15	and	name	HB2)	3.832	1.835	1.835	2
assign	(segid	"	A"	and	resid	18	and	name	HE1)	(segid	"	A"	and	resid	15	and	name	HB2)	4.349	2.364	2.364	3
assign	(segid	"	A"	and	resid	17	and	name	HN)	(segid	"	A"	and	resid	15	and	name	HB1)	3.918	1.918	1.918	2
assign	(segid	"	A"	and	resid	5	and	name	HN)	(segid	"	A"	and	resid	7	and	name	HE1)	4.117	2.119	2.119	2
assign	(segid	"	A"	and	resid	4	and	name	HN)	(segid	"	A"	and	resid	15	and	name	HA)	4.123	2.125	2.125	11
assign	(segid	"	A"	and	resid	16	and	name	HN)	(segid	"	A"	and	resid	8	and	name	HA)	4.248	2.255	2.255	8
assign	(segid	"	A"	and	resid	18	and	name	HN)	(segid	"	A"	and	resid	1	and	name	HA)	3.919	1.919	1.919	17
assign	(segid	"	A"	and	resid	2	and	name	HN)	(segid	"	A"	and	resid	19	and	name	HA)	4.167	2.17	2.17	17
assign	(segid	"	A"	and	resid	16	and	name	HN)	(segid	"	A"	and	resid	13	and	name	HA2)	4.396	2.416	2.416	3
assign	(segid	"	A"	and	resid	2	and	name	HN)	(segid	"	A"	and	resid	2	and	name	HB1)	3.439	1.479	1.479	0
assign	(segid	"	A"	and	resid	7	and	name	HG2)	(segid	"	A"	and	resid	7	and	name	HN)	3.832	1.835	1.835	0
assign	(segid	"	A"	and	resid	9	and	name	HG2)	(segid	"	A"	and	resid	11	and	name	HN)	3.817	1.821	1.821	2
assign	(segid	"	A"	and	resid	8	and	name	HN)	(segid	"	A"	and	resid	9	and	name	HB1)	3.394	1.44	1.44	1
assign	(segid	"	A"	and	resid	9	and	name	HG1)	(segid	"	A"	and	resid	14	and	name	HN)	3.851	1.854	1.854	5
assign	(segid	"	A"	and	resid	8	and	name	HN)	(segid	"	A"	and	resid	9	and	name	HD1)	3.532	1.559	1.559	1
assign	(segid	"	A"	and	resid	1	and	name	HA)	(segid	"	A"	and	resid	1	and	name	HT3)	4.352	2.367	2.367	0
assign	(segid	"	A"	and	resid	4	and	name	HA2)	(segid	"	A"	and	resid	16	and	name	HN)	3.505	1.535	1.535	12
assign	(segid	"	A"	and	resid	9	and	name	HD1)	(segid	"	A"	and	resid	9	and	name	HB2)	3.524	1.552	1.552	0
assign	(segid	"	A"	and	resid	10	and	name	HB2)	(segid	"	A"	and	resid	9	and	name	HB1)	3.769	1.775	1.775	1
assign	(segid	"	A"	and	resid	3	and	name	HB2)	(segid	"	A"	and	resid	2	and	name	HB2)	5.041	3.177	3.177	1
assign	(segid	"	A"	and	resid	2	and	name	HA)	(segid	"	A"	and	resid	2	and	name	HB2)	3.134	1.228	1.228	0
assign	(segid	"	A"	and	resid	1	and	name	HA)	(segid	"	A"	and	resid	1	and	name	HD1)	4.894	2.994	2.994	0
assign	(segid	"	A"	and	resid	2	and	name	HA)	(segid	"	A"	and	resid	2	and	name	HG1)	3.703	1.714	1.714	0
assign	(segid	"	A"	and	resid	4	and	name	HA1)	(segid	"	A"	and	resid	2	and	name	HG1)	4.018	2.018	2.018	2
assign	(segid	"	A"	and	resid	4	and	name	HA1)	(segid	"	A"	and	resid	7	and	name	HG1)	3.974	1.975	1.975	3
assign	(segid	"	A"	and	resid	9	and	name	HD2)	(segid	"	A"	and	resid	8	and	name	HG11)	4.217	2.223	2.223	1
assign	(segid	"	A"	and	resid	9	and	name	HD1)	(segid	"	A"	and	resid	8	and	name	HG11)	3.922	1.922	1.922	1
assign	(segid	"	A"	and	resid	9	and	name	HD2)	(segid	"	A"	and	resid	8	and	name	HG22)	3.128	1.223	1.223	1
assign	(segid	"	A"	and	resid	9	and	name	HA)	(segid	"	A"	and	resid	9	and	name	HD1)	3.89	1.892	1.892	0
assign	(segid	"	A"	and	resid	20	and	name	HA)	(segid	"	A"	and	resid	2	and	name	HD1)	3.509	1.54	1.54	18
assign	(segid	"	A"	and	resid	9	and	name	HB2)	(segid	"	A"	and	resid	9	and	name	HG1)	1.976	0.488	0.488	0
assign	(segid	"	A"	and	resid	9	and	name	HG2)	(segid	"	A"	and	resid	9	and	name	HB2)	2.686	0.902	0.902	0
assign	(segid	"	A"	and	resid	1	and	name	HB2)	(segid	"	A"	and	resid	9	and	name	HB2)	3.482	1.516	1.516	8
assign	(segid	"	A"	and	resid	1	and	name	HG2)	(segid	"	A"	and	resid	1	and	name	HB2)	2.33	0.679	0.679	0
assign	(segid	"	A"	and	resid	7	and	name	HG2)	(segid	"	A"	and	resid	7	and	name	HD2)	2.358	0.695	0.695	0
assign	(segid	"	A"	and	resid	5	and	name	HG2)	(segid	"	A"	and	resid	5	and	name	HD1)	1.975	0.488	0.488	0
assign	(segid	"	A"	and	resid	8	and	name	HG22)	(segid	"	A"	and	resid	8	and	name	HB)	1.942	0.471	0.471	0
assign	(segid	"	A"	and	resid	8	and	name	HD12)	(segid	"	A"	and	resid	8	and	name	HB)	3.118	1.215	1.215	0
assign	(segid	"	A"	and	resid	11	and	name	HD12)	(segid	"	A"	and	resid	1	and	name	HB2)	3.65	1.665	1.665	10
assign	(segid	"	A"	and	resid	8	and	name	HG22)	(segid	"	A"	and	resid	6	and	name	HB1)	3.911	1.912	1.912	2
assign	(segid	"	A"	and	resid	19	and	name	HG12)	(segid	"	A"	and	resid	2	and	name	HG2)	3.698	1.71	1.71	17
assign	(segid	"	A"	and	resid	11	and	name	HD22)	(segid	"	A"	and	resid	11	and	name	HB1)	2.581	0.833	0.833	0
assign	(segid	"	A"	and	resid	19	and	name	HG12)	(segid	"	A"	and	resid	2	and	name	HG1)	3.738	1.747	1.747	17
assign	(segid	"	A"	and	resid	11	and	name	HD12)	(segid	"	A"	and	resid	9	and	name	HB1)	3.21	1.288	1.288	2
assign	(segid	"	A"	and	resid	8	and	name	HG22)	(segid	"	A"	and	resid	9	and	name	HG2)	4.118	2.12	2.12	1
assign	(segid	"	A"	and	resid	9	and	name	HG2)	(segid	"	A"	and	resid	8	and	name	HG12)	4.209	2.214	2.214	1
assign	(segid	"	A"	and	resid	8	and	name	HG12)	(segid	"	A"	and	resid	8	and	name	HB)	2.6	0.845	0.845	0
assign	(segid	"	A"	and	resid	5	and	name	HB2)	(segid	"	A"	and	resid	5	and	name	HG2)	2.216	0.614	0.614	0
assign	(segid	"	A"	and	resid	8	and	name	HB)	(segid	"	A"	and	resid	8	and	name	HG11)	3.127	1.222	1.222	0
assign	(segid	"	A"	and	resid	7	and	name	HD2)	(segid	"	A"	and	resid	8	and	name	HG11)	4.358	2.374	2.374	1
assign	(segid	"	A"	and	resid	2	and	name	HB1)	(segid	"	A"	and	resid	16	and	name	HG21)	3.207	1.286	1.286	14
assign	(segid	"	A"	and	resid	19	and	name	HG12)	(segid	"	A"	and	resid	19	and	name	HB)	2.385	0.711	0.711	0
assign	(segid	"	A"	and	resid	8	and	name	HG11)	(segid	"	A"	and	resid	8	and	name	HG12)	1.962	0.481	0.481	0
assign	(segid	"	A"	and	resid	8	and	name	HG12)	(segid	"	A"	and	resid	8	and	name	HG22)	2.625	0.861	0.861	0
assign	(segid	"	A"	and	resid	11	and	name	HD12)	(segid	"	A"	and	resid	11	and	name	HB1)	2.788	0.972	0.972	0
assign	(segid	"	A"	and	resid	8	and	name	HG12)	(segid	"	A"	and	resid	8	and	name	HD12)	2.826	0.998	0.998	0
assign	(segid	"	A"	and	resid	16	and	name	HG21)	(segid	"	A"	and	resid	9	and	name	HG1)	3.683	1.695	1.695	7
assign	(segid	"	A"	and	resid	16	and	name	HG21)	(segid	"	A"	and	resid	2	and	name	HB2)	3.31	1.37	1.37	14
assign	(segid	"	A"	and	resid	8	and	name	HG11)	(segid	"	A"	and	resid	7	and	name	HB1)	3.84	1.844	1.844	1
assign	(segid	"	A"	and	resid	16	and	name	HG21)	(segid	"	A"	and	resid	2	and	name	HG1)	3.245	1.316	1.316	14
assign	(segid	"	A"	and	resid	9	and	name	HG2)	(segid	"	A"	and	resid	13	and	name	HA2)	4.401	2.421	2.421	4
assign	(segid	"	A"	and	resid	9	and	name	HD2)	(segid	"	A"	and	resid	9	and	name	HB2)	3.209	1.287	1.287	0
assign	(segid	"	A"	and	resid	9	and	name	HG1)	(segid	"	A"	and	resid	9	and	name	HD2)	2.929	1.073	1.073	0
assign	(segid	"	A"	and	resid	9	and	name	HD2)	(segid	"	A"	and	resid	9	and	name	HB1)	2.633	0.867	0.867	0
assign	(segid	"	A"	and	resid	9	and	name	HD1)	(segid	"	A"	and	resid	8	and	name	HB)	2.835	1.005	1.005	1
assign	(segid	"	A"	and	resid	9	and	name	HG2)	(segid	"	A"	and	resid	9	and	name	HD1)	2.902	1.053	1.053	0
assign	(segid	"	A"	and	resid	2	and	name	HG1)	(segid	"	A"	and	resid	2	and	name	HD1)	3.538	1.565	1.565	0
assign	(segid	"	A"	and	resid	14	and	name	HB2)	(segid	"	A"	and	resid	11	and	name	HB1)	3.608	1.627	1.627	3
assign	(segid	"	A"	and	resid	13	and	name	HA2)	(segid	"	A"	and	resid	14	and	name	HB2)	3.614	1.633	1.633	1
assign	(segid	"	A"	and	resid	8	and	name	HA)	(segid	"	A"	and	resid	9	and	name	HD1)	2.182	0.595	0.595	1
assign	(segid	"	A"	and	resid	8	and	name	HA)	(segid	"	A"	and	resid	9	and	name	HD2)	1.982	0.491	0.491	1
assign	(segid	"	A"	and	resid	17	and	name	HB1)	(segid	"	A"	and	resid	15	and	name	HA)	3.721	1.73	1.73	2
assign	(segid	"	A"	and	resid	15	and	name	HB2)	(segid	"	A"	and	resid	15	and	name	HA)	3.046	1.16	1.16	0
assign	(segid	"	A"	and	resid	15	and	name	HB1)	(segid	"	A"	and	resid	15	and	name	HA)	3.09	1.194	1.194	0
assign	(segid	"	A"	and	resid	18	and	name	HA)	(segid	"	A"	and	resid	18	and	name	HB2)	2.861	1.023	1.023	0
assign	(segid	"	A"	and	resid	18	and	name	HB1)	(segid	"	A"	and	resid	18	and	name	HA)	2.959	1.094	1.094	0
assign	(segid	"	A"	and	resid	20	and	name	HA)	(segid	"	A"	and	resid	20	and	name	HB2)	3.261	1.329	1.329	0
assign	(segid	"	A"	and	resid	14	and	name	HA)	(segid	"	A"	and	resid	14	and	name	HB2)	2.309	0.666	0.666	0
assign	(segid	"	A"	and	resid	17	and	name	HA)	(segid	"	A"	and	resid	17	and	name	HB1)	2.487	0.773	0.773	0
assign	(segid	"	A"	and	resid	2	and	name	HD1)	(segid	"	A"	and	resid	2	and	name	HA)	4.337	2.351	2.351	0
assign	(segid	"	A"	and	resid	8	and	name	HD12)	(segid	"	A"	and	resid	9	and	name	HD2)	3.536	1.563	1.563	1
assign	(segid	"	A"	and	resid	9	and	name	HD1)	(segid	"	A"	and	resid	8	and	name	HG22)	2.576	0.83	0.83	1
assign	(segid	"	A"	and	resid	8	and	name	HD12)	(segid	"	A"	and	resid	9	and	name	HD1)	3.86	1.863	1.863	1
assign	(segid	"	A"	and	resid	9	and	name	HB2)	(segid	"	A"	and	resid	20	and	name	HA)	4.056	2.056	2.056	11
assign	(segid	"	A"	and	resid	9	and	name	HB1)	(segid	"	A"	and	resid	20	and	name	HA)	3.86	1.862	1.862	11
assign	(segid	"	A"	and	resid	8	and	name	HA)	(segid	"	A"	and	resid	8	and	name	HG11)	2.742	0.94	0.94	0
assign	(segid	"	A"	and	resid	8	and	name	HA)	(segid	"	A"	and	resid	8	and	name	HG12)	3.475	1.509	1.509	0
assign	(segid	"	A"	and	resid	8	and	name	HA)	(segid	"	A"	and	resid	8	and	name	HG22)	2.3	0.661	0.661	0
assign	(segid	"	A"	and	resid	8	and	name	HA)	(segid	"	A"	and	resid	8	and	name	HB)	2.571	0.826	0.826	0
assign	(segid	"	A"	and	resid	11	and	name	HD12)	(segid	"	A"	and	resid	11	and	name	HA)	3.775	1.781	1.781	0
assign	(segid	"	A"	and	resid	11	and	name	HA)	(segid	"	A"	and	resid	11	and	name	HD22)	2.478	0.768	0.768	0
assign	(segid	"	A"	and	resid	11	and	name	HA)	(segid	"	A"	and	resid	11	and	name	HB1)	2.306	0.665	0.665	0
assign	(segid	"	A"	and	resid	9	and	name	HB1)	(segid	"	A"	and	resid	9	and	name	HA)	3.205	1.284	1.284	0
assign	(segid	"	A"	and	resid	9	and	name	HG2)	(segid	"	A"	and	resid	9	and	name	HA)	3.162	1.25	1.25	0
assign	(segid	"	A"	and	resid	8	and	name	HG11)	(segid	"	A"	and	resid	9	and	name	HA)	4.455	2.481	2.481	1
assign	(segid	"	A"	and	resid	16	and	name	HA)	(segid	"	A"	and	resid	16	and	name	HG21)	2.72	0.925	0.925	0
assign	(segid	"	A"	and	resid	8	and	name	HG11)	(segid	"	A"	and	resid	7	and	name	HA)	3.017	1.138	1.138	1
assign	(segid	"	A"	and	resid	7	and	name	HA)	(segid	"	A"	and	resid	7	and	name	HD2)	2.578	0.831	0.831	0
assign	(segid	"	A"	and	resid	7	and	name	HG2)	(segid	"	A"	and	resid	7	and	name	HA)	3.527	1.555	1.555	0
assign	(segid	"	A"	and	resid	9	and	name	HG1)	(segid	"	A"	and	resid	16	and	name	HA)	3.888	1.89	1.89	7
assign	(segid	"	A"	and	resid	11	and	name	HD12)	(segid	"	A"	and	resid	1	and	name	HA)	4.173	2.177	2.177	10
assign	(segid	"	A"	and	resid	19	and	name	HG12)	(segid	"	A"	and	resid	1	and	name	HA)	3.446	1.484	1.484	18
assign	(segid	"	A"	and	resid	9	and	name	HB2)	(segid	"	A"	and	resid	1	and	name	HA)	3.908	1.909	1.909	8
assign	(segid	"	A"	and	resid	9	and	name	HB1)	(segid	"	A"	and	resid	1	and	name	HA)	3.885	1.886	1.886	8
assign	(segid	"	A"	and	resid	16	and	name	HB)	(segid	"	A"	and	resid	16	and	name	HG21)	2.335	0.682	0.682	0
assign	(segid	"	A"	and	resid	19	and	name	HG12)	(segid	"	A"	and	resid	19	and	name	HA)	3.584	1.605	1.605	0
assign	(segid	"	A"	and	resid	1	and	name	HB2)	(segid	"	A"	and	resid	19	and	name	HA)	4.2	2.205	2.205	18
assign	(segid	"	A"	and	resid	9	and	name	HB1)	(segid	"	A"	and	resid	19	and	name	HA)	4.088	2.089	2.089	10
assign	(segid	"	A"	and	resid	14	and	name	HB2)	(segid	"	A"	and	resid	11	and	name	HD22)	4.294	2.304	2.304	3
assign	(segid	"	A"	and	resid	20	and	name	HD1)	(segid	"	A"	and	resid	20	and	name	HB2)	4.553	2.591	2.591	0
assign	(segid	"	A"	and	resid	20	and	name	HB1)	(segid	"	A"	and	resid	20	and	name	HN)	3.271	1.338	1.338	0
assign	(segid	"	A"	and	resid	20	and	name	HB2)	(segid	"	A"	and	resid	20	and	name	HN)	2.732	0.933	0.933	0
assign	(segid	"	A"	and	resid	18	and	name	HB2)	(segid	"	A"	and	resid	18	and	name	HN)	3.005	1.129	1.129	0
assign	(segid	"	A"	and	resid	18	and	name	HN)	(segid	"	A"	and	resid	15	and	name	HB2)	5.217	3.402	3.402	3
assign	(segid	"	A"	and	resid	14	and	name	HN)	(segid	"	A"	and	resid	15	and	name	HB2)	4.836	2.923	2.923	1
assign	(segid	"	A"	and	resid	18	and	name	HE1)	(segid	"	A"	and	resid	18	and	name	HB2)	4.547	2.585	2.585	0
assign	(segid	"	A"	and	resid	18	and	name	HN)	(segid	"	A"	and	resid	1	and	name	HE1)	4.451	2.477	2.477	17
assign	(segid	"	A"	and	resid	18	and	name	HE1)	(segid	"	A"	and	resid	1	and	name	HE1)	4.387	2.406	2.406	17
assign	(segid	"	A"	and	resid	19	and	name	HN)	(segid	"	A"	and	resid	9	and	name	HB2)	5.437	3.694	3.694	10
assign	(segid	"	A"	and	resid	20	and	name	HN)	(segid	"	A"	and	resid	9	and	name	HB1)	4.768	2.842	2.842	11
assign	(segid	"	A"	and	resid	18	and	name	HN)	(segid	"	A"	and	resid	9	and	name	HG2)	5.086	3.234	3.234	9
assign	(segid	"	A"	and	resid	17	and	name	HN)	(segid	"	A"	and	resid	9	and	name	HG2)	5.091	3.239	3.239	8
assign	(segid	"	A"	and	resid	18	and	name	HN)	(segid	"	A"	and	resid	2	and	name	HB2)	4.773	2.848	2.848	16
assign	(segid	"	A"	and	resid	18	and	name	HE1)	(segid	"	A"	and	resid	1	and	name	HD1)	5.107	3.26	3.26	17
assign	(segid	"	A"	and	resid	18	and	name	HN)	(segid	"	A"	and	resid	1	and	name	HD1)	4.922	3.029	3.029	17
assign	(segid	"	A"	and	resid	18	and	name	HN)	(segid	"	A"	and	resid	2	and	name	HG2)	4.587	2.63	2.63	16
assign	(segid	"	A"	and	resid	18	and	name	HE1)	(segid	"	A"	and	resid	11	and	name	HB1)	4.704	2.766	2.766	7
assign	(segid	"	A"	and	resid	20	and	name	HN)	(segid	"	A"	and	resid	2	and	name	HG1)	6.192	4.793	4.793	18
assign	(segid	"	A"	and	resid	5	and	name	HN)	(segid	"	A"	and	resid	2	and	name	HG1)	5.271	3.473	3.473	3
assign	(segid	"	A"	and	resid	18	and	name	HE1)	(segid	"	A"	and	resid	1	and	name	HG2)	4.93	3.039	3.039	17
assign	(segid	"	A"	and	resid	18	and	name	HN)	(segid	"	A"	and	resid	1	and	name	HG2)	4.828	2.913	2.913	17
assign	(segid	"	A"	and	resid	16	and	name	HN)	(segid	"	A"	and	resid	7	and	name	HG1)	5.024	3.155	3.155	9
assign	(segid	"	A"	and	resid	2	and	name	HN)	(segid	"	A"	and	resid	1	and	name	HG2)	4.999	3.124	3.124	1
assign	(segid	"	A"	and	resid	2	and	name	HN)	(segid	"	A"	and	resid	5	and	name	HG1)	4.973	3.091	3.091	3
assign	(segid	"	A"	and	resid	16	and	name	HN)	(segid	"	A"	and	resid	7	and	name	HG2)	4.752	2.823	2.823	9
assign	(segid	"	A"	and	resid	18	and	name	HN)	(segid	"	A"	and	resid	16	and	name	HG21)	4.47	2.498	2.498	2
assign	(segid	"	A"	and	resid	19	and	name	HN)	(segid	"	A"	and	resid	16	and	name	HG21)	4.993	3.116	3.116	3
assign	(segid	"	A"	and	resid	7	and	name	HN)	(segid	"	A"	and	resid	8	and	name	HG22)	5.262	3.461	3.461	1
assign	(segid	"	A"	and	resid	18	and	name	HE1)	(segid	"	A"	and	resid	11	and	name	HD12)	4.784	2.861	2.861	7
assign	(segid	"	A"	and	resid	5	and	name	HN)	(segid	"	A"	and	resid	11	and	name	HD12)	4.417	2.439	2.439	6
assign	(segid	"	A"	and	resid	18	and	name	HE1)	(segid	"	A"	and	resid	11	and	name	HD22)	4.374	2.391	2.391	7
assign	(segid	"	A"	and	resid	14	and	name	HN)	(segid	"	A"	and	resid	11	and	name	HD22)	4.384	2.403	2.403	3
assign	(segid	"	A"	and	resid	19	and	name	HN)	(segid	"	A"	and	resid	19	and	name	HG12)	4.207	2.212	2.212	0
assign	(segid	"	A"	and	resid	18	and	name	HE1)	(segid	"	A"	and	resid	19	and	name	HG12)	4.623	2.671	2.671	1
assign	(segid	"	A"	and	resid	2	and	name	HN)	(segid	"	A"	and	resid	19	and	name	HG12)	4.645	2.698	2.698	17
assign	(segid	"	A"	and	resid	20	and	name	HD1)	(segid	"	A"	and	resid	9	and	name	HB1)	4.554	2.592	2.592	11
assign	(segid	"	A"	and	resid	2	and	name	HE)	(segid	"	A"	and	resid	9	and	name	HB1)	5.186	3.361	3.361	7
assign	(segid	"	A"	and	resid	18	and	name	HD2)	(segid	"	A"	and	resid	9	and	name	HG1)	4.668	2.724	2.724	9
assign	(segid	"	A"	and	resid	18	and	name	HD2)	(segid	"	A"	and	resid	2	and	name	HB1)	4.962	3.078	3.078	16
assign	(segid	"	A"	and	resid	18	and	name	HD2)	(segid	"	A"	and	resid	1	and	name	HB2)	4.211	2.217	2.217	17
assign	(segid	"	A"	and	resid	18	and	name	HD2)	(segid	"	A"	and	resid	2	and	name	HB2)	5.678	4.03	4.03	16
assign	(segid	"	A"	and	resid	2	and	name	HE)	(segid	"	A"	and	resid	2	and	name	HG2)	4.588	2.632	2.632	0
assign	(segid	"	A"	and	resid	18	and	name	HD2)	(segid	"	A"	and	resid	2	and	name	HG1)	4.679	2.737	2.737	16
assign	(segid	"	A"	and	resid	2	and	name	HE)	(segid	"	A"	and	resid	8	and	name	HG12)	4.914	3.018	3.018	6
assign	(segid	"	A"	and	resid	20	and	name	HD1)	(segid	"	A"	and	resid	8	and	name	HG12)	5.478	3.752	3.752	12
assign	(segid	"	A"	and	resid	2	and	name	HE)	(segid	"	A"	and	resid	1	and	name	HG2)	4.938	3.048	3.048	1
assign	(segid	"	A"	and	resid	18	and	name	HD2)	(segid	"	A"	and	resid	7	and	name	HG2)	4.657	2.711	2.711	11
assign	(segid	"	A"	and	resid	18	and	name	HD2)	(segid	"	A"	and	resid	16	and	name	HG21)	4.663	2.717	2.717	2
assign	(segid	"	A"	and	resid	15	and	name	HE1)	(segid	"	A"	and	resid	11	and	name	HD12)	4.447	2.472	2.472	4
assign	(segid	"	A"	and	resid	15	and	name	HD1)	(segid	"	A"	and	resid	11	and	name	HD22)	4.033	2.034	2.034	4
assign	(segid	"	A"	and	resid	2	and	name	HE)	(segid	"	A"	and	resid	19	and	name	HG12)	4.32	2.333	2.333	17
assign	(segid	"	A"	and	resid	18	and	name	HD2)	(segid	"	A"	and	resid	11	and	name	HD22)	4.523	2.557	2.557	7
assign	(segid	"	A"	and	resid	18	and	name	HD2)	(segid	"	A"	and	resid	19	and	name	HG12)	4.347	2.362	2.362	1
assign	(segid	"	A"	and	resid	18	and	name	HD2)	(segid	"	A"	and	resid	15	and	name	HA)	5.699	4.06	4.06	3
assign	(segid	"	A"	and	resid	18	and	name	HD2)	(segid	"	A"	and	resid	18	and	name	HA)	5.487	3.763	3.763	0
assign	(segid	"	A"	and	resid	18	and	name	HD2)	(segid	"	A"	and	resid	20	and	name	HA)	6.543	5.352	5.352	2
assign	(segid	"	A"	and	resid	15	and	name	HD1)	(segid	"	A"	and	resid	6	and	name	HA)	5.03	3.162	3.162	9
assign	(segid	"	A"	and	resid	20	and	name	HD1)	(segid	"	A"	and	resid	19	and	name	HA)	4.252	2.26	2.26	1
assign	(segid	"	A"	and	resid	18	and	name	HD2)	(segid	"	A"	and	resid	19	and	name	HA)	4.81	2.892	2.892	1
assign	(segid	"	A"	and	resid	2	and	name	HE)	(segid	"	A"	and	resid	19	and	name	HA)	4.946	3.058	3.058	17
assign	(segid	"	A"	and	resid	18	and	name	HD2)	(segid	"	A"	and	resid	4	and	name	HA2)	4.791	2.869	2.869	14
assign	(segid	"	A"	and	resid	18	and	name	HD2)	(segid	"	A"	and	resid	10	and	name	HB2)	4.721	2.786	2.786	8
assign	(segid	"	A"	and	resid	20	and	name	HE1)	(segid	"	A"	and	resid	10	and	name	HB2)	4.501	2.532	2.532	10
assign	(segid	"	A"	and	resid	18	and	name	HD2)	(segid	"	A"	and	resid	9	and	name	HD1)	5.788	4.188	4.188	9
assign	(segid	"	A"	and	resid	18	and	name	HD2)	(segid	"	A"	and	resid	15	and	name	HB2)	4.158	2.161	2.161	3
assign	(segid	"	A"	and	resid	2	and	name	HE)	(segid	"	A"	and	resid	2	and	name	HD1)	4.557	2.596	2.596	0
assign	(segid	"	A"	and	resid	2	and	name	HE)	(segid	"	A"	and	resid	20	and	name	HB1)	4.781	2.857	2.857	18
assign	(segid	"	A"	and	resid	2	and	name	HE)	(segid	"	A"	and	resid	18	and	name	HB1)	4.671	2.727	2.727	16
assign	(segid	"	A"	and	resid	2	and	name	HE)	(segid	"	A"	and	resid	20	and	name	HB2)	4.936	3.046	3.046	18
assign	(segid	"	A"	and	resid	20	and	name	HE1)	(segid	"	A"	and	resid	7	and	name	HE1)	4.647	2.699	2.699	13
assign	(segid	"	A"	and	resid	2	and	name	HE)	(segid	"	A"	and	resid	7	and	name	HE1)	4.678	2.735	2.735	5
assign	(segid	"	A"	and	resid	18	and	name	HD2)	(segid	"	A"	and	resid	7	and	name	HE1)	4.758	2.83	2.83	11
assign	(segid	"	A"	and	resid	15	and	name	HD1)	(segid	"	A"	and	resid	17	and	name	HB1)	4.196	2.201	2.201	2
assign	(segid	"	A"	and	resid	18	and	name	HD2)	(segid	"	A"	and	resid	14	and	name	HB2)	5.097	3.247	3.247	4
assign	(segid	"	A"	and	resid	15	and	name	HE1)	(segid	"	A"	and	resid	14	and	name	HB2)	4.326	2.339	2.339	1
assign	(segid	"	A"	and	resid	1	and	name	HT3)	(segid	"	A"	and	resid	18	and	name	HA)	4.744	2.813	2.813	17
assign	(segid	"	A"	and	resid	2	and	name	HN)	(segid	"	A"	and	resid	20	and	name	HA)	5.026	3.158	3.158	18
assign	(segid	"	A"	and	resid	19	and	name	HN)	(segid	"	A"	and	resid	20	and	name	HA)	7.96	7.92	7.92	1
assign	(segid	"	A"	and	resid	18	and	name	HN)	(segid	"	A"	and	resid	16	and	name	HA)	5.766	4.156	4.156	2
assign	(segid	"	A"	and	resid	19	and	name	HN)	(segid	"	A"	and	resid	1	and	name	HA)	5.255	3.452	3.452	18
assign	(segid	"	A"	and	resid	5	and	name	HN)	(segid	"	A"	and	resid	16	and	name	HB)	4.685	2.743	2.743	11
assign	(segid	"	A"	and	resid	18	and	name	HE1)	(segid	"	A"	and	resid	16	and	name	HB)	5.333	3.556	3.556	2
assign	(segid	"	A"	and	resid	2	and	name	HN)	(segid	"	A"	and	resid	16	and	name	HB)	6.043	4.565	4.565	14
assign	(segid	"	A"	and	resid	17	and	name	HN)	(segid	"	A"	and	resid	4	and	name	HA2)	5.225	3.413	3.413	13
assign	(segid	"	A"	and	resid	18	and	name	HN)	(segid	"	A"	and	resid	4	and	name	HA2)	5.188	3.364	3.364	14
assign	(segid	"	A"	and	resid	10	and	name	HB2)	(segid	"	A"	and	resid	18	and	name	HE1)	4.82	2.904	2.904	8
assign	(segid	"	A"	and	resid	14	and	name	HN)	(segid	"	A"	and	resid	12	and	name	HB1)	4.528	2.563	2.563	2
assign	(segid	"	A"	and	resid	7	and	name	HN)	(segid	"	A"	and	resid	9	and	name	HD1)	4.506	2.538	2.538	2
assign	(segid	"	A"	and	resid	18	and	name	HE1)	(segid	"	A"	and	resid	9	and	name	HD1)	5.143	3.306	3.306	9
assign	(segid	"	A"	and	resid	5	and	name	HN)	(segid	"	A"	and	resid	9	and	name	HD1)	4.437	2.46	2.46	4
assign	(segid	"	A"	and	resid	6	and	name	HA)	(segid	"	A"	and	resid	15	and	name	HA)	3.835	1.839	1.839	9
assign	(segid	"	A"	and	resid	16	and	name	HB)	(segid	"	A"	and	resid	15	and	name	HA)	3.997	1.997	1.997	1
assign	(segid	"	A"	and	resid	4	and	name	HA2)	(segid	"	A"	and	resid	15	and	name	HA)	3.87	1.872	1.872	11
assign	(segid	"	A"	and	resid	1	and	name	HA)	(segid	"	A"	and	resid	18	and	name	HA)	4.435	2.459	2.459	17
assign	(segid	"	A"	and	resid	17	and	name	HA)	(segid	"	A"	and	resid	18	and	name	HA)	2.902	1.053	1.053	1
assign	(segid	"	A"	and	resid	4	and	name	HA2)	(segid	"	A"	and	resid	20	and	name	HA)	4.951	3.064	3.064	16
assign	(segid	"	A"	and	resid	16	and	name	HB)	(segid	"	A"	and	resid	20	and	name	HA)	4.3	2.311	2.311	4
assign	(segid	"	A"	and	resid	9	and	name	HD1)	(segid	"	A"	and	resid	20	and	name	HA)	4.688	2.747	2.747	11
assign	(segid	"	A"	and	resid	1	and	name	HA)	(segid	"	A"	and	resid	20	and	name	HA)	3.639	1.655	1.655	19
assign	(segid	"	A"	and	resid	9	and	name	HA)	(segid	"	A"	and	resid	20	and	name	HA)	2.239	0.627	0.627	11
assign	(segid	"	A"	and	resid	16	and	name	HA)	(segid	"	A"	and	resid	20	and	name	HA)	2.986	1.115	1.115	4
assign	(segid	"	A"	and	resid	19	and	name	HA)	(segid	"	A"	and	resid	20	and	name	HA)	3.818	1.822	1.822	1
assign	(segid	"	A"	and	resid	1	and	name	HA)	(segid	"	A"	and	resid	17	and	name	HA)	4.762	2.834	2.834	16
assign	(segid	"	A"	and	resid	16	and	name	HB)	(segid	"	A"	and	resid	16	and	name	HA)	2.296	0.659	0.659	0
assign	(segid	"	A"	and	resid	4	and	name	HA1)	(segid	"	A"	and	resid	4	and	name	HA2)	1.439	0.259	0.259	0
assign	(segid	"	A"	and	resid	9	and	name	HD2)	(segid	"	A"	and	resid	9	and	name	HD1)	1.732	0.375	0.375	0
assign	(segid	"	A"	and	resid	4	and	name	HA2)	(segid	"	A"	and	resid	9	and	name	HD1)	4.442	2.467	2.467	5
assign	(segid	"	A"	and	resid	13	and	name	HA2)	(segid	"	A"	and	resid	9	and	name	HD1)	2.678	0.896	0.896	4
assign	(segid	"	A"	and	resid	16	and	name	HB)	(segid	"	A"	and	resid	20	and	name	HB1)	5.114	3.269	3.269	4
assign	(segid	"	A"	and	resid	20	and	name	HA)	(segid	"	A"	and	resid	15	and	name	HB1)	5.347	3.574	3.574	5
assign	(segid	"	A"	and	resid	8	and	name	HA)	(segid	"	A"	and	resid	15	and	name	HB1)	5.012	3.141	3.141	7
assign	(segid	"	A"	and	resid	16	and	name	HB)	(segid	"	A"	and	resid	17	and	name	HB1)	4.676	2.734	2.734	1
assign	(segid	"	A"	and	resid	16	and	name	HB)	(segid	"	A"	and	resid	14	and	name	HB2)	5.095	3.245	3.245	2
assign	(segid	"	A"	and	resid	19	and	name	HA)	(segid	"	A"	and	resid	9	and	name	HB2)	5.572	3.88	3.88	10
assign	(segid	"	A"	and	resid	16	and	name	HA)	(segid	"	A"	and	resid	19	and	name	HB)	5.143	3.306	3.306	3
assign	(segid	"	A"	and	resid	13	and	name	HA2)	(segid	"	A"	and	resid	8	and	name	HB)	6.194	4.796	4.796	5
assign	(segid	"	A"	and	resid	4	and	name	HA2)	(segid	"	A"	and	resid	2	and	name	HB1)	4.502	2.534	2.534	2
assign	(segid	"	A"	and	resid	3	and	name	HB2)	(segid	"	A"	and	resid	2	and	name	HB1)	4.552	2.59	2.59	1
assign	(segid	"	A"	and	resid	3	and	name	HB2)	(segid	"	A"	and	resid	5	and	name	HB2)	4.497	2.528	2.528	2
assign	(segid	"	A"	and	resid	9	and	name	HD1)	(segid	"	A"	and	resid	7	and	name	HD2)	4.341	2.356	2.356	2
assign	(segid	"	A"	and	resid	16	and	name	HB)	(segid	"	A"	and	resid	2	and	name	HG1)	5.02	3.15	3.15	14
assign	(segid	"	A"	and	resid	19	and	name	HA)	(segid	"	A"	and	resid	2	and	name	HG1)	4.758	2.829	2.829	17
assign	(segid	"	A"	and	resid	16	and	name	HA)	(segid	"	A"	and	resid	2	and	name	HG1)	4.882	2.979	2.979	14
assign	(segid	"	A"	and	resid	13	and	name	HA2)	(segid	"	A"	and	resid	8	and	name	HG12)	5.335	3.557	3.557	5
assign	(segid	"	A"	and	resid	3	and	name	HB2)	(segid	"	A"	and	resid	5	and	name	HG2)	5.033	3.166	3.166	2
assign	(segid	"	A"	and	resid	17	and	name	HA)	(segid	"	A"	and	resid	1	and	name	HG2)	4.396	2.416	2.416	16
assign	(segid	"	A"	and	resid	4	and	name	HA2)	(segid	"	A"	and	resid	5	and	name	HG1)	5.353	3.582	3.582	1
assign	(segid	"	A"	and	resid	8	and	name	HA)	(segid	"	A"	and	resid	7	and	name	HG2)	5.32	3.538	3.538	1
assign	(segid	"	A"	and	resid	16	and	name	HB)	(segid	"	A"	and	resid	7	and	name	HG2)	4.606	2.652	2.652	9
assign	(segid	"	A"	and	resid	9	and	name	HD1)	(segid	"	A"	and	resid	16	and	name	HG21)	5.175	3.348	3.348	7
assign	(segid	"	A"	and	resid	20	and	name	HB1)	(segid	"	A"	and	resid	20	and	name	HB2)	1.541	0.297	0.297	0
assign	(segid	"	A"	and	resid	15	and	name	HB2)	(segid	"	A"	and	resid	15	and	name	HB1)	1.611	0.324	0.324	0
assign	(segid	"	A"	and	resid	18	and	name	HB1)	(segid	"	A"	and	resid	18	and	name	HB2)	1.423	0.253	0.253	0
assign	(segid	"	A"	and	resid	17	and	name	HB1)	(segid	"	A"	and	resid	2	and	name	HB1)	4.531	2.566	2.566	15
assign	(segid	"	A"	and	resid	14	and	name	HB2)	(segid	"	A"	and	resid	2	and	name	HB1)	6.087	4.631	4.631	12
assign	(segid	"	A"	and	resid	17	and	name	HB1)	(segid	"	A"	and	resid	1	and	name	HB2)	4.986	3.108	3.108	16
assign	(segid	"	A"	and	resid	1	and	name	HE1)	(segid	"	A"	and	resid	1	and	name	HB2)	4.233	2.24	2.24	0
assign	(segid	"	A"	and	resid	18	and	name	HB1)	(segid	"	A"	and	resid	1	and	name	HB2)	4.555	2.594	2.594	17
assign	(segid	"	A"	and	resid	1	and	name	HE1)	(segid	"	A"	and	resid	1	and	name	HG2)	3.923	1.924	1.924	0
assign	(segid	"	A"	and	resid	17	and	name	HB1)	(segid	"	A"	and	resid	1	and	name	HG2)	4.696	2.757	2.757	16
assign	(segid	"	A"	and	resid	7	and	name	HE1)	(segid	"	A"	and	resid	7	and	name	HG2)	5.735	4.112	4.112	0
assign	(segid	"	A"	and	resid	14	and	name	HB2)	(segid	"	A"	and	resid	8	and	name	HG11)	5.807	4.215	4.215	6
assign	(segid	"	A"	and	resid	14	and	name	HB2)	(segid	"	A"	and	resid	8	and	name	HG22)	4.517	2.551	2.551	6
assign	(segid	"	A"	and	resid	15	and	name	HB2)	(segid	"	A"	and	resid	11	and	name	HD22)	4.482	2.511	2.511	4
assign	(segid	"	A"	and	resid	17	and	name	HB1)	(segid	"	A"	and	resid	19	and	name	HG12)	5.213	3.397	3.397	2
assign	(segid	"	A"	and	resid	18	and	name	HB2)	(segid	"	A"	and	resid	16	and	name	HG21)	5.146	3.31	3.31	2
assign	(segid	"	A"	and	resid	2	and	name	HD1)	(segid	"	A"	and	resid	16	and	name	HG21)	3.795	1.8	1.8	14
assign	(segid	"	A"	and	resid	20	and	name	HB1)	(segid	"	A"	and	resid	8	and	name	HG12)	4.564	2.604	2.604	12
assign	(segid	"	A"	and	resid	7	and	name	HG2)	(segid	"	A"	and	resid	20	and	name	HB1)	4.996	3.12	3.12	13
assign	(segid	"	A"	and	resid	8	and	name	HG11)	(segid	"	A"	and	resid	20	and	name	HB1)	5.231	3.421	3.421	12
assign	(segid	"	A"	and	resid	18	and	name	HB1)	(segid	"	A"	and	resid	1	and	name	HG2)	4.454	2.48	2.48	17
assign	(segid	"	A"	and	resid	16	and	name	HG21)	(segid	"	A"	and	resid	15	and	name	HB1)	4.002	2.002	2.002	1
assign	(segid	"	A"	and	resid	20	and	name	HB2)	(segid	"	A"	and	resid	8	and	name	HG11)	4.916	3.021	3.021	12
assign	(segid	"	A"	and	resid	2	and	name	HG1)	(segid	"	A"	and	resid	17	and	name	HB1)	4.402	2.422	2.422	15
assign	(segid	"	A"	and	resid	17	and	name	HB1)	(segid	"	A"	and	resid	16	and	name	HG21)	4.042	2.042	2.042	1
assign	(segid	"	A"	and	resid	11	and	name	HD12)	(segid	"	A"	and	resid	15	and	name	HB2)	3.936	1.936	1.936	4
assign	(segid	"	A"	and	resid	8	and	name	HG22)	(segid	"	A"	and	resid	18	and	name	HB2)	6.337	5.019	5.019	10
assign	(segid	"	A"	and	resid	11	and	name	HD12)	(segid	"	A"	and	resid	18	and	name	HB2)	4.781	2.858	2.858	7
assign	(segid	"	A"	and	resid	19	and	name	HG12)	(segid	"	A"	and	resid	18	and	name	HB2)	4.503	2.534	2.534	1
assign	(segid	"	A"	and	resid	8	and	name	HG22)	(segid	"	A"	and	resid	20	and	name	HB1)	4.958	3.073	3.073	12
assign	(segid	"	A"	and	resid	8	and	name	HG22)	(segid	"	A"	and	resid	15	and	name	HB1)	5.489	3.766	3.766	7
assign	(segid	"	A"	and	resid	15	and	name	HB1)	(segid	"	A"	and	resid	11	and	name	HD12)	4.253	2.261	2.261	4
assign	(segid	"	A"	and	resid	11	and	name	HD12)	(segid	"	A"	and	resid	17	and	name	HB1)	4.928	3.036	3.036	6
assign	(segid	"	A"	and	resid	17	and	name	HB1)	(segid	"	A"	and	resid	11	and	name	HD22)	4.243	2.251	2.251	6
assign	(segid	"	A"	and	resid	14	and	name	HB2)	(segid	"	A"	and	resid	15	and	name	HA)	4.986	3.107	3.107	1
assign	(segid	"	A"	and	resid	14	and	name	HB2)	(segid	"	A"	and	resid	20	and	name	HA)	6.289	4.944	4.944	6
assign	(segid	"	A"	and	resid	20	and	name	HB1)	(segid	"	A"	and	resid	20	and	name	HA)	5.547	3.846	3.846	0
assign	(segid	"	A"	and	resid	17	and	name	HB1)	(segid	"	A"	and	resid	20	and	name	HA)	5.452	3.715	3.715	3
assign	(segid	"	A"	and	resid	17	and	name	HB1)	(segid	"	A"	and	resid	16	and	name	HA)	4.066	2.067	2.067	1
assign	(segid	"	A"	and	resid	14	and	name	HB2)	(segid	"	A"	and	resid	6	and	name	HA)	3.6	1.62	1.62	8
assign	(segid	"	A"	and	resid	2	and	name	HD1)	(segid	"	A"	and	resid	1	and	name	HA)	4.089	2.09	2.09	1
assign	(segid	"	A"	and	resid	9	and	name	HB2)	(segid	"	A"	and	resid	15	and	name	HA)	4.648	2.7	2.7	6
assign	(segid	"	A"	and	resid	13	and	name	HA2)	(segid	"	A"	and	resid	6	and	name	HB1)	4.299	2.311	2.311	7
assign	(segid	"	A"	and	resid	9	and	name	HD2)	(segid	"	A"	and	resid	8	and	name	HG12)	4.553	2.592	2.592	1
assign	(segid	"	A"	and	resid	7	and	name	HB1)	(segid	"	A"	and	resid	9	and	name	HD1)	5.046	3.183	3.183	2
assign	(segid	"	A"	and	resid	8	and	name	HG12)	(segid	"	A"	and	resid	9	and	name	HD1)	4.338	2.352	2.352	1
assign	(segid	"	A"	and	resid	1	and	name	HB2)	(segid	"	A"	and	resid	18	and	name	HN)	4.778	2.853	2.853	17
assign	(segid	"	A"	and	resid	9	and	name	HB1)	(segid	"	A"	and	resid	18	and	name	HN)	4.729	2.796	2.796	9
assign	(segid	"	A"	and	resid	1	and	name	HB2)	(segid	"	A"	and	resid	18	and	name	HE1)	4.408	2.428	2.428	17
assign	(segid	"	A"	and	resid	9	and	name	HB1)	(segid	"	A"	and	resid	18	and	name	HE1)	5.386	3.626	3.626	9
assign	(segid	"	A"	and	resid	2	and	name	HN)	(segid	"	A"	and	resid	11	and	name	HD12)	4.418	2.44	2.44	9
assign	(segid	"	A"	and	resid	16	and	name	HG21)	(segid	"	A"	and	resid	4	and	name	HN)	4.749	2.819	2.819	12
assign	(segid	"	A"	and	resid	7	and	name	HN)	(segid	"	A"	and	resid	8	and	name	HG11)	5.427	3.681	3.681	1
assign	(segid	"	A"	and	resid	7	and	name	HG2)	(segid	"	A"	and	resid	8	and	name	HN)	4.223	2.23	2.23	1
assign	(segid	"	A"	and	resid	17	and	name	HN)	(segid	"	A"	and	resid	19	and	name	HG12)	4.591	2.634	2.634	2
assign	(segid	"	A"	and	resid	9	and	name	HB1)	(segid	"	A"	and	resid	5	and	name	HN)	4.625	2.674	2.674	4
assign	(segid	"	A"	and	resid	14	and	name	HN)	(segid	"	A"	and	resid	8	and	name	HG11)	4.909	3.012	3.012	6
assign	(segid	"	A"	and	resid	14	and	name	HN)	(segid	"	A"	and	resid	8	and	name	HG12)	4.769	2.843	2.843	6
assign	(segid	"	A"	and	resid	11	and	name	HD12)	(segid	"	A"	and	resid	14	and	name	HN)	4.531	2.566	2.566	3
assign	(segid	"	A"	and	resid	8	and	name	HG22)	(segid	"	A"	and	resid	16	and	name	HN)	5.41	3.658	3.658	8
assign	(segid	"	A"	and	resid	20	and	name	HB1)	(segid	"	A"	and	resid	20	and	name	HD1)	5.853	4.282	4.282	0
assign	(segid	"	A"	and	resid	15	and	name	HZ)	(segid	"	A"	and	resid	14	and	name	HB2)	4.072	2.073	2.073	1
assign	(segid	"	A"	and	resid	14	and	name	HB2)	(segid	"	A"	and	resid	18	and	name	HE1)	6.97	6.073	6.073	4
assign	(segid	"	A"	and	resid	17	and	name	HB1)	(segid	"	A"	and	resid	4	and	name	HN)	4.049	2.049	2.049	13
assign	(segid	"	A"	and	resid	7	and	name	HN)	(segid	"	A"	and	resid	7	and	name	HE1)	3.72	1.73	1.73	0
assign	(segid	"	A"	and	resid	5	and	name	HN)	(segid	"	A"	and	resid	15	and	name	HB1)	4.195	2.2	2.2	10
assign	(segid	"	A"	and	resid	5	and	name	HN)	(segid	"	A"	and	resid	14	and	name	HB2)	4.678	2.736	2.736	9
assign	(segid	"	A"	and	resid	5	and	name	HN)	(segid	"	A"	and	resid	5	and	name	HE2)	3.798	1.803	1.803	0
assign	(segid	"	A"	and	resid	17	and	name	HB1)	(segid	"	A"	and	resid	19	and	name	HN)	3.673	1.686	1.686	2
assign	(segid	"	A"	and	resid	4	and	name	HA1)	(segid	"	A"	and	resid	2	and	name	HN)	4.662	2.717	2.717	2
assign	(segid	"	A"	and	resid	2	and	name	HN)	(segid	"	A"	and	resid	9	and	name	HD1)	5.076	3.221	3.221	7
assign	(segid	"	A"	and	resid	20	and	name	HA)	(segid	"	A"	and	resid	5	and	name	HN)	4.837	2.925	2.925	15
assign	(segid	"	A"	and	resid	9	and	name	HD1)	(segid	"	A"	and	resid	16	and	name	HN)	5.223	3.41	3.41	7
assign	(segid	"	A"	and	resid	9	and	name	HA)	(segid	"	A"	and	resid	20	and	name	HD1)	5.1	3.251	3.251	11
assign	(segid	"	A"	and	resid	15	and	name	HD1)	(segid	"	A"	and	resid	9	and	name	HD1)	5.072	3.215	3.215	6
assign	(segid	"	A"	and	resid	4	and	name	HA2)	(segid	"	A"	and	resid	15	and	name	HD1)	4.754	2.825	2.825	11
assign	(segid	"	A"	and	resid	2	and	name	HE)	(segid	"	A"	and	resid	8	and	name	HA)	5.436	3.694	3.694	6
assign	(segid	"	A"	and	resid	4	and	name	HA1)	(segid	"	A"	and	resid	2	and	name	HE)	5.207	3.389	3.389	2
assign	(segid	"	A"	and	resid	18	and	name	HD2)	(segid	"	A"	and	resid	16	and	name	HA)	4.88	2.977	2.977	2
assign	(segid	"	A"	and	resid	15	and	name	HD1)	(segid	"	A"	and	resid	4	and	name	HA1)	4.098	2.099	2.099	11
assign	(segid	"	A"	and	resid	11	and	name	HA)	(segid	"	A"	and	resid	12	and	name	HN)	2.215	0.613	0.613	1
assign	(segid	"	A"	and	resid	11	and	name	HB1)	(segid	"	A"	and	resid	10	and	name	HB2)	3.877	1.879	1.879	1
assign	(segid	"	A"	and	resid	2	and	name	HB1)	(segid	"	A"	and	resid	2	and	name	HB2)	1.766	0.39	0.39	0
assign	(segid	"	A"	and	resid	2	and	name	HB2)	(segid	"	A"	and	resid	2	and	name	HG1)	1.939	0.47	0.47	0
assign	(segid	"	A"	and	resid	2	and	name	HB1)	(segid	"	A"	and	resid	2	and	name	HG1)	2.574	0.828	0.828	0
assign	(segid	"	A"	and	resid	8	and	name	HG12)	(segid	"	A"	and	resid	7	and	name	HA)	4.481	2.51	2.51	1
assign	(segid	"	A"	and	resid	8	and	name	HG11)	(segid	"	A"	and	resid	13	and	name	HA2)	3.542	1.568	1.568	5
assign	(segid	"	A"	and	resid	18	and	name	HE1)	(segid	"	A"	and	resid	15	and	name	HE1)	4.284	2.294	2.294	3
assign	(segid	"	A"	and	resid	15	and	name	HN)	(segid	"	A"	and	resid	15	and	name	HD1)	3.552	1.577	1.577	0
assign	(segid	"	A"	and	resid	18	and	name	HE1)	(segid	"	A"	and	resid	18	and	name	HD2)	3.878	1.88	1.88	0

## Sheet: AtREM6.2490-509_Unambig
assign	(segid	"	A"	and	resid	18	and	name	HN)	(segid	"	A"	and	resid	17	and	name	HN)	2.776	0.963	0.963	1			value
assign	(segid	"	A"	and	resid	19	and	name	HD1)	(segid	"	A"	and	resid	16	and	name	HN)	3.244	1.316	1.316	3		Intra-residue (|i-j| = 0)	270
assign	(segid	"	A"	and	resid	19	and	name	HE1)	(segid	"	A"	and	resid	16	and	name	HN)	3.448	1.486	1.486	3		Sequential (|i-j| = 1)	124
assign	(segid	"	A"	and	resid	18	and	name	HH2)	(segid	"	A"	and	resid	16	and	name	HN)	3.997	1.997	1.997	2		Medium range (|i-j|>1 and |i-j|<5)	134
assign	(segid	"	A"	and	resid	12	and	name	HD1)	(segid	"	A"	and	resid	17	and	name	HN)	3.289	1.352	1.352	5		Long range (|i-j| R5)	21
assign	(segid	"	A"	and	resid	12	and	name	HD1)	(segid	"	A"	and	resid	12	and	name	HN)	2.686	0.902	0.902	0		Inter-chain	0
assign	(segid	"	A"	and	resid	12	and	name	HE1)	(segid	"	A"	and	resid	17	and	name	HN)	3.45	1.487	1.487	5
assign	(segid	"	A"	and	resid	12	and	name	HE1)	(segid	"	A"	and	resid	12	and	name	HN)	3.06	1.17	1.17	0
assign	(segid	"	A"	and	resid	16	and	name	HN)	(segid	"	A"	and	resid	18	and	name	HN)	3.3	1.362	1.362	2
assign	(segid	"	A"	and	resid	18	and	name	HD1)	(segid	"	A"	and	resid	18	and	name	HE1)	2.258	0.637	0.637	0
assign	(segid	"	A"	and	resid	19	and	name	HD1)	(segid	"	A"	and	resid	18	and	name	HE1)	3.961	1.961	1.961	1
assign	(segid	"	A"	and	resid	18	and	name	HE1)	(segid	"	A"	and	resid	19	and	name	HA)	3.423	1.464	1.464	1
assign	(segid	"	A"	and	resid	20	and	name	HN)	(segid	"	A"	and	resid	19	and	name	HA)	2.885	1.041	1.041	1
assign	(segid	"	A"	and	resid	19	and	name	HD1)	(segid	"	A"	and	resid	19	and	name	HA)	2.664	0.887	0.887	0
assign	(segid	"	A"	and	resid	18	and	name	HD1)	(segid	"	A"	and	resid	18	and	name	HA)	2.679	0.897	0.897	0
assign	(segid	"	A"	and	resid	18	and	name	HZ3)	(segid	"	A"	and	resid	12	and	name	HA)	3.893	1.894	1.894	6
assign	(segid	"	A"	and	resid	18	and	name	HE1)	(segid	"	A"	and	resid	16	and	name	HA)	3.826	1.83	1.83	2
assign	(segid	"	A"	and	resid	17	and	name	HN)	(segid	"	A"	and	resid	16	and	name	HA)	2.559	0.818	0.818	1
assign	(segid	"	A"	and	resid	19	and	name	HZ)	(segid	"	A"	and	resid	16	and	name	HA)	3.653	1.668	1.668	3
assign	(segid	"	A"	and	resid	19	and	name	HE1)	(segid	"	A"	and	resid	16	and	name	HA)	3.386	1.433	1.433	3
assign	(segid	"	A"	and	resid	9	and	name	HN)	(segid	"	A"	and	resid	8	and	name	HA)	2.187	0.598	0.598	1
assign	(segid	"	A"	and	resid	19	and	name	HE1)	(segid	"	A"	and	resid	17	and	name	HA2)	3.326	1.383	1.383	2
assign	(segid	"	A"	and	resid	19	and	name	HZ)	(segid	"	A"	and	resid	17	and	name	HA2)	3.651	1.666	1.666	2
assign	(segid	"	A"	and	resid	9	and	name	HN)	(segid	"	A"	and	resid	8	and	name	HD1)	4.094	2.095	2.095	1
assign	(segid	"	A"	and	resid	7	and	name	HN)	(segid	"	A"	and	resid	6	and	name	HD1)	3.527	1.555	1.555	1
assign	(segid	"	A"	and	resid	18	and	name	HZ3)	(segid	"	A"	and	resid	18	and	name	HB1)	3.631	1.648	1.648	0
assign	(segid	"	A"	and	resid	17	and	name	HN)	(segid	"	A"	and	resid	18	and	name	HB1)	3.365	1.415	1.415	1
assign	(segid	"	A"	and	resid	11	and	name	HN)	(segid	"	A"	and	resid	13	and	name	HE1)	3.349	1.402	1.402	2
assign	(segid	"	A"	and	resid	18	and	name	HE3)	(segid	"	A"	and	resid	19	and	name	HB1)	3.234	1.308	1.308	1
assign	(segid	"	A"	and	resid	18	and	name	HD1)	(segid	"	A"	and	resid	19	and	name	HB1)	2.955	1.091	1.091	1
assign	(segid	"	A"	and	resid	18	and	name	HE1)	(segid	"	A"	and	resid	19	and	name	HB1)	3.524	1.552	1.552	1
assign	(segid	"	A"	and	resid	18	and	name	HN)	(segid	"	A"	and	resid	19	and	name	HB1)	3.021	1.141	1.141	1
assign	(segid	"	A"	and	resid	19	and	name	HE1)	(segid	"	A"	and	resid	19	and	name	HB1)	2.838	1.007	1.007	0
assign	(segid	"	A"	and	resid	19	and	name	HD1)	(segid	"	A"	and	resid	19	and	name	HB1)	2.53	0.8	0.8	0
assign	(segid	"	A"	and	resid	9	and	name	HN)	(segid	"	A"	and	resid	8	and	name	HB2)	3.137	1.23	1.23	1
assign	(segid	"	A"	and	resid	10	and	name	HN)	(segid	"	A"	and	resid	8	and	name	HB2)	3.614	1.632	1.632	2
assign	(segid	"	A"	and	resid	4	and	name	HN)	(segid	"	A"	and	resid	3	and	name	HB2)	3.352	1.405	1.405	1
assign	(segid	"	A"	and	resid	1	and	name	HT3)	(segid	"	A"	and	resid	8	and	name	HG1)	2.683	0.9	0.9	7
assign	(segid	"	A"	and	resid	9	and	name	HN)	(segid	"	A"	and	resid	8	and	name	HB1)	2.885	1.041	1.041	1
assign	(segid	"	A"	and	resid	11	and	name	HN)	(segid	"	A"	and	resid	8	and	name	HB1)	3.269	1.336	1.336	3
assign	(segid	"	A"	and	resid	12	and	name	HE1)	(segid	"	A"	and	resid	7	and	name	HB)	3.526	1.554	1.554	5
assign	(segid	"	A"	and	resid	12	and	name	HD1)	(segid	"	A"	and	resid	7	and	name	HB)	3.518	1.547	1.547	5
assign	(segid	"	A"	and	resid	19	and	name	HE1)	(segid	"	A"	and	resid	6	and	name	HB1)	4.084	2.084	2.084	13
assign	(segid	"	A"	and	resid	19	and	name	HD1)	(segid	"	A"	and	resid	2	and	name	HG2)	3.079	1.185	1.185	17
assign	(segid	"	A"	and	resid	19	and	name	HE1)	(segid	"	A"	and	resid	6	and	name	HG1)	4.042	2.042	2.042	13
assign	(segid	"	A"	and	resid	10	and	name	HN)	(segid	"	A"	and	resid	9	and	name	HB2)	2.609	0.851	0.851	1
assign	(segid	"	A"	and	resid	11	and	name	HN)	(segid	"	A"	and	resid	9	and	name	HB2)	3.254	1.324	1.324	2
assign	(segid	"	A"	and	resid	12	and	name	HE1)	(segid	"	A"	and	resid	9	and	name	HB2)	3.38	1.428	1.428	3
assign	(segid	"	A"	and	resid	12	and	name	HD1)	(segid	"	A"	and	resid	9	and	name	HB2)	3.265	1.333	1.333	3
assign	(segid	"	A"	and	resid	15	and	name	HN)	(segid	"	A"	and	resid	14	and	name	HG12)	3.159	1.248	1.248	1
assign	(segid	"	A"	and	resid	12	and	name	HD1)	(segid	"	A"	and	resid	14	and	name	HG22)	2.87	1.03	1.03	2
assign	(segid	"	A"	and	resid	12	and	name	HE1)	(segid	"	A"	and	resid	1	and	name	HG22)	2.92	1.066	1.066	11
assign	(segid	"	A"	and	resid	18	and	name	HE1)	(segid	"	A"	and	resid	14	and	name	HG22)	3.401	1.446	1.446	4
assign	(segid	"	A"	and	resid	19	and	name	HN)	(segid	"	A"	and	resid	14	and	name	HG22)	3.598	1.618	1.618	5
assign	(segid	"	A"	and	resid	18	and	name	HE3)	(segid	"	A"	and	resid	14	and	name	HG22)	3.382	1.43	1.43	4
assign	(segid	"	A"	and	resid	18	and	name	HZ3)	(segid	"	A"	and	resid	14	and	name	HG22)	3.284	1.348	1.348	4
assign	(segid	"	A"	and	resid	18	and	name	HH2)	(segid	"	A"	and	resid	14	and	name	HG22)	3.322	1.379	1.379	4
assign	(segid	"	A"	and	resid	18	and	name	HD1)	(segid	"	A"	and	resid	14	and	name	HG22)	3.121	1.217	1.217	4
assign	(segid	"	A"	and	resid	4	and	name	HA)	(segid	"	A"	and	resid	5	and	name	HA2)	3.178	1.262	1.262	1
assign	(segid	"	A"	and	resid	7	and	name	HA)	(segid	"	A"	and	resid	8	and	name	HD1)	2.598	0.844	0.844	1
assign	(segid	"	A"	and	resid	12	and	name	HB2)	(segid	"	A"	and	resid	9	and	name	HA)	3.36	1.411	1.411	3
assign	(segid	"	A"	and	resid	16	and	name	HB2)	(segid	"	A"	and	resid	13	and	name	HA)	3.177	1.262	1.262	3
assign	(segid	"	A"	and	resid	18	and	name	HB1)	(segid	"	A"	and	resid	14	and	name	HA)	3.623	1.64	1.64	4
assign	(segid	"	A"	and	resid	17	and	name	HA1)	(segid	"	A"	and	resid	19	and	name	HB1)	3.402	1.447	1.447	2
assign	(segid	"	A"	and	resid	6	and	name	HB1)	(segid	"	A"	and	resid	8	and	name	HD2)	3.788	1.794	1.794	2
assign	(segid	"	A"	and	resid	7	and	name	HB)	(segid	"	A"	and	resid	10	and	name	HB1)	3.304	1.365	1.365	3
assign	(segid	"	A"	and	resid	7	and	name	HG22)	(segid	"	A"	and	resid	10	and	name	HB1)	2.781	0.967	0.967	3
assign	(segid	"	A"	and	resid	7	and	name	HG22)	(segid	"	A"	and	resid	8	and	name	HD1)	2.949	1.087	1.087	1
assign	(segid	"	A"	and	resid	14	and	name	HD12)	(segid	"	A"	and	resid	18	and	name	HB1)	3.335	1.39	1.39	4
assign	(segid	"	A"	and	resid	9	and	name	HB2)	(segid	"	A"	and	resid	12	and	name	HB1)	3.126	1.221	1.221	3
assign	(segid	"	A"	and	resid	14	and	name	HD12)	(segid	"	A"	and	resid	15	and	name	HB1)	2.909	1.058	1.058	1
assign	(segid	"	A"	and	resid	14	and	name	HG22)	(segid	"	A"	and	resid	15	and	name	HB1)	2.774	0.962	0.962	1
assign	(segid	"	A"	and	resid	11	and	name	HB2)	(segid	"	A"	and	resid	8	and	name	HB1)	3.279	1.344	1.344	3
assign	(segid	"	A"	and	resid	10	and	name	HA)	(segid	"	A"	and	resid	13	and	name	HD1)	3.536	1.563	1.563	3
assign	(segid	"	A"	and	resid	8	and	name	HD1)	(segid	"	A"	and	resid	6	and	name	HG1)	3.998	1.998	1.998	2
assign	(segid	"	A"	and	resid	1	and	name	HA)	(segid	"	A"	and	resid	7	and	name	HG11)	2.933	1.075	1.075	6
assign	(segid	"	A"	and	resid	5	and	name	HA2)	(segid	"	A"	and	resid	1	and	name	HG12)	3.521	1.549	1.549	4
assign	(segid	"	A"	and	resid	8	and	name	HD2)	(segid	"	A"	and	resid	7	and	name	HG12)	3.66	1.675	1.675	1
assign	(segid	"	A"	and	resid	13	and	name	HA)	(segid	"	A"	and	resid	14	and	name	HG22)	3.084	1.189	1.189	1
assign	(segid	"	A"	and	resid	11	and	name	HA)	(segid	"	A"	and	resid	14	and	name	HG22)	3.089	1.192	1.192	3
assign	(segid	"	A"	and	resid	5	and	name	HA2)	(segid	"	A"	and	resid	1	and	name	HG22)	3.446	1.484	1.484	4
assign	(segid	"	A"	and	resid	16	and	name	HB2)	(segid	"	A"	and	resid	13	and	name	HD1)	3.532	1.56	1.56	3
assign	(segid	"	A"	and	resid	16	and	name	HB2)	(segid	"	A"	and	resid	13	and	name	HG2)	3.824	1.828	1.828	3
assign	(segid	"	A"	and	resid	12	and	name	HB1)	(segid	"	A"	and	resid	14	and	name	HG22)	3.122	1.219	1.219	2
assign	(segid	"	A"	and	resid	14	and	name	HG22)	(segid	"	A"	and	resid	18	and	name	HB1)	3.153	1.243	1.243	4
assign	(segid	"	A"	and	resid	12	and	name	HB2)	(segid	"	A"	and	resid	14	and	name	HG22)	3.379	1.427	1.427	2
assign	(segid	"	A"	and	resid	5	and	name	HN)	(segid	"	A"	and	resid	4	and	name	HG21)	2.977	1.107	1.107	1
assign	(segid	"	A"	and	resid	13	and	name	HG1)	(segid	"	A"	and	resid	16	and	name	HN)	3.941	1.942	1.942	3
assign	(segid	"	A"	and	resid	13	and	name	HG2)	(segid	"	A"	and	resid	16	and	name	HN)	3.944	1.945	1.945	3
assign	(segid	"	A"	and	resid	12	and	name	HB2)	(segid	"	A"	and	resid	17	and	name	HN)	3.585	1.606	1.606	5
assign	(segid	"	A"	and	resid	2	and	name	HG1)	(segid	"	A"	and	resid	4	and	name	HN)	3.672	1.685	1.685	2
assign	(segid	"	A"	and	resid	6	and	name	HN)	(segid	"	A"	and	resid	5	and	name	HA2)	2.423	0.734	0.734	1
assign	(segid	"	A"	and	resid	11	and	name	HA)	(segid	"	A"	and	resid	14	and	name	HN)	2.852	1.017	1.017	3
assign	(segid	"	A"	and	resid	9	and	name	HB2)	(segid	"	A"	and	resid	12	and	name	HN)	3.408	1.452	1.452	3
assign	(segid	"	A"	and	resid	12	and	name	HB2)	(segid	"	A"	and	resid	18	and	name	HE3)	3.984	1.984	1.984	6
assign	(segid	"	A"	and	resid	15	and	name	HB1)	(segid	"	A"	and	resid	18	and	name	HE3)	3.607	1.626	1.626	3
assign	(segid	"	A"	and	resid	16	and	name	HB2)	(segid	"	A"	and	resid	18	and	name	HE3)	3.871	1.874	1.874	2
assign	(segid	"	A"	and	resid	14	and	name	HD12)	(segid	"	A"	and	resid	18	and	name	HE3)	3.611	1.63	1.63	4
assign	(segid	"	A"	and	resid	18	and	name	HZ2)	(segid	"	A"	and	resid	14	and	name	HG22)	3.043	1.158	1.158	4
assign	(segid	"	A"	and	resid	12	and	name	HD1)	(segid	"	A"	and	resid	9	and	name	HA)	3.292	1.355	1.355	3
assign	(segid	"	A"	and	resid	18	and	name	HD1)	(segid	"	A"	and	resid	14	and	name	HG12)	3.999	1.999	1.999	4
assign	(segid	"	A"	and	resid	14	and	name	HD12)	(segid	"	A"	and	resid	18	and	name	HD1)	3.102	1.203	1.203	4
assign	(segid	"	A"	and	resid	12	and	name	HB2)	(segid	"	A"	and	resid	12	and	name	HD1)	2.721	0.925	0.925	0
assign	(segid	"	A"	and	resid	12	and	name	HB1)	(segid	"	A"	and	resid	12	and	name	HD1)	2.746	0.943	0.943	0
assign	(segid	"	A"	and	resid	16	and	name	HB2)	(segid	"	A"	and	resid	12	and	name	HE1)	3.695	1.707	1.707	4
assign	(segid	"	A"	and	resid	12	and	name	HE1)	(segid	"	A"	and	resid	9	and	name	HA)	3.787	1.792	1.792	3
assign	(segid	"	A"	and	resid	7	and	name	HG22)	(segid	"	A"	and	resid	12	and	name	HE1)	3.572	1.595	1.595	5
assign	(segid	"	A"	and	resid	14	and	name	HG22)	(segid	"	A"	and	resid	12	and	name	HE1)	3.636	1.653	1.653	2
assign	(segid	"	A"	and	resid	7	and	name	HD12)	(segid	"	A"	and	resid	12	and	name	HE1)	3.482	1.515	1.515	5
assign	(segid	"	A"	and	resid	12	and	name	HB2)	(segid	"	A"	and	resid	12	and	name	HE1)	3.166	1.253	1.253	0
assign	(segid	"	A"	and	resid	12	and	name	HE1)	(segid	"	A"	and	resid	12	and	name	HB1)	3.106	1.206	1.206	0
assign	(segid	"	A"	and	resid	4	and	name	HN)	(segid	"	A"	and	resid	3	and	name	HA)	2.344	0.686	0.686	1
assign	(segid	"	A"	and	resid	18	and	name	HZ3)	(segid	"	A"	and	resid	19	and	name	HB1)	3.445	1.483	1.483	1
assign	(segid	"	A"	and	resid	12	and	name	HE1)	(segid	"	A"	and	resid	13	and	name	HZ2)	3.541	1.568	1.568	1
assign	(segid	"	A"	and	resid	12	and	name	HE1)	(segid	"	A"	and	resid	19	and	name	HE1)	3.181	1.265	1.265	7
assign	(segid	"	A"	and	resid	18	and	name	HN)	(segid	"	A"	and	resid	18	and	name	HE3)	2.964	1.098	1.098	0
assign	(segid	"	A"	and	resid	12	and	name	HE1)	(segid	"	A"	and	resid	12	and	name	HA)	3.024	1.143	1.143	0
assign	(segid	"	A"	and	resid	9	and	name	HA)	(segid	"	A"	and	resid	10	and	name	HN)	2.383	0.71	0.71	1
assign	(segid	"	A"	and	resid	11	and	name	HN)	(segid	"	A"	and	resid	10	and	name	HB1)	2.658	0.883	0.883	1
assign	(segid	"	A"	and	resid	1	and	name	HA)	(segid	"	A"	and	resid	2	and	name	HN)	2.369	0.701	0.701	1
assign	(segid	"	A"	and	resid	7	and	name	HN)	(segid	"	A"	and	resid	6	and	name	HA)	2.15	0.578	0.578	1
assign	(segid	"	A"	and	resid	18	and	name	HZ2)	(segid	"	A"	and	resid	19	and	name	HB1)	3.393	1.439	1.439	1
assign	(segid	"	A"	and	resid	18	and	name	HH2)	(segid	"	A"	and	resid	19	and	name	HB1)	3.538	1.565	1.565	1
assign	(segid	"	A"	and	resid	18	and	name	HZ3)	(segid	"	A"	and	resid	15	and	name	HA)	3.91	1.911	1.911	3
assign	(segid	"	A"	and	resid	8	and	name	HB2)	(segid	"	A"	and	resid	9	and	name	HB2)	3.339	1.393	1.393	1
assign	(segid	"	A"	and	resid	7	and	name	HG22)	(segid	"	A"	and	resid	8	and	name	HB2)	3.772	1.778	1.778	1
assign	(segid	"	A"	and	resid	2	and	name	HG2)	(segid	"	A"	and	resid	4	and	name	HG21)	3.353	1.405	1.405	2
assign	(segid	"	A"	and	resid	14	and	name	HG11)	(segid	"	A"	and	resid	14	and	name	HG12)	2.162	0.584	0.584	0
assign	(segid	"	A"	and	resid	14	and	name	HB)	(segid	"	A"	and	resid	14	and	name	HG12)	3.139	1.232	1.232	0
assign	(segid	"	A"	and	resid	8	and	name	HB1)	(segid	"	A"	and	resid	9	and	name	HB2)	3.499	1.53	1.53	1
assign	(segid	"	A"	and	resid	5	and	name	HA2)	(segid	"	A"	and	resid	8	and	name	HG1)	4.302	2.313	2.313	3
assign	(segid	"	A"	and	resid	8	and	name	HD1)	(segid	"	A"	and	resid	9	and	name	HB2)	4.112	2.114	2.114	1
assign	(segid	"	A"	and	resid	12	and	name	HB2)	(segid	"	A"	and	resid	7	and	name	HB)	4.573	2.614	2.614	5
assign	(segid	"	A"	and	resid	8	and	name	HB1)	(segid	"	A"	and	resid	12	and	name	HN)	4.296	2.307	2.307	4
assign	(segid	"	A"	and	resid	7	and	name	HG22)	(segid	"	A"	and	resid	18	and	name	HE3)	4.383	2.401	2.401	11
assign	(segid	"	A"	and	resid	5	and	name	HA2)	(segid	"	A"	and	resid	2	and	name	HE)	4.32	2.333	2.333	3
assign	(segid	"	A"	and	resid	15	and	name	HA)	(segid	"	A"	and	resid	18	and	name	HD1)	4.267	2.276	2.276	3
assign	(segid	"	A"	and	resid	13	and	name	HG2)	(segid	"	A"	and	resid	12	and	name	HE1)	4.451	2.477	2.477	1
assign	(segid	"	A"	and	resid	12	and	name	HE1)	(segid	"	A"	and	resid	14	and	name	HG12)	4.573	2.615	2.615	2
assign	(segid	"	A"	and	resid	5	and	name	HA2)	(segid	"	A"	and	resid	12	and	name	HE1)	4.956	3.071	3.071	7
assign	(segid	"	A"	and	resid	8	and	name	HB1)	(segid	"	A"	and	resid	12	and	name	HE1)	4.679	2.736	2.736	4
assign	(segid	"	A"	and	resid	13	and	name	HG1)	(segid	"	A"	and	resid	12	and	name	HE1)	4.401	2.421	2.421	1
assign	(segid	"	A"	and	resid	18	and	name	HH2)	(segid	"	A"	and	resid	2	and	name	HG2)	4.434	2.458	2.458	16
assign	(segid	"	A"	and	resid	3	and	name	HN)	(segid	"	A"	and	resid	2	and	name	HB1)	2.697	0.909	0.909	1
assign	(segid	"	A"	and	resid	3	and	name	HN)	(segid	"	A"	and	resid	2	and	name	HB2)	2.752	0.947	0.947	1
assign	(segid	"	A"	and	resid	4	and	name	HB)	(segid	"	A"	and	resid	5	and	name	HN)	2.863	1.025	1.025	1
assign	(segid	"	A"	and	resid	4	and	name	HA)	(segid	"	A"	and	resid	5	and	name	HN)	2.206	0.608	0.608	1
assign	(segid	"	A"	and	resid	7	and	name	HN)	(segid	"	A"	and	resid	6	and	name	HG1)	2.834	1.004	1.004	1
assign	(segid	"	A"	and	resid	7	and	name	HN)	(segid	"	A"	and	resid	6	and	name	HG2)	2.934	1.076	1.076	1
assign	(segid	"	A"	and	resid	7	and	name	HN)	(segid	"	A"	and	resid	6	and	name	HB2)	3.079	1.185	1.185	1
assign	(segid	"	A"	and	resid	7	and	name	HN)	(segid	"	A"	and	resid	6	and	name	HB1)	2.669	0.89	0.89	1
assign	(segid	"	A"	and	resid	8	and	name	HD1)	(segid	"	A"	and	resid	7	and	name	HN)	3.641	1.657	1.657	1
assign	(segid	"	A"	and	resid	8	and	name	HD2)	(segid	"	A"	and	resid	7	and	name	HB)	2.913	1.061	1.061	1
assign	(segid	"	A"	and	resid	8	and	name	HD1)	(segid	"	A"	and	resid	7	and	name	HB)	2.964	1.098	1.098	1
assign	(segid	"	A"	and	resid	7	and	name	HG22)	(segid	"	A"	and	resid	8	and	name	HD2)	2.795	0.977	0.977	1
assign	(segid	"	A"	and	resid	10	and	name	HB1)	(segid	"	A"	and	resid	7	and	name	HA)	2.275	0.647	0.647	3
assign	(segid	"	A"	and	resid	12	and	name	HN)	(segid	"	A"	and	resid	11	and	name	HB2)	2.777	0.964	0.964	1
assign	(segid	"	A"	and	resid	11	and	name	HA)	(segid	"	A"	and	resid	12	and	name	HN)	2.531	0.801	0.801	1
assign	(segid	"	A"	and	resid	13	and	name	HN)	(segid	"	A"	and	resid	12	and	name	HB2)	2.648	0.876	0.876	1
assign	(segid	"	A"	and	resid	12	and	name	HA)	(segid	"	A"	and	resid	16	and	name	HN)	2.474	0.765	0.765	4
assign	(segid	"	A"	and	resid	14	and	name	HN)	(segid	"	A"	and	resid	18	and	name	HE3)	3.43	1.47	1.47	4
assign	(segid	"	A"	and	resid	17	and	name	HA1)	(segid	"	A"	and	resid	18	and	name	HE1)	4.895	2.995	2.995	1
assign	(segid	"	A"	and	resid	18	and	name	HE1)	(segid	"	A"	and	resid	17	and	name	HA2)	4.627	2.676	2.676	1
assign	(segid	"	A"	and	resid	16	and	name	HB2)	(segid	"	A"	and	resid	19	and	name	HE1)	3.549	1.575	1.575	3
assign	(segid	"	A"	and	resid	18	and	name	HE3)	(segid	"	A"	and	resid	15	and	name	HN)	3.803	1.808	1.808	3
assign	(segid	"	A"	and	resid	1	and	name	HT3)	(segid	"	A"	and	resid	1	and	name	HB)	2.825	0.997	0.997	0
assign	(segid	"	A"	and	resid	1	and	name	HT3)	(segid	"	A"	and	resid	1	and	name	HG12)	3.158	1.247	1.247	0
assign	(segid	"	A"	and	resid	1	and	name	HT3)	(segid	"	A"	and	resid	1	and	name	HD12)	3.138	1.231	1.231	0
assign	(segid	"	A"	and	resid	1	and	name	HA)	(segid	"	A"	and	resid	1	and	name	HD12)	2.368	0.701	0.701	0
assign	(segid	"	A"	and	resid	1	and	name	HA)	(segid	"	A"	and	resid	1	and	name	HG22)	2.335	0.682	0.682	0
assign	(segid	"	A"	and	resid	1	and	name	HA)	(segid	"	A"	and	resid	1	and	name	HG12)	2.786	0.97	0.97	0
assign	(segid	"	A"	and	resid	1	and	name	HA)	(segid	"	A"	and	resid	1	and	name	HG11)	2.96	1.095	1.095	0
assign	(segid	"	A"	and	resid	1	and	name	HA)	(segid	"	A"	and	resid	1	and	name	HB)	2.58	0.832	0.832	0
assign	(segid	"	A"	and	resid	1	and	name	HT3)	(segid	"	A"	and	resid	1	and	name	HA)	3.082	1.187	1.187	0
assign	(segid	"	A"	and	resid	1	and	name	HB)	(segid	"	A"	and	resid	1	and	name	HD12)	2.466	0.76	0.76	0
assign	(segid	"	A"	and	resid	1	and	name	HG12)	(segid	"	A"	and	resid	1	and	name	HG11)	2.199	0.604	0.604	0
assign	(segid	"	A"	and	resid	1	and	name	HG12)	(segid	"	A"	and	resid	1	and	name	HG22)	2.124	0.564	0.564	0
assign	(segid	"	A"	and	resid	1	and	name	HG12)	(segid	"	A"	and	resid	1	and	name	HD12)	2.174	0.591	0.591	0
assign	(segid	"	A"	and	resid	1	and	name	HG11)	(segid	"	A"	and	resid	1	and	name	HG22)	2.398	0.719	0.719	0
assign	(segid	"	A"	and	resid	1	and	name	HG11)	(segid	"	A"	and	resid	1	and	name	HD12)	2.593	0.84	0.84	0
assign	(segid	"	A"	and	resid	1	and	name	HB)	(segid	"	A"	and	resid	1	and	name	HG22)	2.225	0.619	0.619	0
assign	(segid	"	A"	and	resid	1	and	name	HT3)	(segid	"	A"	and	resid	1	and	name	HG22)	3.045	1.159	1.159	0
assign	(segid	"	A"	and	resid	1	and	name	HT3)	(segid	"	A"	and	resid	1	and	name	HG11)	3.437	1.477	1.477	0
assign	(segid	"	A"	and	resid	1	and	name	HB)	(segid	"	A"	and	resid	1	and	name	HG12)	3.216	1.293	1.293	0
assign	(segid	"	A"	and	resid	1	and	name	HB)	(segid	"	A"	and	resid	1	and	name	HG11)	2.748	0.944	0.944	0
assign	(segid	"	A"	and	resid	2	and	name	HN)	(segid	"	A"	and	resid	2	and	name	HD2)	3.49	1.522	1.522	0
assign	(segid	"	A"	and	resid	2	and	name	HN)	(segid	"	A"	and	resid	2	and	name	HA)	2.19	0.6	0.6	0
assign	(segid	"	A"	and	resid	2	and	name	HN)	(segid	"	A"	and	resid	2	and	name	HE)	3.418	1.46	1.46	0
assign	(segid	"	A"	and	resid	2	and	name	HE)	(segid	"	A"	and	resid	2	and	name	HA)	3.138	1.231	1.231	0
assign	(segid	"	A"	and	resid	2	and	name	HE)	(segid	"	A"	and	resid	2	and	name	HD2)	2.444	0.747	0.747	0
assign	(segid	"	A"	and	resid	2	and	name	HN)	(segid	"	A"	and	resid	2	and	name	HB2)	2.681	0.898	0.898	0
assign	(segid	"	A"	and	resid	2	and	name	HN)	(segid	"	A"	and	resid	2	and	name	HB1)	2.637	0.869	0.869	0
assign	(segid	"	A"	and	resid	2	and	name	HN)	(segid	"	A"	and	resid	2	and	name	HG1)	3.062	1.172	1.172	0
assign	(segid	"	A"	and	resid	2	and	name	HN)	(segid	"	A"	and	resid	2	and	name	HG2)	3.098	1.199	1.199	0
assign	(segid	"	A"	and	resid	2	and	name	HE)	(segid	"	A"	and	resid	2	and	name	HB2)	3.308	1.368	1.368	0
assign	(segid	"	A"	and	resid	2	and	name	HE)	(segid	"	A"	and	resid	2	and	name	HB1)	3.279	1.344	1.344	0
assign	(segid	"	A"	and	resid	2	and	name	HE)	(segid	"	A"	and	resid	2	and	name	HG1)	3.317	1.375	1.375	0
assign	(segid	"	A"	and	resid	2	and	name	HE)	(segid	"	A"	and	resid	2	and	name	HG2)	3.152	1.242	1.242	0
assign	(segid	"	A"	and	resid	2	and	name	HA)	(segid	"	A"	and	resid	2	and	name	HB1)	2.919	1.065	1.065	0
assign	(segid	"	A"	and	resid	2	and	name	HA)	(segid	"	A"	and	resid	2	and	name	HB2)	2.8	0.98	0.98	0
assign	(segid	"	A"	and	resid	2	and	name	HA)	(segid	"	A"	and	resid	2	and	name	HD2)	3.184	1.268	1.268	0
assign	(segid	"	A"	and	resid	2	and	name	HD2)	(segid	"	A"	and	resid	2	and	name	HG2)	2.541	0.807	0.807	0
assign	(segid	"	A"	and	resid	2	and	name	HD2)	(segid	"	A"	and	resid	2	and	name	HG1)	2.713	0.92	0.92	0
assign	(segid	"	A"	and	resid	2	and	name	HD2)	(segid	"	A"	and	resid	2	and	name	HB1)	2.86	1.022	1.022	0
assign	(segid	"	A"	and	resid	2	and	name	HD2)	(segid	"	A"	and	resid	2	and	name	HB2)	2.903	1.054	1.054	0
assign	(segid	"	A"	and	resid	2	and	name	HG2)	(segid	"	A"	and	resid	2	and	name	HB2)	2.339	0.684	0.684	0
assign	(segid	"	A"	and	resid	2	and	name	HB1)	(segid	"	A"	and	resid	2	and	name	HB2)	1.699	0.361	0.361	0
assign	(segid	"	A"	and	resid	2	and	name	HG1)	(segid	"	A"	and	resid	2	and	name	HB2)	2.149	0.577	0.577	0
assign	(segid	"	A"	and	resid	2	and	name	HB1)	(segid	"	A"	and	resid	2	and	name	HG1)	1.875	0.44	0.44	0
assign	(segid	"	A"	and	resid	2	and	name	HG1)	(segid	"	A"	and	resid	2	and	name	HG2)	1.593	0.317	0.317	0
assign	(segid	"	A"	and	resid	2	and	name	HB1)	(segid	"	A"	and	resid	2	and	name	HG2)	2.032	0.516	0.516	0
assign	(segid	"	A"	and	resid	2	and	name	HA)	(segid	"	A"	and	resid	2	and	name	HG1)	3.11	1.209	1.209	0
assign	(segid	"	A"	and	resid	2	and	name	HA)	(segid	"	A"	and	resid	2	and	name	HG2)	2.973	1.105	1.105	0
assign	(segid	"	A"	and	resid	3	and	name	HN)	(segid	"	A"	and	resid	3	and	name	HA)	2.656	0.882	0.882	0
assign	(segid	"	A"	and	resid	3	and	name	HN)	(segid	"	A"	and	resid	3	and	name	HB2)	3.053	1.165	1.165	0
assign	(segid	"	A"	and	resid	3	and	name	HN)	(segid	"	A"	and	resid	3	and	name	HB1)	2.835	1.005	1.005	0
assign	(segid	"	A"	and	resid	3	and	name	HN)	(segid	"	A"	and	resid	3	and	name	HG2)	3.124	1.22	1.22	0
assign	(segid	"	A"	and	resid	3	and	name	HB2)	(segid	"	A"	and	resid	3	and	name	HB1)	2.029	0.514	0.514	0
assign	(segid	"	A"	and	resid	3	and	name	HG2)	(segid	"	A"	and	resid	3	and	name	HB1)	2.756	0.949	0.949	0
assign	(segid	"	A"	and	resid	3	and	name	HG2)	(segid	"	A"	and	resid	3	and	name	HB2)	2.648	0.877	0.877	0
assign	(segid	"	A"	and	resid	3	and	name	HA)	(segid	"	A"	and	resid	3	and	name	HG2)	3.147	1.238	1.238	0
assign	(segid	"	A"	and	resid	3	and	name	HA)	(segid	"	A"	and	resid	3	and	name	HB2)	3.097	1.199	1.199	0
assign	(segid	"	A"	and	resid	3	and	name	HA)	(segid	"	A"	and	resid	3	and	name	HB1)	2.992	1.119	1.119	0
assign	(segid	"	A"	and	resid	3	and	name	HN)	(segid	"	A"	and	resid	1	and	name	HA)	2.441	0.745	0.745	2
assign	(segid	"	A"	and	resid	1	and	name	HB)	(segid	"	A"	and	resid	2	and	name	HN)	2.736	0.936	0.936	1
assign	(segid	"	A"	and	resid	1	and	name	HB)	(segid	"	A"	and	resid	3	and	name	HN)	2.752	0.947	0.947	2
assign	(segid	"	A"	and	resid	2	and	name	HN)	(segid	"	A"	and	resid	1	and	name	HG12)	3.135	1.228	1.228	1
assign	(segid	"	A"	and	resid	3	and	name	HN)	(segid	"	A"	and	resid	1	and	name	HG12)	3.131	1.225	1.225	2
assign	(segid	"	A"	and	resid	3	and	name	HN)	(segid	"	A"	and	resid	1	and	name	HD12)	3.086	1.191	1.191	2
assign	(segid	"	A"	and	resid	3	and	name	HN)	(segid	"	A"	and	resid	1	and	name	HG22)	3.047	1.161	1.161	2
assign	(segid	"	A"	and	resid	3	and	name	HN)	(segid	"	A"	and	resid	2	and	name	HG2)	3.138	1.231	1.231	1
assign	(segid	"	A"	and	resid	3	and	name	HN)	(segid	"	A"	and	resid	2	and	name	HG1)	3.138	1.231	1.231	1
assign	(segid	"	A"	and	resid	4	and	name	HB)	(segid	"	A"	and	resid	4	and	name	HN)	2.72	0.925	0.925	0
assign	(segid	"	A"	and	resid	4	and	name	HA)	(segid	"	A"	and	resid	4	and	name	HB)	1.733	0.376	0.376	0
assign	(segid	"	A"	and	resid	4	and	name	HB)	(segid	"	A"	and	resid	4	and	name	HG21)	2.468	0.762	0.762	0
assign	(segid	"	A"	and	resid	4	and	name	HA)	(segid	"	A"	and	resid	4	and	name	HG21)	2.563	0.821	0.821	0
assign	(segid	"	A"	and	resid	4	and	name	HG21)	(segid	"	A"	and	resid	4	and	name	HN)	2.877	1.034	1.034	0
assign	(segid	"	A"	and	resid	4	and	name	HA)	(segid	"	A"	and	resid	4	and	name	HN)	2.412	0.727	0.727	0
assign	(segid	"	A"	and	resid	3	and	name	HG2)	(segid	"	A"	and	resid	4	and	name	HN)	3.591	1.612	1.612	1
assign	(segid	"	A"	and	resid	4	and	name	HN)	(segid	"	A"	and	resid	3	and	name	HB1)	3.057	1.168	1.168	1
assign	(segid	"	A"	and	resid	4	and	name	HN)	(segid	"	A"	and	resid	3	and	name	HN)	2.3	0.661	0.661	1
assign	(segid	"	A"	and	resid	3	and	name	HN)	(segid	"	A"	and	resid	2	and	name	HA)	2.19	0.6	0.6	1
assign	(segid	"	A"	and	resid	3	and	name	HN)	(segid	"	A"	and	resid	2	and	name	HD2)	3.52	1.549	1.549	1
assign	(segid	"	A"	and	resid	1	and	name	HT3)	(segid	"	A"	and	resid	2	and	name	HN)	2.577	0.83	0.83	1
assign	(segid	"	A"	and	resid	2	and	name	HN)	(segid	"	A"	and	resid	1	and	name	HG11)	3.145	1.236	1.236	1
assign	(segid	"	A"	and	resid	2	and	name	HN)	(segid	"	A"	and	resid	1	and	name	HD12)	3.044	1.158	1.158	1
assign	(segid	"	A"	and	resid	2	and	name	HN)	(segid	"	A"	and	resid	1	and	name	HG22)	2.71	0.918	0.918	1
assign	(segid	"	A"	and	resid	5	and	name	HN)	(segid	"	A"	and	resid	4	and	name	HN)	2.3	0.661	0.661	1
assign	(segid	"	A"	and	resid	5	and	name	HN)	(segid	"	A"	and	resid	5	and	name	HA2)	2.354	0.692	0.692	0
assign	(segid	"	A"	and	resid	6	and	name	HN)	(segid	"	A"	and	resid	6	and	name	HE)	3.756	1.764	1.764	0
assign	(segid	"	A"	and	resid	6	and	name	HN)	(segid	"	A"	and	resid	6	and	name	HA)	2.737	0.936	0.936	0
assign	(segid	"	A"	and	resid	6	and	name	HN)	(segid	"	A"	and	resid	6	and	name	HG1)	2.884	1.04	1.04	0
assign	(segid	"	A"	and	resid	6	and	name	HN)	(segid	"	A"	and	resid	6	and	name	HG2)	2.879	1.036	1.036	0
assign	(segid	"	A"	and	resid	6	and	name	HN)	(segid	"	A"	and	resid	6	and	name	HB2)	2.639	0.87	0.87	0
assign	(segid	"	A"	and	resid	6	and	name	HN)	(segid	"	A"	and	resid	6	and	name	HB1)	2.625	0.861	0.861	0
assign	(segid	"	A"	and	resid	6	and	name	HE)	(segid	"	A"	and	resid	6	and	name	HG1)	3.187	1.27	1.27	0
assign	(segid	"	A"	and	resid	6	and	name	HE)	(segid	"	A"	and	resid	6	and	name	HG2)	3.186	1.269	1.269	0
assign	(segid	"	A"	and	resid	6	and	name	HE)	(segid	"	A"	and	resid	6	and	name	HB2)	3.351	1.404	1.404	0
assign	(segid	"	A"	and	resid	6	and	name	HB1)	(segid	"	A"	and	resid	6	and	name	HE)	3.267	1.334	1.334	0
assign	(segid	"	A"	and	resid	6	and	name	HD1)	(segid	"	A"	and	resid	6	and	name	HE)	2.407	0.724	0.724	0
assign	(segid	"	A"	and	resid	6	and	name	HE)	(segid	"	A"	and	resid	6	and	name	HA)	3.27	1.336	1.336	0
assign	(segid	"	A"	and	resid	6	and	name	HA)	(segid	"	A"	and	resid	6	and	name	HG1)	3.015	1.136	1.136	0
assign	(segid	"	A"	and	resid	6	and	name	HA)	(segid	"	A"	and	resid	6	and	name	HB2)	2.882	1.038	1.038	0
assign	(segid	"	A"	and	resid	6	and	name	HA)	(segid	"	A"	and	resid	6	and	name	HB1)	2.751	0.946	0.946	0
assign	(segid	"	A"	and	resid	6	and	name	HD1)	(segid	"	A"	and	resid	6	and	name	HG1)	2.524	0.796	0.796	0
assign	(segid	"	A"	and	resid	6	and	name	HD1)	(segid	"	A"	and	resid	6	and	name	HG2)	2.454	0.753	0.753	0
assign	(segid	"	A"	and	resid	6	and	name	HD1)	(segid	"	A"	and	resid	6	and	name	HB2)	2.89	1.044	1.044	0
assign	(segid	"	A"	and	resid	6	and	name	HD1)	(segid	"	A"	and	resid	6	and	name	HB1)	2.719	0.924	0.924	0
assign	(segid	"	A"	and	resid	6	and	name	HB1)	(segid	"	A"	and	resid	6	and	name	HG1)	2.589	0.838	0.838	0
assign	(segid	"	A"	and	resid	6	and	name	HB2)	(segid	"	A"	and	resid	6	and	name	HG1)	2.224	0.618	0.618	0
assign	(segid	"	A"	and	resid	6	and	name	HG2)	(segid	"	A"	and	resid	6	and	name	HG1)	1.592	0.317	0.317	0
assign	(segid	"	A"	and	resid	6	and	name	HG2)	(segid	"	A"	and	resid	6	and	name	HB2)	1.895	0.449	0.449	0
assign	(segid	"	A"	and	resid	6	and	name	HB1)	(segid	"	A"	and	resid	6	and	name	HB2)	1.831	0.419	0.419	0
assign	(segid	"	A"	and	resid	6	and	name	HB1)	(segid	"	A"	and	resid	6	and	name	HG2)	2.223	0.618	0.618	0
assign	(segid	"	A"	and	resid	6	and	name	HA)	(segid	"	A"	and	resid	6	and	name	HG2)	2.953	1.09	1.09	0
assign	(segid	"	A"	and	resid	6	and	name	HA)	(segid	"	A"	and	resid	6	and	name	HD1)	2.998	1.124	1.124	0
assign	(segid	"	A"	and	resid	6	and	name	HN)	(segid	"	A"	and	resid	6	and	name	HD1)	3.544	1.57	1.57	0
assign	(segid	"	A"	and	resid	6	and	name	HN)	(segid	"	A"	and	resid	5	and	name	HN)	2.471	0.763	0.763	1
assign	(segid	"	A"	and	resid	7	and	name	HN)	(segid	"	A"	and	resid	7	and	name	HA)	2.3	0.661	0.661	0
assign	(segid	"	A"	and	resid	7	and	name	HN)	(segid	"	A"	and	resid	7	and	name	HB)	2.57	0.826	0.826	0
assign	(segid	"	A"	and	resid	7	and	name	HN)	(segid	"	A"	and	resid	7	and	name	HG11)	2.778	0.965	0.965	0
assign	(segid	"	A"	and	resid	7	and	name	HN)	(segid	"	A"	and	resid	7	and	name	HG22)	2.875	1.034	1.034	0
assign	(segid	"	A"	and	resid	7	and	name	HN)	(segid	"	A"	and	resid	7	and	name	HG12)	2.762	0.954	0.954	0
assign	(segid	"	A"	and	resid	7	and	name	HB)	(segid	"	A"	and	resid	7	and	name	HG11)	2.936	1.078	1.078	0
assign	(segid	"	A"	and	resid	7	and	name	HG11)	(segid	"	A"	and	resid	7	and	name	HG22)	2.594	0.841	0.841	0
assign	(segid	"	A"	and	resid	7	and	name	HB)	(segid	"	A"	and	resid	7	and	name	HG12)	3.242	1.313	1.313	0
assign	(segid	"	A"	and	resid	7	and	name	HG12)	(segid	"	A"	and	resid	7	and	name	HG22)	2.349	0.69	0.69	0
assign	(segid	"	A"	and	resid	7	and	name	HA)	(segid	"	A"	and	resid	7	and	name	HG22)	2.572	0.827	0.827	0
assign	(segid	"	A"	and	resid	7	and	name	HD12)	(segid	"	A"	and	resid	7	and	name	HA)	2.712	0.919	0.919	0
assign	(segid	"	A"	and	resid	7	and	name	HB)	(segid	"	A"	and	resid	7	and	name	HG22)	2.35	0.69	0.69	0
assign	(segid	"	A"	and	resid	7	and	name	HD12)	(segid	"	A"	and	resid	7	and	name	HB)	2.488	0.774	0.774	0
assign	(segid	"	A"	and	resid	7	and	name	HD12)	(segid	"	A"	and	resid	7	and	name	HG11)	2.398	0.719	0.719	0
assign	(segid	"	A"	and	resid	7	and	name	HD12)	(segid	"	A"	and	resid	7	and	name	HG12)	2.059	0.53	0.53	0
assign	(segid	"	A"	and	resid	7	and	name	HD12)	(segid	"	A"	and	resid	7	and	name	HG22)	1.419	0.252	0.252	0
assign	(segid	"	A"	and	resid	7	and	name	HN)	(segid	"	A"	and	resid	7	and	name	HD12)	2.958	1.094	1.094	0
assign	(segid	"	A"	and	resid	7	and	name	HG11)	(segid	"	A"	and	resid	7	and	name	HG12)	2.189	0.599	0.599	0
assign	(segid	"	A"	and	resid	7	and	name	HG12)	(segid	"	A"	and	resid	7	and	name	HA)	3.21	1.288	1.288	0
assign	(segid	"	A"	and	resid	7	and	name	HA)	(segid	"	A"	and	resid	7	and	name	HG11)	3.331	1.387	1.387	0
assign	(segid	"	A"	and	resid	7	and	name	HA)	(segid	"	A"	and	resid	7	and	name	HB)	3.015	1.136	1.136	0
assign	(segid	"	A"	and	resid	8	and	name	HB2)	(segid	"	A"	and	resid	8	and	name	HD1)	3.676	1.689	1.689	0
assign	(segid	"	A"	and	resid	8	and	name	HB2)	(segid	"	A"	and	resid	8	and	name	HD2)	3.355	1.407	1.407	0
assign	(segid	"	A"	and	resid	8	and	name	HB1)	(segid	"	A"	and	resid	8	and	name	HA)	2.795	0.976	0.976	0
assign	(segid	"	A"	and	resid	8	and	name	HB2)	(segid	"	A"	and	resid	8	and	name	HA)	2.708	0.917	0.917	0
assign	(segid	"	A"	and	resid	8	and	name	HG2)	(segid	"	A"	and	resid	8	and	name	HA)	3.167	1.254	1.254	0
assign	(segid	"	A"	and	resid	8	and	name	HB1)	(segid	"	A"	and	resid	8	and	name	HG2)	1.999	0.499	0.499	0
assign	(segid	"	A"	and	resid	8	and	name	HB1)	(segid	"	A"	and	resid	8	and	name	HG1)	1.602	0.321	0.321	0
assign	(segid	"	A"	and	resid	8	and	name	HB1)	(segid	"	A"	and	resid	8	and	name	HB2)	2.258	0.637	0.637	0
assign	(segid	"	A"	and	resid	8	and	name	HG1)	(segid	"	A"	and	resid	8	and	name	HB2)	2.579	0.831	0.831	0
assign	(segid	"	A"	and	resid	8	and	name	HG2)	(segid	"	A"	and	resid	8	and	name	HB2)	2.824	0.997	0.997	0
assign	(segid	"	A"	and	resid	8	and	name	HB1)	(segid	"	A"	and	resid	8	and	name	HD1)	2.732	0.933	0.933	0
assign	(segid	"	A"	and	resid	8	and	name	HB1)	(segid	"	A"	and	resid	8	and	name	HD2)	2.665	0.888	0.888	0
assign	(segid	"	A"	and	resid	8	and	name	HG1)	(segid	"	A"	and	resid	8	and	name	HD2)	2.792	0.975	0.975	0
assign	(segid	"	A"	and	resid	8	and	name	HG1)	(segid	"	A"	and	resid	8	and	name	HD1)	2.831	1.002	1.002	0
assign	(segid	"	A"	and	resid	8	and	name	HG2)	(segid	"	A"	and	resid	8	and	name	HD1)	2.975	1.106	1.106	0
assign	(segid	"	A"	and	resid	8	and	name	HG2)	(segid	"	A"	and	resid	8	and	name	HD2)	2.971	1.104	1.104	0
assign	(segid	"	A"	and	resid	8	and	name	HG1)	(segid	"	A"	and	resid	8	and	name	HA)	3.028	1.146	1.146	0
assign	(segid	"	A"	and	resid	8	and	name	HD2)	(segid	"	A"	and	resid	8	and	name	HD1)	2.196	0.603	0.603	0
assign	(segid	"	A"	and	resid	8	and	name	HA)	(segid	"	A"	and	resid	8	and	name	HD1)	2.792	0.974	0.974	0
assign	(segid	"	A"	and	resid	8	and	name	HD2)	(segid	"	A"	and	resid	8	and	name	HA)	2.318	0.672	0.672	0
assign	(segid	"	A"	and	resid	9	and	name	HA)	(segid	"	A"	and	resid	9	and	name	HN)	2.643	0.873	0.873	0
assign	(segid	"	A"	and	resid	9	and	name	HB2)	(segid	"	A"	and	resid	9	and	name	HN)	2.432	0.739	0.739	0
assign	(segid	"	A"	and	resid	9	and	name	HA)	(segid	"	A"	and	resid	9	and	name	HB2)	2.371	0.703	0.703	0
assign	(segid	"	A"	and	resid	10	and	name	HN)	(segid	"	A"	and	resid	10	and	name	HA)	2.329	0.678	0.678	0
assign	(segid	"	A"	and	resid	10	and	name	HA)	(segid	"	A"	and	resid	10	and	name	HB1)	2.257	0.637	0.637	0
assign	(segid	"	A"	and	resid	10	and	name	HN)	(segid	"	A"	and	resid	10	and	name	HB2)	2.559	0.819	0.819	0
assign	(segid	"	A"	and	resid	10	and	name	HB1)	(segid	"	A"	and	resid	10	and	name	HB2)	1.583	0.313	0.313	0
assign	(segid	"	A"	and	resid	10	and	name	HA)	(segid	"	A"	and	resid	10	and	name	HB2)	2.369	0.702	0.702	0
assign	(segid	"	A"	and	resid	10	and	name	HN)	(segid	"	A"	and	resid	10	and	name	HB1)	2.412	0.727	0.727	0
assign	(segid	"	A"	and	resid	11	and	name	HN)	(segid	"	A"	and	resid	11	and	name	HA)	2.369	0.702	0.702	0
assign	(segid	"	A"	and	resid	11	and	name	HB2)	(segid	"	A"	and	resid	11	and	name	HA)	2.297	0.66	0.66	0
assign	(segid	"	A"	and	resid	11	and	name	HN)	(segid	"	A"	and	resid	11	and	name	HB2)	2.467	0.761	0.761	0
assign	(segid	"	A"	and	resid	12	and	name	HD1)	(segid	"	A"	and	resid	12	and	name	HE1)	1.898	0.45	0.45	0
assign	(segid	"	A"	and	resid	12	and	name	HA)	(segid	"	A"	and	resid	12	and	name	HN)	2.541	0.807	0.807	0
assign	(segid	"	A"	and	resid	12	and	name	HN)	(segid	"	A"	and	resid	12	and	name	HB1)	2.472	0.764	0.764	0
assign	(segid	"	A"	and	resid	12	and	name	HN)	(segid	"	A"	and	resid	12	and	name	HB2)	2.525	0.797	0.797	0
assign	(segid	"	A"	and	resid	12	and	name	HA)	(segid	"	A"	and	resid	12	and	name	HB1)	2.671	0.892	0.892	0
assign	(segid	"	A"	and	resid	12	and	name	HB2)	(segid	"	A"	and	resid	12	and	name	HA)	2.648	0.877	0.877	0
assign	(segid	"	A"	and	resid	12	and	name	HB2)	(segid	"	A"	and	resid	12	and	name	HB1)	1.613	0.325	0.325	0
assign	(segid	"	A"	and	resid	13	and	name	HN)	(segid	"	A"	and	resid	13	and	name	HG1)	2.814	0.99	0.99	0
assign	(segid	"	A"	and	resid	13	and	name	HN)	(segid	"	A"	and	resid	13	and	name	HG2)	2.791	0.974	0.974	0
assign	(segid	"	A"	and	resid	13	and	name	HN)	(segid	"	A"	and	resid	13	and	name	HD2)	2.526	0.797	0.797	0
assign	(segid	"	A"	and	resid	13	and	name	HN)	(segid	"	A"	and	resid	13	and	name	HD1)	2.486	0.773	0.773	0
assign	(segid	"	A"	and	resid	13	and	name	HN)	(segid	"	A"	and	resid	13	and	name	HE1)	2.602	0.846	0.846	0
assign	(segid	"	A"	and	resid	13	and	name	HZ2)	(segid	"	A"	and	resid	13	and	name	HA)	4.869	2.963	2.963	0
assign	(segid	"	A"	and	resid	13	and	name	HZ2)	(segid	"	A"	and	resid	13	and	name	HD1)	3.858	1.86	1.86	0
assign	(segid	"	A"	and	resid	13	and	name	HZ2)	(segid	"	A"	and	resid	13	and	name	HG1)	4.408	2.429	2.429	0
assign	(segid	"	A"	and	resid	13	and	name	HZ2)	(segid	"	A"	and	resid	13	and	name	HG2)	4.332	2.346	2.346	0
assign	(segid	"	A"	and	resid	13	and	name	HA)	(segid	"	A"	and	resid	13	and	name	HD2)	2.695	0.908	0.908	0
assign	(segid	"	A"	and	resid	13	and	name	HA)	(segid	"	A"	and	resid	13	and	name	HD1)	2.607	0.849	0.849	0
assign	(segid	"	A"	and	resid	13	and	name	HA)	(segid	"	A"	and	resid	13	and	name	HE1)	3.074	1.181	1.181	0
assign	(segid	"	A"	and	resid	13	and	name	HG2)	(segid	"	A"	and	resid	13	and	name	HA)	3.149	1.24	1.24	0
assign	(segid	"	A"	and	resid	13	and	name	HG1)	(segid	"	A"	and	resid	13	and	name	HA)	3.159	1.248	1.248	0
assign	(segid	"	A"	and	resid	13	and	name	HB1)	(segid	"	A"	and	resid	13	and	name	HG2)	2.662	0.886	0.886	0
assign	(segid	"	A"	and	resid	13	and	name	HD2)	(segid	"	A"	and	resid	13	and	name	HG2)	2.434	0.74	0.74	0
assign	(segid	"	A"	and	resid	13	and	name	HG1)	(segid	"	A"	and	resid	13	and	name	HD1)	2.546	0.81	0.81	0
assign	(segid	"	A"	and	resid	13	and	name	HD1)	(segid	"	A"	and	resid	13	and	name	HG2)	2.54	0.806	0.806	0
assign	(segid	"	A"	and	resid	13	and	name	HG1)	(segid	"	A"	and	resid	13	and	name	HD2)	2.519	0.793	0.793	0
assign	(segid	"	A"	and	resid	13	and	name	HG1)	(segid	"	A"	and	resid	13	and	name	HB1)	2.725	0.928	0.928	0
assign	(segid	"	A"	and	resid	13	and	name	HG2)	(segid	"	A"	and	resid	13	and	name	HE1)	2.693	0.907	0.907	0
assign	(segid	"	A"	and	resid	13	and	name	HG1)	(segid	"	A"	and	resid	13	and	name	HE1)	2.797	0.978	0.978	0
assign	(segid	"	A"	and	resid	13	and	name	HD2)	(segid	"	A"	and	resid	13	and	name	HE1)	2.444	0.747	0.747	0
assign	(segid	"	A"	and	resid	13	and	name	HD1)	(segid	"	A"	and	resid	13	and	name	HE1)	2.501	0.782	0.782	0
assign	(segid	"	A"	and	resid	13	and	name	HB1)	(segid	"	A"	and	resid	13	and	name	HE1)	3.181	1.265	1.265	0
assign	(segid	"	A"	and	resid	13	and	name	HB1)	(segid	"	A"	and	resid	13	and	name	HA)	2.696	0.909	0.909	0
assign	(segid	"	A"	and	resid	13	and	name	HN)	(segid	"	A"	and	resid	13	and	name	HB1)	2.53	0.8	0.8	0
assign	(segid	"	A"	and	resid	13	and	name	HZ2)	(segid	"	A"	and	resid	13	and	name	HB1)	4.586	2.629	2.629	0
assign	(segid	"	A"	and	resid	13	and	name	HZ2)	(segid	"	A"	and	resid	13	and	name	HD2)	3.647	1.662	1.662	0
assign	(segid	"	A"	and	resid	13	and	name	HN)	(segid	"	A"	and	resid	13	and	name	HA)	2.405	0.723	0.723	0
assign	(segid	"	A"	and	resid	13	and	name	HZ2)	(segid	"	A"	and	resid	13	and	name	HE1)	3.195	1.276	1.276	0
assign	(segid	"	A"	and	resid	14	and	name	HN)	(segid	"	A"	and	resid	14	and	name	HB)	2.625	0.861	0.861	0
assign	(segid	"	A"	and	resid	14	and	name	HN)	(segid	"	A"	and	resid	14	and	name	HG12)	2.842	1.01	1.01	0
assign	(segid	"	A"	and	resid	14	and	name	HN)	(segid	"	A"	and	resid	14	and	name	HG11)	3.041	1.156	1.156	0
assign	(segid	"	A"	and	resid	14	and	name	HN)	(segid	"	A"	and	resid	14	and	name	HG22)	2.628	0.863	0.863	0
assign	(segid	"	A"	and	resid	14	and	name	HN)	(segid	"	A"	and	resid	14	and	name	HD12)	2.68	0.898	0.898	0
assign	(segid	"	A"	and	resid	14	and	name	HN)	(segid	"	A"	and	resid	14	and	name	HA)	2.812	0.988	0.988	0
assign	(segid	"	A"	and	resid	14	and	name	HD12)	(segid	"	A"	and	resid	14	and	name	HB)	2.431	0.739	0.739	0
assign	(segid	"	A"	and	resid	14	and	name	HG22)	(segid	"	A"	and	resid	14	and	name	HB)	2.238	0.626	0.626	0
assign	(segid	"	A"	and	resid	14	and	name	HD12)	(segid	"	A"	and	resid	14	and	name	HG11)	2.469	0.762	0.762	0
assign	(segid	"	A"	and	resid	14	and	name	HG22)	(segid	"	A"	and	resid	14	and	name	HG11)	2.41	0.726	0.726	0
assign	(segid	"	A"	and	resid	14	and	name	HD12)	(segid	"	A"	and	resid	14	and	name	HG12)	2.05	0.525	0.525	0
assign	(segid	"	A"	and	resid	14	and	name	HG22)	(segid	"	A"	and	resid	14	and	name	HG12)	2.129	0.567	0.567	0
assign	(segid	"	A"	and	resid	14	and	name	HD12)	(segid	"	A"	and	resid	14	and	name	HA)	2.485	0.772	0.772	0
assign	(segid	"	A"	and	resid	14	and	name	HG22)	(segid	"	A"	and	resid	14	and	name	HA)	2.407	0.724	0.724	0
assign	(segid	"	A"	and	resid	14	and	name	HG12)	(segid	"	A"	and	resid	14	and	name	HA)	2.859	1.022	1.022	0
assign	(segid	"	A"	and	resid	14	and	name	HB)	(segid	"	A"	and	resid	14	and	name	HA)	2.69	0.905	0.905	0
assign	(segid	"	A"	and	resid	14	and	name	HG11)	(segid	"	A"	and	resid	14	and	name	HA)	3.033	1.15	1.15	0
assign	(segid	"	A"	and	resid	14	and	name	HB)	(segid	"	A"	and	resid	14	and	name	HG11)	2.749	0.944	0.944	0
assign	(segid	"	A"	and	resid	15	and	name	HN)	(segid	"	A"	and	resid	15	and	name	HB1)	2.275	0.647	0.647	0
assign	(segid	"	A"	and	resid	15	and	name	HN)	(segid	"	A"	and	resid	15	and	name	HA)	2.25	0.633	0.633	0
assign	(segid	"	A"	and	resid	15	and	name	HA)	(segid	"	A"	and	resid	15	and	name	HB1)	2.352	0.692	0.692	0
assign	(segid	"	A"	and	resid	16	and	name	HN)	(segid	"	A"	and	resid	16	and	name	HA)	2.326	0.676	0.676	0
assign	(segid	"	A"	and	resid	16	and	name	HA)	(segid	"	A"	and	resid	16	and	name	HB2)	2.36	0.696	0.696	0
assign	(segid	"	A"	and	resid	16	and	name	HN)	(segid	"	A"	and	resid	16	and	name	HB2)	2.345	0.687	0.687	0
assign	(segid	"	A"	and	resid	17	and	name	HA2)	(segid	"	A"	and	resid	17	and	name	HN)	2.32	0.673	0.673	0
assign	(segid	"	A"	and	resid	17	and	name	HA1)	(segid	"	A"	and	resid	17	and	name	HN)	2.311	0.667	0.667	0
assign	(segid	"	A"	and	resid	18	and	name	HN)	(segid	"	A"	and	resid	18	and	name	HA)	2.69	0.905	0.905	0
assign	(segid	"	A"	and	resid	18	and	name	HN)	(segid	"	A"	and	resid	18	and	name	HB1)	2.411	0.727	0.727	0
assign	(segid	"	A"	and	resid	18	and	name	HE3)	(segid	"	A"	and	resid	18	and	name	HB1)	2.535	0.803	0.803	0
assign	(segid	"	A"	and	resid	18	and	name	HB1)	(segid	"	A"	and	resid	18	and	name	HA)	2.377	0.706	0.706	0
assign	(segid	"	A"	and	resid	18	and	name	HZ3)	(segid	"	A"	and	resid	18	and	name	HZ2)	2.431	0.739	0.739	0
assign	(segid	"	A"	and	resid	18	and	name	HZ3)	(segid	"	A"	and	resid	18	and	name	HH2)	2.31	0.667	0.667	0
assign	(segid	"	A"	and	resid	18	and	name	HE3)	(segid	"	A"	and	resid	18	and	name	HH2)	2.4	0.72	0.72	0
assign	(segid	"	A"	and	resid	18	and	name	HE3)	(segid	"	A"	and	resid	18	and	name	HZ3)	2.09	0.546	0.546	0
assign	(segid	"	A"	and	resid	18	and	name	HH2)	(segid	"	A"	and	resid	18	and	name	HZ2)	1.853	0.429	0.429	0
assign	(segid	"	A"	and	resid	18	and	name	HD1)	(segid	"	A"	and	resid	18	and	name	HB1)	2.481	0.77	0.77	0
assign	(segid	"	A"	and	resid	19	and	name	HN)	(segid	"	A"	and	resid	19	and	name	HA)	2.503	0.783	0.783	0
assign	(segid	"	A"	and	resid	19	and	name	HN)	(segid	"	A"	and	resid	19	and	name	HB1)	2.681	0.898	0.898	0
assign	(segid	"	A"	and	resid	19	and	name	HN)	(segid	"	A"	and	resid	19	and	name	HB2)	2.598	0.844	0.844	0
assign	(segid	"	A"	and	resid	19	and	name	HB2)	(segid	"	A"	and	resid	19	and	name	HB1)	2.134	0.569	0.569	0
assign	(segid	"	A"	and	resid	19	and	name	HA)	(segid	"	A"	and	resid	19	and	name	HB1)	2.817	0.992	0.992	0
assign	(segid	"	A"	and	resid	20	and	name	HN)	(segid	"	A"	and	resid	20	and	name	HB1)	2.749	0.945	0.945	0
assign	(segid	"	A"	and	resid	20	and	name	HA)	(segid	"	A"	and	resid	20	and	name	HB1)	2.456	0.754	0.754	0
assign	(segid	"	A"	and	resid	20	and	name	HA)	(segid	"	A"	and	resid	20	and	name	HB2)	2.42	0.732	0.732	0
assign	(segid	"	A"	and	resid	20	and	name	HN)	(segid	"	A"	and	resid	20	and	name	HB2)	2.692	0.906	0.906	0
assign	(segid	"	A"	and	resid	20	and	name	HN)	(segid	"	A"	and	resid	20	and	name	HA)	2.779	0.965	0.965	0
assign	(segid	"	A"	and	resid	19	and	name	HD1)	(segid	"	A"	and	resid	19	and	name	HB2)	2.408	0.725	0.725	0
assign	(segid	"	A"	and	resid	19	and	name	HZ)	(segid	"	A"	and	resid	19	and	name	HB2)	3.307	1.367	1.367	0
assign	(segid	"	A"	and	resid	19	and	name	HE1)	(segid	"	A"	and	resid	19	and	name	HB2)	2.897	1.049	1.049	0
assign	(segid	"	A"	and	resid	18	and	name	HE1)	(segid	"	A"	and	resid	18	and	name	HB1)	3.197	1.277	1.277	0
assign	(segid	"	A"	and	resid	20	and	name	HN)	(segid	"	A"	and	resid	19	and	name	HB1)	2.843	1.01	1.01	1
assign	(segid	"	A"	and	resid	20	and	name	HN)	(segid	"	A"	and	resid	19	and	name	HB2)	2.991	1.118	1.118	1
assign	(segid	"	A"	and	resid	19	and	name	HZ)	(segid	"	A"	and	resid	19	and	name	HB1)	3.077	1.183	1.183	0
assign	(segid	"	A"	and	resid	19	and	name	HA)	(segid	"	A"	and	resid	19	and	name	HB2)	2.825	0.997	0.997	0
assign	(segid	"	A"	and	resid	19	and	name	HZ)	(segid	"	A"	and	resid	19	and	name	HD1)	2.143	0.574	0.574	0
assign	(segid	"	A"	and	resid	19	and	name	HE1)	(segid	"	A"	and	resid	19	and	name	HD1)	1.84	0.423	0.423	0
assign	(segid	"	A"	and	resid	19	and	name	HD1)	(segid	"	A"	and	resid	18	and	name	HE3)	2.804	0.983	0.983	1
assign	(segid	"	A"	and	resid	20	and	name	HN)	(segid	"	A"	and	resid	19	and	name	HE1)	3.061	1.171	1.171	1
assign	(segid	"	A"	and	resid	20	and	name	HN)	(segid	"	A"	and	resid	19	and	name	HZ)	3.45	1.488	1.488	1
assign	(segid	"	A"	and	resid	20	and	name	HN)	(segid	"	A"	and	resid	19	and	name	HD1)	2.723	0.927	0.927	1
assign	(segid	"	A"	and	resid	19	and	name	HN)	(segid	"	A"	and	resid	19	and	name	HZ)	3.372	1.421	1.421	0
assign	(segid	"	A"	and	resid	19	and	name	HN)	(segid	"	A"	and	resid	19	and	name	HE1)	3.099	1.201	1.201	0
assign	(segid	"	A"	and	resid	19	and	name	HD1)	(segid	"	A"	and	resid	19	and	name	HN)	2.745	0.942	0.942	0
assign	(segid	"	A"	and	resid	20	and	name	HN)	(segid	"	A"	and	resid	18	and	name	HB1)	3.153	1.243	1.243	2
assign	(segid	"	A"	and	resid	18	and	name	HN)	(segid	"	A"	and	resid	18	and	name	HE1)	3.655	1.67	1.67	0
assign	(segid	"	A"	and	resid	18	and	name	HE1)	(segid	"	A"	and	resid	20	and	name	HN)	3.668	1.682	1.682	2
assign	(segid	"	A"	and	resid	18	and	name	HE1)	(segid	"	A"	and	resid	19	and	name	HN)	3.748	1.756	1.756	1
assign	(segid	"	A"	and	resid	18	and	name	HZ2)	(segid	"	A"	and	resid	18	and	name	HE1)	2.42	0.732	0.732	0
assign	(segid	"	A"	and	resid	18	and	name	HH2)	(segid	"	A"	and	resid	18	and	name	HE1)	3.258	1.326	1.326	0
assign	(segid	"	A"	and	resid	18	and	name	HE3)	(segid	"	A"	and	resid	18	and	name	HE1)	4.132	2.134	2.134	0
assign	(segid	"	A"	and	resid	19	and	name	HZ)	(segid	"	A"	and	resid	18	and	name	HE1)	4.504	2.536	2.536	1
assign	(segid	"	A"	and	resid	19	and	name	HE1)	(segid	"	A"	and	resid	18	and	name	HE1)	4.18	2.184	2.184	1
assign	(segid	"	A"	and	resid	14	and	name	HD12)	(segid	"	A"	and	resid	18	and	name	HE1)	4.687	2.746	2.746	4
assign	(segid	"	A"	and	resid	18	and	name	HZ2)	(segid	"	A"	and	resid	18	and	name	HA)	4.996	3.12	3.12	0
assign	(segid	"	A"	and	resid	18	and	name	HB1)	(segid	"	A"	and	resid	19	and	name	HN)	2.604	0.847	0.847	1
assign	(segid	"	A"	and	resid	18	and	name	HA)	(segid	"	A"	and	resid	18	and	name	HE3)	2.798	0.979	0.979	0
assign	(segid	"	A"	and	resid	18	and	name	HZ3)	(segid	"	A"	and	resid	18	and	name	HA)	3.944	1.944	1.944	0
assign	(segid	"	A"	and	resid	18	and	name	HE3)	(segid	"	A"	and	resid	18	and	name	HD1)	3.023	1.143	1.143	0
assign	(segid	"	A"	and	resid	18	and	name	HD1)	(segid	"	A"	and	resid	18	and	name	HN)	2.745	0.942	0.942	0
assign	(segid	"	A"	and	resid	18	and	name	HZ2)	(segid	"	A"	and	resid	18	and	name	HN)	2.86	1.023	1.023	0
assign	(segid	"	A"	and	resid	18	and	name	HH2)	(segid	"	A"	and	resid	18	and	name	HN)	3.333	1.389	1.389	0
assign	(segid	"	A"	and	resid	18	and	name	HN)	(segid	"	A"	and	resid	18	and	name	HZ3)	3.488	1.52	1.52	0
assign	(segid	"	A"	and	resid	19	and	name	HN)	(segid	"	A"	and	resid	18	and	name	HN)	2.156	0.581	0.581	1
assign	(segid	"	A"	and	resid	17	and	name	HN)	(segid	"	A"	and	resid	19	and	name	HN)	3.114	1.212	1.212	2
assign	(segid	"	A"	and	resid	17	and	name	HA2)	(segid	"	A"	and	resid	19	and	name	HN)	2.941	1.081	1.081	2
assign	(segid	"	A"	and	resid	17	and	name	HA1)	(segid	"	A"	and	resid	19	and	name	HN)	2.988	1.116	1.116	2
assign	(segid	"	A"	and	resid	17	and	name	HA2)	(segid	"	A"	and	resid	18	and	name	HN)	2.518	0.792	0.792	1
assign	(segid	"	A"	and	resid	17	and	name	HA1)	(segid	"	A"	and	resid	18	and	name	HN)	2.523	0.795	0.795	1
assign	(segid	"	A"	and	resid	18	and	name	HH2)	(segid	"	A"	and	resid	19	and	name	HN)	3.879	1.881	1.881	1
assign	(segid	"	A"	and	resid	18	and	name	HZ2)	(segid	"	A"	and	resid	19	and	name	HN)	3.805	1.81	1.81	1
assign	(segid	"	A"	and	resid	18	and	name	HD1)	(segid	"	A"	and	resid	19	and	name	HN)	2.925	1.069	1.069	1
assign	(segid	"	A"	and	resid	19	and	name	HN)	(segid	"	A"	and	resid	18	and	name	HE3)	3.185	1.268	1.268	1
assign	(segid	"	A"	and	resid	19	and	name	HN)	(segid	"	A"	and	resid	18	and	name	HZ3)	3.827	1.831	1.831	1
assign	(segid	"	A"	and	resid	17	and	name	HN)	(segid	"	A"	and	resid	16	and	name	HB2)	2.423	0.734	0.734	1
assign	(segid	"	A"	and	resid	16	and	name	HB2)	(segid	"	A"	and	resid	18	and	name	HN)	3.35	1.403	1.403	2
assign	(segid	"	A"	and	resid	18	and	name	HN)	(segid	"	A"	and	resid	16	and	name	HA)	3.501	1.532	1.532	2
assign	(segid	"	A"	and	resid	14	and	name	HN)	(segid	"	A"	and	resid	15	and	name	HN)	2.615	0.855	0.855	1
assign	(segid	"	A"	and	resid	15	and	name	HN)	(segid	"	A"	and	resid	14	and	name	HG11)	3.336	1.391	1.391	1
assign	(segid	"	A"	and	resid	14	and	name	HG22)	(segid	"	A"	and	resid	15	and	name	HN)	2.599	0.844	0.844	1
assign	(segid	"	A"	and	resid	15	and	name	HN)	(segid	"	A"	and	resid	14	and	name	HD12)	2.653	0.88	0.88	1
assign	(segid	"	A"	and	resid	15	and	name	HN)	(segid	"	A"	and	resid	14	and	name	HA)	2.389	0.713	0.713	1
assign	(segid	"	A"	and	resid	15	and	name	HN)	(segid	"	A"	and	resid	14	and	name	HB)	2.859	1.022	1.022	1
assign	(segid	"	A"	and	resid	13	and	name	HA)	(segid	"	A"	and	resid	14	and	name	HN)	2.404	0.723	0.723	1
assign	(segid	"	A"	and	resid	13	and	name	HE1)	(segid	"	A"	and	resid	14	and	name	HN)	2.538	0.805	0.805	1
assign	(segid	"	A"	and	resid	13	and	name	HD2)	(segid	"	A"	and	resid	14	and	name	HN)	2.618	0.857	0.857	1
assign	(segid	"	A"	and	resid	13	and	name	HD1)	(segid	"	A"	and	resid	14	and	name	HN)	2.567	0.824	0.824	1
assign	(segid	"	A"	and	resid	13	and	name	HB1)	(segid	"	A"	and	resid	14	and	name	HN)	2.541	0.807	0.807	1
assign	(segid	"	A"	and	resid	13	and	name	HG1)	(segid	"	A"	and	resid	14	and	name	HN)	2.855	1.019	1.019	1
assign	(segid	"	A"	and	resid	13	and	name	HG2)	(segid	"	A"	and	resid	14	and	name	HN)	2.841	1.009	1.009	1
assign	(segid	"	A"	and	resid	17	and	name	HN)	(segid	"	A"	and	resid	14	and	name	HD12)	3.463	1.499	1.499	3
assign	(segid	"	A"	and	resid	17	and	name	HN)	(segid	"	A"	and	resid	14	and	name	HG22)	3.409	1.452	1.452	3
assign	(segid	"	A"	and	resid	17	and	name	HN)	(segid	"	A"	and	resid	14	and	name	HG12)	4.142	2.144	2.144	3
assign	(segid	"	A"	and	resid	17	and	name	HN)	(segid	"	A"	and	resid	14	and	name	HG11)	4.386	2.405	2.405	3
assign	(segid	"	A"	and	resid	2	and	name	HE)	(segid	"	A"	and	resid	3	and	name	HN)	3.418	1.46	1.46	1
assign	(segid	"	A"	and	resid	1	and	name	HA)	(segid	"	A"	and	resid	4	and	name	HN)	3.399	1.444	1.444	3
assign	(segid	"	A"	and	resid	4	and	name	HN)	(segid	"	A"	and	resid	2	and	name	HA)	2.81	0.987	0.987	2
assign	(segid	"	A"	and	resid	6	and	name	HN)	(segid	"	A"	and	resid	2	and	name	HA)	2.733	0.934	0.934	4
assign	(segid	"	A"	and	resid	5	and	name	HN)	(segid	"	A"	and	resid	3	and	name	HA)	2.649	0.877	0.877	2
assign	(segid	"	A"	and	resid	3	and	name	HA)	(segid	"	A"	and	resid	6	and	name	HN)	3.342	1.396	1.396	3
assign	(segid	"	A"	and	resid	6	and	name	HN)	(segid	"	A"	and	resid	4	and	name	HA)	2.737	0.936	0.936	2
assign	(segid	"	A"	and	resid	6	and	name	HN)	(segid	"	A"	and	resid	4	and	name	HB)	3.101	1.202	1.202	2
assign	(segid	"	A"	and	resid	7	and	name	HN)	(segid	"	A"	and	resid	5	and	name	HA2)	3.072	1.18	1.18	2
assign	(segid	"	A"	and	resid	11	and	name	HB2)	(segid	"	A"	and	resid	8	and	name	HA)	2.311	0.667	0.667	3
assign	(segid	"	A"	and	resid	7	and	name	HA)	(segid	"	A"	and	resid	10	and	name	HB2)	2.45	0.75	0.75	3
assign	(segid	"	A"	and	resid	7	and	name	HG11)	(segid	"	A"	and	resid	8	and	name	HD2)	3.781	1.787	1.787	1
assign	(segid	"	A"	and	resid	7	and	name	HD12)	(segid	"	A"	and	resid	10	and	name	HB1)	3.1	1.201	1.201	3
assign	(segid	"	A"	and	resid	7	and	name	HG11)	(segid	"	A"	and	resid	8	and	name	HD1)	4.095	2.096	2.096	1
assign	(segid	"	A"	and	resid	8	and	name	HD1)	(segid	"	A"	and	resid	7	and	name	HG12)	3.727	1.737	1.737	1
assign	(segid	"	A"	and	resid	7	and	name	HD12)	(segid	"	A"	and	resid	8	and	name	HD1)	3.414	1.457	1.457	1
assign	(segid	"	A"	and	resid	6	and	name	HD1)	(segid	"	A"	and	resid	8	and	name	HD1)	3.457	1.494	1.494	2
assign	(segid	"	A"	and	resid	6	and	name	HD1)	(segid	"	A"	and	resid	8	and	name	HD2)	3.133	1.227	1.227	2
assign	(segid	"	A"	and	resid	6	and	name	HG1)	(segid	"	A"	and	resid	8	and	name	HD2)	3.868	1.87	1.87	2
assign	(segid	"	A"	and	resid	8	and	name	HD2)	(segid	"	A"	and	resid	6	and	name	HG2)	3.858	1.861	1.861	2
assign	(segid	"	A"	and	resid	6	and	name	HG2)	(segid	"	A"	and	resid	8	and	name	HD1)	4.481	2.509	2.509	2
assign	(segid	"	A"	and	resid	8	and	name	HD1)	(segid	"	A"	and	resid	6	and	name	HB1)	3.861	1.864	1.864	2
assign	(segid	"	A"	and	resid	6	and	name	HB2)	(segid	"	A"	and	resid	8	and	name	HD1)	4.85	2.94	2.94	2
assign	(segid	"	A"	and	resid	6	and	name	HB2)	(segid	"	A"	and	resid	8	and	name	HD2)	3.777	1.784	1.784	2
assign	(segid	"	A"	and	resid	8	and	name	HD2)	(segid	"	A"	and	resid	6	and	name	HA)	2.572	0.827	0.827	2
assign	(segid	"	A"	and	resid	8	and	name	HD1)	(segid	"	A"	and	resid	6	and	name	HA)	3.27	1.337	1.337	2
assign	(segid	"	A"	and	resid	5	and	name	HA2)	(segid	"	A"	and	resid	8	and	name	HD1)	2.603	0.847	0.847	3
assign	(segid	"	A"	and	resid	5	and	name	HA2)	(segid	"	A"	and	resid	8	and	name	HB1)	4.275	2.285	2.285	3
assign	(segid	"	A"	and	resid	7	and	name	HA)	(segid	"	A"	and	resid	11	and	name	HN)	3.089	1.193	1.193	4
assign	(segid	"	A"	and	resid	7	and	name	HA)	(segid	"	A"	and	resid	10	and	name	HN)	2.435	0.741	0.741	3
assign	(segid	"	A"	and	resid	7	and	name	HA)	(segid	"	A"	and	resid	9	and	name	HN)	2.461	0.757	0.757	2
assign	(segid	"	A"	and	resid	9	and	name	HN)	(segid	"	A"	and	resid	7	and	name	HG12)	3.411	1.454	1.454	2
assign	(segid	"	A"	and	resid	10	and	name	HN)	(segid	"	A"	and	resid	7	and	name	HG11)	2.917	1.064	1.064	3
assign	(segid	"	A"	and	resid	9	and	name	HN)	(segid	"	A"	and	resid	7	and	name	HG11)	2.954	1.091	1.091	2
assign	(segid	"	A"	and	resid	9	and	name	HN)	(segid	"	A"	and	resid	7	and	name	HD12)	3.333	1.389	1.389	2
assign	(segid	"	A"	and	resid	9	and	name	HN)	(segid	"	A"	and	resid	7	and	name	HG22)	3.232	1.306	1.306	2
assign	(segid	"	A"	and	resid	7	and	name	HG22)	(segid	"	A"	and	resid	10	and	name	HN)	2.994	1.12	1.12	3
assign	(segid	"	A"	and	resid	7	and	name	HD12)	(segid	"	A"	and	resid	10	and	name	HN)	3.022	1.141	1.141	3
assign	(segid	"	A"	and	resid	11	and	name	HN)	(segid	"	A"	and	resid	7	and	name	HD12)	3.174	1.259	1.259	4
assign	(segid	"	A"	and	resid	11	and	name	HN)	(segid	"	A"	and	resid	7	and	name	HG22)	3.077	1.184	1.184	4
assign	(segid	"	A"	and	resid	7	and	name	HG12)	(segid	"	A"	and	resid	10	and	name	HN)	3.265	1.333	1.333	3
assign	(segid	"	A"	and	resid	11	and	name	HN)	(segid	"	A"	and	resid	7	and	name	HG11)	3.481	1.515	1.515	4
assign	(segid	"	A"	and	resid	7	and	name	HB)	(segid	"	A"	and	resid	11	and	name	HN)	3.146	1.237	1.237	4
assign	(segid	"	A"	and	resid	10	and	name	HN)	(segid	"	A"	and	resid	7	and	name	HB)	2.871	1.03	1.03	3
assign	(segid	"	A"	and	resid	9	and	name	HN)	(segid	"	A"	and	resid	8	and	name	HD2)	2.825	0.998	0.998	1
assign	(segid	"	A"	and	resid	7	and	name	HN)	(segid	"	A"	and	resid	6	and	name	HE)	3.645	1.661	1.661	1
assign	(segid	"	A"	and	resid	7	and	name	HN)	(segid	"	A"	and	resid	8	and	name	HD2)	2.526	0.798	0.798	1
assign	(segid	"	A"	and	resid	9	and	name	HN)	(segid	"	A"	and	resid	10	and	name	HN)	2.383	0.71	0.71	1
assign	(segid	"	A"	and	resid	11	and	name	HN)	(segid	"	A"	and	resid	10	and	name	HN)	1.803	0.407	0.407	1
assign	(segid	"	A"	and	resid	11	and	name	HN)	(segid	"	A"	and	resid	12	and	name	HD1)	3.582	1.604	1.604	1
assign	(segid	"	A"	and	resid	11	and	name	HN)	(segid	"	A"	and	resid	12	and	name	HN)	2.439	0.743	0.743	1
assign	(segid	"	A"	and	resid	13	and	name	HN)	(segid	"	A"	and	resid	12	and	name	HE1)	3.529	1.557	1.557	1
assign	(segid	"	A"	and	resid	13	and	name	HN)	(segid	"	A"	and	resid	12	and	name	HD1)	2.707	0.916	0.916	1
assign	(segid	"	A"	and	resid	13	and	name	HN)	(segid	"	A"	and	resid	12	and	name	HA)	2.432	0.739	0.739	1
assign	(segid	"	A"	and	resid	12	and	name	HA)	(segid	"	A"	and	resid	12	and	name	HD1)	2.638	0.87	0.87	0
assign	(segid	"	A"	and	resid	10	and	name	HA)	(segid	"	A"	and	resid	13	and	name	HB1)	3.042	1.157	1.157	3
assign	(segid	"	A"	and	resid	11	and	name	HA)	(segid	"	A"	and	resid	14	and	name	HB)	2.961	1.096	1.096	3
assign	(segid	"	A"	and	resid	15	and	name	HA)	(segid	"	A"	and	resid	18	and	name	HB1)	4.042	2.042	2.042	3
assign	(segid	"	A"	and	resid	16	and	name	HN)	(segid	"	A"	and	resid	15	and	name	HA)	2.304	0.663	0.663	1
assign	(segid	"	A"	and	resid	16	and	name	HN)	(segid	"	A"	and	resid	15	and	name	HB1)	2.344	0.687	0.687	1
assign	(segid	"	A"	and	resid	11	and	name	HN)	(segid	"	A"	and	resid	10	and	name	HA)	2.335	0.682	0.682	1
assign	(segid	"	A"	and	resid	8	and	name	HA)	(segid	"	A"	and	resid	10	and	name	HN)	3.07	1.178	1.178	2
assign	(segid	"	A"	and	resid	11	and	name	HN)	(segid	"	A"	and	resid	9	and	name	HA)	2.857	1.02	1.02	2
assign	(segid	"	A"	and	resid	12	and	name	HN)	(segid	"	A"	and	resid	10	and	name	HA)	2.573	0.828	0.828	2
assign	(segid	"	A"	and	resid	13	and	name	HN)	(segid	"	A"	and	resid	11	and	name	HA)	2.782	0.967	0.967	2
assign	(segid	"	A"	and	resid	13	and	name	HA)	(segid	"	A"	and	resid	15	and	name	HN)	3.153	1.243	1.243	2
assign	(segid	"	A"	and	resid	14	and	name	HG22)	(segid	"	A"	and	resid	18	and	name	HN)	3.5	1.531	1.531	4

## Sheet: AtREM6.3423-442_Unambig
assign	(segid	"	A"	and	resid	7	and	name	HN)	(segid	"	A"	and	resid	8	and	name	HN)	2.52	0.794	0.794	1			value
assign	(segid	"	A"	and	resid	7	and	name	HN)	(segid	"	A"	and	resid	6	and	name	HN)	2.417	0.73	0.73	1		Intra-residue (|i-j| = 0)	112
assign	(segid	"	A"	and	resid	1	and	name	HT3)	(segid	"	A"	and	resid	1	and	name	HA1)	2.983	1.112	1.112	0		Sequential (|i-j| = 1)	85
assign	(segid	"	A"	and	resid	2	and	name	HN)	(segid	"	A"	and	resid	2	and	name	HA)	2.775	0.962	0.962	0		Medium range (|i-j|>1 and |i-j|<5)	49
assign	(segid	"	A"	and	resid	2	and	name	HN)	(segid	"	A"	and	resid	2	and	name	HB2)	2.58	0.832	0.832	0		Long range (|i-j| R5)	47
assign	(segid	"	A"	and	resid	2	and	name	HN)	(segid	"	A"	and	resid	3	and	name	HD22)	3.926	1.927	1.927	1		Inter-chain	0
assign	(segid	"	A"	and	resid	4	and	name	HN)	(segid	"	A"	and	resid	3	and	name	HA)	2.127	0.566	0.566	1
assign	(segid	"	A"	and	resid	4	and	name	HN)	(segid	"	A"	and	resid	3	and	name	HB1)	3.316	1.374	1.374	1
assign	(segid	"	A"	and	resid	16	and	name	HN)	(segid	"	A"	and	resid	16	and	name	HB1)	2.645	0.875	0.875	0
assign	(segid	"	A"	and	resid	4	and	name	HN)	(segid	"	A"	and	resid	4	and	name	HB)	2.485	0.772	0.772	0
assign	(segid	"	A"	and	resid	16	and	name	HN)	(segid	"	A"	and	resid	16	and	name	HB2)	2.746	0.943	0.943	0
assign	(segid	"	A"	and	resid	19	and	name	HN)	(segid	"	A"	and	resid	19	and	name	HB1)	3.174	1.259	1.259	0
assign	(segid	"	A"	and	resid	6	and	name	HN)	(segid	"	A"	and	resid	5	and	name	HA)	2.216	0.614	0.614	1
assign	(segid	"	A"	and	resid	6	and	name	HN)	(segid	"	A"	and	resid	6	and	name	HA2)	2.089	0.546	0.546	0
assign	(segid	"	A"	and	resid	11	and	name	HN)	(segid	"	A"	and	resid	10	and	name	HB1)	3.145	1.236	1.236	1
assign	(segid	"	A"	and	resid	15	and	name	HN)	(segid	"	A"	and	resid	15	and	name	HB1)	2.597	0.843	0.843	0
assign	(segid	"	A"	and	resid	17	and	name	HN)	(segid	"	A"	and	resid	17	and	name	HB1)	2.6	0.845	0.845	0
assign	(segid	"	A"	and	resid	9	and	name	HN)	(segid	"	A"	and	resid	9	and	name	HB1)	2.262	0.64	0.64	0
assign	(segid	"	A"	and	resid	14	and	name	HB2)	(segid	"	A"	and	resid	14	and	name	HD2)	3.373	1.422	1.422	0
assign	(segid	"	A"	and	resid	18	and	name	HN)	(segid	"	A"	and	resid	20	and	name	HB1)	3.932	1.933	1.933	2
assign	(segid	"	A"	and	resid	7	and	name	HN)	(segid	"	A"	and	resid	7	and	name	HB2)	2.782	0.968	0.968	0
assign	(segid	"	A"	and	resid	7	and	name	HN)	(segid	"	A"	and	resid	7	and	name	HB1)	2.457	0.755	0.755	0
assign	(segid	"	A"	and	resid	7	and	name	HN)	(segid	"	A"	and	resid	7	and	name	HG2)	2.755	0.949	0.949	0
assign	(segid	"	A"	and	resid	5	and	name	HN)	(segid	"	A"	and	resid	4	and	name	HG12)	2.839	1.007	1.007	1
assign	(segid	"	A"	and	resid	7	and	name	HE)	(segid	"	A"	and	resid	7	and	name	HD1)	3.188	1.27	1.27	0
assign	(segid	"	A"	and	resid	8	and	name	HN)	(segid	"	A"	and	resid	7	and	name	HB1)	3.108	1.208	1.208	1
assign	(segid	"	A"	and	resid	8	and	name	HN)	(segid	"	A"	and	resid	7	and	name	HB2)	2.887	1.042	1.042	1
assign	(segid	"	A"	and	resid	12	and	name	HN)	(segid	"	A"	and	resid	12	and	name	HB2)	2.471	0.763	0.763	0
assign	(segid	"	A"	and	resid	13	and	name	HN)	(segid	"	A"	and	resid	13	and	name	HB2)	2.23	0.622	0.622	0
assign	(segid	"	A"	and	resid	13	and	name	HN)	(segid	"	A"	and	resid	13	and	name	HD22)	3.151	1.241	1.241	0
assign	(segid	"	A"	and	resid	5	and	name	HN)	(segid	"	A"	and	resid	4	and	name	HB)	2.865	1.026	1.026	1
assign	(segid	"	A"	and	resid	5	and	name	HN)	(segid	"	A"	and	resid	4	and	name	HA)	2.065	0.533	0.533	1
assign	(segid	"	A"	and	resid	4	and	name	HN)	(segid	"	A"	and	resid	4	and	name	HG12)	2.575	0.829	0.829	0
assign	(segid	"	A"	and	resid	4	and	name	HG12)	(segid	"	A"	and	resid	4	and	name	HA)	2.456	0.754	0.754	0
assign	(segid	"	A"	and	resid	4	and	name	HB)	(segid	"	A"	and	resid	4	and	name	HA)	2.415	0.729	0.729	0
assign	(segid	"	A"	and	resid	4	and	name	HB)	(segid	"	A"	and	resid	4	and	name	HG12)	1.895	0.449	0.449	0
assign	(segid	"	A"	and	resid	4	and	name	HN)	(segid	"	A"	and	resid	4	and	name	HA)	2.838	1.007	1.007	0
assign	(segid	"	A"	and	resid	3	and	name	HN)	(segid	"	A"	and	resid	2	and	name	HB1)	3.047	1.161	1.161	1
assign	(segid	"	A"	and	resid	3	and	name	HN)	(segid	"	A"	and	resid	3	and	name	HG)	2.932	1.074	1.074	0
assign	(segid	"	A"	and	resid	3	and	name	HN)	(segid	"	A"	and	resid	3	and	name	HB2)	2.458	0.755	0.755	0
assign	(segid	"	A"	and	resid	3	and	name	HN)	(segid	"	A"	and	resid	3	and	name	HD22)	3.568	1.591	1.591	0
assign	(segid	"	A"	and	resid	3	and	name	HN)	(segid	"	A"	and	resid	3	and	name	HA)	2.964	1.099	1.099	0
assign	(segid	"	A"	and	resid	3	and	name	HB1)	(segid	"	A"	and	resid	3	and	name	HN)	2.873	1.031	1.031	0
assign	(segid	"	A"	and	resid	3	and	name	HA)	(segid	"	A"	and	resid	3	and	name	HB2)	2.546	0.81	0.81	0
assign	(segid	"	A"	and	resid	3	and	name	HG)	(segid	"	A"	and	resid	3	and	name	HA)	3.636	1.653	1.653	0
assign	(segid	"	A"	and	resid	2	and	name	HB1)	(segid	"	A"	and	resid	2	and	name	HE1)	2.936	1.077	1.077	0
assign	(segid	"	A"	and	resid	2	and	name	HE1)	(segid	"	A"	and	resid	2	and	name	HB2)	3.013	1.135	1.135	0
assign	(segid	"	A"	and	resid	2	and	name	HN)	(segid	"	A"	and	resid	2	and	name	HE1)	3.234	1.307	1.307	0
assign	(segid	"	A"	and	resid	2	and	name	HB1)	(segid	"	A"	and	resid	2	and	name	HA)	2.676	0.895	0.895	0
assign	(segid	"	A"	and	resid	2	and	name	HB1)	(segid	"	A"	and	resid	2	and	name	HN)	2.634	0.867	0.867	0
assign	(segid	"	A"	and	resid	3	and	name	HN)	(segid	"	A"	and	resid	2	and	name	HB2)	3.06	1.171	1.171	1
assign	(segid	"	A"	and	resid	2	and	name	HN)	(segid	"	A"	and	resid	1	and	name	HT3)	3.47	1.505	1.505	1
assign	(segid	"	A"	and	resid	1	and	name	HA1)	(segid	"	A"	and	resid	2	and	name	HN)	2.653	0.88	0.88	1
assign	(segid	"	A"	and	resid	1	and	name	HA2)	(segid	"	A"	and	resid	2	and	name	HN)	2.616	0.855	0.855	1
assign	(segid	"	A"	and	resid	8	and	name	HN)	(segid	"	A"	and	resid	7	and	name	HG2)	3.375	1.423	1.423	1
assign	(segid	"	A"	and	resid	14	and	name	HD1)	(segid	"	A"	and	resid	13	and	name	HG)	2.755	0.948	0.948	1
assign	(segid	"	A"	and	resid	14	and	name	HD2)	(segid	"	A"	and	resid	14	and	name	HD1)	1.753	0.384	0.384	0
assign	(segid	"	A"	and	resid	13	and	name	HA)	(segid	"	A"	and	resid	14	and	name	HD1)	2.365	0.699	0.699	1
assign	(segid	"	A"	and	resid	13	and	name	HA)	(segid	"	A"	and	resid	14	and	name	HD2)	2.272	0.645	0.645	1
assign	(segid	"	A"	and	resid	13	and	name	HB1)	(segid	"	A"	and	resid	13	and	name	HN)	3.046	1.16	1.16	0
assign	(segid	"	A"	and	resid	10	and	name	HN)	(segid	"	A"	and	resid	10	and	name	HB1)	2.436	0.742	0.742	0
assign	(segid	"	A"	and	resid	14	and	name	HD2)	(segid	"	A"	and	resid	13	and	name	HG)	3.318	1.376	1.376	1
assign	(segid	"	A"	and	resid	13	and	name	HB1)	(segid	"	A"	and	resid	13	and	name	HA)	3.406	1.45	1.45	0
assign	(segid	"	A"	and	resid	13	and	name	HB2)	(segid	"	A"	and	resid	13	and	name	HA)	2.966	1.1	1.1	0
assign	(segid	"	A"	and	resid	13	and	name	HG)	(segid	"	A"	and	resid	13	and	name	HA)	2.78	0.966	0.966	0
assign	(segid	"	A"	and	resid	13	and	name	HB1)	(segid	"	A"	and	resid	14	and	name	HD1)	3.936	1.936	1.936	1
assign	(segid	"	A"	and	resid	13	and	name	HB2)	(segid	"	A"	and	resid	14	and	name	HD1)	3.108	1.208	1.208	1
assign	(segid	"	A"	and	resid	13	and	name	HB2)	(segid	"	A"	and	resid	14	and	name	HD2)	3.709	1.719	1.719	1
assign	(segid	"	A"	and	resid	14	and	name	HB1)	(segid	"	A"	and	resid	14	and	name	HD2)	3.208	1.286	1.286	0
assign	(segid	"	A"	and	resid	14	and	name	HB1)	(segid	"	A"	and	resid	14	and	name	HD1)	3.009	1.132	1.132	0
assign	(segid	"	A"	and	resid	14	and	name	HB2)	(segid	"	A"	and	resid	14	and	name	HD1)	3.932	1.933	1.933	0
assign	(segid	"	A"	and	resid	14	and	name	HD1)	(segid	"	A"	and	resid	14	and	name	HA)	3.997	1.997	1.997	0
assign	(segid	"	A"	and	resid	20	and	name	HB1)	(segid	"	A"	and	resid	14	and	name	HA)	3.779	1.785	1.785	6
assign	(segid	"	A"	and	resid	7	and	name	HG2)	(segid	"	A"	and	resid	7	and	name	HA)	3.128	1.223	1.223	0
assign	(segid	"	A"	and	resid	7	and	name	HB1)	(segid	"	A"	and	resid	7	and	name	HA)	2.872	1.031	1.031	0
assign	(segid	"	A"	and	resid	14	and	name	HD1)	(segid	"	A"	and	resid	15	and	name	HN)	3.479	1.513	1.513	1
assign	(segid	"	A"	and	resid	15	and	name	HN)	(segid	"	A"	and	resid	14	and	name	HB2)	3.187	1.269	1.269	1
assign	(segid	"	A"	and	resid	15	and	name	HN)	(segid	"	A"	and	resid	14	and	name	HG2)	3.698	1.709	1.709	1
assign	(segid	"	A"	and	resid	15	and	name	HN)	(segid	"	A"	and	resid	14	and	name	HB1)	3.014	1.136	1.136	1
assign	(segid	"	A"	and	resid	15	and	name	HN)	(segid	"	A"	and	resid	13	and	name	HG)	3.649	1.665	1.665	2
assign	(segid	"	A"	and	resid	16	and	name	HN)	(segid	"	A"	and	resid	14	and	name	HB1)	3.889	1.891	1.891	2
assign	(segid	"	A"	and	resid	16	and	name	HN)	(segid	"	A"	and	resid	3	and	name	HB2)	4.09	2.092	2.092	13
assign	(segid	"	A"	and	resid	16	and	name	HN)	(segid	"	A"	and	resid	15	and	name	HB1)	2.845	1.012	1.012	1
assign	(segid	"	A"	and	resid	16	and	name	HN)	(segid	"	A"	and	resid	15	and	name	HA)	2.687	0.903	0.903	1
assign	(segid	"	A"	and	resid	20	and	name	HN)	(segid	"	A"	and	resid	20	and	name	HA)	3.595	1.616	1.616	0
assign	(segid	"	A"	and	resid	16	and	name	HN)	(segid	"	A"	and	resid	16	and	name	HA)	2.997	1.123	1.123	0
assign	(segid	"	A"	and	resid	17	and	name	HN)	(segid	"	A"	and	resid	17	and	name	HA)	2.712	0.92	0.92	0
assign	(segid	"	A"	and	resid	20	and	name	HN)	(segid	"	A"	and	resid	2	and	name	HB2)	3.952	1.952	1.952	18
assign	(segid	"	A"	and	resid	20	and	name	HE1)	(segid	"	A"	and	resid	17	and	name	HB1)	3.815	1.82	1.82	3
assign	(segid	"	A"	and	resid	17	and	name	HB2)	(segid	"	A"	and	resid	17	and	name	HN)	2.989	1.117	1.117	0
assign	(segid	"	A"	and	resid	16	and	name	HB1)	(segid	"	A"	and	resid	17	and	name	HN)	2.621	0.859	0.859	1
assign	(segid	"	A"	and	resid	17	and	name	HB1)	(segid	"	A"	and	resid	18	and	name	HN)	3.247	1.318	1.318	1
assign	(segid	"	A"	and	resid	17	and	name	HB2)	(segid	"	A"	and	resid	18	and	name	HN)	3.924	1.924	1.924	1
assign	(segid	"	A"	and	resid	7	and	name	HA)	(segid	"	A"	and	resid	7	and	name	HN)	3.027	1.145	1.145	0
assign	(segid	"	A"	and	resid	18	and	name	HN)	(segid	"	A"	and	resid	17	and	name	HA)	3.514	1.544	1.544	1
assign	(segid	"	A"	and	resid	18	and	name	HG21)	(segid	"	A"	and	resid	18	and	name	HB)	2.471	0.763	0.763	0
assign	(segid	"	A"	and	resid	20	and	name	HN)	(segid	"	A"	and	resid	19	and	name	HA)	2.915	1.062	1.062	1
assign	(segid	"	A"	and	resid	8	and	name	HA)	(segid	"	A"	and	resid	9	and	name	HN)	2.824	0.997	0.997	1
assign	(segid	"	A"	and	resid	9	and	name	HA)	(segid	"	A"	and	resid	9	and	name	HN)	2.772	0.961	0.961	0
assign	(segid	"	A"	and	resid	19	and	name	HA)	(segid	"	A"	and	resid	19	and	name	HN)	3.093	1.196	1.196	0
assign	(segid	"	A"	and	resid	7	and	name	HB2)	(segid	"	A"	and	resid	9	and	name	HN)	3.297	1.359	1.359	2
assign	(segid	"	A"	and	resid	7	and	name	HB1)	(segid	"	A"	and	resid	9	and	name	HN)	3.41	1.453	1.453	2
assign	(segid	"	A"	and	resid	6	and	name	HN)	(segid	"	A"	and	resid	5	and	name	HB)	2.845	1.012	1.012	1
assign	(segid	"	A"	and	resid	5	and	name	HN)	(segid	"	A"	and	resid	6	and	name	HN)	2.825	0.998	0.998	1
assign	(segid	"	A"	and	resid	15	and	name	HN)	(segid	"	A"	and	resid	14	and	name	HA)	2.298	0.66	0.66	1
assign	(segid	"	A"	and	resid	16	and	name	HN)	(segid	"	A"	and	resid	14	and	name	HB2)	4.548	2.585	2.585	2
assign	(segid	"	A"	and	resid	20	and	name	HN)	(segid	"	A"	and	resid	14	and	name	HB2)	5.571	3.88	3.88	6
assign	(segid	"	A"	and	resid	1	and	name	HT3)	(segid	"	A"	and	resid	4	and	name	HB)	5.394	3.636	3.636	3
assign	(segid	"	A"	and	resid	16	and	name	HN)	(segid	"	A"	and	resid	14	and	name	HG2)	4.774	2.848	2.848	2
assign	(segid	"	A"	and	resid	3	and	name	HN)	(segid	"	A"	and	resid	14	and	name	HB1)	5.189	3.366	3.366	11
assign	(segid	"	A"	and	resid	20	and	name	HN)	(segid	"	A"	and	resid	13	and	name	HB1)	4.528	2.563	2.563	7
assign	(segid	"	A"	and	resid	18	and	name	HN)	(segid	"	A"	and	resid	18	and	name	HG21)	4.122	2.124	2.124	0
assign	(segid	"	A"	and	resid	1	and	name	HT3)	(segid	"	A"	and	resid	2	and	name	HB2)	4.878	2.974	2.974	1
assign	(segid	"	A"	and	resid	2	and	name	HE1)	(segid	"	A"	and	resid	4	and	name	HB)	4.278	2.288	2.288	2
assign	(segid	"	A"	and	resid	2	and	name	HE1)	(segid	"	A"	and	resid	3	and	name	HB2)	4.522	2.556	2.556	1
assign	(segid	"	A"	and	resid	2	and	name	HE1)	(segid	"	A"	and	resid	3	and	name	HG)	4.186	2.191	2.191	1
assign	(segid	"	A"	and	resid	19	and	name	HN)	(segid	"	A"	and	resid	17	and	name	HA)	4.484	2.514	2.514	2
assign	(segid	"	A"	and	resid	3	and	name	HN)	(segid	"	A"	and	resid	20	and	name	HA)	4.078	2.079	2.079	17
assign	(segid	"	A"	and	resid	15	and	name	HN)	(segid	"	A"	and	resid	13	and	name	HA)	3.379	1.427	1.427	2
assign	(segid	"	A"	and	resid	2	and	name	HN)	(segid	"	A"	and	resid	13	and	name	HA)	4.98	3.1	3.1	11
assign	(segid	"	A"	and	resid	20	and	name	HN)	(segid	"	A"	and	resid	13	and	name	HA)	4.934	3.043	3.043	7
assign	(segid	"	A"	and	resid	16	and	name	HN)	(segid	"	A"	and	resid	13	and	name	HA)	3.644	1.659	1.659	3
assign	(segid	"	A"	and	resid	1	and	name	HT3)	(segid	"	A"	and	resid	13	and	name	HA)	4.765	2.838	2.838	12
assign	(segid	"	A"	and	resid	12	and	name	HA)	(segid	"	A"	and	resid	13	and	name	HN)	1.939	0.47	0.47	1
assign	(segid	"	A"	and	resid	2	and	name	HN)	(segid	"	A"	and	resid	14	and	name	HA)	5.038	3.172	3.172	12
assign	(segid	"	A"	and	resid	19	and	name	HN)	(segid	"	A"	and	resid	14	and	name	HA)	4.597	2.641	2.641	5
assign	(segid	"	A"	and	resid	3	and	name	HN)	(segid	"	A"	and	resid	14	and	name	HA)	3.826	1.83	1.83	11
assign	(segid	"	A"	and	resid	20	and	name	HN)	(segid	"	A"	and	resid	18	and	name	HA)	3.303	1.364	1.364	2
assign	(segid	"	A"	and	resid	5	and	name	HN)	(segid	"	A"	and	resid	5	and	name	HA)	2.599	0.844	0.844	0
assign	(segid	"	A"	and	resid	18	and	name	HA)	(segid	"	A"	and	resid	19	and	name	HN)	2.513	0.789	0.789	1
assign	(segid	"	A"	and	resid	18	and	name	HB)	(segid	"	A"	and	resid	18	and	name	HN)	3.162	1.25	1.25	0
assign	(segid	"	A"	and	resid	5	and	name	HB)	(segid	"	A"	and	resid	5	and	name	HN)	2.757	0.95	0.95	0
assign	(segid	"	A"	and	resid	20	and	name	HE1)	(segid	"	A"	and	resid	5	and	name	HB)	4.542	2.579	2.579	15
assign	(segid	"	A"	and	resid	8	and	name	HN)	(segid	"	A"	and	resid	4	and	name	HA)	3.661	1.675	1.675	4
assign	(segid	"	A"	and	resid	1	and	name	HA2)	(segid	"	A"	and	resid	1	and	name	HT3)	2.725	0.928	0.928	0
assign	(segid	"	A"	and	resid	2	and	name	HE1)	(segid	"	A"	and	resid	14	and	name	HA)	5.618	3.945	3.945	12
assign	(segid	"	A"	and	resid	2	and	name	HE1)	(segid	"	A"	and	resid	4	and	name	HA)	4.742	2.811	2.811	2
assign	(segid	"	A"	and	resid	2	and	name	HD1)	(segid	"	A"	and	resid	2	and	name	HA)	4.235	2.242	2.242	0
assign	(segid	"	A"	and	resid	2	and	name	HD1)	(segid	"	A"	and	resid	18	and	name	HA)	4.41	2.431	2.431	16
assign	(segid	"	A"	and	resid	2	and	name	HD1)	(segid	"	A"	and	resid	3	and	name	HA)	4.545	2.582	2.582	1
assign	(segid	"	A"	and	resid	2	and	name	HD1)	(segid	"	A"	and	resid	4	and	name	HA)	4.203	2.208	2.208	2
assign	(segid	"	A"	and	resid	2	and	name	HD1)	(segid	"	A"	and	resid	8	and	name	HB2)	4.019	2.019	2.019	6
assign	(segid	"	A"	and	resid	20	and	name	HB2)	(segid	"	A"	and	resid	20	and	name	HE1)	5.108	3.261	3.261	0
assign	(segid	"	A"	and	resid	13	and	name	HG)	(segid	"	A"	and	resid	16	and	name	HN)	4.63	2.68	2.68	3
assign	(segid	"	A"	and	resid	20	and	name	HB2)	(segid	"	A"	and	resid	16	and	name	HN)	4.791	2.87	2.87	4
assign	(segid	"	A"	and	resid	13	and	name	HN)	(segid	"	A"	and	resid	13	and	name	HA)	3.936	1.936	1.936	0
assign	(segid	"	A"	and	resid	10	and	name	HA)	(segid	"	A"	and	resid	10	and	name	HN)	3.323	1.381	1.381	0
assign	(segid	"	A"	and	resid	6	and	name	HN)	(segid	"	A"	and	resid	4	and	name	HA)	4.166	2.169	2.169	2
assign	(segid	"	A"	and	resid	20	and	name	HB2)	(segid	"	A"	and	resid	19	and	name	HN)	4.83	2.916	2.916	1
assign	(segid	"	A"	and	resid	3	and	name	HB2)	(segid	"	A"	and	resid	19	and	name	HN)	5.04	3.176	3.176	16
assign	(segid	"	A"	and	resid	1	and	name	HT3)	(segid	"	A"	and	resid	11	and	name	HA1)	4.813	2.895	2.895	10
assign	(segid	"	A"	and	resid	14	and	name	HG2)	(segid	"	A"	and	resid	1	and	name	HT3)	4.567	2.607	2.607	13
assign	(segid	"	A"	and	resid	4	and	name	HA)	(segid	"	A"	and	resid	1	and	name	HT3)	4.815	2.898	2.898	3
assign	(segid	"	A"	and	resid	1	and	name	HT3)	(segid	"	A"	and	resid	14	and	name	HD1)	4.52	2.554	2.554	13
assign	(segid	"	A"	and	resid	3	and	name	HB1)	(segid	"	A"	and	resid	1	and	name	HT3)	5.237	3.429	3.429	2
assign	(segid	"	A"	and	resid	18	and	name	HN)	(segid	"	A"	and	resid	14	and	name	HG2)	5.128	3.287	3.287	4
assign	(segid	"	A"	and	resid	5	and	name	HN)	(segid	"	A"	and	resid	8	and	name	HB1)	4.703	2.764	2.764	3
assign	(segid	"	A"	and	resid	14	and	name	HB1)	(segid	"	A"	and	resid	18	and	name	HN)	3.591	1.612	1.612	4
assign	(segid	"	A"	and	resid	3	and	name	HN)	(segid	"	A"	and	resid	2	and	name	HA)	3.209	1.287	1.287	1
assign	(segid	"	A"	and	resid	8	and	name	HB2)	(segid	"	A"	and	resid	3	and	name	HN)	3.734	1.743	1.743	5
assign	(segid	"	A"	and	resid	6	and	name	HA2)	(segid	"	A"	and	resid	4	and	name	HN)	5.131	3.291	3.291	2
assign	(segid	"	A"	and	resid	3	and	name	HB2)	(segid	"	A"	and	resid	2	and	name	HN)	4.957	3.072	3.072	1
assign	(segid	"	A"	and	resid	2	and	name	HN)	(segid	"	A"	and	resid	3	and	name	HA)	4.792	2.871	2.871	1
assign	(segid	"	A"	and	resid	6	and	name	HN)	(segid	"	A"	and	resid	5	and	name	HG21)	3.232	1.306	1.306	1
assign	(segid	"	A"	and	resid	18	and	name	HG21)	(segid	"	A"	and	resid	19	and	name	HN)	3.691	1.703	1.703	1
assign	(segid	"	A"	and	resid	5	and	name	HN)	(segid	"	A"	and	resid	5	and	name	HG21)	2.851	1.016	1.016	0
assign	(segid	"	A"	and	resid	9	and	name	HB2)	(segid	"	A"	and	resid	9	and	name	HA)	2.379	0.707	0.707	0
assign	(segid	"	A"	and	resid	9	and	name	HA)	(segid	"	A"	and	resid	9	and	name	HB1)	2.311	0.668	0.668	0
assign	(segid	"	A"	and	resid	20	and	name	HB1)	(segid	"	A"	and	resid	17	and	name	HA)	5.975	4.463	4.463	3
assign	(segid	"	A"	and	resid	15	and	name	HB1)	(segid	"	A"	and	resid	16	and	name	HA)	3.471	1.506	1.506	1
assign	(segid	"	A"	and	resid	17	and	name	HB2)	(segid	"	A"	and	resid	17	and	name	HA)	3.132	1.226	1.226	0
assign	(segid	"	A"	and	resid	16	and	name	HB1)	(segid	"	A"	and	resid	16	and	name	HA)	2.898	1.05	1.05	0
assign	(segid	"	A"	and	resid	16	and	name	HB2)	(segid	"	A"	and	resid	16	and	name	HA)	4.305	2.316	2.316	0
assign	(segid	"	A"	and	resid	20	and	name	HB2)	(segid	"	A"	and	resid	16	and	name	HA)	4.341	2.356	2.356	4
assign	(segid	"	A"	and	resid	20	and	name	HB2)	(segid	"	A"	and	resid	20	and	name	HA)	5.506	3.789	3.789	0
assign	(segid	"	A"	and	resid	20	and	name	HB1)	(segid	"	A"	and	resid	20	and	name	HA)	4.606	2.652	2.652	0
assign	(segid	"	A"	and	resid	2	and	name	HB1)	(segid	"	A"	and	resid	20	and	name	HA)	4.422	2.445	2.445	18
assign	(segid	"	A"	and	resid	20	and	name	HB1)	(segid	"	A"	and	resid	13	and	name	HA)	3.937	1.938	1.938	7
assign	(segid	"	A"	and	resid	2	and	name	HB1)	(segid	"	A"	and	resid	13	and	name	HA)	5.558	3.861	3.861	11
assign	(segid	"	A"	and	resid	20	and	name	HB2)	(segid	"	A"	and	resid	13	and	name	HA)	5.104	3.257	3.257	7
assign	(segid	"	A"	and	resid	16	and	name	HB1)	(segid	"	A"	and	resid	13	and	name	HA)	5.22	3.407	3.407	3
assign	(segid	"	A"	and	resid	10	and	name	HB1)	(segid	"	A"	and	resid	10	and	name	HA)	2.211	0.611	0.611	0
assign	(segid	"	A"	and	resid	12	and	name	HB2)	(segid	"	A"	and	resid	12	and	name	HA)	2.59	0.839	0.839	0
assign	(segid	"	A"	and	resid	20	and	name	HB2)	(segid	"	A"	and	resid	15	and	name	HA)	5.532	3.825	3.825	5
assign	(segid	"	A"	and	resid	20	and	name	HB2)	(segid	"	A"	and	resid	14	and	name	HA)	4.987	3.108	3.108	6
assign	(segid	"	A"	and	resid	20	and	name	HB2)	(segid	"	A"	and	resid	18	and	name	HB)	4.956	3.071	3.071	2
assign	(segid	"	A"	and	resid	19	and	name	HB1)	(segid	"	A"	and	resid	18	and	name	HB)	8.573	8.573	9.187	1
assign	(segid	"	A"	and	resid	13	and	name	HB1)	(segid	"	A"	and	resid	16	and	name	HA)	4.65	2.703	2.703	3
assign	(segid	"	A"	and	resid	13	and	name	HB2)	(segid	"	A"	and	resid	16	and	name	HA)	4.1	2.101	2.101	3
assign	(segid	"	A"	and	resid	3	and	name	HG)	(segid	"	A"	and	resid	20	and	name	HA)	5.028	3.16	3.16	17
assign	(segid	"	A"	and	resid	14	and	name	HG2)	(segid	"	A"	and	resid	20	and	name	HA)	4.074	2.075	2.075	6
assign	(segid	"	A"	and	resid	18	and	name	HG21)	(segid	"	A"	and	resid	20	and	name	HA)	4.41	2.431	2.431	2
assign	(segid	"	A"	and	resid	13	and	name	HD22)	(segid	"	A"	and	resid	13	and	name	HA)	2.701	0.912	0.912	0
assign	(segid	"	A"	and	resid	14	and	name	HG2)	(segid	"	A"	and	resid	13	and	name	HA)	3.914	1.915	1.915	1
assign	(segid	"	A"	and	resid	7	and	name	HB2)	(segid	"	A"	and	resid	10	and	name	HA)	4.487	2.517	2.517	3
assign	(segid	"	A"	and	resid	14	and	name	HB2)	(segid	"	A"	and	resid	2	and	name	HA)	4.823	2.907	2.907	12
assign	(segid	"	A"	and	resid	7	and	name	HB1)	(segid	"	A"	and	resid	10	and	name	HA)	4.654	2.707	2.707	3
assign	(segid	"	A"	and	resid	13	and	name	HD22)	(segid	"	A"	and	resid	12	and	name	HA)	4.775	2.851	2.851	1
assign	(segid	"	A"	and	resid	3	and	name	HD12)	(segid	"	A"	and	resid	2	and	name	HA)	4.459	2.485	2.485	1
assign	(segid	"	A"	and	resid	3	and	name	HD12)	(segid	"	A"	and	resid	19	and	name	HA)	5.086	3.234	3.234	16
assign	(segid	"	A"	and	resid	3	and	name	HG)	(segid	"	A"	and	resid	14	and	name	HA)	4.162	2.166	2.166	11
assign	(segid	"	A"	and	resid	4	and	name	HG12)	(segid	"	A"	and	resid	7	and	name	HA)	3.578	1.601	1.601	3
assign	(segid	"	A"	and	resid	5	and	name	HG21)	(segid	"	A"	and	resid	5	and	name	HA)	2.555	0.816	0.816	0
assign	(segid	"	A"	and	resid	3	and	name	HA)	(segid	"	A"	and	resid	3	and	name	HD12)	2.938	1.079	1.079	0
assign	(segid	"	A"	and	resid	4	and	name	HB)	(segid	"	A"	and	resid	3	and	name	HA)	4.375	2.393	2.393	1
assign	(segid	"	A"	and	resid	4	and	name	HG12)	(segid	"	A"	and	resid	9	and	name	HB1)	3.622	1.64	1.64	5
assign	(segid	"	A"	and	resid	13	and	name	HD22)	(segid	"	A"	and	resid	14	and	name	HD2)	3.416	1.459	1.459	1
assign	(segid	"	A"	and	resid	13	and	name	HD22)	(segid	"	A"	and	resid	14	and	name	HD1)	3.115	1.213	1.213	1
assign	(segid	"	A"	and	resid	7	and	name	HB2)	(segid	"	A"	and	resid	6	and	name	HA2)	4.255	2.263	2.263	1
assign	(segid	"	A"	and	resid	7	and	name	HG2)	(segid	"	A"	and	resid	6	and	name	HA2)	4.649	2.702	2.702	1
assign	(segid	"	A"	and	resid	7	and	name	HB1)	(segid	"	A"	and	resid	6	and	name	HA2)	4.236	2.243	2.243	1
assign	(segid	"	A"	and	resid	3	and	name	HB1)	(segid	"	A"	and	resid	20	and	name	HB1)	4.778	2.854	2.854	17
assign	(segid	"	A"	and	resid	7	and	name	HA)	(segid	"	A"	and	resid	10	and	name	HB1)	4.195	2.2	2.2	3
assign	(segid	"	A"	and	resid	9	and	name	HA)	(segid	"	A"	and	resid	12	and	name	HB2)	2.941	1.081	1.081	3
assign	(segid	"	A"	and	resid	19	and	name	HB1)	(segid	"	A"	and	resid	19	and	name	HA)	3.082	1.188	1.188	0
assign	(segid	"	A"	and	resid	14	and	name	HA)	(segid	"	A"	and	resid	19	and	name	HB1)	4.144	2.146	2.146	5
assign	(segid	"	A"	and	resid	16	and	name	HB1)	(segid	"	A"	and	resid	12	and	name	HA)	4.641	2.693	2.693	4
assign	(segid	"	A"	and	resid	18	and	name	HA)	(segid	"	A"	and	resid	20	and	name	HB2)	3.579	1.601	1.601	2
assign	(segid	"	A"	and	resid	14	and	name	HB2)	(segid	"	A"	and	resid	14	and	name	HA)	2.487	0.773	0.773	0
assign	(segid	"	A"	and	resid	1	and	name	HA1)	(segid	"	A"	and	resid	4	and	name	HB)	4.704	2.766	2.766	3
assign	(segid	"	A"	and	resid	1	and	name	HA2)	(segid	"	A"	and	resid	4	and	name	HB)	2.864	1.026	1.026	3
assign	(segid	"	A"	and	resid	14	and	name	HG2)	(segid	"	A"	and	resid	14	and	name	HD2)	2.559	0.819	0.819	0
assign	(segid	"	A"	and	resid	14	and	name	HG2)	(segid	"	A"	and	resid	14	and	name	HD1)	2.572	0.827	0.827	0
assign	(segid	"	A"	and	resid	14	and	name	HG2)	(segid	"	A"	and	resid	18	and	name	HA)	4.283	2.293	2.293	4
assign	(segid	"	A"	and	resid	1	and	name	HA1)	(segid	"	A"	and	resid	14	and	name	HG2)	4.262	2.27	2.27	13
assign	(segid	"	A"	and	resid	14	and	name	HG2)	(segid	"	A"	and	resid	14	and	name	HA)	3.163	1.25	1.25	0
assign	(segid	"	A"	and	resid	4	and	name	HA)	(segid	"	A"	and	resid	14	and	name	HG2)	4.002	2.002	2.002	10
assign	(segid	"	A"	and	resid	14	and	name	HB1)	(segid	"	A"	and	resid	14	and	name	HA)	2.957	1.093	1.093	0
assign	(segid	"	A"	and	resid	7	and	name	HB2)	(segid	"	A"	and	resid	7	and	name	HA)	2.609	0.851	0.851	0
assign	(segid	"	A"	and	resid	4	and	name	HA)	(segid	"	A"	and	resid	7	and	name	HB2)	5.362	3.593	3.593	3
assign	(segid	"	A"	and	resid	5	and	name	HA)	(segid	"	A"	and	resid	7	and	name	HB1)	4.946	3.058	3.058	2
assign	(segid	"	A"	and	resid	13	and	name	HB1)	(segid	"	A"	and	resid	14	and	name	HD2)	4.957	3.072	3.072	1
assign	(segid	"	A"	and	resid	13	and	name	HB2)	(segid	"	A"	and	resid	12	and	name	HA)	4.786	2.863	2.863	1
assign	(segid	"	A"	and	resid	7	and	name	HG2)	(segid	"	A"	and	resid	5	and	name	HA)	4.368	2.385	2.385	2
assign	(segid	"	A"	and	resid	18	and	name	HB)	(segid	"	A"	and	resid	3	and	name	HB2)	5.114	3.27	3.27	15
assign	(segid	"	A"	and	resid	4	and	name	HA)	(segid	"	A"	and	resid	3	and	name	HB2)	4.785	2.862	2.862	1
assign	(segid	"	A"	and	resid	4	and	name	HA)	(segid	"	A"	and	resid	3	and	name	HB1)	4.598	2.643	2.643	1
assign	(segid	"	A"	and	resid	3	and	name	HB1)	(segid	"	A"	and	resid	3	and	name	HA)	2.834	1.004	1.004	0
assign	(segid	"	A"	and	resid	2	and	name	HA)	(segid	"	A"	and	resid	3	and	name	HG)	4.621	2.669	2.669	1
assign	(segid	"	A"	and	resid	4	and	name	HA)	(segid	"	A"	and	resid	5	and	name	HG21)	3.655	1.67	1.67	1
assign	(segid	"	A"	and	resid	5	and	name	HB)	(segid	"	A"	and	resid	5	and	name	HG21)	2.302	0.662	0.662	0
assign	(segid	"	A"	and	resid	6	and	name	HA2)	(segid	"	A"	and	resid	5	and	name	HG21)	3.995	1.995	1.995	1
assign	(segid	"	A"	and	resid	5	and	name	HB)	(segid	"	A"	and	resid	4	and	name	HG12)	5.392	3.634	3.634	1
assign	(segid	"	A"	and	resid	4	and	name	HG12)	(segid	"	A"	and	resid	3	and	name	HA)	4.265	2.274	2.274	1
assign	(segid	"	A"	and	resid	18	and	name	HB)	(segid	"	A"	and	resid	3	and	name	HD22)	5.646	3.985	3.985	15
assign	(segid	"	A"	and	resid	14	and	name	HD2)	(segid	"	A"	and	resid	13	and	name	HD12)	3.595	1.615	1.615	1
assign	(segid	"	A"	and	resid	20	and	name	HB1)	(segid	"	A"	and	resid	14	and	name	HB1)	5.085	3.232	3.232	6
assign	(segid	"	A"	and	resid	7	and	name	HB2)	(segid	"	A"	and	resid	7	and	name	HD1)	3.407	1.451	1.451	0
assign	(segid	"	A"	and	resid	7	and	name	HB1)	(segid	"	A"	and	resid	7	and	name	HD1)	3.24	1.312	1.312	0
assign	(segid	"	A"	and	resid	7	and	name	HG2)	(segid	"	A"	and	resid	7	and	name	HD1)	2.545	0.81	0.81	0
assign	(segid	"	A"	and	resid	3	and	name	HB2)	(segid	"	A"	and	resid	20	and	name	HB1)	3.481	1.515	1.515	17
assign	(segid	"	A"	and	resid	15	and	name	HB1)	(segid	"	A"	and	resid	13	and	name	HB1)	3.834	1.837	1.837	2
assign	(segid	"	A"	and	resid	17	and	name	HB1)	(segid	"	A"	and	resid	18	and	name	HG21)	5.037	3.172	3.172	1
assign	(segid	"	A"	and	resid	2	and	name	HB2)	(segid	"	A"	and	resid	3	and	name	HD22)	4.282	2.291	2.291	1
assign	(segid	"	A"	and	resid	17	and	name	HB1)	(segid	"	A"	and	resid	3	and	name	HD12)	5.133	3.293	3.293	14
assign	(segid	"	A"	and	resid	13	and	name	HB1)	(segid	"	A"	and	resid	13	and	name	HD12)	3.22	1.296	1.296	0
assign	(segid	"	A"	and	resid	13	and	name	HB2)	(segid	"	A"	and	resid	13	and	name	HD22)	3.161	1.249	1.249	0
assign	(segid	"	A"	and	resid	3	and	name	HG)	(segid	"	A"	and	resid	3	and	name	HD22)	2.709	0.917	0.917	0
assign	(segid	"	A"	and	resid	2	and	name	HD1)	(segid	"	A"	and	resid	3	and	name	HD22)	3.798	1.803	1.803	1
assign	(segid	"	A"	and	resid	8	and	name	HN)	(segid	"	A"	and	resid	8	and	name	HB1)	2.392	0.715	0.715	0
assign	(segid	"	A"	and	resid	9	and	name	HN)	(segid	"	A"	and	resid	8	and	name	HB1)	2.368	0.701	0.701	1
assign	(segid	"	A"	and	resid	9	and	name	HN)	(segid	"	A"	and	resid	8	and	name	HB2)	2.477	0.767	0.767	1
assign	(segid	"	A"	and	resid	10	and	name	HN)	(segid	"	A"	and	resid	9	and	name	HB2)	2.803	0.982	0.982	1
assign	(segid	"	A"	and	resid	12	and	name	HA)	(segid	"	A"	and	resid	12	and	name	HN)	2.717	0.923	0.923	0
assign	(segid	"	A"	and	resid	12	and	name	HB2)	(segid	"	A"	and	resid	13	and	name	HN)	2.686	0.902	0.902	1
assign	(segid	"	A"	and	resid	17	and	name	HN)	(segid	"	A"	and	resid	16	and	name	HB2)	2.651	0.878	0.878	1
assign	(segid	"	A"	and	resid	17	and	name	HN)	(segid	"	A"	and	resid	16	and	name	HA)	2.828	0.999	0.999	1
assign	(segid	"	A"	and	resid	13	and	name	HD12)	(segid	"	A"	and	resid	13	and	name	HN)	3.25	1.32	1.32	0
assign	(segid	"	A"	and	resid	18	and	name	HB)	(segid	"	A"	and	resid	19	and	name	HN)	3.259	1.328	1.328	1
assign	(segid	"	A"	and	resid	14	and	name	HB2)	(segid	"	A"	and	resid	14	and	name	HB1)	2.031	0.516	0.516	0
assign	(segid	"	A"	and	resid	7	and	name	HB1)	(segid	"	A"	and	resid	7	and	name	HB2)	1.663	0.345	0.345	0
assign	(segid	"	A"	and	resid	7	and	name	HG2)	(segid	"	A"	and	resid	7	and	name	HB2)	2.258	0.637	0.637	0
assign	(segid	"	A"	and	resid	7	and	name	HB1)	(segid	"	A"	and	resid	7	and	name	HG2)	1.837	0.422	0.422	0
assign	(segid	"	A"	and	resid	13	and	name	HB1)	(segid	"	A"	and	resid	13	and	name	HG)	2.155	0.58	0.58	0
assign	(segid	"	A"	and	resid	14	and	name	HB1)	(segid	"	A"	and	resid	14	and	name	HG2)	1.862	0.433	0.433	0
assign	(segid	"	A"	and	resid	3	and	name	HG)	(segid	"	A"	and	resid	3	and	name	HD12)	2.51	0.787	0.787	0
assign	(segid	"	A"	and	resid	15	and	name	HB1)	(segid	"	A"	and	resid	15	and	name	HA)	2.77	0.959	0.959	0
assign	(segid	"	A"	and	resid	20	and	name	HB2)	(segid	"	A"	and	resid	20	and	name	HB1)	1.494	0.279	0.279	0
assign	(segid	"	A"	and	resid	13	and	name	HD22)	(segid	"	A"	and	resid	13	and	name	HB1)	2.559	0.819	0.819	0
assign	(segid	"	A"	and	resid	2	and	name	HE1)	(segid	"	A"	and	resid	2	and	name	HD1)	1.971	0.486	0.486	0
assign	(segid	"	A"	and	resid	3	and	name	HN)	(segid	"	A"	and	resid	2	and	name	HE1)	4.104	2.105	2.105	1
assign	(segid	"	A"	and	resid	2	and	name	HD1)	(segid	"	A"	and	resid	2	and	name	HB2)	3.76	1.768	1.768	0
assign	(segid	"	A"	and	resid	7	and	name	HE)	(segid	"	A"	and	resid	7	and	name	HA)	4.527	2.562	2.562	0
assign	(segid	"	A"	and	resid	7	and	name	HE)	(segid	"	A"	and	resid	6	and	name	HA2)	4.433	2.456	2.456	1
assign	(segid	"	A"	and	resid	20	and	name	HD2)	(segid	"	A"	and	resid	17	and	name	HA)	6.946	6.032	6.032	3
assign	(segid	"	A"	and	resid	20	and	name	HD2)	(segid	"	A"	and	resid	20	and	name	HA)	4.788	2.866	2.866	0
assign	(segid	"	A"	and	resid	20	and	name	HD2)	(segid	"	A"	and	resid	13	and	name	HA)	4.801	2.882	2.882	7
assign	(segid	"	A"	and	resid	20	and	name	HD2)	(segid	"	A"	and	resid	18	and	name	HB)	4.646	2.698	2.698	2
assign	(segid	"	A"	and	resid	20	and	name	HD2)	(segid	"	A"	and	resid	9	and	name	HB1)	5.079	3.225	3.225	11
assign	(segid	"	A"	and	resid	20	and	name	HD2)	(segid	"	A"	and	resid	20	and	name	HB2)	4.763	2.836	2.836	0
assign	(segid	"	A"	and	resid	20	and	name	HD2)	(segid	"	A"	and	resid	20	and	name	HB1)	6.2	4.804	4.804	0
assign	(segid	"	A"	and	resid	20	and	name	HD2)	(segid	"	A"	and	resid	14	and	name	HG2)	5.202	3.383	3.383	6
assign	(segid	"	A"	and	resid	20	and	name	HD2)	(segid	"	A"	and	resid	14	and	name	HB1)	4.777	2.853	2.853	6

## Sheet: AtREM6.4408-427_Unambig
assign	(segid	"	A"	and	resid	12	and	name	HN)	(segid	"	A"	and	resid	11	and	name	HA)	1.782	0.397	0.397	1			value
assign	(segid	"	A"	and	resid	17	and	name	HN)	(segid	"	A"	and	resid	17	and	name	HB2)	2.573	0.828	0.828	0		Intra-residue (|i-j| = 0)	138
assign	(segid	"	A"	and	resid	18	and	name	HN)	(segid	"	A"	and	resid	17	and	name	HB2)	2.757	0.95	0.95	1		Sequential (|i-j| = 1)	95
assign	(segid	"	A"	and	resid	16	and	name	HN)	(segid	"	A"	and	resid	16	and	name	HB2)	2.511	0.788	0.788	0		Medium range (|i-j|>1 and |i-j|<5)	67
assign	(segid	"	A"	and	resid	10	and	name	HN)	(segid	"	A"	and	resid	9	and	name	HA)	1.776	0.394	0.394	1		Long range (|i-j| R5)	65
assign	(segid	"	A"	and	resid	13	and	name	HN)	(segid	"	A"	and	resid	13	and	name	HA)	2.721	0.926	0.926	0		Inter-chain	0
assign	(segid	"	A"	and	resid	12	and	name	HN)	(segid	"	A"	and	resid	12	and	name	HA)	2.344	0.687	0.687	0
assign	(segid	"	A"	and	resid	5	and	name	HN)	(segid	"	A"	and	resid	5	and	name	HB)	2.686	0.902	0.902	0
assign	(segid	"	A"	and	resid	3	and	name	HN)	(segid	"	A"	and	resid	2	and	name	HA)	2.206	0.608	0.608	1
assign	(segid	"	A"	and	resid	11	and	name	HN)	(segid	"	A"	and	resid	11	and	name	HA)	2.498	0.78	0.78	0
assign	(segid	"	A"	and	resid	7	and	name	HD1)	(segid	"	A"	and	resid	7	and	name	HA)	2.494	0.778	0.778	0
assign	(segid	"	A"	and	resid	12	and	name	HB1)	(segid	"	A"	and	resid	12	and	name	HN)	2.565	0.822	0.822	0
assign	(segid	"	A"	and	resid	11	and	name	HB)	(segid	"	A"	and	resid	12	and	name	HN)	2.912	1.06	1.06	1
assign	(segid	"	A"	and	resid	17	and	name	HN)	(segid	"	A"	and	resid	16	and	name	HA)	2.58	0.832	0.832	1
assign	(segid	"	A"	and	resid	16	and	name	HB2)	(segid	"	A"	and	resid	17	and	name	HN)	2.725	0.928	0.928	1
assign	(segid	"	A"	and	resid	10	and	name	HG1)	(segid	"	A"	and	resid	10	and	name	HN)	2.798	0.978	0.978	0
assign	(segid	"	A"	and	resid	14	and	name	HN)	(segid	"	A"	and	resid	13	and	name	HA)	2.533	0.802	0.802	1
assign	(segid	"	A"	and	resid	14	and	name	HB2)	(segid	"	A"	and	resid	14	and	name	HN)	2.405	0.723	0.723	0
assign	(segid	"	A"	and	resid	16	and	name	HN)	(segid	"	A"	and	resid	16	and	name	HA)	2.659	0.884	0.884	0
assign	(segid	"	A"	and	resid	12	and	name	HB1)	(segid	"	A"	and	resid	13	and	name	HN)	3.082	1.187	1.187	1
assign	(segid	"	A"	and	resid	18	and	name	HN)	(segid	"	A"	and	resid	17	and	name	HA)	2.586	0.836	0.836	1
assign	(segid	"	A"	and	resid	7	and	name	HN)	(segid	"	A"	and	resid	6	and	name	HA)	2.357	0.694	0.694	1
assign	(segid	"	A"	and	resid	7	and	name	HB1)	(segid	"	A"	and	resid	7	and	name	HN)	2.704	0.914	0.914	0
assign	(segid	"	A"	and	resid	8	and	name	HB2)	(segid	"	A"	and	resid	7	and	name	HN)	3.419	1.461	1.461	1
assign	(segid	"	A"	and	resid	11	and	name	HG22)	(segid	"	A"	and	resid	11	and	name	HN)	2.294	0.658	0.658	0
assign	(segid	"	A"	and	resid	3	and	name	HB1)	(segid	"	A"	and	resid	3	and	name	HN)	2.681	0.899	0.899	0
assign	(segid	"	A"	and	resid	3	and	name	HB2)	(segid	"	A"	and	resid	3	and	name	HN)	2.717	0.923	0.923	0
assign	(segid	"	A"	and	resid	5	and	name	HG21)	(segid	"	A"	and	resid	5	and	name	HN)	2.725	0.928	0.928	0
assign	(segid	"	A"	and	resid	5	and	name	HN)	(segid	"	A"	and	resid	4	and	name	HA)	2.59	0.838	0.838	1
assign	(segid	"	A"	and	resid	3	and	name	HB1)	(segid	"	A"	and	resid	4	and	name	HN)	2.816	0.992	0.992	1
assign	(segid	"	A"	and	resid	4	and	name	HB1)	(segid	"	A"	and	resid	5	and	name	HN)	2.783	0.968	0.968	1
assign	(segid	"	A"	and	resid	8	and	name	HN)	(segid	"	A"	and	resid	7	and	name	HB1)	2.815	0.99	0.99	1
assign	(segid	"	A"	and	resid	4	and	name	HN)	(segid	"	A"	and	resid	3	and	name	HB2)	3.051	1.163	1.163	1
assign	(segid	"	A"	and	resid	7	and	name	HB2)	(segid	"	A"	and	resid	7	and	name	HN)	2.329	0.678	0.678	0
assign	(segid	"	A"	and	resid	8	and	name	HN)	(segid	"	A"	and	resid	7	and	name	HB2)	2.945	1.084	1.084	1
assign	(segid	"	A"	and	resid	13	and	name	HB2)	(segid	"	A"	and	resid	14	and	name	HN)	2.731	0.932	0.932	1
assign	(segid	"	A"	and	resid	13	and	name	HN)	(segid	"	A"	and	resid	13	and	name	HB2)	2.229	0.621	0.621	0
assign	(segid	"	A"	and	resid	7	and	name	HN)	(segid	"	A"	and	resid	6	and	name	HB1)	2.836	1.005	1.005	1
assign	(segid	"	A"	and	resid	13	and	name	HN)	(segid	"	A"	and	resid	12	and	name	HB2)	2.896	1.049	1.049	1
assign	(segid	"	A"	and	resid	12	and	name	HB2)	(segid	"	A"	and	resid	12	and	name	HN)	2.379	0.707	0.707	0
assign	(segid	"	A"	and	resid	7	and	name	HD1)	(segid	"	A"	and	resid	7	and	name	HB1)	2.195	0.602	0.602	0
assign	(segid	"	A"	and	resid	7	and	name	HD1)	(segid	"	A"	and	resid	7	and	name	HB2)	2.38	0.708	0.708	0
assign	(segid	"	A"	and	resid	10	and	name	HN)	(segid	"	A"	and	resid	9	and	name	HB1)	2.912	1.06	1.06	1
assign	(segid	"	A"	and	resid	11	and	name	HN)	(segid	"	A"	and	resid	10	and	name	HB2)	2.628	0.863	0.863	1
assign	(segid	"	A"	and	resid	12	and	name	HN)	(segid	"	A"	and	resid	14	and	name	HB1)	2.85	1.016	1.016	2
assign	(segid	"	A"	and	resid	15	and	name	HN)	(segid	"	A"	and	resid	14	and	name	HB2)	2.224	0.618	0.618	1
assign	(segid	"	A"	and	resid	14	and	name	HG2)	(segid	"	A"	and	resid	14	and	name	HN)	2.539	0.806	0.806	0
assign	(segid	"	A"	and	resid	15	and	name	HN)	(segid	"	A"	and	resid	15	and	name	HG2)	2.896	1.048	1.048	0
assign	(segid	"	A"	and	resid	8	and	name	HB2)	(segid	"	A"	and	resid	8	and	name	HN)	2.141	0.573	0.573	0
assign	(segid	"	A"	and	resid	1	and	name	HA)	(segid	"	A"	and	resid	1	and	name	HB)	2.521	0.795	0.795	0
assign	(segid	"	A"	and	resid	13	and	name	HA)	(segid	"	A"	and	resid	16	and	name	HB1)	2.551	0.814	0.814	3
assign	(segid	"	A"	and	resid	17	and	name	HA)	(segid	"	A"	and	resid	17	and	name	HB2)	2.654	0.881	0.881	0
assign	(segid	"	A"	and	resid	18	and	name	HA)	(segid	"	A"	and	resid	18	and	name	HB2)	2.685	0.901	0.901	0
assign	(segid	"	A"	and	resid	5	and	name	HA)	(segid	"	A"	and	resid	5	and	name	HB)	1.957	0.479	0.479	0
assign	(segid	"	A"	and	resid	1	and	name	HA)	(segid	"	A"	and	resid	2	and	name	HD2)	2.788	0.971	0.971	1
assign	(segid	"	A"	and	resid	13	and	name	HA)	(segid	"	A"	and	resid	13	and	name	HB2)	2.559	0.819	0.819	0
assign	(segid	"	A"	and	resid	9	and	name	HA)	(segid	"	A"	and	resid	9	and	name	HB1)	2.209	0.61	0.61	0
assign	(segid	"	A"	and	resid	4	and	name	HA)	(segid	"	A"	and	resid	4	and	name	HB1)	2.816	0.991	0.991	0
assign	(segid	"	A"	and	resid	2	and	name	HA)	(segid	"	A"	and	resid	2	and	name	HG2)	2.752	0.946	0.946	0
assign	(segid	"	A"	and	resid	10	and	name	HA)	(segid	"	A"	and	resid	10	and	name	HB2)	2.12	0.562	0.562	0
assign	(segid	"	A"	and	resid	14	and	name	HA)	(segid	"	A"	and	resid	14	and	name	HG1)	2.524	0.796	0.796	0
assign	(segid	"	A"	and	resid	11	and	name	HA)	(segid	"	A"	and	resid	11	and	name	HB)	2.227	0.62	0.62	0
assign	(segid	"	A"	and	resid	1	and	name	HB)	(segid	"	A"	and	resid	5	and	name	HG21)	2.502	0.782	0.782	4
assign	(segid	"	A"	and	resid	5	and	name	HA)	(segid	"	A"	and	resid	5	and	name	HG21)	2.489	0.774	0.774	0
assign	(segid	"	A"	and	resid	11	and	name	HA)	(segid	"	A"	and	resid	11	and	name	HG12)	2.191	0.6	0.6	0
assign	(segid	"	A"	and	resid	19	and	name	HA)	(segid	"	A"	and	resid	19	and	name	HB2)	2.858	1.021	1.021	0
assign	(segid	"	A"	and	resid	9	and	name	HD1)	(segid	"	A"	and	resid	9	and	name	HG1)	2.174	0.591	0.591	0
assign	(segid	"	A"	and	resid	9	and	name	HD2)	(segid	"	A"	and	resid	9	and	name	HG1)	2.125	0.565	0.565	0
assign	(segid	"	A"	and	resid	14	and	name	HD2)	(segid	"	A"	and	resid	14	and	name	HG1)	2.308	0.666	0.666	0
assign	(segid	"	A"	and	resid	10	and	name	HD1)	(segid	"	A"	and	resid	10	and	name	HG1)	2.319	0.672	0.672	0
assign	(segid	"	A"	and	resid	9	and	name	HD2)	(segid	"	A"	and	resid	8	and	name	HB2)	2.818	0.993	0.993	1
assign	(segid	"	A"	and	resid	9	and	name	HD1)	(segid	"	A"	and	resid	8	and	name	HB2)	2.625	0.861	0.861	1
assign	(segid	"	A"	and	resid	9	and	name	HG1)	(segid	"	A"	and	resid	2	and	name	HD2)	2.104	0.553	0.553	7
assign	(segid	"	A"	and	resid	15	and	name	HD2)	(segid	"	A"	and	resid	15	and	name	HE2)	2.536	0.804	0.804	0
assign	(segid	"	A"	and	resid	9	and	name	HD2)	(segid	"	A"	and	resid	8	and	name	HA)	2.072	0.537	0.537	1
assign	(segid	"	A"	and	resid	9	and	name	HD1)	(segid	"	A"	and	resid	8	and	name	HA)	2.091	0.547	0.547	1
assign	(segid	"	A"	and	resid	7	and	name	HB1)	(segid	"	A"	and	resid	7	and	name	HA)	2.548	0.812	0.812	0
assign	(segid	"	A"	and	resid	3	and	name	HB1)	(segid	"	A"	and	resid	3	and	name	HA)	2.694	0.907	0.907	0
assign	(segid	"	A"	and	resid	3	and	name	HA)	(segid	"	A"	and	resid	3	and	name	HB2)	2.706	0.916	0.916	0
assign	(segid	"	A"	and	resid	12	and	name	HB1)	(segid	"	A"	and	resid	12	and	name	HA)	2.477	0.767	0.767	0
assign	(segid	"	A"	and	resid	12	and	name	HB2)	(segid	"	A"	and	resid	12	and	name	HA)	2.537	0.805	0.805	0
assign	(segid	"	A"	and	resid	7	and	name	HB2)	(segid	"	A"	and	resid	7	and	name	HA)	2.691	0.905	0.905	0
assign	(segid	"	A"	and	resid	10	and	name	HB1)	(segid	"	A"	and	resid	10	and	name	HA)	2.355	0.693	0.693	0
assign	(segid	"	A"	and	resid	5	and	name	HB)	(segid	"	A"	and	resid	1	and	name	HG21)	2.344	0.687	0.687	4
assign	(segid	"	A"	and	resid	5	and	name	HB)	(segid	"	A"	and	resid	5	and	name	HG21)	2.236	0.625	0.625	0
assign	(segid	"	A"	and	resid	8	and	name	HA)	(segid	"	A"	and	resid	8	and	name	HB2)	2.117	0.56	0.56	0
assign	(segid	"	A"	and	resid	10	and	name	HB2)	(segid	"	A"	and	resid	14	and	name	HD2)	2.917	1.064	1.064	4
assign	(segid	"	A"	and	resid	9	and	name	HB2)	(segid	"	A"	and	resid	9	and	name	HB1)	1.951	0.476	0.476	0
assign	(segid	"	A"	and	resid	2	and	name	HB2)	(segid	"	A"	and	resid	2	and	name	HB1)	2.169	0.588	0.588	0
assign	(segid	"	A"	and	resid	16	and	name	HN)	(segid	"	A"	and	resid	15	and	name	HA)	2.19	0.6	0.6	1
assign	(segid	"	A"	and	resid	10	and	name	HN)	(segid	"	A"	and	resid	10	and	name	HG2)	2.678	0.896	0.896	0
assign	(segid	"	A"	and	resid	12	and	name	HN)	(segid	"	A"	and	resid	14	and	name	HG2)	3.434	1.474	1.474	2
assign	(segid	"	A"	and	resid	12	and	name	HN)	(segid	"	A"	and	resid	14	and	name	HG1)	3.353	1.406	1.406	2
assign	(segid	"	A"	and	resid	15	and	name	HN)	(segid	"	A"	and	resid	15	and	name	HD2)	2.822	0.996	0.996	0
assign	(segid	"	A"	and	resid	6	and	name	HN)	(segid	"	A"	and	resid	5	and	name	HG21)	3.045	1.159	1.159	1
assign	(segid	"	A"	and	resid	14	and	name	HE)	(segid	"	A"	and	resid	14	and	name	HG1)	3.354	1.406	1.406	0
assign	(segid	"	A"	and	resid	7	and	name	HE1)	(segid	"	A"	and	resid	7	and	name	HB2)	3.287	1.35	1.35	0
assign	(segid	"	A"	and	resid	3	and	name	HB2)	(segid	"	A"	and	resid	3	and	name	HD1)	2.991	1.118	1.118	0
assign	(segid	"	A"	and	resid	10	and	name	HD1)	(segid	"	A"	and	resid	10	and	name	HE)	2.863	1.025	1.025	0
assign	(segid	"	A"	and	resid	3	and	name	HB1)	(segid	"	A"	and	resid	3	and	name	HD1)	2.601	0.846	0.846	0
assign	(segid	"	A"	and	resid	19	and	name	HN)	(segid	"	A"	and	resid	19	and	name	HA)	3.207	1.286	1.286	0
assign	(segid	"	A"	and	resid	20	and	name	HN)	(segid	"	A"	and	resid	19	and	name	HA)	3.163	1.25	1.25	1
assign	(segid	"	A"	and	resid	4	and	name	HB2)	(segid	"	A"	and	resid	4	and	name	HA)	2.855	1.019	1.019	0
assign	(segid	"	A"	and	resid	5	and	name	HB)	(segid	"	A"	and	resid	6	and	name	HN)	2.706	0.915	0.915	1
assign	(segid	"	A"	and	resid	12	and	name	HN)	(segid	"	A"	and	resid	11	and	name	HN)	2.549	0.812	0.812	1
assign	(segid	"	A"	and	resid	7	and	name	HN)	(segid	"	A"	and	resid	7	and	name	HA)	2.479	0.768	0.768	0
assign	(segid	"	A"	and	resid	13	and	name	HN)	(segid	"	A"	and	resid	11	and	name	HA)	3.416	1.459	1.459	2
assign	(segid	"	A"	and	resid	10	and	name	HN)	(segid	"	A"	and	resid	10	and	name	HD1)	3.437	1.476	1.476	0
assign	(segid	"	A"	and	resid	4	and	name	HN)	(segid	"	A"	and	resid	4	and	name	HG1)	3.214	1.291	1.291	0
assign	(segid	"	A"	and	resid	14	and	name	HE)	(segid	"	A"	and	resid	14	and	name	HD2)	2.835	1.005	1.005	0
assign	(segid	"	A"	and	resid	10	and	name	HE)	(segid	"	A"	and	resid	10	and	name	HB2)	3.417	1.459	1.459	0
assign	(segid	"	A"	and	resid	7	and	name	HN)	(segid	"	A"	and	resid	5	and	name	HG21)	3.845	1.848	1.848	2
assign	(segid	"	A"	and	resid	16	and	name	HN)	(segid	"	A"	and	resid	15	and	name	HG2)	3.518	1.547	1.547	1
assign	(segid	"	A"	and	resid	11	and	name	HG12)	(segid	"	A"	and	resid	14	and	name	HN)	3.808	1.813	1.813	3
assign	(segid	"	A"	and	resid	10	and	name	HN)	(segid	"	A"	and	resid	11	and	name	HG12)	3.412	1.455	1.455	1
assign	(segid	"	A"	and	resid	19	and	name	HB2)	(segid	"	A"	and	resid	15	and	name	HA)	2.347	0.688	0.688	4
assign	(segid	"	A"	and	resid	5	and	name	HN)	(segid	"	A"	and	resid	2	and	name	HD2)	3.426	1.467	1.467	3
assign	(segid	"	A"	and	resid	10	and	name	HN)	(segid	"	A"	and	resid	2	and	name	HD2)	3.406	1.45	1.45	8
assign	(segid	"	A"	and	resid	10	and	name	HN)	(segid	"	A"	and	resid	9	and	name	HD1)	3.564	1.588	1.588	1
assign	(segid	"	A"	and	resid	3	and	name	HN)	(segid	"	A"	and	resid	2	and	name	HB1)	3.567	1.59	1.59	1
assign	(segid	"	A"	and	resid	4	and	name	HN)	(segid	"	A"	and	resid	4	and	name	HB1)	2.508	0.786	0.786	0
assign	(segid	"	A"	and	resid	4	and	name	HN)	(segid	"	A"	and	resid	4	and	name	HB2)	2.934	1.076	1.076	0
assign	(segid	"	A"	and	resid	11	and	name	HA)	(segid	"	A"	and	resid	14	and	name	HN)	3.068	1.176	1.176	3
assign	(segid	"	A"	and	resid	1	and	name	HA)	(segid	"	A"	and	resid	1	and	name	HT3)	2.588	0.837	0.837	0
assign	(segid	"	A"	and	resid	16	and	name	HB1)	(segid	"	A"	and	resid	16	and	name	HN)	2.938	1.079	1.079	0
assign	(segid	"	A"	and	resid	9	and	name	HD1)	(segid	"	A"	and	resid	8	and	name	HN)	3.561	1.585	1.585	1
assign	(segid	"	A"	and	resid	4	and	name	HG2)	(segid	"	A"	and	resid	4	and	name	HN)	3.561	1.585	1.585	0
assign	(segid	"	A"	and	resid	14	and	name	HD2)	(segid	"	A"	and	resid	14	and	name	HN)	3.374	1.423	1.423	0
assign	(segid	"	A"	and	resid	12	and	name	HN)	(segid	"	A"	and	resid	10	and	name	HA)	3.429	1.469	1.469	2
assign	(segid	"	A"	and	resid	3	and	name	HA)	(segid	"	A"	and	resid	7	and	name	HN)	3.76	1.767	1.767	4
assign	(segid	"	A"	and	resid	9	and	name	HD2)	(segid	"	A"	and	resid	8	and	name	HN)	3.391	1.437	1.437	1
assign	(segid	"	A"	and	resid	8	and	name	HN)	(segid	"	A"	and	resid	4	and	name	HA)	4.185	2.189	2.189	4
assign	(segid	"	A"	and	resid	7	and	name	HN)	(segid	"	A"	and	resid	5	and	name	HB)	3.743	1.752	1.752	2
assign	(segid	"	A"	and	resid	16	and	name	HN)	(segid	"	A"	and	resid	14	and	name	HA)	2.396	0.717	0.717	2
assign	(segid	"	A"	and	resid	19	and	name	HN)	(segid	"	A"	and	resid	18	and	name	HB1)	3.851	1.854	1.854	1
assign	(segid	"	A"	and	resid	9	and	name	HD2)	(segid	"	A"	and	resid	9	and	name	HB1)	3.092	1.195	1.195	0
assign	(segid	"	A"	and	resid	9	and	name	HD1)	(segid	"	A"	and	resid	9	and	name	HB1)	3.325	1.382	1.382	0
assign	(segid	"	A"	and	resid	2	and	name	HA)	(segid	"	A"	and	resid	2	and	name	HB2)	3.236	1.309	1.309	0
assign	(segid	"	A"	and	resid	15	and	name	HB1)	(segid	"	A"	and	resid	15	and	name	HG2)	2.394	0.717	0.717	0
assign	(segid	"	A"	and	resid	9	and	name	HA)	(segid	"	A"	and	resid	4	and	name	HB2)	3.141	1.234	1.234	5
assign	(segid	"	A"	and	resid	2	and	name	HD2)	(segid	"	A"	and	resid	1	and	name	HT3)	3.567	1.591	1.591	1
assign	(segid	"	A"	and	resid	6	and	name	HN)	(segid	"	A"	and	resid	6	and	name	HA)	2.57	0.826	0.826	0
assign	(segid	"	A"	and	resid	19	and	name	HN)	(segid	"	A"	and	resid	18	and	name	HA)	2.716	0.922	0.922	1
assign	(segid	"	A"	and	resid	19	and	name	HN)	(segid	"	A"	and	resid	16	and	name	HA)	2.757	0.95	0.95	3
assign	(segid	"	A"	and	resid	14	and	name	HD2)	(segid	"	A"	and	resid	15	and	name	HN)	3.831	1.835	1.835	1
assign	(segid	"	A"	and	resid	2	and	name	HD1)	(segid	"	A"	and	resid	1	and	name	HA)	2.6	0.845	0.845	1
assign	(segid	"	A"	and	resid	16	and	name	HB2)	(segid	"	A"	and	resid	16	and	name	HA)	2.492	0.776	0.776	0
assign	(segid	"	A"	and	resid	9	and	name	HD2)	(segid	"	A"	and	resid	9	and	name	HA)	2.901	1.052	1.052	0
assign	(segid	"	A"	and	resid	9	and	name	HD1)	(segid	"	A"	and	resid	9	and	name	HA)	3.067	1.176	1.176	0
assign	(segid	"	A"	and	resid	15	and	name	HA)	(segid	"	A"	and	resid	15	and	name	HB2)	2.172	0.589	0.589	0
assign	(segid	"	A"	and	resid	7	and	name	HE1)	(segid	"	A"	and	resid	7	and	name	HB1)	3.122	1.218	1.218	0
assign	(segid	"	A"	and	resid	15	and	name	HB2)	(segid	"	A"	and	resid	15	and	name	HG1)	2.3	0.661	0.661	0
assign	(segid	"	A"	and	resid	15	and	name	HB2)	(segid	"	A"	and	resid	15	and	name	HG2)	2.306	0.665	0.665	0
assign	(segid	"	A"	and	resid	10	and	name	HG2)	(segid	"	A"	and	resid	11	and	name	HN)	3.553	1.578	1.578	1
assign	(segid	"	A"	and	resid	3	and	name	HE1)	(segid	"	A"	and	resid	3	and	name	HB2)	3.592	1.612	1.612	0
assign	(segid	"	A"	and	resid	8	and	name	HN)	(segid	"	A"	and	resid	18	and	name	HB2)	4.12	2.122	2.122	10
assign	(segid	"	A"	and	resid	7	and	name	HN)	(segid	"	A"	and	resid	7	and	name	HD1)	3.156	1.245	1.245	0
assign	(segid	"	A"	and	resid	8	and	name	HN)	(segid	"	A"	and	resid	7	and	name	HD1)	3.438	1.478	1.478	1
assign	(segid	"	A"	and	resid	5	and	name	HN)	(segid	"	A"	and	resid	7	and	name	HE1)	3.453	1.49	1.49	2
assign	(segid	"	A"	and	resid	6	and	name	HN)	(segid	"	A"	and	resid	7	and	name	HD1)	3.59	1.611	1.611	1
assign	(segid	"	A"	and	resid	7	and	name	HZ)	(segid	"	A"	and	resid	15	and	name	HA)	3.761	1.768	1.768	8
assign	(segid	"	A"	and	resid	7	and	name	HE1)	(segid	"	A"	and	resid	19	and	name	HA)	3.562	1.586	1.586	12
assign	(segid	"	A"	and	resid	10	and	name	HE)	(segid	"	A"	and	resid	10	and	name	HA)	3.46	1.496	1.496	0
assign	(segid	"	A"	and	resid	7	and	name	HD1)	(segid	"	A"	and	resid	19	and	name	HA)	4.987	3.109	3.109	12
assign	(segid	"	A"	and	resid	7	and	name	HE1)	(segid	"	A"	and	resid	7	and	name	HA)	3.453	1.49	1.49	0
assign	(segid	"	A"	and	resid	7	and	name	HD1)	(segid	"	A"	and	resid	18	and	name	HA)	3.299	1.36	1.36	11
assign	(segid	"	A"	and	resid	14	and	name	HN)	(segid	"	A"	and	resid	12	and	name	HA)	3.442	1.481	1.481	2
assign	(segid	"	A"	and	resid	14	and	name	HA)	(segid	"	A"	and	resid	13	and	name	HB2)	3.601	1.621	1.621	1
assign	(segid	"	A"	and	resid	5	and	name	HA)	(segid	"	A"	and	resid	6	and	name	HB1)	3.69	1.702	1.702	1
assign	(segid	"	A"	and	resid	15	and	name	HD2)	(segid	"	A"	and	resid	15	and	name	HA)	2.9	1.051	1.051	0
assign	(segid	"	A"	and	resid	10	and	name	HG2)	(segid	"	A"	and	resid	10	and	name	HA)	2.982	1.112	1.112	0
assign	(segid	"	A"	and	resid	10	and	name	HG1)	(segid	"	A"	and	resid	10	and	name	HA)	2.712	0.919	0.919	0
assign	(segid	"	A"	and	resid	10	and	name	HG1)	(segid	"	A"	and	resid	11	and	name	HN)	3.452	1.49	1.49	1
assign	(segid	"	A"	and	resid	11	and	name	HA)	(segid	"	A"	and	resid	14	and	name	HB1)	3.549	1.574	1.574	3
assign	(segid	"	A"	and	resid	5	and	name	HA)	(segid	"	A"	and	resid	9	and	name	HG1)	3.786	1.792	1.792	4
assign	(segid	"	A"	and	resid	2	and	name	HB1)	(segid	"	A"	and	resid	2	and	name	HA)	2.486	0.772	0.772	0
assign	(segid	"	A"	and	resid	2	and	name	HD2)	(segid	"	A"	and	resid	2	and	name	HD1)	1.725	0.372	0.372	0
assign	(segid	"	A"	and	resid	10	and	name	HA)	(segid	"	A"	and	resid	10	and	name	HD1)	3.309	1.368	1.368	0
assign	(segid	"	A"	and	resid	12	and	name	HB2)	(segid	"	A"	and	resid	11	and	name	HG12)	3.567	1.59	1.59	1
assign	(segid	"	A"	and	resid	4	and	name	HB1)	(segid	"	A"	and	resid	4	and	name	HG2)	2.825	0.997	0.997	0
assign	(segid	"	A"	and	resid	4	and	name	HB1)	(segid	"	A"	and	resid	4	and	name	HG1)	2.663	0.886	0.886	0
assign	(segid	"	A"	and	resid	7	and	name	HD1)	(segid	"	A"	and	resid	9	and	name	HG1)	3.504	1.535	1.535	2
assign	(segid	"	A"	and	resid	15	and	name	HB2)	(segid	"	A"	and	resid	16	and	name	HN)	2.933	1.075	1.075	1
assign	(segid	"	A"	and	resid	5	and	name	HN)	(segid	"	A"	and	resid	5	and	name	HA)	2.941	1.081	1.081	0
assign	(segid	"	A"	and	resid	9	and	name	HA)	(segid	"	A"	and	resid	8	and	name	HB2)	2.899	1.05	1.05	1
assign	(segid	"	A"	and	resid	14	and	name	HB1)	(segid	"	A"	and	resid	14	and	name	HE)	3.462	1.499	1.499	0
assign	(segid	"	A"	and	resid	20	and	name	HD22)	(segid	"	A"	and	resid	20	and	name	HB1)	2.439	0.743	0.743	0
assign	(segid	"	A"	and	resid	13	and	name	HB2)	(segid	"	A"	and	resid	14	and	name	HG2)	3.477	1.511	1.511	1
assign	(segid	"	A"	and	resid	13	and	name	HB2)	(segid	"	A"	and	resid	11	and	name	HG12)	3.452	1.49	1.49	2
assign	(segid	"	A"	and	resid	13	and	name	HB2)	(segid	"	A"	and	resid	11	and	name	HG22)	3.38	1.428	1.428	2
assign	(segid	"	A"	and	resid	2	and	name	HG2)	(segid	"	A"	and	resid	2	and	name	HD2)	2.856	1.019	1.019	0
assign	(segid	"	A"	and	resid	14	and	name	HB2)	(segid	"	A"	and	resid	14	and	name	HD2)	2.591	0.839	0.839	0
assign	(segid	"	A"	and	resid	7	and	name	HD1)	(segid	"	A"	and	resid	8	and	name	HB2)	3.547	1.573	1.573	1
assign	(segid	"	A"	and	resid	3	and	name	HD1)	(segid	"	A"	and	resid	2	and	name	HB2)	3.672	1.685	1.685	1
assign	(segid	"	A"	and	resid	7	and	name	HD1)	(segid	"	A"	and	resid	15	and	name	HD2)	3.675	1.688	1.688	8
assign	(segid	"	A"	and	resid	2	and	name	HD2)	(segid	"	A"	and	resid	2	and	name	HB1)	3.656	1.671	1.671	0
assign	(segid	"	A"	and	resid	11	and	name	HG22)	(segid	"	A"	and	resid	14	and	name	HA)	2.833	1.003	1.003	3
assign	(segid	"	A"	and	resid	15	and	name	HN)	(segid	"	A"	and	resid	12	and	name	HA)	3.333	1.389	1.389	3
assign	(segid	"	A"	and	resid	6	and	name	HN)	(segid	"	A"	and	resid	7	and	name	HA)	3.304	1.365	1.365	1
assign	(segid	"	A"	and	resid	20	and	name	HN)	(segid	"	A"	and	resid	20	and	name	HA)	4.165	2.169	2.169	0
assign	(segid	"	A"	and	resid	10	and	name	HE)	(segid	"	A"	and	resid	9	and	name	HD2)	3.375	1.424	1.424	1
assign	(segid	"	A"	and	resid	7	and	name	HN)	(segid	"	A"	and	resid	9	and	name	HD2)	4.055	2.055	2.055	2
assign	(segid	"	A"	and	resid	3	and	name	HZ)	(segid	"	A"	and	resid	2	and	name	HD2)	4.158	2.161	2.161	1
assign	(segid	"	A"	and	resid	3	and	name	HZ)	(segid	"	A"	and	resid	12	and	name	HB1)	4.041	2.042	2.042	9
assign	(segid	"	A"	and	resid	7	and	name	HZ)	(segid	"	A"	and	resid	6	and	name	HB1)	4.264	2.273	2.273	1
assign	(segid	"	A"	and	resid	14	and	name	HN)	(segid	"	A"	and	resid	12	and	name	HB1)	4.21	2.215	2.215	2
assign	(segid	"	A"	and	resid	7	and	name	HN)	(segid	"	A"	and	resid	6	and	name	HB2)	2.791	0.974	0.974	1
assign	(segid	"	A"	and	resid	15	and	name	HN)	(segid	"	A"	and	resid	4	and	name	HG1)	4.496	2.526	2.526	11
assign	(segid	"	A"	and	resid	3	and	name	HZ)	(segid	"	A"	and	resid	9	and	name	HB1)	4.23	2.236	2.236	6
assign	(segid	"	A"	and	resid	14	and	name	HE)	(segid	"	A"	and	resid	14	and	name	HB2)	3.022	1.142	1.142	0
assign	(segid	"	A"	and	resid	3	and	name	HN)	(segid	"	A"	and	resid	2	and	name	HB2)	3.338	1.393	1.393	1
assign	(segid	"	A"	and	resid	14	and	name	HE)	(segid	"	A"	and	resid	14	and	name	HG2)	3.344	1.398	1.398	0
assign	(segid	"	A"	and	resid	20	and	name	HN)	(segid	"	A"	and	resid	20	and	name	HB1)	4.11	2.111	2.111	0
assign	(segid	"	A"	and	resid	20	and	name	HN)	(segid	"	A"	and	resid	20	and	name	HG)	4.443	2.467	2.467	0
assign	(segid	"	A"	and	resid	10	and	name	HN)	(segid	"	A"	and	resid	8	and	name	HB2)	3.774	1.781	1.781	2
assign	(segid	"	A"	and	resid	4	and	name	HN)	(segid	"	A"	and	resid	5	and	name	HG21)	3.434	1.474	1.474	1
assign	(segid	"	A"	and	resid	20	and	name	HN)	(segid	"	A"	and	resid	20	and	name	HD22)	3.99	1.99	1.99	0
assign	(segid	"	A"	and	resid	15	and	name	HB1)	(segid	"	A"	and	resid	4	and	name	HA)	3.598	1.618	1.618	11
assign	(segid	"	A"	and	resid	20	and	name	HG)	(segid	"	A"	and	resid	20	and	name	HA)	3.714	1.725	1.725	0
assign	(segid	"	A"	and	resid	4	and	name	HG2)	(segid	"	A"	and	resid	4	and	name	HB2)	2.554	0.815	0.815	0
assign	(segid	"	A"	and	resid	4	and	name	HG1)	(segid	"	A"	and	resid	4	and	name	HB2)	2.484	0.771	0.771	0
assign	(segid	"	A"	and	resid	2	and	name	HD1)	(segid	"	A"	and	resid	2	and	name	HB1)	4.153	2.156	2.156	0
assign	(segid	"	A"	and	resid	5	and	name	HA)	(segid	"	A"	and	resid	2	and	name	HB1)	4.242	2.25	2.25	3
assign	(segid	"	A"	and	resid	9	and	name	HD1)	(segid	"	A"	and	resid	4	and	name	HB2)	6.182	4.777	4.777	5
assign	(segid	"	A"	and	resid	2	and	name	HG2)	(segid	"	A"	and	resid	2	and	name	HD1)	3.197	1.277	1.277	0
assign	(segid	"	A"	and	resid	9	and	name	HA)	(segid	"	A"	and	resid	9	and	name	HB2)	2.681	0.898	0.898	0
assign	(segid	"	A"	and	resid	2	and	name	HD1)	(segid	"	A"	and	resid	9	and	name	HB2)	2.761	0.953	0.953	7
assign	(segid	"	A"	and	resid	7	and	name	HB2)	(segid	"	A"	and	resid	15	and	name	HB2)	3.975	1.975	1.975	8
assign	(segid	"	A"	and	resid	14	and	name	HA)	(segid	"	A"	and	resid	14	and	name	HB2)	7.277	6.619	6.619	0
assign	(segid	"	A"	and	resid	2	and	name	HD1)	(segid	"	A"	and	resid	2	and	name	HB2)	3.563	1.587	1.587	0
assign	(segid	"	A"	and	resid	20	and	name	HA)	(segid	"	A"	and	resid	20	and	name	HB1)	3.384	1.432	1.432	0
assign	(segid	"	A"	and	resid	7	and	name	HB2)	(segid	"	A"	and	resid	15	and	name	HG1)	3.539	1.566	1.566	8
assign	(segid	"	A"	and	resid	7	and	name	HB1)	(segid	"	A"	and	resid	19	and	name	HB2)	4.195	2.2	2.2	12
assign	(segid	"	A"	and	resid	20	and	name	HA)	(segid	"	A"	and	resid	19	and	name	HB2)	4.111	2.113	2.113	1
assign	(segid	"	A"	and	resid	5	and	name	HA)	(segid	"	A"	and	resid	8	and	name	HB2)	4.132	2.134	2.134	3
assign	(segid	"	A"	and	resid	7	and	name	HB1)	(segid	"	A"	and	resid	8	and	name	HB2)	4.067	2.068	2.068	1
assign	(segid	"	A"	and	resid	7	and	name	HB2)	(segid	"	A"	and	resid	8	and	name	HB2)	3.821	1.825	1.825	1
assign	(segid	"	A"	and	resid	20	and	name	HA)	(segid	"	A"	and	resid	20	and	name	HD12)	4.589	2.632	2.632	0
assign	(segid	"	A"	and	resid	14	and	name	HD2)	(segid	"	A"	and	resid	11	and	name	HG22)	4.232	2.239	2.239	3
assign	(segid	"	A"	and	resid	8	and	name	HA)	(segid	"	A"	and	resid	7	and	name	HB1)	3.972	1.972	1.972	1
assign	(segid	"	A"	and	resid	11	and	name	HA)	(segid	"	A"	and	resid	12	and	name	HB2)	4.007	2.007	2.007	1
assign	(segid	"	A"	and	resid	18	and	name	HB1)	(segid	"	A"	and	resid	7	and	name	HA)	4.456	2.482	2.482	11
assign	(segid	"	A"	and	resid	18	and	name	HB1)	(segid	"	A"	and	resid	18	and	name	HA)	3.06	1.171	1.171	0
assign	(segid	"	A"	and	resid	9	and	name	HA)	(segid	"	A"	and	resid	12	and	name	HN)	4.304	2.316	2.316	3
assign	(segid	"	A"	and	resid	8	and	name	HA)	(segid	"	A"	and	resid	7	and	name	HN)	4.029	2.029	2.029	1
assign	(segid	"	A"	and	resid	2	and	name	HD1)	(segid	"	A"	and	resid	1	and	name	HT3)	4.758	2.83	2.83	1
assign	(segid	"	A"	and	resid	8	and	name	HN)	(segid	"	A"	and	resid	7	and	name	HA)	3.808	1.812	1.812	1
assign	(segid	"	A"	and	resid	10	and	name	HE)	(segid	"	A"	and	resid	5	and	name	HA)	4.139	2.142	2.142	5
assign	(segid	"	A"	and	resid	7	and	name	HB1)	(segid	"	A"	and	resid	7	and	name	HB2)	1.589	0.316	0.316	0
assign	(segid	"	A"	and	resid	12	and	name	HB1)	(segid	"	A"	and	resid	12	and	name	HB2)	1.416	0.251	0.251	0
assign	(segid	"	A"	and	resid	4	and	name	HG2)	(segid	"	A"	and	resid	4	and	name	HG1)	1.527	0.291	0.291	0
assign	(segid	"	A"	and	resid	20	and	name	HD12)	(segid	"	A"	and	resid	20	and	name	HB1)	2.541	0.807	0.807	0
assign	(segid	"	A"	and	resid	20	and	name	HD12)	(segid	"	A"	and	resid	15	and	name	HE2)	3.836	1.839	1.839	5
assign	(segid	"	A"	and	resid	20	and	name	HD12)	(segid	"	A"	and	resid	4	and	name	HG2)	3.235	1.308	1.308	16
assign	(segid	"	A"	and	resid	4	and	name	HG2)	(segid	"	A"	and	resid	4	and	name	HA)	3.911	1.912	1.912	0
assign	(segid	"	A"	and	resid	4	and	name	HG1)	(segid	"	A"	and	resid	4	and	name	HA)	3.785	1.791	1.791	0
assign	(segid	"	A"	and	resid	5	and	name	HN)	(segid	"	A"	and	resid	6	and	name	HB2)	4.58	2.622	2.622	1
assign	(segid	"	A"	and	resid	7	and	name	HN)	(segid	"	A"	and	resid	9	and	name	HG1)	4.28	2.29	2.29	2
assign	(segid	"	A"	and	resid	7	and	name	HN)	(segid	"	A"	and	resid	1	and	name	HG21)	4.536	2.572	2.572	6
assign	(segid	"	A"	and	resid	20	and	name	HN)	(segid	"	A"	and	resid	20	and	name	HD12)	4.488	2.518	2.518	0
assign	(segid	"	A"	and	resid	19	and	name	HN)	(segid	"	A"	and	resid	20	and	name	HD12)	4.678	2.736	2.736	1
assign	(segid	"	A"	and	resid	2	and	name	HD1)	(segid	"	A"	and	resid	9	and	name	HG1)	4.474	2.502	2.502	7
assign	(segid	"	A"	and	resid	18	and	name	HB2)	(segid	"	A"	and	resid	15	and	name	HD2)	4.581	2.624	2.624	3
assign	(segid	"	A"	and	resid	10	and	name	HG1)	(segid	"	A"	and	resid	11	and	name	HA)	4.3	2.311	2.311	1
assign	(segid	"	A"	and	resid	2	and	name	HD1)	(segid	"	A"	and	resid	1	and	name	HG21)	4.595	2.64	2.64	1
assign	(segid	"	A"	and	resid	2	and	name	HD1)	(segid	"	A"	and	resid	5	and	name	HG21)	5.19	3.366	3.366	3
assign	(segid	"	A"	and	resid	4	and	name	HA)	(segid	"	A"	and	resid	3	and	name	HB1)	4.245	2.253	2.253	1
assign	(segid	"	A"	and	resid	15	and	name	HA)	(segid	"	A"	and	resid	15	and	name	HE2)	4.601	2.646	2.646	0
assign	(segid	"	A"	and	resid	15	and	name	HA)	(segid	"	A"	and	resid	7	and	name	HB2)	4.524	2.558	2.558	8
assign	(segid	"	A"	and	resid	18	and	name	HB1)	(segid	"	A"	and	resid	7	and	name	HB2)	5.517	3.805	3.805	11
assign	(segid	"	A"	and	resid	5	and	name	HA)	(segid	"	A"	and	resid	7	and	name	HB2)	4.559	2.598	2.598	2
assign	(segid	"	A"	and	resid	5	and	name	HB)	(segid	"	A"	and	resid	7	and	name	HB2)	4.571	2.612	2.612	2
assign	(segid	"	A"	and	resid	15	and	name	HN)	(segid	"	A"	and	resid	4	and	name	HG2)	4.569	2.61	2.61	11
assign	(segid	"	A"	and	resid	8	and	name	HN)	(segid	"	A"	and	resid	4	and	name	HB2)	5.054	3.193	3.193	4
assign	(segid	"	A"	and	resid	12	and	name	HN)	(segid	"	A"	and	resid	9	and	name	HG1)	5.223	3.409	3.409	3
assign	(segid	"	A"	and	resid	19	and	name	HN)	(segid	"	A"	and	resid	20	and	name	HG)	4.922	3.028	3.028	1
assign	(segid	"	A"	and	resid	1	and	name	HT3)	(segid	"	A"	and	resid	1	and	name	HG21)	5.121	3.278	3.278	0
assign	(segid	"	A"	and	resid	12	and	name	HN)	(segid	"	A"	and	resid	5	and	name	HG21)	4.815	2.898	2.898	7
assign	(segid	"	A"	and	resid	10	and	name	HN)	(segid	"	A"	and	resid	11	and	name	HG22)	4.633	2.683	2.683	1
assign	(segid	"	A"	and	resid	3	and	name	HZ)	(segid	"	A"	and	resid	12	and	name	HB2)	5.105	3.257	3.257	9
assign	(segid	"	A"	and	resid	3	and	name	HZ)	(segid	"	A"	and	resid	4	and	name	HG2)	4.83	2.917	2.917	1
assign	(segid	"	A"	and	resid	3	and	name	HZ)	(segid	"	A"	and	resid	2	and	name	HB1)	4.756	2.828	2.828	1
assign	(segid	"	A"	and	resid	10	and	name	HE)	(segid	"	A"	and	resid	9	and	name	HG1)	5.383	3.622	3.622	1
assign	(segid	"	A"	and	resid	3	and	name	HZ)	(segid	"	A"	and	resid	2	and	name	HG2)	4.659	2.713	2.713	1
assign	(segid	"	A"	and	resid	10	and	name	HG1)	(segid	"	A"	and	resid	10	and	name	HE)	4.606	2.652	2.652	0
assign	(segid	"	A"	and	resid	7	and	name	HZ)	(segid	"	A"	and	resid	19	and	name	HB2)	4.511	2.543	2.543	12
assign	(segid	"	A"	and	resid	3	and	name	HZ)	(segid	"	A"	and	resid	19	and	name	HB2)	5.06	3.201	3.201	16
assign	(segid	"	A"	and	resid	10	and	name	HE)	(segid	"	A"	and	resid	19	and	name	HB2)	5.335	3.558	3.558	9
assign	(segid	"	A"	and	resid	10	and	name	HE)	(segid	"	A"	and	resid	11	and	name	HG22)	4.65	2.703	2.703	1
assign	(segid	"	A"	and	resid	8	and	name	HN)	(segid	"	A"	and	resid	18	and	name	HB1)	4.533	2.569	2.569	10
assign	(segid	"	A"	and	resid	19	and	name	HN)	(segid	"	A"	and	resid	18	and	name	HB2)	5.359	3.591	3.591	1
assign	(segid	"	A"	and	resid	12	and	name	HN)	(segid	"	A"	and	resid	9	and	name	HD2)	5.259	3.458	3.458	3
assign	(segid	"	A"	and	resid	12	and	name	HN)	(segid	"	A"	and	resid	2	and	name	HD2)	5.255	3.452	3.452	10
assign	(segid	"	A"	and	resid	11	and	name	HN)	(segid	"	A"	and	resid	2	and	name	HD2)	4.84	2.928	2.928	9
assign	(segid	"	A"	and	resid	12	and	name	HN)	(segid	"	A"	and	resid	7	and	name	HB2)	4.906	3.009	3.009	5
assign	(segid	"	A"	and	resid	12	and	name	HN)	(segid	"	A"	and	resid	13	and	name	HB2)	4.785	2.862	2.862	1
assign	(segid	"	A"	and	resid	15	and	name	HN)	(segid	"	A"	and	resid	12	and	name	HB2)	6.106	4.661	4.661	3
assign	(segid	"	A"	and	resid	4	and	name	HN)	(segid	"	A"	and	resid	12	and	name	HB2)	5.65	3.99	3.99	8
assign	(segid	"	A"	and	resid	12	and	name	HA)	(segid	"	A"	and	resid	4	and	name	HN)	6.818	5.81	5.81	8
assign	(segid	"	A"	and	resid	4	and	name	HN)	(segid	"	A"	and	resid	3	and	name	HZ)	4.06	2.06	2.06	1
assign	(segid	"	A"	and	resid	12	and	name	HN)	(segid	"	A"	and	resid	3	and	name	HZ)	3.618	1.636	1.636	9
assign	(segid	"	A"	and	resid	20	and	name	HN)	(segid	"	A"	and	resid	7	and	name	HZ)	4.046	2.046	2.046	13
assign	(segid	"	A"	and	resid	10	and	name	HN)	(segid	"	A"	and	resid	10	and	name	HE)	4.018	2.018	2.018	0
assign	(segid	"	A"	and	resid	9	and	name	HB2)	(segid	"	A"	and	resid	12	and	name	HN)	4.534	2.569	2.569	3
assign	(segid	"	A"	and	resid	5	and	name	HA)	(segid	"	A"	and	resid	12	and	name	HN)	5.857	4.287	4.287	7
assign	(segid	"	A"	and	resid	12	and	name	HN)	(segid	"	A"	and	resid	2	and	name	HD1)	4.861	2.954	2.954	10
assign	(segid	"	A"	and	resid	3	and	name	HB2)	(segid	"	A"	and	resid	12	and	name	HN)	5.584	3.898	3.898	9
assign	(segid	"	A"	and	resid	4	and	name	HG1)	(segid	"	A"	and	resid	12	and	name	HN)	5.085	3.232	3.232	8
assign	(segid	"	A"	and	resid	11	and	name	HA)	(segid	"	A"	and	resid	10	and	name	HN)	4.477	2.506	2.506	1
assign	(segid	"	A"	and	resid	12	and	name	HA)	(segid	"	A"	and	resid	10	and	name	HN)	5.015	3.143	3.143	2
assign	(segid	"	A"	and	resid	14	and	name	HD2)	(segid	"	A"	and	resid	10	and	name	HN)	4.241	2.249	2.249	4
assign	(segid	"	A"	and	resid	2	and	name	HB1)	(segid	"	A"	and	resid	15	and	name	HN)	4.729	2.796	2.796	13
assign	(segid	"	A"	and	resid	15	and	name	HN)	(segid	"	A"	and	resid	4	and	name	HB2)	3.643	1.659	1.659	11
assign	(segid	"	A"	and	resid	15	and	name	HA)	(segid	"	A"	and	resid	19	and	name	HN)	5.987	4.481	4.481	4
assign	(segid	"	A"	and	resid	19	and	name	HN)	(segid	"	A"	and	resid	4	and	name	HG2)	4.468	2.495	2.495	15
assign	(segid	"	A"	and	resid	7	and	name	HN)	(segid	"	A"	and	resid	9	and	name	HD1)	4.436	2.46	2.46	2
assign	(segid	"	A"	and	resid	9	and	name	HB1)	(segid	"	A"	and	resid	11	and	name	HN)	4.251	2.259	2.259	2
assign	(segid	"	A"	and	resid	7	and	name	HB2)	(segid	"	A"	and	resid	5	and	name	HN)	3.575	1.598	1.598	2
assign	(segid	"	A"	and	resid	5	and	name	HN)	(segid	"	A"	and	resid	4	and	name	HB2)	3.791	1.797	1.797	1
assign	(segid	"	A"	and	resid	11	and	name	HA)	(segid	"	A"	and	resid	4	and	name	HN)	5.023	3.153	3.153	7
assign	(segid	"	A"	and	resid	4	and	name	HN)	(segid	"	A"	and	resid	9	and	name	HB1)	5.204	3.385	3.385	5
assign	(segid	"	A"	and	resid	8	and	name	HA)	(segid	"	A"	and	resid	8	and	name	HN)	4.489	2.519	2.519	0
assign	(segid	"	A"	and	resid	15	and	name	HG2)	(segid	"	A"	and	resid	12	and	name	HN)	6.372	5.076	5.076	3
assign	(segid	"	A"	and	resid	9	and	name	HD1)	(segid	"	A"	and	resid	10	and	name	HE)	4.386	2.405	2.405	1
assign	(segid	"	A"	and	resid	14	and	name	HE)	(segid	"	A"	and	resid	9	and	name	HB1)	4.595	2.639	2.639	5
assign	(segid	"	A"	and	resid	10	and	name	HE)	(segid	"	A"	and	resid	9	and	name	HB1)	4.708	2.771	2.771	1
assign	(segid	"	A"	and	resid	4	and	name	HG2)	(segid	"	A"	and	resid	10	and	name	HE)	4.759	2.831	2.831	6
assign	(segid	"	A"	and	resid	10	and	name	HE)	(segid	"	A"	and	resid	4	and	name	HG1)	4.975	3.094	3.094	6
assign	(segid	"	A"	and	resid	12	and	name	HA)	(segid	"	A"	and	resid	15	and	name	HE2)	5.228	3.416	3.416	3
assign	(segid	"	A"	and	resid	11	and	name	HA)	(segid	"	A"	and	resid	12	and	name	HA)	3.754	1.761	1.761	1
assign	(segid	"	A"	and	resid	5	and	name	HA)	(segid	"	A"	and	resid	7	and	name	HA)	3.158	1.247	1.247	2
assign	(segid	"	A"	and	resid	5	and	name	HA)	(segid	"	A"	and	resid	8	and	name	HA)	3.788	1.794	1.794	3
assign	(segid	"	A"	and	resid	3	and	name	HB2)	(segid	"	A"	and	resid	2	and	name	HA)	3.968	1.968	1.968	1
assign	(segid	"	A"	and	resid	2	and	name	HB1)	(segid	"	A"	and	resid	12	and	name	HA)	4.106	2.108	2.108	10
assign	(segid	"	A"	and	resid	2	and	name	HB1)	(segid	"	A"	and	resid	4	and	name	HA)	5.049	3.187	3.187	2
assign	(segid	"	A"	and	resid	10	and	name	HG1)	(segid	"	A"	and	resid	12	and	name	HA)	4.819	2.903	2.903	2
assign	(segid	"	A"	and	resid	14	and	name	HG1)	(segid	"	A"	and	resid	12	and	name	HA)	4.446	2.471	2.471	2
assign	(segid	"	A"	and	resid	20	and	name	HG)	(segid	"	A"	and	resid	7	and	name	HA)	5.18	3.354	3.354	13
assign	(segid	"	A"	and	resid	19	and	name	HB2)	(segid	"	A"	and	resid	16	and	name	HA)	3.609	1.628	1.628	3
assign	(segid	"	A"	and	resid	16	and	name	HB1)	(segid	"	A"	and	resid	4	and	name	HG2)	5.104	3.257	3.257	12
assign	(segid	"	A"	and	resid	10	and	name	HD1)	(segid	"	A"	and	resid	1	and	name	HG21)	4.624	2.673	2.673	9
assign	(segid	"	A"	and	resid	3	and	name	HB2)	(segid	"	A"	and	resid	1	and	name	HG21)	4.564	2.604	2.604	2
assign	(segid	"	A"	and	resid	3	and	name	HB1)	(segid	"	A"	and	resid	5	and	name	HG21)	4.535	2.57	2.57	2
assign	(segid	"	A"	and	resid	10	and	name	HD1)	(segid	"	A"	and	resid	5	and	name	HG21)	5.023	3.153	3.153	5
assign	(segid	"	A"	and	resid	7	and	name	HB2)	(segid	"	A"	and	resid	5	and	name	HG21)	5.05	3.187	3.187	2
assign	(segid	"	A"	and	resid	14	and	name	HD2)	(segid	"	A"	and	resid	15	and	name	HG1)	4.849	2.939	2.939	1
assign	(segid	"	A"	and	resid	15	and	name	HE2)	(segid	"	A"	and	resid	15	and	name	HG1)	4.841	2.93	2.93	0
assign	(segid	"	A"	and	resid	14	and	name	HD2)	(segid	"	A"	and	resid	19	and	name	HB2)	5.02	3.15	3.15	5
assign	(segid	"	A"	and	resid	12	and	name	HB1)	(segid	"	A"	and	resid	19	and	name	HB2)	4.923	3.029	3.029	7
assign	(segid	"	A"	and	resid	3	and	name	HB2)	(segid	"	A"	and	resid	19	and	name	HB2)	4.911	3.015	3.015	16
assign	(segid	"	A"	and	resid	9	and	name	HD1)	(segid	"	A"	and	resid	5	and	name	HG21)	4.214	2.22	2.22	4
assign	(segid	"	A"	and	resid	12	and	name	HB1)	(segid	"	A"	and	resid	4	and	name	HG2)	2.722	0.926	0.926	8
assign	(segid	"	A"	and	resid	7	and	name	HB1)	(segid	"	A"	and	resid	15	and	name	HA)	4.708	2.771	2.771	8
assign	(segid	"	A"	and	resid	5	and	name	HA)	(segid	"	A"	and	resid	7	and	name	HB1)	5.728	4.101	4.101	2
assign	(segid	"	A"	and	resid	6	and	name	HA)	(segid	"	A"	and	resid	3	and	name	HB1)	5.169	3.34	3.34	3
assign	(segid	"	A"	and	resid	3	and	name	HB1)	(segid	"	A"	and	resid	2	and	name	HA)	4.804	2.885	2.885	1
assign	(segid	"	A"	and	resid	18	and	name	HB2)	(segid	"	A"	and	resid	15	and	name	HA)	4.498	2.529	2.529	3
assign	(segid	"	A"	and	resid	2	and	name	HD1)	(segid	"	A"	and	resid	12	and	name	HA)	8.069	8.069	8.138	10
assign	(segid	"	A"	and	resid	12	and	name	HA)	(segid	"	A"	and	resid	2	and	name	HD2)	4.311	2.323	2.323	10
assign	(segid	"	A"	and	resid	4	and	name	HA)	(segid	"	A"	and	resid	2	and	name	HD2)	5.14	3.302	3.302	2
assign	(segid	"	A"	and	resid	4	and	name	HA)	(segid	"	A"	and	resid	9	and	name	HD1)	5.026	3.157	3.157	5
assign	(segid	"	A"	and	resid	2	and	name	HB2)	(segid	"	A"	and	resid	2	and	name	HD2)	3.769	1.776	1.776	0
assign	(segid	"	A"	and	resid	10	and	name	HG1)	(segid	"	A"	and	resid	10	and	name	HB2)	2.091	0.547	0.547	0
assign	(segid	"	A"	and	resid	2	and	name	HB2)	(segid	"	A"	and	resid	2	and	name	HG2)	2.143	0.574	0.574	0
assign	(segid	"	A"	and	resid	4	and	name	HB1)	(segid	"	A"	and	resid	4	and	name	HB2)	1.719	0.369	0.369	0

[truncated: 4 more sheets: AtREM6.5328-347_Unambig, StREM1.3150-198_Unambig, StREM1.3160-198_Unambig, StREM1.3171-198_Unambig]
