# Supplementary material for: Dynamic pre-structuration of lipid nanodomain-segregating remorin proteins
Source: Commun Biol. 2024 Dec 5;7:1620. doi: 10.1038/s42003-024-07330-y (PMC11621693; doi:10.1038/s42003-024-07330-y)
Supplement: Supplementary file 3 — Supplementary Data 1 [file 42003_2024_7330_MOESM3_ESM.zip › supp-data-1/Supplementary-data-REM_sequence.txt]

>StREM1.3
MAELEAKKVEIVDPAPPAPGPVEAPKEVVADEKAIVAPALPPPAEEKEKPDDSKALVVVE
TKAPEPADEKKEGSIDRDAVLARVATEKRVSLIKAWEESEKSKAENKAQKKVSAIGAWEN
SKKANLEAELKKMEEQLEKKKAEYTEKMKNKIALLHKEAEEKRAMIEAKRGEDLLKAEEL
AAKYRATGTAPKKILGIF

>AtREM1.1(AT3G48940.1)
MTLEEQKKVIMPEAVASEPSPPSKEEKSDDSKAIVLVVAAKEPTEDKKVGSVHRDAVLVR
LEQDKRISLIKAWEEAEKSKVENKAQKKISSVGAWENSKKASVEAELKKIEEQLNKKKAH
YTEQMKNKIAQIHKEAEEKRAMTEAKRGEDVLKAEEMAAKYRATGTAPTKLFGFF

>AtREM1.2 (AT3G61260.1)
MAEEQKIALESESPAKVTTPAPADTPAPAPAEIPAPAPAPTPADVTKDVAEEKIQNPPPE
QIFDDSKALTVVEKPVEEPAPAKPASASLDRDVKLADLSKEKRLSFVRAWEESEKSKAEN
KAEKKIADVHAWENSKKAAVEAQLKKIEEQLEKKKAEYAERMKNKVAAIHKEAEERRAMI
EAKRGEDVLKAEETAAKYRATGIVPKATCGCF

>AtREM1.3 (AT2G45820.1)
MAEEQKTSKVDVESPAVLAPAKEPTPAPVEVADEKIHNPPPVESKALAVVEKPIEEHTPK
KASSGSADRDVILADLEKEKKTSFIKAWEESEKSKAENRAQKKISDVHAWENSKKAAVEA
QLRKIEEKLEKKKAQYGEKMKNKVAAIHKLAEEKRAMVEAKKGEELLKAEEMGAKYRATG
VVPKATCGCF

>AtREM1.4 (AT5G23750.1)
MAEEEPKKVTETVSEPTPTPEVPVEKPAAAADVAPQEKPVAPPPVLPSPAPAEEKQEDSK
AIVPVVPKEVEEEKKEGSVNRDAVLARVETEKRMSLIKAWEEAEKCKVENKAEKKLSSIG
SWENNKKAAVEAELKKMEEQLEKKKAEYVEQMKNKIAQIHKEAEEKRAMIEAKRGEEILK
AEELAAKYRATGTAPKKLFGCM

>AtREM1.5 (AT1G63295.1)
MHMGQNKPVQKKSPLYEESTIIFASSQNEKLVEIEKEKRLALIDAWEENEKAKAQTKAYK
ELCSIESWENNMKTALELDLKKMEENLQVEKTEFSKKFKKKIPEIEKIAEAKREKIEKQK
EQESIKVEKISEKLIATPNAYPPNTKTCGCF

>AtREM3.1 (AT1G69325.1)
MNESTVQRAKPEHMAAVVDQWKETEISKSRKKYEKLSEKIVSWEDKKRKKAKRKLHRTER
SVEKTKLKATQRFRDENERIEIIVASARAHAYESRIKEELKVKEKANLMRTTGRKPSTCL

>AtREM3.2 (AT4G00670.1)
MEPNIPIQRGDEQSKVIKAWKELKITKVNNKTQKKLLDISGWEKKKTTKIESELARIQRK
MDSKKMEKSEKLRNEKAAVHAKAQKKKADVQTRRAQEILDAEEAAARFQAAGKIPKKSSL
SCF

>AtREM4.1(AT3G57540)
MLTLYGQERSPENSTTSTTDASDRRDETPSSEIVVRDIHAMTTTTELTRPQQRGSGGGYL
SPSRSIAFSDGTTSSGENFTTVSREFNALVIAGSSMDNNSNGTNQSGGHRDVIRDERNEL
TRIGENDDVGDHGQVPEEDSNPWAIVPDDYNNRDGSENNIVLASSGGQNRMVTTASVQRV
KREEVEAKITAWQTAKVAKINNRFKRQDAVINGWLNEQVHRANSWMKKIERKLEDRRAKA
MEKTQNKVAKAQRKAEERRATAEGKRGTEVARVLEVANLMRAVGRPPAKRSFFSLS

>AtREM4.2 (AT2G41870)
MLTLYHQERSPDATSNDRDETPETVVREVHALTPAPEDNSRTMTATLPPPPAFRGYFSPP
RSATTMSEGENFTTISREFNALVIAGSSMENNELMTRDVTQREDERQDELMRIHEDTDHE
EETNPLAIVPDQYPGSGLDPGSDNGPGQSRVGSTVQRVKREEVEAKITAWQTAKLAKINN
RFKREDAVINGWFNEQVNKANSWMKKIERKLEERKAKAMEKTQNNVAKAQRKAEERRATA
EAKRGTEVAKVVEVANLMRALGRPPAKRSFFSFS

>AtREM5.1 (AT1G45207.2)
MPSESSYKVHRPAKSGGSRRDSSPDSIIFTPESNLSLFSSASVSVDRCSSTSDAHDRDDS
LISGPSLERDQRVSSSCKDLDLDKRGTGWKNSCNSRKSNKVKAAWKEEFEVKKDDESQNL
DSARSSFSVALRECQERRSRSEALAKKLDYQRTVSLDLSNVTSTSPRVVNVKRASVSTNK
SSVFPSPGTPTYLHSMQKGWSSERVPLRSNGGRSPPNAGFLPLYSGRTVPSKWEDAERWI
VSPLAKEGAARTSFGASHERRPKAKSGPLGPPGFAYYSLYSPAVPMVHGGNMGGLTASSP
FSAGVLPETVSSRGSTTAAFPQRIDPSMARSVSIHGCSETLASSSQDDIHESMKDAATDA
QAVSRRDMATQMSPEGSIRFSPERQCSFSPSSPSPLPISELLNAHSNRAEVKDLQVDEKV
TVTRWSKKHRGLYHGNGSKMRDHVHGKATNHEDLTCATEEARIISWENLQKAKAEAAIRK
LEKYFPQMKLEKKRSSSMEKIMRKVKSAEKRAEEMRRSVLDNRVSTASHGKASSFKRSGK
KKIPSLSGCFTCHVF

>AtREM6.1 (AT2G02170.1)
MDYERIGKTQVTSSGGGFSPGKLRSMLLLGVDRKKNEEEESTPTMRSGSNQIDDPRVYVA
SGLDDCKDVDVVSEITDCSTSGIARSISLGLQEYSDYDNVNEIKSVSASSVFEFQKTEKE
KVNQRMPIRSFSKPAPSKWDDAQKWIASPTANRPKTGQVQVPGSKKGPSFGRQSSMKIVE
VAEHRVVEEPDTKRIDVSQVKKDMGNKFGSWEVDSYTTVDSYVKPVLMVENSIVESATEV
NLSRHDSSVATAFAQPPSTARSVSMRDMGTEMTPIASQEPSRNGTPIRATTPIRSPISSE
PSSPGRQASASPMSNKELSEKELQMKTRREIMVLGTQLGKFNIAAWASKEDEDKDASTSL
KTKASLQTSKSVSEARATAWEEAEKAKHMARFRREEMKIQAWENHQKAKSEAEMKKTEVK
VERIKGRAQDRLMKKLATIERKAEEKRAAAEAKKDHQAAKTEKQAEQIRRTGKVPSLLFS
CFSFCS

>AtREM6.2 (AT1G30320)
MDYERIQKVQKSIISPTKLRMKLMGPLNNMKREGSKSNSNSSRTSPSRLQIPDDSEFSKN
SLLASNSYSDDDVAATTTDIEVAKLPNEPVLYPTENDNQGSKDRCEGVVPRENDQPRLQQ
FRKGDLNMASPHIMRPQEDENLDYDSNASSSSFEFHRARGERSNQNHGSRGYPSRQMPSK
WNDAEKWIMSRQNMVMRKNGQGNRIPVRIVPDNAGYEHNKSRMDLCQSSQVDGFEKFPNV
VPSAPHPILTQEYGGDSLIDQSTQSNDLADSSHDHTTGGPAIRSVCMRDMGTEMTPIPSQ
EPSRSVTPVGATTPLRSPTSSLPSTPRGGQPEESSMSKNTRRELSEEEEKAKTRREIVAL
GVQLGKMNIAAWASKEEEENKKNNGDAEEAQKIEFEKRATAWEEAEKSKHNARYKREEIR
IQAWESQEKAKLEAEMRRIEAKVEQMKAEAEAKIMKKIALAKQRSEEKRALAEARKTRDA
EKAVAEAQYIRETGRIPASSYKICCGWFS

>AtREM6.3 (AT1G53860.1)
MDFTRNSNTKLHPQTQLLFPPNMEKNSNVSANPFAEDSLTSRINLKETTDFIKSLPISSN
QSSSSSNEMVNERRPSFSSQKSIGEGRSNGQRRLMLMESPCTPGRGVFSFSSNVSGRRRN
FPSKWIDAEKWVTSSGHDSPAHSLKNNQFDGFKHQVEVVYSEKSRVTEECFHGSVSLSPQ
DLILKDKLANEVPQILPSTEGFIFKDSDKFLRYEEAQVQHRDMGTEMTPIGSVTTSRCHT
PFKSSSPARHNTPSQLSGPLTETKNVIDISEFEDKLRLSGSSTSQYCYSVTSHWNSREEE
EEEISKSLRHFDMESELRRSVSESKAPLWDDEDDKIKFCQRYQREEAKIQAWVNLENAKA
EAQSRKLEVKIQKMRSNLEEKLMKRMDMVHRRAEDWRATARQQHVEQMQKAAETARKLTN
RRGYLVTGRSSCGCLPCNNTCH

>AtREM6.4 (AT4G36970.1)
MRKTSVSSNSFGGFLSPGAPSYADNKGWSSERVPHPSSTTSSSAINGGRRHIGSSSALTT
PFYSGRAIPSKWEDAERWICSPVSTYPQGVCLNSSVSSEQRRQKSKSGPIVPPTLPHPHP
TSSSSATGCYHYSPRMMMRSMDAPPKGLMVAGSPFSTGVLEADRVFRGSVGGGGCDGYGR
GPGHGHSRSWVDLMSEETSSLSSKTDTEEKAEMTTAMQSPVVSRRDMATQMSPEETSPNN
NNQSPPLVVSVIEPPPCRGEVREVKMDKGARMIKRPKRRVMSSRIIRREQPEVEDNSEAS
ASSSSWDISEPAMTLSKLQREEAKIAAWENLQKAKAEAAIRKLEVKLEKKKSASMDKILN
KLQTAKIKAQEMRRSSVSSEHEQQQGNHQISRNSVKITHLVRRHTFMTPFMTCFAPRVDC
RKSSSAL

>AtREM6.5 (AT1G67590.1)
MRSSVEDNKGWIGPATPEISNGFEFQKGSNRTPNHHRSTMGKPAPSKWDDAQKWLSGVGF
ARGGGGGGDKSSHHSRSNKPRNSNADDLRLIASASQREREGEDQYVEYDDEEMAAGRPEV
ETKNVDCGESVWRKESSINPTAVIRSVCVRDMGTEMTPIGSQEPSRTATPVRATTPVGRS
PVTSPVRASQRGEAVGVVMETVTEVRRVESNNSEKVNGFVESKKAMSAMEARAMAWDEAE
RAKFMARYKREEVKIQAWENHEKRKAEMEMKKMEVKAERMKARAEEKLANKLAATKRIAE
ERRANAEAKLNEKAVKTSEKADYIRRSGHLPSSFSFSFKLPSRCWCQ

>AtREM6.6 (AT1G13920.1)
MDTLIKQTRRKHPASQEKIREVGSSTREKKVSARKSVSFKEDKKKPSNWLQKQFSRQMSG
QSYDPIGEMDHAAAVAATAYAIATFEETWLENYHSGLELGPSSSRSKSRSEELLPLEEPR
SLSRRFSGQLSFIDSETKDHKPPTLKSPMRKSSSVKKTFSMNLMGDHTKQNQDSEEKHER
QRKPVSEPPRIQPPLRTRSEPRAPPPPPPPLLSPSPLRLPPRETKRQSSEHTSRKDDSTA
DAWEKAELSKIKARYEKLNRKIDLWEAKKREKARRKLDISEQSELEQRRKRGLQRFREDT
EYIEQIAAGARAQAEKDRQSKEFKVKEKAGVIRSTGKLPGNACCF

>AtREM6.7 (AT5G61280.1)
MDNLVKQRRRRVSISENIKTDLPMLSELDITDYPALNWLKNQSYWYEKNDYYNEKESELA
VSVAVAAFVIRSMEEADKQKSKRIREEIKRSRTKKSNLVIPNTQVKRLSKSYTQEVKIGE
ESFRKKLLEYPSENRRPQEIGSSSGTSGLASASSKADSWEKSQIKKIRLRYEKMKADIVG
WENERKLAATLLMEKRKSELEKRKGINNQHYKSKLARIQLIADGAKKQLEEKRRSKEAQV
HGKVKKMSRTGKVPNNYFCFRCY
