# Supplementary material for: Dynamic pre-structuration of lipid nanodomain-segregating remorin proteins
Source: Commun Biol. 2024 Dec 5;7:1620. doi: 10.1038/s42003-024-07330-y (PMC11621693; doi:10.1038/s42003-024-07330-y)
Supplement: Supplementary file 4 — Supplementary Data 2 [file 42003_2024_7330_MOESM4_ESM.zip]

Archive with 13 entries (12 files):
- ATREM-DALI/
- ATREM-DALI/Dali-STREM13-PDB25.txt
- __MACOSX/ATREM-DALI/._Dali-STREM13-PDB25.txt
- ATREM-DALI/Dali_ ATREM12-PDB25.txt
- __MACOSX/ATREM-DALI/._Dali_ ATREM12-PDB25.txt
- ATREM-DALI/Dali-ATREM61-PDB25.txt
- __MACOSX/ATREM-DALI/._Dali-ATREM61-PDB25.txt
- ATREM-DALI/Dali-ATREM12-PDBFULL.txt
- __MACOSX/ATREM-DALI/._Dali-ATREM12-PDBFULL.txt
- ATREM-DALI/Dali-ATREM61-PDBFULL.txt
- __MACOSX/ATREM-DALI/._Dali-ATREM61-PDBFULL.txt
- ATREM-DALI/Dali-STREM13-PDBFULL.txt
- __MACOSX/ATREM-DALI/._Dali-STREM13-PDBFULL.txt
