# Supplementary material for: Dynamic pre-structuration of lipid nanodomain-segregating remorin proteins
Source: Commun Biol. 2024 Dec 5;7:1620. doi: 10.1038/s42003-024-07330-y (PMC11621693; doi:10.1038/s42003-024-07330-y)
Supplement: Supplementary file 4 — Supplementary Data 2 [file 42003_2024_7330_MOESM4_ESM.zip › ATREM-DALI/Dali-STREM13-PDB25.txt]

# Job: STREM13
# Query: s001A
# No:  Chain   Z    rmsd lali nres  %id PDB  Description
   1:  6yvu-B  7.9  3.5  123  1191    8   MOLECULE: STRUCTURAL MAINTENANCE OF CHROMOSOMES PROTEIN 2,S          
   2:  2qih-B  7.4  3.4  123   137    8   MOLECULE: PROTEIN USPA1;                                             
   3:  6yrl-D  7.4  3.4  111   111   10   MOLECULE: CENTRIOLE PROTEIN;                                         
   4:  8ahl-A  7.4  3.3  123   245    9   MOLECULE: CRESCENTIN;                                                
   5:  8p0s-A  7.4  6.7  123   133    7   MOLECULE: RHO-ASSOCIATED PROTEIN KINASE 1;                           
   6:  8bd7-W  7.4  6.7  114   114    8   MOLECULE: IFT88;                                                     
   7:  6yvu-A  7.3  6.3  126  1127   10   MOLECULE: STRUCTURAL MAINTENANCE OF CHROMOSOMES PROTEIN 2,S          
   8:  7eaa-C  7.3  2.9  114   114   17   MOLECULE: RB1-INDUCIBLE COILED-COIL PROTEIN 1;                       
   9:  4ll8-E  7.3  2.4  119   119    7   MOLECULE: MYOSIN-4;                                                  
  10:  6ign-A  7.3  3.2  120   123    8   MOLECULE: KINESIN-1 HEAVY CHAIN;                                     
  11:  6gap-A  7.2  4.3  123   218    5   MOLECULE: OUTER CAPSID PROTEIN SIGMA-1;                              
  12:  6zpj-A  7.2  2.0  109   110    7   MOLECULE: LEISHMANIA MEXICANA KKT4;                                  
  13:  8th8-J  7.2  6.1  120   372    9   MOLECULE: DYNEIN REGULATORY COMPLEX PROTEIN 1/2 N-TERMINAL           
  14:  6fkh-b  7.2  3.4  127   161    9   MOLECULE: ATP SYNTHASE SUBUNIT A, CHLOROPLASTIC;                     
  15:  7ogt-A  7.0  6.9  117   688    9   MOLECULE: STRUCTURAL MAINTENANCE OF CHROMOSOMES PROTEIN 1;           
  16:  7bgf-A  7.0  2.4  112   112    6   MOLECULE: DNA ENDONUCLEASE RBBP8,CTIP/RBBP8;                         
  17:  6z9l-A  7.0  7.0  122   744    6   MOLECULE: PRGA;                                                      
  18:  2oto-B  6.9  4.1  123   138   10   MOLECULE: M PROTEIN;                                                 
  19:  3uf1-D  6.9  3.6  112   112    9   MOLECULE: VIMENTIN;                                                  
  20:  5hmo-A  6.9  6.3  127   131   11   MOLECULE: UNCONVENTIONAL MYOSIN-X;                                   
  21:  1d7m-A  6.8  2.7  101   101   10   MOLECULE: CORTEXILLIN I;                                             
  22:  8sor-C  6.8  5.6  118   264    8   MOLECULE: PHOSPHATIDYLINOSITOL 3-KINASE CATALYTIC SUBUNIT T          
  23:  5to5-A  6.8  3.9  122   141   11   MOLECULE: NUCLEOPROTEIN TPR;                                         
  24:  6gao-B  6.8  3.8  123   225    7   MOLECULE: OUTER CAPSID PROTEIN SIGMA-1;                              
  25:  4zry-A  6.8  3.1  110   110    9   MOLECULE: KERATIN, TYPE I CYTOSKELETAL 10;                           
  26:  4ytd-B  6.8  1.7   99    99    2   MOLECULE: PROTEIN BICAUDAL D HOMOLOG 1;                              
  27:  6zpm-A  6.8  2.5  103   103   15   MOLECULE: TRYPANOSOMA CRUZI KKT4 117-218;                            
  28:  4cpc-G  6.8  3.6  123   152    7   MOLECULE: SYNAPTONEMAL COMPLEX PROTEIN 3;                            
  29:  8bd7-X  6.8  6.4  106   106    8   MOLECULE: IFT88;                                                     
  30:  2v71-A  6.7  3.5  123   160    8   MOLECULE: NUCLEAR DISTRIBUTION PROTEIN NUDE-LIKE 1;                  
  31:  7yv9-A  6.7  4.5  123  1067   10   MOLECULE: UNCONVENTIONAL MYOSIN-VA;                                  
  32:  6z26-B  6.7  2.3  103   103   12   MOLECULE: SPINDLE ASSEMBLY ABNORMAL PROTEIN 6 HOMOLOG;               
  33:  6fkf-p  6.7  6.5  122   143    9   MOLECULE: ATP SYNTHASE SUBUNIT ALPHA, CHLOROPLASTIC;                 
  34:  6f62-A  6.7  2.7  105   105   13   MOLECULE: SYNAPTONEMAL COMPLEX PROTEIN 1;                            
  35:  2no2-A  6.7  4.5  102   102    8   MOLECULE: HUNTINGTIN-INTERACTING PROTEIN 1;                          
  36:  6qp4-A  6.7  3.2  122   157    9   MOLECULE: USPA1;                                                     
  37:  4f61-I  6.7  2.4  123   234    8   MOLECULE: TUBULIN ALPHA CHAIN;                                       
  38:  6bl7-A  6.6  3.1   99    99   10   MOLECULE: PROTEIN STU2;                                              
  39:  7x5d-A  6.6  2.3   99    99   10   MOLECULE: LAMIN-A/C;                                                 
  40:  2qa7-C  6.6  1.9  102   102    9   MOLECULE: HUNTINGTIN-INTERACTING PROTEIN 1;                          
  41:  4rfx-C  6.6  4.4  101   101    7   MOLECULE: DYNACTIN SUBUNIT 1;                                        
  42:  6xe9-M  6.6 36.8  127  1184   13   MOLECULE: MYOSIN II HEAVY CHAIN (SMOOTH MUSCLE);                     
  43:  5nvu-A  6.5  4.1  122  3169    0   MOLECULE: DYNEIN MOTOR DOMAIN;                                       
  44:  6ys4-A  6.5  4.1  103   103   10   MOLECULE: SPINDLE ASSEMBLY ABNORMAL PROTEIN 6 HOMOLOG;               
  45:  8arf-B  6.5  4.9   97    97   13   MOLECULE: PROTEIN SPINDLY;                                           
  46:  6abo-A  6.5  4.4  105   213   14   MOLECULE: DNA REPAIR PROTEIN XRCC4;                                  
  47:  6vq6-M  6.5  7.7  112   114    5   MOLECULE: ATPASE H+-TRANSPORTING V1 SUBUNIT A;                       
  48:  5d80-G  6.4  3.3  104   223    6   MOLECULE: V-TYPE PROTON ATPASE CATALYTIC SUBUNIT A;                  
  49:  5oag-A  6.4  2.7   98    98   13   MOLECULE: RAB-3A-INTERACTING PROTEIN;                                
  50:  7bjg-A  6.4  2.7   98    98    6   MOLECULE: SD21996P;                                                  
  51:  7pkq-w  6.4  6.0  120   155   12   MOLECULE: MS35;                                                      
  52:  3mqb-A  6.4  3.1  109   109   10   MOLECULE: BONE MARROW STROMAL ANTIGEN 2;                             
  53:  3o0z-D  6.4  4.4  122   160    8   MOLECULE: RHO-ASSOCIATED PROTEIN KINASE 1;                           
  54:  8i03-E  6.4  6.2  117   169    9   MOLECULE: PAIRED AMPHIPATHIC HELIX PROTEIN PST1;                     
  55:  3q8t-B  6.3  4.4   95    95    6   MOLECULE: BECLIN-1;                                                  
  56:  6r17-B  6.3  4.5   94    94   14   MOLECULE: SYNAPTONEMAL COMPLEX CENTRAL ELEMENT PROTEIN 2;            
  57:  4yto-B  6.3  3.6   97    97    9   MOLECULE: SYNAPTONEMAL COMPLEX PROTEIN 1;                            
  58:  7ogt-B  6.3  7.5  123   708   11   MOLECULE: STRUCTURAL MAINTENANCE OF CHROMOSOMES PROTEIN 1;           
  59:  2ocy-A  6.3  6.1  123   149   11   MOLECULE: RAB GUANINE NUCLEOTIDE EXCHANGE FACTOR SEC2;               
  60:  6r0z-I  6.3  3.8  103   103   11   MOLECULE: V-TYPE ATP SYNTHASE ALPHA CHAIN;                           
  61:  8b8d-D  6.2  4.0  103   103    8   MOLECULE: PHOSPHOPROTEIN;                                            
  62:  8dbs-X  6.2  5.0  115   156   13   MOLECULE: ATP SYNTHASE SUBUNIT ALPHA;                                
  63:  8g0p-B  6.2  4.7   98    98    9   MOLECULE: KINETOCHORE PROTEIN NDC80 HOMOLOG;                         
  64:  8i03-G  6.2  2.7  110   166    5   MOLECULE: PAIRED AMPHIPATHIC HELIX PROTEIN PST1;                     
  65:  1x79-B  6.2  1.5   90    90    9   MOLECULE: ADP-RIBOSYLATION FACTOR BINDING PROTEIN GGA1;              
  66:  8gt9-A  6.2  3.4   91    91    5   MOLECULE: BECLIN-2;                                                  
  67:  7jtk-F  6.2  3.4  116   287    9   MOLECULE: FLAGELLAR RADIAL SPOKE PROTEIN 1;                          
  68:  4qkv-A  6.2  5.2  101   101    6   MOLECULE: POLYMERASE I AND TRANSCRIPT RELEASE FACTOR;                
  69:  7y5b-b  6.2  6.1  121   145    6   MOLECULE: ATP SYNTHASE SUBUNIT ALPHA;                                
  70:  8th8-s  6.2  3.8  123   187    7   MOLECULE: DYNEIN REGULATORY COMPLEX PROTEIN 1/2 N-TERMINAL           
  71:  6h9l-B  6.2  4.4  109   129    9   MOLECULE: UNCHARACTERIZED PROTEIN;                                   
  72:  7vf2-C  6.1  5.0   97   184    6   MOLECULE: PROTEIN VIRILIZER HOMOLOG;                                 
  73:  5wsu-D  6.1  2.5   91    91   13   MOLECULE: CALMODULIN;                                                
  74:  7eqc-G  6.1  3.1  107   107    6   MOLECULE: CYTOKINESIS DEFECT;                                        
  75:  4gkw-A  6.1  3.9  122   158    8   MOLECULE: SPINDLE ASSEMBLY ABNORMAL PROTEIN 6;                       
  76:  3oja-A  6.1  6.6  119   482    8   MOLECULE: LEUCINE-RICH IMMUNE MOLECULE 1;                            
  77:  7dl2-D  6.1  5.8  121   226    5   MOLECULE: HAMARTIN;                                                  
  78:  4hl8-A  6.1  9.8  127   782    7   MOLECULE: MAJOR VAULT PROTEIN;                                       
  79:  6eun-A  6.1  3.7  112   147   11   MOLECULE: ADHESIN;                                                   
  80:  6ap0-B  6.0  1.5   88    88   14   MOLECULE: CASP8-ASSOCIATED PROTEIN 2;                                
  81:  5cff-B  6.0  2.9   88    88    8   MOLECULE: MIRANDA;                                                   
  82:  4ll7-A  6.0  1.6   94    94   10   MOLECULE: SWI5-DEPENDENT HO EXPRESSION PROTEIN 3;                    
  83:  7bji-B  6.0  2.3   92    92   11   MOLECULE: CENTROSOMAL PROTEIN OF 135 KDA;                            
  84:  3a7p-A  6.0  2.5   88    88   11   MOLECULE: AUTOPHAGY PROTEIN 16;                                      
  85:  7znk-o  6.0  7.5  121   164   12   MOLECULE: RNA;                                                       
  86:  6id0-L  6.0 10.1  112   475    6   MOLECULE: PRE-MRNA-PROCESSING-SPLICING FACTOR 8;                     
  87:  4xa6-A  6.0 10.4  123   168    7   MOLECULE: GP7-MYH7(1777-1855)-EB1 CHIMERA PROTEIN;                   
  88:  6u0t-A  6.0  5.1  114   136    5   MOLECULE: TUBULIN ALPHA CHAIN;                                       
  89:  6cp3-Z  6.0  7.8  125   155    7   MOLECULE: ATP SYNTHASE SUBUNIT 9, MITOCHONDRIAL;                     
  90:  4zqa-A  5.9  2.6   86    86   10   MOLECULE: SIN3 HISTONE DEACETYLASE COREPRESSOR COMPLEX COMP          
  91:  5dfz-A  5.9  6.7  121   343    9   MOLECULE: VACUOLAR PROTEIN SORTING-ASSOCIATED PROTEIN 38;            
  92:  5mqf-L  5.9 29.0  110   336    7   MOLECULE: PRE-MRNA-PROCESSING-SPLICING FACTOR 8;                     
  93:  3oja-B  5.9  5.5  110   534   11   MOLECULE: LEUCINE-RICH IMMUNE MOLECULE 1;                            
  94:  5oi7-A  5.8  3.3   88    88    5   MOLECULE: CENTROSOMAL PROTEIN OF 85 KDA;                             
  95:  5dfz-D  5.8  7.3  117   341    8   MOLECULE: VACUOLAR PROTEIN SORTING-ASSOCIATED PROTEIN 38;            
  96:  2xnx-M  5.8  3.4  107   107    9   MOLECULE: FIBRINOGEN ALPHA CHAIN;                                    
  97:  4nqj-A  5.8  2.1  117   177   10   MOLECULE: E3 UBIQUITIN-PROTEIN LIGASE TRIM69;                        
  98:  6fia-D  5.8  8.3  104   104    9   MOLECULE: LINE-1 RETROTRANSPOSABLE ELEMENT ORF1 PROTEIN;             
  99:  6j6g-c  5.8 10.8  113   436    9   MOLECULE: PRE-MRNA-SPLICING FACTOR 8;                                
 100:  8th8-D  5.8  1.9  123   292   11   MOLECULE: DYNEIN REGULATORY COMPLEX PROTEIN 1/2 N-TERMINAL           
 101:  7qoo-H  5.8 16.8  114   210    5   MOLECULE: CENTROMERE PROTEIN C;                                      
 102:  5jxc-A  5.7  1.8   86    86    7   MOLECULE: RAS/RAP GTPASE-ACTIVATING PROTEIN SYNGAP;                  
 103:  3fwc-F  5.7  3.3   84    84    8   MOLECULE: CELL DIVISION CONTROL PROTEIN 31;                          
 104:  7c4j-H  5.7  8.8  103   242    6   MOLECULE: TRANSCRIPTION REGULATORY PROTEIN SNF12;                    
 105:  8sjj-C  5.7  3.3   86    86   12   MOLECULE: SEPTIN-14;                                                 
 106:  6vzf-A  5.7  2.5   86    86    5   MOLECULE: AUTOPHAGY-RELATED PROTEIN 11;                              
 107:  5gai-B  5.7  4.5  116   721    9   MOLECULE: PORTAL PROTEIN;                                            
 108:  4cg4-A  5.7 29.7  126   376    4   MOLECULE: PYRIN;                                                     
 109:  6wm2-K  5.7  9.1  112   114    7   MOLECULE: V-TYPE PROTON ATPASE SUBUNIT E 1;                          
 110:  6iac-E  5.7 12.8  116   146    6   MOLECULE: PORTAL PROTEIN;                                            
 111:  5bw9-g  5.6  2.3   87   141    6   MOLECULE: V-TYPE PROTON ATPASE CATALYTIC SUBUNIT A;                  
 112:  6oqa-G  5.6  2.3   87    87   13   MOLECULE: PEPTIDYL-PROLYL CIS-TRANS ISOMERASE FKBP1A;                
 113:  7fde-G  5.6  4.3  104   231    2   MOLECULE: V-TYPE PROTON ATPASE SUBUNIT C;                            
 114:  6l5j-A  5.6  5.5  123   208    9   MOLECULE: ROOTLETIN;                                                 
 115:  8bd7-M  5.6 13.6  123   164    5   MOLECULE: IFT88;                                                     
 116:  8auc-B  5.6  3.8  105   493    8   MOLECULE: CELL WALL-ASSOCIATED HYDROLASES (INVASION-ASSOCIA          
 117:  8fby-C  5.6  5.4   92    93    5   MOLECULE: PLASMALEMMA VESICLE-ASSOCIATED PROTEIN;                    
 118:  4h22-B  5.6  1.6   83    83   11   MOLECULE: LEUCINE-RICH REPEAT FLIGHTLESS-INTERACTING PROTEI          
 119:  6exn-D  5.6  7.7   97    97    8   MOLECULE: U2 SNRNA;                                                  
 120:  7apk-m  5.6  7.1  119   549    6   MOLECULE: THO COMPLEX SUBUNIT 1;                                     
 121:  7e9t-A  5.6  6.9  114   371    5   MOLECULE: SPIKE PROTEIN S2;                                          
 122:  8tek-P  5.5  6.9  101   138   12   MOLECULE: DYNEIN REGULATORY COMPLEX PROTEIN 1/2 N-TERMINAL           
 123:  8tek-T  5.5  6.9  122   137   12   MOLECULE: DYNEIN REGULATORY COMPLEX PROTEIN 1/2 N-TERMINAL           
 124:  8ahl-C  5.5  3.7  123   234    7   MOLECULE: CRESCENTIN;                                                
 125:  6j9r-B  5.5  4.1  103   126   12   MOLECULE: BRAIN TUMOR PROTEIN;                                       
 126:  3bas-B  5.5  3.1   84    87    7   MOLECULE: MYOSIN HEAVY CHAIN, STRIATED MUSCLE/GENERAL CONTR          
 127:  4wij-B  5.5  4.0  107   301    8   MOLECULE: SPLICING FACTOR, PROLINE- AND GLUTAMINE-RICH;              
 128:  6fln-B  5.5  4.5  119   367    8   MOLECULE: E3 UBIQUITIN/ISG15 LIGASE TRIM25;                          
 129:  1c1g-A  5.5  5.2  123   284    8   MOLECULE: TROPOMYOSIN;                                               
 130:  8ovw-U  5.5 13.2  120   184    8   MOLECULE: CENTROMERE-BINDING PROTEIN 1;                              
 131:  5fiy-A  5.4  1.4   77    78    6   MOLECULE: PRKC APOPTOSIS WT1 REGULATOR PROTEIN;                      
 132:  8ovw-B  5.4  5.3   93   107   10   MOLECULE: CENTROMERE-BINDING PROTEIN 1;                              
 133:  5hda-A  5.4  7.7   97   121    8   MOLECULE: ZINC FINGER MYND DOMAIN-CONTAINING PROTEIN 11;             
 134:  8tek-O  5.4  3.4  122   178   12   MOLECULE: DYNEIN REGULATORY COMPLEX PROTEIN 1/2 N-TERMINAL           
 135:  5cws-D  5.4  3.0   90   180    4   MOLECULE: SAB-158 FAB LIGHT CHAIN;                                   
 136:  5djn-C  5.4  1.6   80    81   10   MOLECULE: KINESIN-LIKE PROTEIN;                                      
 137:  6y09-C  5.4  3.5   86    86   14   MOLECULE: RAS-RELATED PROTEIN RAB-33B;                               
 138:  7s5u-B  5.4  3.4  122   180    8   MOLECULE: KINESIN-LIKE PROTEIN KLP61F;                               
 139:  5d3a-A  5.3  3.0   82    82    5   MOLECULE: KINESIN-LIKE PROTEIN KIF21A;                               
 140:  2p22-A  5.3  3.8   98   168    2   MOLECULE: SUPPRESSOR PROTEIN STP22 OF TEMPERATURE-SENSITIVE          
 141:  8fxf-A  5.3  2.4   78    78    6   MOLECULE: E3 UBIQUITIN-PROTEIN LIGASE TRIM56;                        
 142:  6dm9-A  5.3  1.6   78    78   14   MOLECULE: DHD15_EXTENDED_A;                                          
 143:  6hk9-B  5.3  1.8   77    78    9   MOLECULE: TESTIS-EXPRESSED PROTEIN 12;                               
 144:  3vp8-B  5.3  2.3   80    80    6   MOLECULE: GENERAL TRANSCRIPTIONAL COREPRESSOR TUP1;                  
 145:  5lxn-A  5.3  4.4   81    81    6   MOLECULE: TRANSFORMING ACIDIC COILED-COIL-CONTAINING PROTEI          
 146:  5xis-D  5.3  3.4   82    82   15   MOLECULE: E3 UBIQUITIN-PROTEIN LIGASE RNF168;                        
 147:  4aj5-2  5.3  7.8   96   100    8   MOLECULE: SPINDLE AND KINETOCHORE-ASSOCIATED PROTEIN 1;              
 148:  7puz-A  5.3  4.9  102   148    6   MOLECULE: MICOS COMPLEX SUBUNIT MIC60;                               
 149:  8amr-A  5.3  4.3  112   155   10   MOLECULE: TRIPARTITE MOTIF-CONTAINING PROTEIN 3;                     
 150:  4wy4-C  5.2  1.8   78    78    3   MOLECULE: VESICLE-ASSOCIATED MEMBRANE PROTEIN 8;                     
 151:  8th8-B  5.2  4.3  120   276   10   MOLECULE: DYNEIN REGULATORY COMPLEX PROTEIN 1/2 N-TERMINAL           
 152:  8tek-N  5.2  5.3  126   187    5   MOLECULE: DYNEIN REGULATORY COMPLEX PROTEIN 1/2 N-TERMINAL           
 153:  2v4h-A  5.2  4.2   91    98   10   MOLECULE: NF-KAPPA-B ESSENTIAL MODULATOR;                            
 154:  2nps-C  5.2  2.4   79    79    9   MOLECULE: VESICLE-ASSOCIATED MEMBRANE PROTEIN 4;                     
 155:  1fav-A  5.1  2.4   78    78    6   MOLECULE: HIV-1 ENVELOPE PROTEIN CHIMERA;                            
 156:  2ch7-A  5.1  2.6  117   309    7   MOLECULE: METHYL-ACCEPTING CHEMOTAXIS PROTEIN;                       
 157:  7k36-D  5.1  2.1   74    74    7   MOLECULE: SERINE/THREONINE-PROTEIN PHOSPHATASE 2A 65 KDA RE          
 158:  5h07-D  5.1  3.7   78    78   13   MOLECULE: POLYUBIQUITIN-C;                                           
 159:  6jlb-C  5.1  3.1  123   256   11   MOLECULE: LAMIN A/C;                                                 
 160:  6dm9-B  5.1  1.3   75    75   12   MOLECULE: DHD15_EXTENDED_A;                                          
 161:  6yjd-A  5.1  2.7   87   104   11   MOLECULE: CAPSID ASSEMBLY SCAFFOLDING PROTEIN,PRELAMIN-A/C;          
 162:  7nna-A  5.1  6.2  116   194   15   MOLECULE: KLEBICIN C ACTIVITY;                                       
 163:  1nyh-A  5.1  1.5   76    76    8   MOLECULE: REGULATORY PROTEIN SIR4;                                   
 164:  2jee-A  5.1  1.5   78    78   12   MOLECULE: CELL DIVISION PROTEIN ZAPB;                                
 165:  6ybt-u  5.0  4.1  117   134   14   MOLECULE: EUKARYOTIC TRANSLATION INITIATION FACTOR 3 SUBUNI          
 166:  8ovw-Z  5.0  7.2  110   151    7   MOLECULE: CENTROMERE-BINDING PROTEIN 1;                              
 167:  4mvd-B  5.0  3.5  106   253    8   MOLECULE: CHOLINE-PHOSPHATE CYTIDYLYLTRANSFERASE A;                  
 168:  7z36-B  5.0  5.4  101   446    3   MOLECULE: ENDOLYSIN,TRANSCRIPTION INTERMEDIARY FACTOR 1-BET          
 169:  8bd7-L  5.0 19.2  122   303   11   MOLECULE: IFT88;                                                     
 170:  3vem-C  5.0  2.2   79    83   11   MOLECULE: HELICASE PROTEIN MOM1;                                     
 171:  6yip-A  5.0  1.2   71    71    8   MOLECULE: KINESIN-LIKE PROTEIN KIF20A;                               
 172:  3v6i-A  5.0  3.4   97   186   12   MOLECULE: V-TYPE ATP SYNTHASE SUBUNIT E;                             
 173:  8sjj-A  5.0  1.4   74    74   16   MOLECULE: SEPTIN-14;                                                 
 174:  3iv1-A  5.0  2.1   77    78   13   MOLECULE: TUMOR SUSCEPTIBILITY GENE 101 PROTEIN;                     
 175:  6abo-B  5.0  2.4   77    77    4   MOLECULE: DNA REPAIR PROTEIN XRCC4;                                  
 176:  6znl-n  5.0  9.5   94   343    4   MOLECULE: ARP1 ACTIN RELATED PROTEIN 1 HOMOLOG A;                    
 177:  4lin-A  5.0  4.5  120   289    8   MOLECULE: TAIL NEEDLE PROTEIN GP26;                                  
 178:  4dl0-K  5.0  6.1   97    97   13   MOLECULE: V-TYPE PROTON ATPASE SUBUNIT C;                            
 179:  3b5n-C  4.9  2.0   70    70    9   MOLECULE: SYNAPTOBREVIN HOMOLOG 1;                                   
 180:  5gmk-t  4.9  9.8   95   156    9   MOLECULE: PRE-MRNA-SPLICING FACTOR 8;                                
 181:  5wst-A  4.9  1.4   71    71   18   MOLECULE: UNCONVENTIONAL MYOSIN-VIIA;                                
 182:  6wsm-A  4.9  1.7   74    74   12   MOLECULE: SEPTIN-8;                                                  
 183:  6oei-A  4.9  5.3   96   243   10   MOLECULE: SPINDLE POLE BODY COMPONENT SPC42,SIGMA-54-DEPEND          
 184:  7emf-D  4.9 10.8  116   158   13   MOLECULE: MEDIATOR OF RNA POLYMERASE II TRANSCRIPTION SUBUN          
 185:  7o3x-B  4.9  6.9  118   215    6   MOLECULE: PROTEIN SLL0617;                                           
 186:  2ba2-A  4.8  5.2   81    81    9   MOLECULE: HYPOTHETICAL UPF0134 PROTEIN MPN010;                       
 187:  6n6s-D  4.8  1.5   69    69   16   MOLECULE: TNFAIP3-INTERACTING PROTEIN 1;                             
 188:  6ff7-K  4.8  6.0   99   213    9   MOLECULE: RNA-BINDING MOTIF PROTEIN, X-LINKED 2;                     
 189:  7x2e-A  4.8  5.5   86   163   13   MOLECULE: HARMONIN;                                                  
 190:  8fck-H  4.8 20.5  118   218    6   MOLECULE: HAUS AUGMIN-LIKE COMPLEX SUBUNIT 1;                        
 191:  6j5i-b  4.8  7.6  105   209   11   MOLECULE: ATP SYNTHASE SUBUNIT ALPHA, MITOCHONDRIAL;                 
 192:  2doq-D  4.8  3.0   82    83    5   MOLECULE: CELL DIVISION CONTROL PROTEIN 31;                          
 193:  3cve-A  4.8  1.7   68    68   10   MOLECULE: HOMER PROTEIN HOMOLOG 1;                                   
 194:  5wlq-A  4.8  3.2   87   104    9   MOLECULE: CAPSID ASSEMBLY SCAFFOLDING PROTEIN,MYOSIN-7,MICR          
 195:  8fwj-A  4.8  3.2  101   552    9   MOLECULE: CIRCADIAN CLOCK PROTEIN KAIC;                              
 196:  5cj1-A  4.8  2.4   82    98   11   MOLECULE: GP7-MYH7-(1526-1571) CHIMERA PROTEIN;                      
 197:  5xau-E  4.8  2.0   72    72    8   MOLECULE: LAMININ SUBUNIT ALPHA-5;                                   
 198:  5vpc-B  4.8  2.3   68    68    7   MOLECULE: PROTEIN FOSB;                                              
 199:  6ewy-A  4.8  3.9  109   201    8   MOLECULE: PEPTIDOGLYCAN ENDOPEPTIDASE RIPA;                          
 200:  7o97-A  4.8  1.9   73    73    8   MOLECULE: HYPOTHETICAL PROTEIN UY81_C0065G0003 FROM CANDIDA          
 201:  3trt-A  4.8  3.4   75    75    7   MOLECULE: VIMENTIN;                                                  
 202:  3cvf-C  4.8  1.5   74    74   12   MOLECULE: HOMER PROTEIN HOMOLOG 3;                                   
 203:  6h9m-A  4.7  3.6   84    94   11   MOLECULE: COILED-COIL DOMAIN-CONTAINING PROTEIN 90B, MITOCH          
 204:  5hzp-A  4.7  1.4   71    71   15   MOLECULE: M PROTEIN, SEROTYPE 49;                                    
 205:  5eof-A  4.7  3.6   74    74   14   MOLECULE: OPTINEURIN;                                                
 206:  5mq4-C  4.7  6.5   94   117    7   MOLECULE: PROTEIN KINASE C-BINDING PROTEIN 1;                        
 207:  3iox-A  4.7  3.3   97   489    6   MOLECULE: AGI/II;                                                    
 208:  4n5b-A  4.7  8.8   79   104    8   MOLECULE: PHOSPHOPROTEIN;                                            
 209:  8g0p-A  4.7  8.3  104   143   10   MOLECULE: KINETOCHORE PROTEIN NDC80 HOMOLOG;                         
 210:  5vpe-A  4.7  0.9   67    67    6   MOLECULE: PROTEIN FOSB;                                              
 211:  6cfz-D  4.7  2.4   72    73    7   MOLECULE: ASK1;                                                      
 212:  7c7y-C  4.6  1.4   67    67    7   MOLECULE: UNCHARACTERIZED PROTEIN;                                   
 213:  3k29-A  4.6  4.2   99   162   13   MOLECULE: PUTATIVE UNCHARACTERIZED PROTEIN;                          
 214:  2wz7-B  4.6  2.4   67    67    4   MOLECULE: UNCHARACTERIZED PROTEIN YBGF;                              
 215:  1wt6-B  4.6  2.1   67    67    4   MOLECULE: MYOTONIN-PROTEIN KINASE;                                   
 216:  4l2w-D  4.6  1.5   68    68    9   MOLECULE: RHO-ASSOCIATED PROTEIN KINASE 1;                           
 217:  7xfr-B  4.6  3.6   69    69    6   MOLECULE: ISOFORM 2 OF WD REPEAT DOMAIN PHOSPHOINOSITIDE-IN          
 218:  4wpx-B  4.6  9.0   78    81    9   MOLECULE: CELL DIVISION CONTROL PROTEIN 31-LIKE PROTEIN;             
 219:  5omb-C  4.6  9.4   90    98    8   MOLECULE: REPLICATION FACTOR A PROTEIN 1;                            
 220:  5kiu-A  4.6  4.6   75    76   15   MOLECULE: SELENOPROTEIN S;                                           
 221:  7bjs-A  4.6  1.7   69    69    7   MOLECULE: KINESIN HEAVY CHAIN;                                       
 222:  4dhx-A  4.6  3.8   72    72    7   MOLECULE: 80 KDA MCM3-ASSOCIATED PROTEIN;                            
 223:  2w83-C  4.6  2.5   67    67    3   MOLECULE: ADP-RIBOSYLATION FACTOR 6;                                 
 224:  7eqb-A  4.6  2.1   68    68    9   MOLECULE: KINESIN-LIKE PROTEIN;                                      
 225:  6v85-C  4.6  2.8   74    74    4   MOLECULE: RNA-DIRECTED RNA POLYMERASE L;                             
 226:  6otn-B  4.6  0.9   67    67    7   MOLECULE: TROPOMYOSIN ALPHA-3 CHAIN;                                 
 227:  7qoo-U  4.6  8.6  111   186    5   MOLECULE: CENTROMERE PROTEIN C;                                      
 228:  7qoo-K  4.5 23.8  119   253    3   MOLECULE: CENTROMERE PROTEIN C;                                      
 229:  5mw9-A  4.5  2.6   66    66    5   MOLECULE: CENTROSOMIN;                                               
 230:  7d2e-D  4.5  0.7   63    63   11   MOLECULE: LIPRIN-ALPHA-2;                                            
 231:  4e61-A  4.5  1.9   68    91   10   MOLECULE: PROTEIN BIM1;                                              
 232:  7bv6-H  4.5  2.3   68    68    9   MOLECULE: VESICLE-ASSOCIATED MEMBRANE PROTEIN 8;                     
 233:  5lsk-D  4.5 10.1  101   178   10   MOLECULE: PROTEIN MIS12 HOMOLOG;                                     
 234:  4w7y-A  4.5  1.6   64    64    8   MOLECULE: B-CELL RECEPTOR-ASSOCIATED PROTEIN 29;                     
 235:  6iak-F  4.5  2.5   71    71    7   MOLECULE: UNCHARACTERIZED PROTEIN;                                   
 236:  7vhp-G  4.5 11.6  107   299    5   MOLECULE: ATP-DEPENDENT ZINC METALLOPROTEASE FTSH;                   
 237:  5c9n-A  4.5  1.3   64    64    6   MOLECULE: GEMININ COILED-COIL DOMAIN-CONTAINING PROTEIN 1;           
 238:  7njl-d  4.5  5.4  107   439    8   MOLECULE: ATP SYNTHASE SUBUNIT ALPHA;                                
 239:  1gmj-A  4.5  1.0   65    65    8   MOLECULE: ATPASE INHIBITOR;                                          
 240:  7jts-s  4.5 13.9  110   290    5   MOLECULE: RADIAL SPOKE PROTEIN 3;                                    
 241:  7x5e-E  4.5  1.9   79   101    5   MOLECULE: TRANSCRIPTION FACTOR MAFG;                                 
 242:  5wq4-E  4.5  2.1   69    69   10   MOLECULE: UBIQUITIN;                                                 
 243:  5wwl-N  4.5  5.7   73   155   10   MOLECULE: CENTROMERE PROTEIN MIS12;                                  
 244:  3n7n-B  4.5  4.8   85   164    7   MOLECULE: MONOPOLIN COMPLEX SUBUNIT CSM1;                            
 245:  6v92-R  4.5  8.0   93   325   11   MOLECULE: ACTIN-RELATED PROTEIN 7;                                   
 246:  6wcj-B  4.5  7.0   79   109   14   MOLECULE: CLATHRIN HEAVY CHAIN 1;                                    
 247:  6obi-A  4.5  2.2   68    68    4   MOLECULE: MYOSIN-VI;                                                 
 248:  3qh9-A  4.5  1.7   66    66    9   MOLECULE: LIPRIN-BETA-2;                                             
 249:  4n21-C  4.5  1.8   85   124    5   MOLECULE: GP2 ECTODOMAIN;                                            
 250:  3jb9-i  4.5  8.9  100   161    8   MOLECULE: PRE-MRNA-SPLICING FACTOR SPP42;                            
 251:  4n78-E  4.4  2.1   66    67    9   MOLECULE: CYTOPLASMIC FMR1-INTERACTING PROTEIN 1;                    
 252:  5toh-B  4.4  3.5   70    70   10   MOLECULE: POLYMERASE COFACTOR VP35;                                  
 253:  7uw5-A  4.4 10.8   93   723    9   MOLECULE: MECHANOSENSITIVE CHANNEL MSCK;                             
 254:  4rh7-A  4.4  8.2  127  3005   13   MOLECULE: GREEN FLUORESCENT PROTEIN/CYTOPLASMIC DYNEIN 2 HE          
 255:  6cfz-C  4.4  3.9   73    79    7   MOLECULE: ASK1;                                                      
 256:  2gv5-C  4.4  2.7   72    73   10   MOLECULE: CELL DIVISION CONTROL PROTEIN 31;                          
 257:  2h8n-A  4.4  2.3   68    68    7   MOLECULE: HISTONE DEACETYLASE 4;                                     
 258:  8u95-A  4.4  3.1  119  1009    9   MOLECULE: MYOSIN HEAVY CHAIN, ISOFORM U;                             
 259:  5wlz-C  4.3  4.0   91   206   10   MOLECULE: DNA REPAIR PROTEIN XRCC4,MYOSIN-7;                         
 260:  6vqi-I  4.3  1.9   64    64   14   MOLECULE: V-TYPE PROTON ATPASE SUBUNIT C 1;                          
 261:  4aj5-B  4.3 11.4   82    87   13   MOLECULE: SPINDLE AND KINETOCHORE-ASSOCIATED PROTEIN 1;              
 262:  3lt6-F  4.3  1.9   63    63    6   MOLECULE: ADHESIN YADA;                                              
 263:  6wuc-K  4.3 18.8   97   235    3   MOLECULE: INNER KINETOCHORE SUBUNIT MCM16;                           
 264:  8idc-E  4.3  4.2   85   300    7   MOLECULE: CELL DIVISION ATP-BINDING PROTEIN FTSE;                    
 265:  3zdo-F  4.3  1.7   65    65    9   MOLECULE: PHOSPHOPROTEIN;                                            
 266:  5d60-B  4.3  1.8   61    61   11   MOLECULE: PUTATIVE TRANSCRIPTION FACTOR;                             
 267:  8bh1-D  4.3  9.2   81    85    4   MOLECULE: PROBABLE PEPTIDOGLYCAN GLYCOSYLTRANSFERASE FTSW;           
 268:  8ard-A  4.3  0.9   62    62   13   MOLECULE: UNCONVENTIONAL MYOSIN-VI;                                  
 269:  7woo-G  4.3  3.5   84   200    8   MOLECULE: NUCLEOPORIN NIC96;                                         
 270:  3b5n-D  4.3  2.4   64    64    8   MOLECULE: SYNAPTOBREVIN HOMOLOG 1;                                   
 271:  7xyz-B  4.3 13.5  117   456    9   MOLECULE: TRIPARTITE MOTIF-CONTAINING PROTEIN 72;                    
 272:  6iqe-A  4.2  1.0   59    59   10   MOLECULE: PROHIBITIN-2;                                              
 273:  4r3z-A  4.2  2.9   71    76   11   MOLECULE: AMINOACYL TRNA SYNTHASE COMPLEX-INTERACTING MULTI          
 274:  5chx-A  4.2  4.6  103   210   11   MOLECULE: XRCC4-MYH7-1590-1657;                                      
 275:  5ijn-G  4.2  3.7   84   171   11   MOLECULE: NUCLEAR PORE COMPLEX PROTEIN NUP155;                       
 276:  5ajs-B  4.2  1.6   64    64    9   MOLECULE: THAP DOMAIN-CONTAINING PROTEIN 11;                         
 277:  7d2h-D  4.2  0.9   60    60   13   MOLECULE: LIPRIN-ALPHA-2;                                            
 278:  3m0d-C  4.2  1.9   63    63    2   MOLECULE: TNF RECEPTOR-ASSOCIATED FACTOR 2;                          
 279:  5jvp-B  4.2  4.3   68    90   10   MOLECULE: CHIMERA PROTEIN OF CENTROMERE-ASSOCIATED PROTEIN           
 280:  8tek-A  4.2  7.3  118   200    8   MOLECULE: DYNEIN REGULATORY COMPLEX PROTEIN 1/2 N-TERMINAL           
 281:  5ed9-B  4.2  2.3   72    72    1   MOLECULE: SUN DOMAIN-CONTAINING PROTEIN 2;                           
 282:  3m0d-A  4.2  2.1   63    63    6   MOLECULE: TNF RECEPTOR-ASSOCIATED FACTOR 2;                          
 283:  4c47-A  4.2  4.7   82   191    7   MOLECULE: INNER MEMBRANE LIPOPROTEIN;                                
 284:  1h88-B  4.2  3.4   70    71   11   MOLECULE: CCAAT/ENHANCER BINDING PROTEIN BETA;                       
 285:  6cfz-A  4.2  4.4   66    66    9   MOLECULE: ASK1;                                                      
 286:  7wjt-B  4.2  1.9   60    60    8   MOLECULE: ISOFORM 2 OF TRANSMEMBRANE PROTEIN 266;                    
 287:  8pbz-A  4.2  5.9  101  1003    6   MOLECULE: MGP-OPERON PROTEIN 3;                                      
 288:  4nad-A  4.2  4.4   88   133    7   MOLECULE: REGULATION OF NUCLEAR PRE-MRNA DOMAIN-CONTAINING           
 289:  1gd2-E  4.2  2.4   65    65    9   MOLECULE: DNA (5'-                                                   
 290:  6ppb-l  4.2  5.8   83    83    4   MOLECULE: CAPSID VERTEX COMPONENT 1;                                 
 291:  6lth-Q  4.2 18.6   87   105    6   MOLECULE: TRANSCRIPTION ACTIVATOR BRG1;                              
 292:  2nps-D  4.2  1.6   63    63    6   MOLECULE: VESICLE-ASSOCIATED MEMBRANE PROTEIN 4;                     
 293:  4m3l-A  4.2  1.2   60    60   12   MOLECULE: E3 UBIQUITIN-PROTEIN LIGASE TRIM63;                        
 294:  7sqk-C  4.2  3.6  116   600    6   MOLECULE: HAUS AUGMIN-LIKE COMPLEX SUBUNIT 1;                        
 295:  2yo3-C  4.2  9.8  105   257    7   MOLECULE: GENERAL CONTROL PROTEIN GCN4, PUTATIVE INNER MEMB          
 296:  4ke2-A  4.2  5.3  102   196   14   MOLECULE: TYPE I HYPERACTIVE ANTIFREEZE PROTEIN;                     
 297:  3gn4-A  4.2  5.2   90   129    7   MOLECULE: MYOSIN-VI;                                                 
 298:  8ap7-l  4.2  2.4   64    65   13   MOLECULE: ATP SYNTHASE SUBUNIT A;                                    
 299:  3hnw-A  4.2 19.1  105   128   13   MOLECULE: UNCHARACTERIZED PROTEIN;                                   
 300:  5xau-C  4.1  5.0   70    70    9   MOLECULE: LAMININ SUBUNIT ALPHA-5;                                   
 301:  8tek-M  4.1  7.4   85   164   13   MOLECULE: DYNEIN REGULATORY COMPLEX PROTEIN 1/2 N-TERMINAL           
 302:  3hrn-A  4.1  2.0   63    63   10   MOLECULE: TRANSIENT RECEPTOR POTENTIAL (TRP) CHANNEL                 
 303:  7z47-D  4.1  3.8   72    87    6   MOLECULE: ADAPTOR PROTEIN;                                           
 304:  5mq0-t  4.1 13.4   97   438    2   MOLECULE: YEAST UBC4 GENE FOR UBIQUITIN-CONJUGATING ENZYME;          
 305:  1m1j-B  4.1  7.5  109   402    9   MOLECULE: FIBRINOGEN ALPHA SUBUNIT;                                  
 306:  3brt-D  4.1  2.4   62    62    5   MOLECULE: INHIBITOR OF NUCLEAR FACTOR KAPPA-B KINASE SUBUNI          
 307:  3a6m-A  4.1  3.2   91   168   10   MOLECULE: PROTEIN GRPE;                                              
 308:  6ian-A  4.1 34.3   93   306   11   MOLECULE: INTRAFLAGELLAR TRANSPORT PROTEIN 74;                       
 309:  2zxx-B  4.1  4.4   71    78   13   MOLECULE: GEMININ;                                                   
 310:  8g0q-B  4.1 17.6   96   230    9   MOLECULE: KINETOCHORE PROTEIN NDC80;                                 
 311:  4orh-H  4.1  2.3   75   142    8   MOLECULE: UBIQUITIN-CONJUGATING ENZYME E2 VARIANT 2;                 
 312:  1aa0-A  4.1  5.7   84   113    5   MOLECULE: FIBRITIN;                                                  
 313:  3ajw-A  4.1 50.4   94   134    6   MOLECULE: FLAGELLAR FLIJ PROTEIN;                                    
 314:  1s1c-Y  4.1  3.6   70    70   11   MOLECULE: TRANSFORMING PROTEIN RHOA;                                 
 315:  3okq-A  4.1  5.9   84   125   13   MOLECULE: BUD SITE SELECTION PROTEIN 6;                              
 316:  3wmi-A  4.0  1.3   57    57   11   MOLECULE: EIAV GP45 WILD TYPE;                                       
 317:  8tek-B  4.0  5.0  118   208   11   MOLECULE: DYNEIN REGULATORY COMPLEX PROTEIN 1/2 N-TERMINAL           
 318:  1z56-A  4.0  2.1   75    77   12   MOLECULE: LIGASE INTERACTING FACTOR 1;                               
 319:  3p8c-D  4.0 11.2   82   204    6   MOLECULE: CYTOPLASMIC FMR1-INTERACTING PROTEIN 1;                    
 320:  8i4t-R  4.0 12.9   93   501    6   MOLECULE: ENVELOPMENT POLYPROTEIN;                                   
 321:  4i1l-A  4.0  1.3   62    62    3   MOLECULE: FORKHEAD BOX PROTEIN P3;                                   
 322:  6zz6-B  4.0 11.6   85   423    8   MOLECULE: STRUCTURAL MAINTENANCE OF CHROMOSOMES PROTEIN 1,S          
 323:  7eeb-C  4.0  4.6   81   278    7   MOLECULE: ENHANCED GREEN FLUORESCENT PROTEIN,CATION CHANNEL          
 324:  5opt-P  4.0  5.6   83   249   10   MOLECULE: ACTIVATED PROTEIN KINASE C RECEPTOR, PUTATIVE;             
 325:  4yv4-C  4.0  0.7   57    57   11   MOLECULE: SPINDLE ASSEMBLY ABNORMAL PROTEIN 5;                       
 326:  5dol-B  4.0  3.6   62    62   10   MOLECULE: INITIATION-CONTROL PROTEIN YABA;                           
 327:  4om3-D  4.0  3.0   81   122    5   MOLECULE: TRANSDUCIN-LIKE ENHANCER PROTEIN 1;                        
 328:  6id0-s  4.0  2.2   67    67    6   MOLECULE: PRE-MRNA-PROCESSING-SPLICING FACTOR 8;                     
 329:  5xg2-A  4.0  2.7  104   237   14   MOLECULE: CHROMOSOME PARTITION PROTEIN SMC;                          
 330:  4ox0-B  4.0 20.5   89    95   11   MOLECULE: DEVELOPMENTAL PROTEIN SEPALLATA 3;                         
 331:  8b4i-C  3.9  3.3   60    60   10   MOLECULE: MITOCHONDRIAL IMPORT RECEPTOR SUBUNIT TOM40;               
 332:  7bv6-B  3.9  1.2   61    61    8   MOLECULE: VESICLE-ASSOCIATED MEMBRANE PROTEIN 8;                     
 333:  1joc-A  3.9  6.7   74   123    4   MOLECULE: EARLY ENDOSOMAL AUTOANTIGEN 1;                             
 334:  4aqr-D  3.9  1.1   57    57    7   MOLECULE: CALMODULIN-7;                                              
 335:  6gvw-F  3.9 25.1   92   320    9   MOLECULE: BRCA1-A COMPLEX SUBUNIT ABRAXAS 1;                         
 336:  6kn7-T  3.9  1.8   63   138    3   MOLECULE: ACTIN, ALPHA SKELETAL MUSCLE;                              
 337:  5mw9-H  3.9  1.9   57    57    9   MOLECULE: CENTROSOMIN;                                               
 338:  4mh6-A  3.9  3.1   87   159    9   MOLECULE: PUTATIVE TYPE III SECRETION PROTEIN YSCO;                  
 339:  2b9b-B  3.9  8.3   83   482    8   MOLECULE: FUSION GLYCOPROTEIN F0;                                    
 340:  7nad-5  3.9 15.7   73   123   10   MOLECULE: 25S RRNA;                                                  
 341:  6gmh-Q  3.9  5.2   86   884   10   MOLECULE: RPB1;                                                      
 342:  4bwd-A  3.9  2.7   61    61    3   MOLECULE: SHORT COILED-COIL PROTEIN;                                 
 343:  4pxj-B  3.9  1.0   57    57   12   MOLECULE: C-JUN-AMINO-TERMINAL KINASE-INTERACTING PROTEIN 3          
 344:  6pse-A  3.9  2.8   67    78    9   MOLECULE: PROTEIN BICAUDAL D HOMOLOG 2;                              
 345:  6un9-A  3.9  2.3   65    69   11   MOLECULE: UNCHARACTERIZED PROTEIN;                                   
 346:  8owi-A  3.9  0.7   55    55   11   MOLECULE: CENTROMERE-ASSOCIATED PROTEIN E;                           
 347:  2p2u-B  3.8 24.2   73   153    4   MOLECULE: HOST-NUCLEASE INHIBITOR PROTEIN GAM, PUTATIVE;             
 348:  3cl3-D  3.8  1.4   59    59    5   MOLECULE: ORF K13;                                                   
 349:  6ucv-J  3.8  2.9   55    55    5   MOLECULE: MITOCHONDRIAL IMPORT RECEPTOR SUBUNIT TOM40;               
 350:  8swd-A  3.8  0.8   54    54   11   MOLECULE: 2-OXOGLUTARATE:ACCEPTOR OXIDOREDUCTASE;                    
 351:  1urq-A  3.8  3.2   57    57   14   MOLECULE: M-TOMOSYN ISOFORM;                                         
 352:  6zls-A  3.8  2.4   83   292   11   MOLECULE: HISTIDINE KINASE;                                          
 353:  5i50-B  3.8  7.8   79    96   15   MOLECULE: MYC PROTO-ONCOGENE PROTEIN;                                
 354:  5oqm-h  3.8  8.6  101   131   10   MOLECULE: DNA-DIRECTED RNA POLYMERASE II SUBUNIT RPB1;               
 355:  4jzp-A  3.7  1.1   52    52    6   MOLECULE: B-CELL RECEPTOR-ASSOCIATED PROTEIN 31;                     
 356:  1gl2-D  3.7  1.5   54    54    7   MOLECULE: ENDOBREVIN;                                                
 357:  6fpr-B  3.7  1.4   56    58    4   MOLECULE: SIGNAL RECOGNITION PARTICLE RECEPTOR FTSY;                 
 358:  7qtt-Y  3.7 16.0   91   306   11   MOLECULE: SPLICING FACTOR 3B SUBUNIT 3;                              
 359:  5n9j-D  3.7 14.7   92   135   10   MOLECULE: MEDIATOR OF RNA POLYMERASE II TRANSCRIPTION SUBUN          
 360:  6cfz-G  3.7  2.8   56    56   11   MOLECULE: ASK1;                                                      
 361:  7aw7-D  3.7  3.1   70    93    7   MOLECULE: HAPB;                                                      
 362:  3f1i-H  3.7  5.5   74    98   11   MOLECULE: HEPATOCYTE GROWTH FACTOR-REGULATED TYROSINE KINAS          
 363:  5y06-A  3.7  9.8  100   235    7   MOLECULE: MSMEG_4306;                                                
 364:  6wbp-A  3.7  3.1   56    56   23   MOLECULE: SEPTIN-6;                                                  
 365:  3e7k-H  3.7  1.6   56    56    7   MOLECULE: TRPM7 CHANNEL;                                             
 366:  1gl2-A  3.7  2.0   53    53    6   MOLECULE: ENDOBREVIN;                                                
 367:  3j8b-H  3.7 23.7   80   254    0   MOLECULE: EUKARYOTIC TRANSLATION INITIATION FACTOR 3 SUBUNI          
 368:  5nnv-D  3.7  2.8   96   252   10   MOLECULE: CHROMOSOME PARTITION PROTEIN SMC,CHROMOSOME PARTI          
 369:  5m48-A  3.7  2.3   73   114   11   MOLECULE: REGULATOR OF TY1 TRANSPOSITION PROTEIN 103;                
 370:  6fai-G  3.7  7.7   75   232   11   MOLECULE: 40S RIBOSOMAL PROTEIN S27-A;                               
 371:  6cfz-I  3.7 10.6   88   106    5   MOLECULE: ASK1;                                                      
 372:  8hpo-D  3.7  4.5   92   165    8   MOLECULE: TRANSCRIPTIONAL REGULATORY PROTEIN UME1;                   
 373:  4wpe-A  3.7  3.3  108   275    7   MOLECULE: CYTOKINESIS PROTEIN 2;                                     
 374:  6tda-L  3.6 24.6  107   596    8   MOLECULE: HISTONE H3.2;                                              
 375:  6oit-F  3.6 11.6   74   342    8   MOLECULE: PROTEIN RDM1;                                              
 376:  5gna-B  3.6  2.1   56    56    4   MOLECULE: FLAGELLAR PROTEIN FLIT;                                    
 377:  6od2-A  3.6  0.8   53    53    2   MOLECULE: SPINDLE POLE BODY COMPONENT SPC42;                         
 378:  6yf5-A  3.6  5.0   73    89    7   MOLECULE: PRELAMIN-A/C,MICROTUBULE-ASSOCIATED PROTEIN RP/EB          
 379:  4jol-A  3.6  3.3   60    60    8   MOLECULE: PROTEIN CBFA2T1;                                           
 380:  2x7r-C  3.6  2.4   58    58    5   MOLECULE: TRANSMEMBRANE PROTEIN GP41;                                
 381:  6c0f-8  3.6  4.8   65    98   12   MOLECULE: SACCHAROMYCES CEREVISIAE S288C 35S PRE-RIBOSOMAL           
 382:  7woo-I  3.6 18.7  101   187    8   MOLECULE: NUCLEOPORIN NIC96;                                         
 383:  7x5e-B  3.6  3.1   71   106   14   MOLECULE: TRANSCRIPTION FACTOR MAFG;                                 
 384:  7sgs-A  3.6  1.1   53    53    9   MOLECULE: TUBULIN ALPHA-1B CHAIN;                                    
 385:  5mg8-A  3.6  1.2   54   282    7   MOLECULE: STRUCTURAL MAINTENANCE OF CHROMOSOMES PROTEIN 5;           
 386:  2v0o-A  3.6  5.5  111   273   11   MOLECULE: FCH DOMAIN ONLY PROTEIN 2;                                 
 387:  8th8-A  3.6  4.0  102   290    7   MOLECULE: DYNEIN REGULATORY COMPLEX PROTEIN 1/2 N-TERMINAL           
 388:  8ia3-E  3.6  7.1   86   111    8   MOLECULE: UPSTREAM STIMULATORY FACTOR 2;                             
 389:  3s84-B  3.5  4.6  108   241    9   MOLECULE: APOLIPOPROTEIN A-IV;                                       
 390:  7bb3-A  3.5  1.2   54    54   11   MOLECULE: SURVIVAL MOTOR NEURON-LIKE PROTEIN 1,SURVIVAL MOT          
 391:  3uux-D  3.5  3.0   83   135    8   MOLECULE: MITOCHONDRIA FISSION 1 PROTEIN;                            
 392:  4tt0-B  3.5  4.3   85   131    8   MOLECULE: DENEDDYLASE;                                               
 393:  5yfp-C  3.5  9.5   93   790    3   MOLECULE: EXOCYST COMPLEX COMPONENT SEC3;                            
 394:  6b85-A  3.5 10.0   81   215    7   MOLECULE: TMHC4_R;                                                   
 395:  4jio-B  3.5  9.5   67   320   10   MOLECULE: BRO1;                                                      
 396:  1eq7-A  3.5  1.8   56    56    4   MOLECULE: OUTER MEMBRANE LIPOPROTEIN;                                
 397:  8pbz-B  3.5  3.6   83  1380    4   MOLECULE: MGP-OPERON PROTEIN 3;                                      
 398:  7w91-A  3.5  1.3   53    53    6   MOLECULE: CENTROSOMAL PROTEIN OF 63 KDA;                             
 399:  3eff-K  3.5  3.8   82   139   12   MOLECULE: FAB;                                                       
 400:  5oqm-n  3.5 14.7   88   136    6   MOLECULE: DNA-DIRECTED RNA POLYMERASE II SUBUNIT RPB1;               
 401:  5cx2-A  3.5  2.3   54    55    6   MOLECULE: CORONIN;                                                   
 402:  7wkk-I  3.5  4.4   88   171   13   MOLECULE: MGC83295 PROTEIN;                                          
 403:  3qwe-A  3.5  4.3  106   260    8   MOLECULE: GEM-INTERACTING PROTEIN;                                   
 404:  7x6g-D  3.4  3.5   80   152    6   MOLECULE: QUORUM-SENSING REGULATOR PROTEIN G;                        
 405:  7dgx-B  3.4  0.9   50    50   10   MOLECULE: CORONIN;                                                   
 406:  3opc-B  3.4  2.1   70   131   13   MOLECULE: UNCHARACTERIZED PROTEIN;                                   
 407:  3swf-B  3.4  2.7   56    58    7   MOLECULE: CGMP-GATED CATION CHANNEL ALPHA-1;                         
 408:  3efg-A  3.4  1.5   51    51    6   MOLECULE: PROTEIN SLYX HOMOLOG;                                      
 409:  7f3t-A  3.4 24.4   84   330    5   MOLECULE: TRANSMEMBRANE PROTEIN 120A;                                
 410:  6v9z-A  3.4 19.8   66   715    5   MOLECULE: ABC-TYPE BACTERIOCIN TRANSPORTER;                          
 411:  3nmd-A  3.4  1.9   53    53   11   MOLECULE: CGMP DEPENDENT PROTEIN KINASE;                             
 412:  2n64-A  3.4  5.2   70    75   11   MOLECULE: SH3 DOMAIN-CONTAINING KINASE-BINDING PROTEIN 1;            
 413:  1gk6-A  3.4  1.6   52    55   21   MOLECULE: VIMENTIN;                                                  
 414:  1ezj-A  3.4  2.9   71   114   10   MOLECULE: NUCLEOCAPSID PHOSPHOPROTEIN;                               
 415:  3wuv-Q  3.4  2.9   57    62    5   MOLECULE: CENTROSOMAL PROTEIN OF 55 KDA;                             
 416:  8e4g-a  3.4  2.5   74   127    7   MOLECULE: PORTAL PROTEIN;                                            
 417:  2w6a-A  3.4  2.8   57    61    7   MOLECULE: ARF GTPASE-ACTIVATING PROTEIN GIT1;                        
 418:  6cfz-H  3.3  2.5   54    55    4   MOLECULE: ASK1;                                                      
 419:  4b86-B  3.3  1.0   51    51    4   MOLECULE: MALE-SPECIFIC LETHAL 1 HOMOLOG;                            
 420:  3h7x-E  3.3  1.4   52    53    6   MOLECULE: ADHESIN YADA;                                              
 421:  1deb-A  3.3  2.0   53    54    9   MOLECULE: ADENOMATOUS POLYPOSIS COLI PROTEIN;                        
 422:  7mge-B  3.3  7.2   65   442   11   MOLECULE: WD REPEAT-CONTAINING PROTEIN 41;                           
 423:  6w1s-Q  3.3  5.7   79   131    9   MOLECULE: MEDIATOR OF RNA POLYMERASE II TRANSCRIPTION SUBUN          
 424:  8hhf-B  3.3  7.5   72    89    4   MOLECULE: CELL DIVISION PROTEIN FTSQ;                                
 425:  8ce1-d  3.3  4.4   61    68    7   MOLECULE: CYTOCHROME C BIOGENESIS ATP-BINDING EXPORT PROTEI          
 426:  7ug2-A  3.3  0.8   49    49    8   MOLECULE: TRIPARTITE MOTIF-CONTAINING PROTEIN 75;                    
 427:  4gkg-A  3.3  2.2   51    52    4   MOLECULE: C4-DICARBOXYLATE TRANSPORT SENSOR PROTEIN DCTB;            
 428:  6gmh-M  3.3 11.4   79   991   11   MOLECULE: RPB1;                                                      
 429:  4p1m-B  3.3  2.2   61   107    5   MOLECULE: CELL DIVISION PROTEIN ZAPA;                                
 430:  8fck-E  3.3 10.7  101   222    6   MOLECULE: HAUS AUGMIN-LIKE COMPLEX SUBUNIT 1;                        
 431:  1ifk-A  3.3  2.3   51    51   12   MOLECULE: INOVIRUS;                                                  
 432:  4jle-B  3.3 10.5   63   159    3   MOLECULE: PHIST;                                                     
 433:  3l4f-A  3.3  3.1   60    61    7   MOLECULE: RHO GUANINE NUCLEOTIDE EXCHANGE FACTOR 7;                  
 434:  8th8-K  3.3 29.2  108   434    8   MOLECULE: DYNEIN REGULATORY COMPLEX PROTEIN 1/2 N-TERMINAL           
 435:  5gox-A  3.3  7.0   80   181   11   MOLECULE: DNA REPAIR PROTEIN RAD50;                                  
 436:  7zwc-d  3.3  1.5   51    52    4   MOLECULE: TRANSCRIPTION INITIATION FACTOR IIB;                       
 437:  6ikn-A  3.3  2.7   98   305    5   MOLECULE: GROWTH ARREST-SPECIFIC PROTEIN 7;                          
 438:  5vr2-A  3.2  1.5   49    50    6   MOLECULE: MYOCILIN;                                                  
 439:  6cko-C  3.2  4.1   50    50    4   MOLECULE: PROTEIN AF-10;                                             
 440:  5o9z-Q  3.2  3.6   60    75   12   MOLECULE: PRE-MRNA-PROCESSING-SPLICING FACTOR 8;                     
 441:  3he5-B  3.2  1.4   48    48    6   MOLECULE: SYNZIP1;                                                   
 442:  1n2d-C  3.2  0.9   48    48    2   MOLECULE: MYOSIN LIGHT CHAIN;                                        
 443:  1ifl-A  3.2  2.7   53    53    6   MOLECULE: INOVIRUS;                                                  
 444:  5t58-A  3.2 13.6   97   233    7   MOLECULE: KLLA0F02343P;                                              
 445:  4x01-C  3.2  1.7   50    50   16   MOLECULE: DNA BINDING CTP1;                                          
 446:  4c7n-B  3.2  1.6   51    51    6   MOLECULE: MICROPHTHALMIA ASSOCIATED TRANSCRIPTION FACTOR;            
 447:  8etc-F  3.2 19.3   55   218    9   MOLECULE: RNA (2151-MER);                                            
 448:  7pkq-h  3.2 10.6   83   351    6   MOLECULE: MS35;                                                      
 449:  4r0r-A  3.2  0.8   48    48    6   MOLECULE: EBOIZN21;                                                  
 450:  2pjw-V  3.2  4.4   69    91    9   MOLECULE: UNCHARACTERIZED PROTEIN YHL002W;                           
 451:  4v1a-o  3.2  4.4   66    94    6   MOLECULE: MITORIBOSOMAL PROTEIN ML37, MRPL37;                        
 452:  1dh3-A  3.2  1.5   55    55    7   MOLECULE: DNA (5'-                                                   
 453:  5lsj-A  3.2  7.6  101   199    8   MOLECULE: PROTEIN MIS12 HOMOLOG;                                     
 454:  7wmp-a  3.2  4.8   86   559   12   MOLECULE: PORTAL PROTEIN;                                            
 455:  7emf-K  3.2 13.3   78   112    9   MOLECULE: MEDIATOR OF RNA POLYMERASE II TRANSCRIPTION SUBUN          
 456:  3he5-A  3.2  0.7   47    47   17   MOLECULE: SYNZIP1;                                                   
 457:  4ilo-A  3.2  9.8   98   236   10   MOLECULE: CT398;                                                     
 458:  7emf-G  3.2  2.9   61   161    8   MOLECULE: MEDIATOR OF RNA POLYMERASE II TRANSCRIPTION SUBUN          
 459:  5y2h-A  3.1  1.8   48    48    2   MOLECULE: NONSTRUCTURAL PROTEIN 4;                                   
 460:  2z5h-A  3.1  1.7   49    49    6   MOLECULE: GENERAL CONTROL PROTEIN GCN4 AND TROPOMYOSIN ALPH          
 461:  8fck-F  3.1 21.0   96   393    8   MOLECULE: HAUS AUGMIN-LIKE COMPLEX SUBUNIT 1;                        
 462:  7o41-E  3.1  6.1   64   188    5   MOLECULE: TRWM PROTEIN;                                              
 463:  4r4l-C  3.1  1.5   49    49   18   MOLECULE: CGMP-DEPENDENT PROTEIN KINASE 1;                           
 464:  6akl-A  3.1  2.1   50    52   10   MOLECULE: SUPPRESSOR OF IKBKE 1;                                     
 465:  1jad-A  3.1  3.6   94   242    6   MOLECULE: PHOSPHOLIPASE C BETA;                                      
 466:  4cjd-A  3.1 17.5   80   123    9   MOLECULE: NADA;                                                      
 467:  5mg8-B  3.1  3.8   81   264   12   MOLECULE: STRUCTURAL MAINTENANCE OF CHROMOSOMES PROTEIN 5;           
 468:  8hpo-H  3.1  5.2   84   233    8   MOLECULE: TRANSCRIPTIONAL REGULATORY PROTEIN UME1;                   
 469:  6crd-A  3.1  8.4   72   438    3   MOLECULE: TETRABRACHION,NEURAMINIDASE;                               
 470:  8gl3-A  3.1  1.5   48   189    4   MOLECULE: PRLB-519;                                                  
 471:  8c8q-I  3.1  2.5   53    55    4   MOLECULE: CYTOCHROME C OXIDASE SUBUNIT 1;                            
 472:  4cgb-B  3.0  1.4   45    45    9   MOLECULE: ECHINODERM MICROTUBULE-ASSOCIATED PROTEIN-LIKE 2;          
 473:  8th8-L  3.0 37.7   88   862    8   MOLECULE: DYNEIN REGULATORY COMPLEX PROTEIN 1/2 N-TERMINAL           
 474:  4wpc-B  3.0  6.5   96   288    6   MOLECULE: RHO GTPASE-ACTIVATING PROTEIN RGD1;                        
 475:  1go4-G  3.0  8.4   73   100   12   MOLECULE: MITOTIC SPINDLE ASSEMBLY CHECKPOINT PROTEIN MAD2A          
 476:  6akm-A  3.0  1.8   47    47    9   MOLECULE: SUPPRESSOR OF IKBKE 1;                                     
 477:  7eqc-J  3.0  4.8   73   109   10   MOLECULE: CYTOKINESIS DEFECT;                                        
 478:  5jeq-A  3.0  3.3   88   227    3   MOLECULE: NITRATE/NITRITE SENSOR PROTEIN NARQ;                       
 479:  5n9j-U  3.0 20.9  102   198    7   MOLECULE: MEDIATOR OF RNA POLYMERASE II TRANSCRIPTION SUBUN          
 480:  5o31-Z  3.0 10.6   93   137    5   MOLECULE: NADH-UBIQUINONE OXIDOREDUCTASE CHAIN 3;                    
 481:  3fga-D  3.0  1.4   47    47    6   MOLECULE: SERINE/THREONINE-PROTEIN PHOSPHATASE 2A 65 KDA RE          
 482:  4cvo-A  3.0  4.6   59    69    3   MOLECULE: DNA EXCISION REPAIR PROTEIN ERCC-6;                        
 483:  5lsk-N  3.0  8.3  105   173   10   MOLECULE: PROTEIN MIS12 HOMOLOG;                                     
 484:  7wtx-t  3.0  2.9   56   132   13   MOLECULE: 18S RRNA;                                                  
 485:  5yr0-B  3.0  1.0   44    44    5   MOLECULE: BECLIN-1;                                                  
 486:  6hu9-i  3.0  2.5   53    55    6   MOLECULE: CYTOCHROME B-C1 COMPLEX SUBUNIT 1, MITOCHONDRIAL;          
 487:  4xyp-A  3.0  1.4   53    70    4   MOLECULE: FUSION PROTEIN;                                            
 488:  7w5a-2  3.0  3.9   74   123    9   MOLECULE: PRE-MRNA-PROCESSING-SPLICING FACTOR 8;                     
 489:  7egm-H  3.0 12.8   99   388   11   MOLECULE: TRANSCRIPTION REGULATORY PROTEIN SNF2;                     
 490:  4r8g-E  3.0  5.6   77   324    8   MOLECULE: UNCONVENTIONAL MYOSIN-IC;                                  
 491:  5vo5-A  3.0  3.6   76   179   12   MOLECULE: COILED-COIL AND C2 DOMAIN-CONTAINING PROTEIN 1-LI          
 492:  5al6-A  2.9  0.7   44    44   11   MOLECULE: ANASTRAL SPINDLE 2;                                        
 493:  6ocf-B  2.9  2.2   49    49   14   MOLECULE: TUBULINYL-TYR CARBOXYPEPTIDASE 1;                          
 494:  6kn7-U  2.9  6.1   78   170   12   MOLECULE: ACTIN, ALPHA SKELETAL MUSCLE;                              
 495:  3lvg-D  2.9 10.1   98   180    4   MOLECULE: CLATHRIN HEAVY CHAIN 1;                                    
 496:  2qfa-B  2.9  1.5   51    62    4   MOLECULE: BACULOVIRAL IAP REPEAT-CONTAINING PROTEIN 5;               
 497:  6ian-C  2.9  6.4   91   432    4   MOLECULE: INTRAFLAGELLAR TRANSPORT PROTEIN 74;                       
 498:  1y9b-A  2.9  6.2   55    81   15   MOLECULE: CONSERVED HYPOTHETICAL PROTEIN;                            
 499:  6dnq-E  2.9  2.2   54    54    9   MOLECULE: BZIP FACTOR;                                               
 500:  8g3a-D  2.9 16.0  111   334   13   MOLECULE: BACITRACIN EXPORT PERMEASE PROTEIN BCEB;                   
 501:  2kes-A  2.9  2.1   48    48    4   MOLECULE: SYNPHILIN-1;                                               
 502:  7f1m-A  2.9 29.1   58   394    5   MOLECULE: NUCLEOPROTEIN;                                             
 503:  7vdv-A  2.9 12.8   95   809    7   MOLECULE: HISTONE H4;                                                
 504:  3e98-A  2.8 11.8   66   178    6   MOLECULE: GAF DOMAIN OF UNKNOWN FUNCTION;                            
 505:  7pgg-A  2.8  4.7   80   147    9   MOLECULE: ION TRANSPORT PROTEIN;                                     
 506:  3hgf-A  2.8  3.9   65    98   15   MOLECULE: RHOPTRY PROTEIN FRAGMENT;                                  
 507:  5n9j-E  2.8 17.3   78   201   10   MOLECULE: MEDIATOR OF RNA POLYMERASE II TRANSCRIPTION SUBUN          
 508:  6w1s-W  2.8 19.6   76   118    8   MOLECULE: MEDIATOR OF RNA POLYMERASE II TRANSCRIPTION SUBUN          
 509:  7r6k-I  2.8 30.8  102   508   11   MOLECULE: 25S RRNA;                                                  
 510:  6vjy-B  2.8  9.6   56   280    5   MOLECULE: ERAD-ASSOCIATED E3 UBIQUITIN-PROTEIN LIGASE HRD1;          
 511:  8ixk-E  2.8  3.5   70   109    6   MOLECULE: ATTACHMENT PROTEIN G3P;                                    
 512:  3ci9-B  2.8  1.9   45    45    4   MOLECULE: HEAT SHOCK FACTOR-BINDING PROTEIN 1;                       
 513:  6akm-B  2.8  1.5   46    46   13   MOLECULE: SUPPRESSOR OF IKBKE 1;                                     
 514:  7bw0-R  2.8 20.7   64   280    2   MOLECULE: SOLUBLE CYTOCHROME B562,G-PROTEIN COUPLED BILE AC          
 515:  3f1i-S  2.8  5.4   60    77    7   MOLECULE: HEPATOCYTE GROWTH FACTOR-REGULATED TYROSINE KINAS          
 516:  8dr5-A  2.8 28.5   73   646   12   MOLECULE: REPLICATION FACTOR C SUBUNIT 1;                            
 517:  7eep-A  2.8 10.2   83   529    8   MOLECULE: PAM1 PORTAL PROTEINS;                                      
 518:  8iw0-A  2.8  2.3   60    84    8   MOLECULE: LIPRIN-BETA-1,KN MOTIF AND ANKYRIN REPEAT DOMAIN-          
 519:  7w9l-A  2.8 23.2   91  1422    3   MOLECULE: SODIUM CHANNEL PROTEIN TYPE 9 SUBUNIT ALPHA;               
 520:  7sfy-B  2.8  1.5   44    44    9   MOLECULE: PROTEIN MIS18-ALPHA;                                       
 521:  3bk6-A  2.8 15.2   86   170    8   MOLECULE: PH STOMATIN;                                               
 522:  3vn0-B  2.8  2.2   46    49   11   MOLECULE: VOLTAGE-GATED HYDROGEN CHANNEL 1;                          
 523:  5nen-A  2.8  5.2   94   266    5   MOLECULE: LIPASE C;                                                  
 524:  7wkk-A  2.8 16.3  106  1684    5   MOLECULE: MGC83295 PROTEIN;                                          
 525:  7ofq-b  2.7  4.6   66   213    5   MOLECULE: ARCHAELLIN;                                                
 526:  6k2j-B  2.7 19.8   57    83    7   MOLECULE: UPF0335 PROTEIN CCNA_03428;                                
 527:  7ty0-C  2.7  2.6   60   488    5   MOLECULE: GLYCOPROTEIN G;                                            
 528:  5j0l-A  2.7  2.6   45   130    4   MOLECULE: DESIGNED PROTEIN 3L6HC2_2;                                 
 529:  8qfs-A  2.7 46.5  104  1183    6   MOLECULE: ELONGATION FACTOR TU;                                      
 530:  3oa7-A  2.7  4.3   79   193    8   MOLECULE: HEAD MORPHOGENESIS PROTEIN, CHAOTIC NUCLEAR MIGRA          
 531:  3g9r-A  2.7  0.9   42    42   12   MOLECULE: FUSION COMPLEX OF HIV-1 ENVELOPE GLYCOPROTEIN AND          
 532:  7d8t-A  2.7 16.2   74   199    9   MOLECULE: DNA (5'-                                                   
 533:  3mud-C  2.7  0.5   41    41    7   MOLECULE: DNA REPAIR PROTEIN XRCC4,TROPOMYOSIN ALPHA-1 CHAI          
 534:  2oqq-A  2.7  1.0   42    42    5   MOLECULE: TRANSCRIPTION FACTOR HY5;                                  
 535:  1ifm-A  2.7  1.6   46    46   11   MOLECULE: INOVIRUS;                                                  
 536:  5vjx-H  2.7  3.9   49    51    8   MOLECULE: CLOCK-INTERACTING PACEMAKER;                               
 537:  5hud-E  2.7  1.5   45    84    9   MOLECULE: 3-DEOXY-D-ARABINO-HEPTULOSONATE 7-PHOSPHATE (DAHP          
 538:  1am9-C  2.7  8.1   65    82    3   MOLECULE: DNA (5'-                                                   
 539:  3he4-B  2.7  2.0   44    44   20   MOLECULE: SYNZIP6;                                                   
 540:  2xus-A  2.7  0.7   41    41   12   MOLECULE: BREAST CANCER METASTASIS-SUPPRESSOR 1;                     
 541:  8at3-A  2.7  7.5   61   286    5   MOLECULE: HAUS AUGMIN-LIKE COMPLEX SUBUNIT 1;                        
 542:  6rx3-C  2.7  2.5   60    99   15   MOLECULE: SYNCYTIN-2;                                                
 543:  8ebw-H  2.7 21.9  118   532    6   MOLECULE: TFIIH BASAL TRANSCRIPTION FACTOR COMPLEX HELICASE          
 544:  6odm-B  2.7  1.3   48    48    0   MOLECULE: MAJOR CAPSID PROTEIN;                                      
 545:  8bd7-G  2.7 19.1   74   205   15   MOLECULE: IFT88;                                                     
 546:  5z7g-C  2.7  1.2   43    43    9   MOLECULE: TAX1-BINDING PROTEIN 1;                                    
 547:  7ekn-F  2.7  0.7   42    42   14   MOLECULE: IPEP;                                                      
 548:  8pht-A  2.7  7.1   47   111   11   MOLECULE: SCAFFOLD PROTEIN;                                          
 549:  4cgk-A  2.7  3.1   84   351    8   MOLECULE: SECRETED 45 KDA PROTEIN;                                   
 550:  4tql-B  2.7  3.8   83   235   14   MOLECULE: THREE HELIX BUNDLE;                                        
 551:  6xky-A  2.7  5.3  101   271    8   MOLECULE: FLAGELLIN;                                                 
 552:  5jhf-F  2.7  8.2  112   405    4   MOLECULE: KLTH0D11660P;                                              
 553:  3g06-A  2.7 56.8   74   601   11   MOLECULE: SSPH2 (LEUCINE-RICH REPEAT PROTEIN);                       
 554:  7edp-B  2.6  0.7   40    40   10   MOLECULE: HISTONE-LYSINE N-METHYLTRANSFERASE, H3 LYSINE-79           
 555:  8au0-B  2.6  0.9   41    41    2   MOLECULE: SUN DOMAIN-CONTAINING PROTEIN 1;                           
 556:  7zu0-C  2.6 26.6   91   842   10   MOLECULE: E3 UBIQUITIN-PROTEIN LIGASE PEP5;                          
 557:  3rk3-E  2.6  1.9   49    50   12   MOLECULE: VAMP2;                                                     
 558:  5jvu-A  2.6  2.8   54    76    7   MOLECULE: CHIMERA PROTEIN OF KINESIN HEAVY CHAIN AND MICROT          
 559:  6o9l-3  2.6 20.6   89   309    8   MOLECULE: DNA-DIRECTED RNA POLYMERASE II SUBUNIT RPB1;               
 560:  7rtn-A  2.6 11.8   61   270   16   MOLECULE: OUTER CAPSID PROTEIN VP5;                                  
 561:  7yfv-B  2.6  2.9   47    50   11   MOLECULE: PROTEIN FANTOM;                                            
 562:  5ibw-C  2.6  1.6   43    43    7   MOLECULE: CALCIUM-BINDING EF-HAND DOMAIN-CONTAINING PROTEIN          
 563:  6iva-B  2.6  1.1   42    42   12   MOLECULE: OXALOACETATE DECARBOXYLASE BETA CHAIN;                     
 564:  6zff-A  2.6  3.1   68   126    7   MOLECULE: DNA DOUBLE-STRAND BREAK REPAIR RAD50 ATPASE;               
 565:  6wg3-B  2.6 10.7  107   693    7   MOLECULE: STRUCTURAL MAINTENANCE OF CHROMOSOMES PROTEIN 1A;          
 566:  2odu-A  2.5 25.1   94   217   12   MOLECULE: PLECTIN 1;                                                 
 567:  4pas-B  2.5  0.7   39    39   10   MOLECULE: GAMMA-AMINOBUTYRIC ACID TYPE B RECEPTOR SUBUNIT 1          
 568:  4q9u-A  2.5  6.9   86   303    9   MOLECULE: RAB5 GDP/GTP EXCHANGE FACTOR;                              
 569:  1usd-A  2.5  1.8   41    41    0   MOLECULE: VASODILATOR-STIMULATED PHOSPHOPROTEIN;                     
 570:  6bpz-A  2.5 15.2   88   900    7   MOLECULE: PIEZO-TYPE MECHANOSENSITIVE ION CHANNEL COMPONENT          
 571:  5cwt-A  2.5  1.3   41    41   12   MOLECULE: NUCLEOPORIN NUP57;                                         
 572:  5xiu-A  2.5  2.6   45    47    7   MOLECULE: E3 UBIQUITIN-PROTEIN LIGASE RNF168;                        
 573:  6zym-t  2.5  3.5   52    56   12   MOLECULE: U2 SNRNA;                                                  
 574:  7uh4-A  2.5  2.6   63   110    5   MOLECULE: LXG-ASSOCIATED ALPHA-HELICAL PROTEIN D2;                   
 575:  2ifo-A  2.5  1.7   46    46    4   MOLECULE: INOVIRUS;                                                  
 576:  6cp3-7  2.5 13.9   87   171    9   MOLECULE: ATP SYNTHASE SUBUNIT 9, MITOCHONDRIAL;                     
 577:  1jek-A  2.5  0.7   40    40    3   MOLECULE: ENV POLYPROTEIN;                                           
 578:  7ns4-b  2.5  4.5   53   340    9   MOLECULE: E3 UBIQUITIN-PROTEIN LIGASE RMD5;                          
 579:  7a48-B  2.5  1.2   40    40    8   MOLECULE: NANOBODY 49;                                               
 580:  7tmq-H  2.5  7.6   50    51    6   MOLECULE: H(+)-TRANSPORTING TWO-SECTOR ATPASE;                       
 581:  7nyx-A  2.5 17.3  108  1467    6   MOLECULE: CHROMOSOME PARTITION PROTEIN MUKB;                         
 582:  7zu0-E  2.4 20.0   77   343    5   MOLECULE: E3 UBIQUITIN-PROTEIN LIGASE PEP5;                          
 583:  8ahx-C  2.4 10.4   77   476   12   MOLECULE: ION-TRANSLOCATING OXIDOREDUCTASE COMPLEX SUBUNIT           
 584:  7jro-h  2.4  3.7   47    49    6   MOLECULE: COX1;                                                      
 585:  7zmb-b  2.4  2.9   53    81    8   MOLECULE: NADH-UBIQUINONE OXIDOREDUCTASE CHAIN 1;                    
 586:  1fbm-A  2.4  2.1   46    46    7   MOLECULE: PROTEIN (CARTILAGE OLIGOMERIC MATRIX PROTEIN);             
 587:  4gif-A  2.4  3.3   45    45    4   MOLECULE: POLYCYSTIC KIDNEY DISEASE 2-LIKE 1 PROTEIN;                
 588:  5b52-B  2.4  1.5   46    60   13   MOLECULE: H-NS FAMILY PROTEIN MVAT;                                  
 589:  4oxm-A  2.4  0.7   38    38   11   MOLECULE: HA2-DEL;                                                   
 590:  8tek-E  2.4  3.6   59   219    5   MOLECULE: DYNEIN REGULATORY COMPLEX PROTEIN 1/2 N-TERMINAL           
 591:  7oqe-K  2.4  9.2   78   406    8   MOLECULE: PROTEIN NAM8;                                              
 592:  1gk7-A  2.4  0.6   39    39    3   MOLECULE: VIMENTIN;                                                  
 593:  5i9e-H  2.4  1.5   44    44    5   MOLECULE: ACTIN-RELATED PROTEIN 4;                                   
 594:  4dex-B  2.4  2.0   42    45    7   MOLECULE: VOLTAGE-DEPENDENT L-TYPE CALCIUM CHANNEL SUBUNIT           
 595:  3nr7-A  2.4  3.9   54    81    9   MOLECULE: DNA-BINDING PROTEIN H-NS;                                  
 596:  6lp3-C  2.4  1.2   43    43    5   MOLECULE: UNCHARACTERIZED PROTEIN YMR124W;                           
 597:  7yfu-A  2.4  1.7   43    44    9   MOLECULE: PROTEIN FANTOM;                                            
 598:  3vop-C  2.4  2.3   42    43    5   MOLECULE: PROTEIN A27;                                               
 599:  6rgo-C  2.3  0.4   38    38    5   MOLECULE: AUTOPHAGY-RELATED PROTEIN 21;                              
 600:  4zm1-B  2.3  3.1   78   238    6   MOLECULE: CHAIN LENGTH DETERMINANT PROTEIN;                          
 601:  6lom-A  2.3 16.8   86   295    5   MOLECULE: CALCIUM HOMEOSTASIS MODULATOR PROTEIN;                     
 602:  5oqm-i  2.3 22.2   80   136   11   MOLECULE: DNA-DIRECTED RNA POLYMERASE II SUBUNIT RPB1;               
 603:  6so5-C  2.3  2.0   59   144    2   MOLECULE: ATPASE ASNA1;                                              
 604:  6lw5-A  2.3 14.6   78   427    3   MOLECULE: SOLUBLE CYTOCHROME B562,N-FORMYL PEPTIDE RECEPTOR          
 605:  8dft-A  2.3  3.0   46   112   11   MOLECULE: PILIN PROTEIN;                                             
 606:  7p2y-e  2.3  6.7   65   138    8   MOLECULE: ATP SYNTHASE SUBUNIT ALPHA;                                
 607:  5xbt-A  2.3 16.4   80   271    4   MOLECULE: PROBABLE TRANSCRIPTIONAL REGULATOR;                        
 608:  7zu0-F  2.3  7.8   60   112    5   MOLECULE: E3 UBIQUITIN-PROTEIN LIGASE PEP5;                          
 609:  5vgz-D  2.3  4.7   56   107    2   MOLECULE: 26S PROTEASOME REGULATORY SUBUNIT 7;                       
 610:  4ad8-A  2.3 12.3  112   452   10   MOLECULE: DNA REPAIR PROTEIN RECN;                                   
 611:  4kp3-D  2.2  2.4   50    82    8   MOLECULE: UNCONVENTIONAL MYOSIN-VA;                                  
 612:  8ebt-K  2.2  8.6   81   172   11   MOLECULE: GENERAL TRANSCRIPTION AND DNA REPAIR FACTOR IIH H          
 613:  2gzh-B  2.2  6.1   50    57    6   MOLECULE: RAS-RELATED PROTEIN RAB-11A;                               
 614:  5wkq-A  2.2  4.0   69   166   14   MOLECULE: INVASIN IPAB;                                              
 615:  2p4w-B  2.2 21.4   62   198   16   MOLECULE: TRANSCRIPTIONAL REGULATORY PROTEIN ARSR FAMILY;            
 616:  7c79-D  2.2 23.1   63   251   10   MOLECULE: RIBONUCLEASE MRP RNA SUBUNIT NME1;                         
 617:  7zr1-D  2.2  8.0  127   780   11   MOLECULE: DOUBLE-STRAND BREAK REPAIR PROTEIN;                        
 618:  5lki-A  2.1  4.4  102  1427    4   MOLECULE: TCDA1;                                                     
 619:  7qoo-Q  2.1 12.2   94   209   16   MOLECULE: CENTROMERE PROTEIN C;                                      
 620:  4l9u-A  2.1  2.7   41    49   17   MOLECULE: RAS GUANYL-RELEASING PROTEIN 1;                            
 621:  7w1m-B  2.1 34.8  107   528    7   MOLECULE: STRUCTURAL MAINTENANCE OF CHROMOSOMES PROTEIN 1A;          
 622:  6h2x-A  2.1  5.5   86   352    6   MOLECULE: CHROMOSOME PARTITION PROTEIN MUKB,CHROMOSOME PART          
 623:  4x0j-B  2.1  7.8   83   262   13   MOLECULE: HAPTOGLOBIN-HEMOGLOBIN RECEPTOR;                           
 624:  4bt9-B  2.1 37.0   80   238    6   MOLECULE: PROLYL 4-HYDROXYLASE SUBUNIT ALPHA-1;                      
 625:  6zsi-D  2.0  4.4   66   133    9   MOLECULE: RAS-RELATED PROTEIN RAB-8A;     
