# Supplementary material for: Dynamic pre-structuration of lipid nanodomain-segregating remorin proteins
Source: Commun Biol. 2024 Dec 5;7:1620. doi: 10.1038/s42003-024-07330-y (PMC11621693; doi:10.1038/s42003-024-07330-y)
Supplement: Supplementary file 4 — Supplementary Data 2 [file 42003_2024_7330_MOESM4_ESM.zip › ATREM-DALI/Dali_ ATREM12-PDB25.txt]

# Job: ATREM12
# Query: s001A
# No:  Chain   Z    rmsd lali nres  %id PDB  Description
   1:  6yvu-B  7.7  5.0  122  1191   11   MOLECULE: STRUCTURAL MAINTENANCE OF CHROMOSOMES PROTEIN 2,S          
   2:  7ogt-A  7.5  5.7  125   688    5   MOLECULE: STRUCTURAL MAINTENANCE OF CHROMOSOMES PROTEIN 1;           
   3:  6yrl-D  7.4  3.9  111   111    9   MOLECULE: CENTRIOLE PROTEIN;                                         
   4:  6zpj-A  7.4  3.7  109   110    7   MOLECULE: LEISHMANIA MEXICANA KKT4;                                  
   5:  6ign-A  7.4  2.9  119   123   11   MOLECULE: KINESIN-1 HEAVY CHAIN;                                     
   6:  8bd7-W  7.3  5.8  112   114   10   MOLECULE: IFT88;                                                     
   7:  6fkh-b  7.3  1.7  119   161   11   MOLECULE: ATP SYNTHASE SUBUNIT A, CHLOROPLASTIC;                     
   8:  4ll8-E  7.3  3.2  118   119   12   MOLECULE: MYOSIN-4;                                                  
   9:  8p0s-A  7.2  6.8  119   133    7   MOLECULE: RHO-ASSOCIATED PROTEIN KINASE 1;                           
  10:  7eaa-C  7.2  3.8  113   114    5   MOLECULE: RB1-INDUCIBLE COILED-COIL PROTEIN 1;                       
  11:  8ahl-A  7.2  3.8  118   245   10   MOLECULE: CRESCENTIN;                                                
  12:  2qih-B  7.2  4.1  119   137    7   MOLECULE: PROTEIN USPA1;                                             
  13:  7bgf-A  7.2  2.8  112   112    5   MOLECULE: DNA ENDONUCLEASE RBBP8,CTIP/RBBP8;                         
  14:  7yv9-A  7.1  5.8  119  1067    3   MOLECULE: UNCONVENTIONAL MYOSIN-VA;                                  
  15:  3uf1-D  7.1  4.5  112   112    8   MOLECULE: VIMENTIN;                                                  
  16:  6yvu-A  7.1  8.3  123  1127    8   MOLECULE: STRUCTURAL MAINTENANCE OF CHROMOSOMES PROTEIN 2,S          
  17:  6f62-A  7.0  2.9  105   105    9   MOLECULE: SYNAPTONEMAL COMPLEX PROTEIN 1;                            
  18:  6zpm-A  7.0  3.5  103   103   11   MOLECULE: TRYPANOSOMA CRUZI KKT4 117-218;                            
  19:  8sor-C  7.0  3.8  110   264   11   MOLECULE: PHOSPHATIDYLINOSITOL 3-KINASE CATALYTIC SUBUNIT T          
  20:  4ytd-B  7.0  1.9   99    99    9   MOLECULE: PROTEIN BICAUDAL D HOMOLOG 1;                              
  21:  4jpp-D  7.0  7.7  118   129    5   MOLECULE: MINOR SPIKE PROTEIN H;                                     
  22:  8bd7-X  6.9  4.8  106   106    6   MOLECULE: IFT88;                                                     
  23:  1d7m-A  6.9  2.9  101   101    8   MOLECULE: CORTEXILLIN I;                                             
  24:  4zry-A  6.9  3.8  110   110    8   MOLECULE: KERATIN, TYPE I CYTOSKELETAL 10;                           
  25:  6z26-B  6.8  3.3  103   103    5   MOLECULE: SPINDLE ASSEMBLY ABNORMAL PROTEIN 6 HOMOLOG;               
  26:  2no2-A  6.8  5.4  102   102   12   MOLECULE: HUNTINGTIN-INTERACTING PROTEIN 1;                          
  27:  3mqb-A  6.8  3.5  109   109    7   MOLECULE: BONE MARROW STROMAL ANTIGEN 2;                             
  28:  6fkf-p  6.8  6.8  117   143    9   MOLECULE: ATP SYNTHASE SUBUNIT ALPHA, CHLOROPLASTIC;                 
  29:  2qa7-C  6.8  1.9  102   102    8   MOLECULE: HUNTINGTIN-INTERACTING PROTEIN 1;                          
  30:  4rfx-C  6.7  5.0  101   101    7   MOLECULE: DYNACTIN SUBUNIT 1;                                        
  31:  6bl7-A  6.7  4.8   99    99    9   MOLECULE: PROTEIN STU2;                                              
  32:  7x5d-A  6.7  3.4   99    99    7   MOLECULE: LAMIN-A/C;                                                 
  33:  6ys4-A  6.7  4.8  103   103    8   MOLECULE: SPINDLE ASSEMBLY ABNORMAL PROTEIN 6 HOMOLOG;               
  34:  5nvu-A  6.7  3.5  115  3169    0   MOLECULE: DYNEIN MOTOR DOMAIN;                                       
  35:  6qp4-A  6.7  4.5  118   157    8   MOLECULE: USPA1;                                                     
  36:  6gap-A  6.7  4.8  117   218    6   MOLECULE: OUTER CAPSID PROTEIN SIGMA-1;                              
  37:  5hmo-A  6.7  6.5  121   131    8   MOLECULE: UNCONVENTIONAL MYOSIN-X;                                   
  38:  8th8-J  6.7  6.0  112   372    6   MOLECULE: DYNEIN REGULATORY COMPLEX PROTEIN 1/2 N-TERMINAL           
  39:  6abo-A  6.6  4.4  106   213    5   MOLECULE: DNA REPAIR PROTEIN XRCC4;                                  
  40:  2v71-A  6.6  4.2  119   160    9   MOLECULE: NUCLEAR DISTRIBUTION PROTEIN NUDE-LIKE 1;                  
  41:  2oto-B  6.6  5.0  119   138   12   MOLECULE: M PROTEIN;                                                 
  42:  6xe9-M  6.6  7.3  120  1184   13   MOLECULE: MYOSIN II HEAVY CHAIN (SMOOTH MUSCLE);                     
  43:  5oag-A  6.6  3.2   98    98   10   MOLECULE: RAB-3A-INTERACTING PROTEIN;                                
  44:  5d80-G  6.6  3.0  103   223   11   MOLECULE: V-TYPE PROTON ATPASE CATALYTIC SUBUNIT A;                  
  45:  6gao-B  6.6  4.4  119   225    7   MOLECULE: OUTER CAPSID PROTEIN SIGMA-1;                              
  46:  8arf-B  6.6  3.6   97    97   10   MOLECULE: PROTEIN SPINDLY;                                           
  47:  4cpc-G  6.6  4.8  119   152    5   MOLECULE: SYNAPTONEMAL COMPLEX PROTEIN 3;                            
  48:  6vq6-M  6.6  8.4  112   114    8   MOLECULE: ATPASE H+-TRANSPORTING V1 SUBUNIT A;                       
  49:  5to5-A  6.5  3.2  115   141   11   MOLECULE: NUCLEOPROTEIN TPR;                                         
  50:  3q8t-B  6.5  3.4   95    95    9   MOLECULE: BECLIN-1;                                                  
  51:  7bjg-A  6.5  2.7   98    98    6   MOLECULE: SD21996P;                                                  
  52:  7ogt-B  6.5  6.0  119   708   10   MOLECULE: STRUCTURAL MAINTENANCE OF CHROMOSOMES PROTEIN 1;           
  53:  6r17-B  6.4  5.1   94    94   12   MOLECULE: SYNAPTONEMAL COMPLEX CENTRAL ELEMENT PROTEIN 2;            
  54:  8i03-E  6.4  3.1  110   169    6   MOLECULE: PAIRED AMPHIPATHIC HELIX PROTEIN PST1;                     
  55:  7pkq-w  6.4  4.5  117   155   12   MOLECULE: MS35;                                                      
  56:  4yto-B  6.4  3.4   97    97    8   MOLECULE: SYNAPTONEMAL COMPLEX PROTEIN 1;                            
  57:  8g0p-B  6.4  5.2   98    98   10   MOLECULE: KINETOCHORE PROTEIN NDC80 HOMOLOG;                         
  58:  8b8d-D  6.4  4.6  103   103    7   MOLECULE: PHOSPHOPROTEIN;                                            
  59:  8i03-G  6.4  3.1  109   166   11   MOLECULE: PAIRED AMPHIPATHIC HELIX PROTEIN PST1;                     
  60:  6r0z-I  6.4  4.2  103   103   12   MOLECULE: V-TYPE ATP SYNTHASE ALPHA CHAIN;                           
  61:  4f61-I  6.4  3.4  111   234   12   MOLECULE: TUBULIN ALPHA CHAIN;                                       
  62:  8gt9-A  6.3  2.8   91    91    8   MOLECULE: BECLIN-2;                                                  
  63:  5wsu-D  6.3  2.8   91    91   11   MOLECULE: CALMODULIN;                                                
  64:  1x79-B  6.3  1.1   90    90    7   MOLECULE: ADP-RIBOSYLATION FACTOR BINDING PROTEIN GGA1;              
  65:  4qkv-A  6.3  3.8  101   101    5   MOLECULE: POLYMERASE I AND TRANSCRIPT RELEASE FACTOR;                
  66:  7vf2-C  6.2  3.9   97   184    6   MOLECULE: PROTEIN VIRILIZER HOMOLOG;                                 
  67:  8dbs-X  6.2  5.7  115   156   12   MOLECULE: ATP SYNTHASE SUBUNIT ALPHA;                                
  68:  7bji-B  6.2  2.3   92    92    8   MOLECULE: CENTROSOMAL PROTEIN OF 135 KDA;                            
  69:  6j6g-c  6.2  7.4  106   436   10   MOLECULE: PRE-MRNA-SPLICING FACTOR 8;                                
  70:  7eqc-G  6.2  4.8  107   107    8   MOLECULE: CYTOKINESIS DEFECT;                                        
  71:  6eun-A  6.2  4.0  110   147   12   MOLECULE: ADHESIN;                                                   
  72:  4ll7-A  6.1  3.5   94    94   10   MOLECULE: SWI5-DEPENDENT HO EXPRESSION PROTEIN 3;                    
  73:  3a7p-A  6.1  2.3   88    88   10   MOLECULE: AUTOPHAGY PROTEIN 16;                                      
  74:  5dfz-D  6.1  3.2  109   341    7   MOLECULE: VACUOLAR PROTEIN SORTING-ASSOCIATED PROTEIN 38;            
  75:  6ap0-B  6.1  1.5   88    88   13   MOLECULE: CASP8-ASSOCIATED PROTEIN 2;                                
  76:  5cff-B  6.1  3.2   88    88    5   MOLECULE: MIRANDA;                                                   
  77:  4gkw-A  6.1  4.9  119   158    8   MOLECULE: SPINDLE ASSEMBLY ABNORMAL PROTEIN 6;                       
  78:  6h9l-B  6.1  5.7  111   129   10   MOLECULE: UNCHARACTERIZED PROTEIN;                                   
  79:  7woo-I  6.1  4.0   98   187   11   MOLECULE: NUCLEOPORIN NIC96;                                         
  80:  5gmk-c  6.1 25.9  111   436    5   MOLECULE: PRE-MRNA-SPLICING FACTOR 8;                                
  81:  6u0t-A  6.1  6.3  112   136    7   MOLECULE: TUBULIN ALPHA CHAIN;                                       
  82:  7jtk-F  6.1  3.4  114   287    7   MOLECULE: FLAGELLAR RADIAL SPOKE PROTEIN 1;                          
  83:  7y5b-b  6.1  6.5  117   145    8   MOLECULE: ATP SYNTHASE SUBUNIT ALPHA;                                
  84:  6z9l-A  6.1  5.2  119   744    9   MOLECULE: PRGA;                                                      
  85:  4nqj-A  6.1  5.3  122   177    6   MOLECULE: E3 UBIQUITIN-PROTEIN LIGASE TRIM69;                        
  86:  8th8-K  6.0  7.3  114   434   11   MOLECULE: DYNEIN REGULATORY COMPLEX PROTEIN 1/2 N-TERMINAL           
  87:  4zqa-A  6.0  2.4   86    86    9   MOLECULE: SIN3 HISTONE DEACETYLASE COREPRESSOR COMPLEX COMP          
  88:  7dl2-D  6.0  3.1   92   226    5   MOLECULE: HAMARTIN;                                                  
  89:  6fia-D  6.0  7.0  104   104   11   MOLECULE: LINE-1 RETROTRANSPOSABLE ELEMENT ORF1 PROTEIN;             
  90:  3jb9-W  6.0 10.3  112   426    6   MOLECULE: PRE-MRNA-SPLICING FACTOR SPP42;                            
  91:  4hl8-A  6.0  4.9  119   782   10   MOLECULE: MAJOR VAULT PROTEIN;                                       
  92:  2xnx-M  5.9  3.1  107   107   11   MOLECULE: FIBRINOGEN ALPHA CHAIN;                                    
  93:  5oi7-A  5.9  3.3   88    88    5   MOLECULE: CENTROSOMAL PROTEIN OF 85 KDA;                             
  94:  8tek-T  5.9  5.2  117   137   12   MOLECULE: DYNEIN REGULATORY COMPLEX PROTEIN 1/2 N-TERMINAL           
  95:  5jxc-A  5.9  1.4   86    86    9   MOLECULE: RAS/RAP GTPASE-ACTIVATING PROTEIN SYNGAP;                  
  96:  3o0z-D  5.9  4.2  117   160   10   MOLECULE: RHO-ASSOCIATED PROTEIN KINASE 1;                           
  97:  5gai-B  5.9  4.3  118   721    6   MOLECULE: PORTAL PROTEIN;                                            
  98:  6ff7-K  5.9  8.1  113   213    7   MOLECULE: RNA-BINDING MOTIF PROTEIN, X-LINKED 2;                     
  99:  6cp3-Z  5.9  6.4  117   155    8   MOLECULE: ATP SYNTHASE SUBUNIT 9, MITOCHONDRIAL;                     
 100:  4xa6-A  5.9  9.2  122   168    5   MOLECULE: GP7-MYH7(1777-1855)-EB1 CHIMERA PROTEIN;                   
 101:  7c4j-H  5.8  7.2  101   242    6   MOLECULE: TRANSCRIPTION REGULATORY PROTEIN SNF12;                    
 102:  6oqa-G  5.8  2.4   87    87   13   MOLECULE: PEPTIDYL-PROLYL CIS-TRANS ISOMERASE FKBP1A;                
 103:  5mqf-L  5.8 19.2  103   336    7   MOLECULE: PRE-MRNA-PROCESSING-SPLICING FACTOR 8;                     
 104:  6wm2-K  5.8  6.0  106   114    9   MOLECULE: V-TYPE PROTON ATPASE SUBUNIT E 1;                          
 105:  6vzf-A  5.8  1.8   86    86   10   MOLECULE: AUTOPHAGY-RELATED PROTEIN 11;                              
 106:  6j5i-b  5.8  4.7  118   209    8   MOLECULE: ATP SYNTHASE SUBUNIT ALPHA, MITOCHONDRIAL;                 
 107:  3fwc-F  5.8  3.9   84    84    8   MOLECULE: CELL DIVISION CONTROL PROTEIN 31;                          
 108:  8th8-s  5.8  2.8  118   187    6   MOLECULE: DYNEIN REGULATORY COMPLEX PROTEIN 1/2 N-TERMINAL           
 109:  8sjj-C  5.8  4.5   86    86   13   MOLECULE: SEPTIN-14;                                                 
 110:  7qoo-H  5.8 14.7  112   210    7   MOLECULE: CENTROMERE PROTEIN C;                                      
 111:  7znk-o  5.8  6.9  116   164   10   MOLECULE: RNA;                                                       
 112:  8a5a-G  5.7  4.5  104   110   12   MOLECULE: CHROMATIN-REMODELING ATPASE INO80;                         
 113:  6exn-D  5.7  6.7   97    97    4   MOLECULE: U2 SNRNA;                                                  
 114:  8fby-C  5.7  4.7   92    93   17   MOLECULE: PLASMALEMMA VESICLE-ASSOCIATED PROTEIN;                    
 115:  5bw9-g  5.7  2.0   87   141    9   MOLECULE: V-TYPE PROTON ATPASE CATALYTIC SUBUNIT A;                  
 116:  4h22-B  5.7  1.7   83    83   11   MOLECULE: LEUCINE-RICH REPEAT FLIGHTLESS-INTERACTING PROTEI          
 117:  8th8-D  5.7  3.2  119   292    5   MOLECULE: DYNEIN REGULATORY COMPLEX PROTEIN 1/2 N-TERMINAL           
 118:  7fde-G  5.7  3.9  116   231   14   MOLECULE: V-TYPE PROTON ATPASE SUBUNIT C;                            
 119:  5dfz-A  5.7  4.1  121   343    5   MOLECULE: VACUOLAR PROTEIN SORTING-ASSOCIATED PROTEIN 38;            
 120:  5cws-D  5.6  2.5   90   180    3   MOLECULE: SAB-158 FAB LIGHT CHAIN;                                   
 121:  8tek-P  5.6  6.8  105   138    6   MOLECULE: DYNEIN REGULATORY COMPLEX PROTEIN 1/2 N-TERMINAL           
 122:  4wij-B  5.6  2.8  105   301    8   MOLECULE: SPLICING FACTOR, PROLINE- AND GLUTAMINE-RICH;              
 123:  3bas-B  5.6  2.7   84    87    5   MOLECULE: MYOSIN HEAVY CHAIN, STRIATED MUSCLE/GENERAL CONTR          
 124:  1c1g-A  5.6  2.5   97   284   15   MOLECULE: TROPOMYOSIN;                                               
 125:  8bd7-M  5.6 10.9  119   164    3   MOLECULE: IFT88;                                                     
 126:  8ovw-B  5.6  5.9   95   107    6   MOLECULE: CENTROMERE-BINDING PROTEIN 1;                              
 127:  8ovw-U  5.6 10.1  110   184    9   MOLECULE: CENTROMERE-BINDING PROTEIN 1;                              
 128:  7puz-A  5.6  3.3  105   148   10   MOLECULE: MICOS COMPLEX SUBUNIT MIC60;                               
 129:  5djn-C  5.5  1.6   80    81   15   MOLECULE: KINESIN-LIKE PROTEIN;                                      
 130:  6y09-C  5.5  3.1   86    86   14   MOLECULE: RAS-RELATED PROTEIN RAB-33B;                               
 131:  5fiy-A  5.5  2.3   78    78    8   MOLECULE: PRKC APOPTOSIS WT1 REGULATOR PROTEIN;                      
 132:  6dm9-A  5.5  1.1   78    78   13   MOLECULE: DHD15_EXTENDED_A;                                          
 133:  5hda-A  5.5  6.8   99   121   13   MOLECULE: ZINC FINGER MYND DOMAIN-CONTAINING PROTEIN 11;             
 134:  5lxn-A  5.5  2.0   81    81   11   MOLECULE: TRANSFORMING ACIDIC COILED-COIL-CONTAINING PROTEI          
 135:  6j9r-B  5.5  4.0  103   126   15   MOLECULE: BRAIN TUMOR PROTEIN;                                       
 136:  6l5j-A  5.5  4.3  119   208   10   MOLECULE: ROOTLETIN;                                                 
 137:  4cg4-A  5.5  2.1  113   376    9   MOLECULE: PYRIN;                                                     
 138:  2ocy-A  5.5  6.5  119   149    6   MOLECULE: RAB GUANINE NUCLEOTIDE EXCHANGE FACTOR SEC2;               
 139:  5aj3-d  5.5  6.5  121   177   10   MOLECULE: MITORIBOSOMAL 12S RRNA;                                    
 140:  6iac-E  5.5 11.2  112   146    5   MOLECULE: PORTAL PROTEIN;                                            
 141:  4aj5-2  5.4  8.0   97   100   10   MOLECULE: SPINDLE AND KINETOCHORE-ASSOCIATED PROTEIN 1;              
 142:  3vp8-B  5.4  2.6   80    80    6   MOLECULE: GENERAL TRANSCRIPTIONAL COREPRESSOR TUP1;                  
 143:  6hk9-B  5.4  2.1   77    78   12   MOLECULE: TESTIS-EXPRESSED PROTEIN 12;                               
 144:  5d3a-A  5.4  2.2   82    82   13   MOLECULE: KINESIN-LIKE PROTEIN KIF21A;                               
 145:  2nps-C  5.4  2.3   79    79    6   MOLECULE: VESICLE-ASSOCIATED MEMBRANE PROTEIN 4;                     
 146:  5xis-D  5.4  3.7   82    82   15   MOLECULE: E3 UBIQUITIN-PROTEIN LIGASE RNF168;                        
 147:  2p22-A  5.4  6.7  104   168    4   MOLECULE: SUPPRESSOR PROTEIN STP22 OF TEMPERATURE-SENSITIVE          
 148:  8fxf-A  5.4  2.7   78    78   19   MOLECULE: E3 UBIQUITIN-PROTEIN LIGASE TRIM56;                        
 149:  8ahl-C  5.3  5.1  119   234    8   MOLECULE: CRESCENTIN;                                                
 150:  4wy4-C  5.3  1.5   78    78    6   MOLECULE: VESICLE-ASSOCIATED MEMBRANE PROTEIN 8;                     
 151:  8auc-B  5.3  4.2   99   493    7   MOLECULE: CELL WALL-ASSOCIATED HYDROLASES (INVASION-ASSOCIA          
 152:  6dm9-B  5.3  0.9   75    75    8   MOLECULE: DHD15_EXTENDED_A;                                          
 153:  2v4h-A  5.3  4.0   91    98   10   MOLECULE: NF-KAPPA-B ESSENTIAL MODULATOR;                            
 154:  2ch7-A  5.3  3.9  119   309    8   MOLECULE: METHYL-ACCEPTING CHEMOTAXIS PROTEIN;                       
 155:  7e9t-A  5.3 24.9  113   371    4   MOLECULE: SPIKE PROTEIN S2;                                          
 156:  7k36-D  5.2  2.0   74    74    7   MOLECULE: SERINE/THREONINE-PROTEIN PHOSPHATASE 2A 65 KDA RE          
 157:  1nyh-A  5.2  1.7   76    76    7   MOLECULE: REGULATORY PROTEIN SIR4;                                   
 158:  2jee-A  5.2  1.6   78    78   13   MOLECULE: CELL DIVISION PROTEIN ZAPB;                                
 159:  8tek-O  5.2  3.3  119   178    8   MOLECULE: DYNEIN REGULATORY COMPLEX PROTEIN 1/2 N-TERMINAL           
 160:  1fav-A  5.2  2.1   78    78    6   MOLECULE: HIV-1 ENVELOPE PROTEIN CHIMERA;                            
 161:  5h07-D  5.2  3.9   78    78   14   MOLECULE: POLYUBIQUITIN-C;                                           
 162:  8tek-N  5.2  5.9  118   187    8   MOLECULE: DYNEIN REGULATORY COMPLEX PROTEIN 1/2 N-TERMINAL           
 163:  7s5u-B  5.2  4.9  119   180    7   MOLECULE: KINESIN-LIKE PROTEIN KLP61F;                               
 164:  6id0-L  5.2  7.4  106   475    8   MOLECULE: PRE-MRNA-PROCESSING-SPLICING FACTOR 8;                     
 165:  4dl0-K  5.2  5.7   97    97   15   MOLECULE: V-TYPE PROTON ATPASE SUBUNIT C;                            
 166:  2xqh-A  5.2  5.8  105   258    6   MOLECULE: IMMUNOGLOBULIN-BINDING PROTEIN EIBD;                       
 167:  4mvd-B  5.1  3.9  105   253   10   MOLECULE: CHOLINE-PHOSPHATE CYTIDYLYLTRANSFERASE A;                  
 168:  3iv1-A  5.1  2.2   77    78   16   MOLECULE: TUMOR SUSCEPTIBILITY GENE 101 PROTEIN;                     
 169:  4lin-A  5.1  3.4   98   289    6   MOLECULE: TAIL NEEDLE PROTEIN GP26;                                  
 170:  3vem-C  5.1  3.0   79    83   11   MOLECULE: HELICASE PROTEIN MOM1;                                     
 171:  8sjj-A  5.1  1.4   74    74   12   MOLECULE: SEPTIN-14;                                                 
 172:  3v6i-A  5.1  2.5   94   186   13   MOLECULE: V-TYPE ATP SYNTHASE SUBUNIT E;                             
 173:  5xg2-A  5.1  7.1  121   237   11   MOLECULE: CHROMOSOME PARTITION PROTEIN SMC;                          
 174:  8bd7-L  5.1 17.1  117   303    8   MOLECULE: IFT88;                                                     
 175:  6abo-B  5.1  2.7   77    77    5   MOLECULE: DNA REPAIR PROTEIN XRCC4;                                  
 176:  8amr-A  5.0  3.2   99   155    6   MOLECULE: TRIPARTITE MOTIF-CONTAINING PROTEIN 3;                     
 177:  6wsm-A  5.0  2.2   74    74   12   MOLECULE: SEPTIN-8;                                                  
 178:  6jlb-C  5.0  4.2  119   256   10   MOLECULE: LAMIN A/C;                                                 
 179:  3oja-A  5.0  4.6  116   482   10   MOLECULE: LEUCINE-RICH IMMUNE MOLECULE 1;                            
 180:  5wlq-A  5.0  3.3   87   104    8   MOLECULE: CAPSID ASSEMBLY SCAFFOLDING PROTEIN,MYOSIN-7,MICR          
 181:  5cj1-A  5.0  2.8   82    98   17   MOLECULE: GP7-MYH7-(1526-1571) CHIMERA PROTEIN;                      
 182:  5gmk-t  5.0  8.5   95   156    9   MOLECULE: PRE-MRNA-SPLICING FACTOR 8;                                
 183:  6yip-A  5.0  1.6   71    71    3   MOLECULE: KINESIN-LIKE PROTEIN KIF20A;                               
 184:  6yjd-A  5.0  2.7   84   104   11   MOLECULE: CAPSID ASSEMBLY SCAFFOLDING PROTEIN,PRELAMIN-A/C;          
 185:  6oei-A  5.0  7.1   95   243    5   MOLECULE: SPINDLE POLE BODY COMPONENT SPC42,SIGMA-54-DEPEND          
 186:  3b5n-C  5.0  1.8   70    70   11   MOLECULE: SYNAPTOBREVIN HOMOLOG 1;                                   
 187:  7o3x-B  5.0  5.3  109   215   11   MOLECULE: PROTEIN SLL0617;                                           
 188:  6fln-B  4.9  3.2  105   367    9   MOLECULE: E3 UBIQUITIN/ISG15 LIGASE TRIM25;                          
 189:  5vpc-B  4.9  1.2   68    68    4   MOLECULE: PROTEIN FOSB;                                              
 190:  7nna-A  4.9  5.6  109   194   11   MOLECULE: KLEBICIN C ACTIVITY;                                       
 191:  7x2e-A  4.9  4.6   86   163   12   MOLECULE: HARMONIN;                                                  
 192:  3cvf-C  4.9  1.3   74    74    9   MOLECULE: HOMER PROTEIN HOMOLOG 3;                                   
 193:  2doq-D  4.9  2.4   82    83   11   MOLECULE: CELL DIVISION CONTROL PROTEIN 31;                          
 194:  3cve-A  4.9  1.4   68    68    7   MOLECULE: HOMER PROTEIN HOMOLOG 1;                                   
 195:  3trt-A  4.9  3.9   75    75    3   MOLECULE: VIMENTIN;                                                  
 196:  7apk-m  4.9  2.8   76   549    7   MOLECULE: THO COMPLEX SUBUNIT 1;                                     
 197:  5hzp-A  4.9  1.5   71    71   13   MOLECULE: M PROTEIN, SEROTYPE 49;                                    
 198:  6n6s-D  4.9  1.6   69    69   13   MOLECULE: TNFAIP3-INTERACTING PROTEIN 1;                             
 199:  7o97-A  4.9  2.0   73    73    8   MOLECULE: HYPOTHETICAL PROTEIN UY81_C0065G0003 FROM CANDIDA          
 200:  5xau-E  4.9  2.3   72    72   11   MOLECULE: LAMININ SUBUNIT ALPHA-5;                                   
 201:  5wst-A  4.9  1.5   71    71   10   MOLECULE: UNCONVENTIONAL MYOSIN-VIIA;                                
 202:  6h9m-A  4.8  4.1   84    94    8   MOLECULE: COILED-COIL DOMAIN-CONTAINING PROTEIN 90B, MITOCH          
 203:  6v85-C  4.8  2.5   74    74    4   MOLECULE: RNA-DIRECTED RNA POLYMERASE L;                             
 204:  4n5b-A  4.8  8.6   79   104   13   MOLECULE: PHOSPHOPROTEIN;                                            
 205:  5eof-A  4.8  3.8   74    74    8   MOLECULE: OPTINEURIN;                                                
 206:  4l2w-D  4.8  1.1   68    68    9   MOLECULE: RHO-ASSOCIATED PROTEIN KINASE 1;                           
 207:  3iox-A  4.8  2.6   92   489    5   MOLECULE: AGI/II;                                                    
 208:  7emf-D  4.8 10.4  115   158   16   MOLECULE: MEDIATOR OF RNA POLYMERASE II TRANSCRIPTION SUBUN          
 209:  6cfz-D  4.8  2.7   72    73    7   MOLECULE: ASK1;                                                      
 210:  8tek-B  4.8  5.3  117   208    4   MOLECULE: DYNEIN REGULATORY COMPLEX PROTEIN 1/2 N-TERMINAL           
 211:  2ba2-A  4.8  3.3   81    81    5   MOLECULE: HYPOTHETICAL UPF0134 PROTEIN MPN010;                       
 212:  5vpe-A  4.8  0.9   67    67    6   MOLECULE: PROTEIN FOSB;                                              
 213:  6ybt-u  4.8  4.3  111   134   11   MOLECULE: EUKARYOTIC TRANSLATION INITIATION FACTOR 3 SUBUNI          
 214:  4dhx-A  4.8  2.3   72    72    6   MOLECULE: 80 KDA MCM3-ASSOCIATED PROTEIN;                            
 215:  6otn-B  4.7  1.0   67    67    7   MOLECULE: TROPOMYOSIN ALPHA-3 CHAIN;                                 
 216:  7bjs-A  4.7  1.3   69    69    6   MOLECULE: KINESIN HEAVY CHAIN;                                       
 217:  7c7y-C  4.7  1.2   67    67    7   MOLECULE: UNCHARACTERIZED PROTEIN;                                   
 218:  8hpo-D  4.7  6.1  106   165   10   MOLECULE: TRANSCRIPTIONAL REGULATORY PROTEIN UME1;                   
 219:  1wt6-B  4.7  2.1   67    67    6   MOLECULE: MYOTONIN-PROTEIN KINASE;                                   
 220:  7sqk-C  4.7  6.1  116   600    9   MOLECULE: HAUS AUGMIN-LIKE COMPLEX SUBUNIT 1;                        
 221:  3k29-A  4.7  3.9   98   162    9   MOLECULE: PUTATIVE UNCHARACTERIZED PROTEIN;                          
 222:  3qh9-A  4.7  1.0   66    66   12   MOLECULE: LIPRIN-BETA-2;                                             
 223:  5wwl-N  4.7  5.5   73   155    8   MOLECULE: CENTROMERE PROTEIN MIS12;                                  
 224:  5omb-C  4.7  8.8   89    98    3   MOLECULE: REPLICATION FACTOR A PROTEIN 1;                            
 225:  2w83-C  4.7  2.1   67    67    4   MOLECULE: ADP-RIBOSYLATION FACTOR 6;                                 
 226:  5mq4-C  4.7  6.2   89   117   11   MOLECULE: PROTEIN KINASE C-BINDING PROTEIN 1;                        
 227:  7eqb-A  4.7  2.2   68    68   10   MOLECULE: KINESIN-LIKE PROTEIN;                                      
 228:  8th8-A  4.7  4.5  117   290   12   MOLECULE: DYNEIN REGULATORY COMPLEX PROTEIN 1/2 N-TERMINAL           
 229:  5kiu-A  4.7  6.4   76    76   17   MOLECULE: SELENOPROTEIN S;                                           
 230:  4aj5-B  4.7 10.8   85    87   14   MOLECULE: SPINDLE AND KINETOCHORE-ASSOCIATED PROTEIN 1;              
 231:  6f1t-X  4.7  4.0  119   285    8   MOLECULE: ARP1 ACTIN RELATED PROTEIN 1 HOMOLOG A;                    
 232:  7xfr-B  4.6  3.3   69    69    6   MOLECULE: ISOFORM 2 OF WD REPEAT DOMAIN PHOSPHOINOSITIDE-IN          
 233:  4n21-C  4.6  1.9   85   124   12   MOLECULE: GP2 ECTODOMAIN;                                            
 234:  3n7n-B  4.6  3.9   88   164    7   MOLECULE: MONOPOLIN COMPLEX SUBUNIT CSM1;                            
 235:  1gmj-A  4.6  1.4   65    65    9   MOLECULE: ATPASE INHIBITOR;                                          
 236:  7njl-d  4.6  4.2  111   439   10   MOLECULE: ATP SYNTHASE SUBUNIT ALPHA;                                
 237:  7bv6-H  4.6  2.2   68    68   10   MOLECULE: VESICLE-ASSOCIATED MEMBRANE PROTEIN 8;                     
 238:  4wpx-B  4.6  8.8   78    81    8   MOLECULE: CELL DIVISION CONTROL PROTEIN 31-LIKE PROTEIN;             
 239:  4w7y-A  4.6  1.9   64    64    8   MOLECULE: B-CELL RECEPTOR-ASSOCIATED PROTEIN 29;                     
 240:  6wcj-B  4.6  6.2   78   109    5   MOLECULE: CLATHRIN HEAVY CHAIN 1;                                    
 241:  5wq4-E  4.6  2.4   69    69    7   MOLECULE: UBIQUITIN;                                                 
 242:  4rh7-A  4.6  7.0  121  3005    6   MOLECULE: GREEN FLUORESCENT PROTEIN/CYTOPLASMIC DYNEIN 2 HE          
 243:  2wz7-B  4.6  2.1   67    67    7   MOLECULE: UNCHARACTERIZED PROTEIN YBGF;                              
 244:  7d2e-D  4.6  0.9   63    63   13   MOLECULE: LIPRIN-ALPHA-2;                                            
 245:  4e61-A  4.6  2.0   68    91   10   MOLECULE: PROTEIN BIM1;                                              
 246:  6obi-A  4.6  2.8   68    68   21   MOLECULE: MYOSIN-VI;                                                 
 247:  5mw9-A  4.6  2.0   66    66   12   MOLECULE: CENTROSOMIN;                                               
 248:  5c9n-A  4.6  1.2   64    64    8   MOLECULE: GEMININ COILED-COIL DOMAIN-CONTAINING PROTEIN 1;           
 249:  3jb9-i  4.6  8.3  100   161    5   MOLECULE: PRE-MRNA-SPLICING FACTOR SPP42;                            
 250:  8fwj-A  4.5  3.5  102   552    9   MOLECULE: CIRCADIAN CLOCK PROTEIN KAIC;                              
 251:  3zdo-F  4.5  1.6   65    65    8   MOLECULE: PHOSPHOPROTEIN;                                            
 252:  3b5n-D  4.5  2.2   64    64   16   MOLECULE: SYNAPTOBREVIN HOMOLOG 1;                                   
 253:  5toh-B  4.5  3.7   70    70    4   MOLECULE: POLYMERASE COFACTOR VP35;                                  
 254:  7uw5-A  4.5 10.0   92   723    2   MOLECULE: MECHANOSENSITIVE CHANNEL MSCK;                             
 255:  6cfz-C  4.5  3.4   73    79   14   MOLECULE: ASK1;                                                      
 256:  6v92-R  4.5  7.2   89   325    7   MOLECULE: ACTIN-RELATED PROTEIN 7;                                   
 257:  4n78-E  4.5  2.2   66    67    9   MOLECULE: CYTOPLASMIC FMR1-INTERACTING PROTEIN 1;                    
 258:  6iak-F  4.5  2.8   71    71    7   MOLECULE: UNCHARACTERIZED PROTEIN;                                   
 259:  5nnv-D  4.5  7.5  122   252    5   MOLECULE: CHROMOSOME PARTITION PROTEIN SMC,CHROMOSOME PARTI          
 260:  2yo3-C  4.4  3.2   80   257    5   MOLECULE: GENERAL CONTROL PROTEIN GCN4, PUTATIVE INNER MEMB          
 261:  8ard-A  4.4  1.2   62    62   13   MOLECULE: UNCONVENTIONAL MYOSIN-VI;                                  
 262:  8u95-A  4.4  3.1  113  1009   10   MOLECULE: MYOSIN HEAVY CHAIN, ISOFORM U;                             
 263:  2gv5-C  4.4  2.0   69    73   10   MOLECULE: CELL DIVISION CONTROL PROTEIN 31;                          
 264:  5d60-B  4.4  1.8   61    61   11   MOLECULE: PUTATIVE TRANSCRIPTION FACTOR;                             
 265:  8bh1-D  4.4 10.2   81    85    5   MOLECULE: PROBABLE PEPTIDOGLYCAN GLYCOSYLTRANSFERASE FTSW;           
 266:  6vqi-I  4.4  2.2   64    64   13   MOLECULE: V-TYPE PROTON ATPASE SUBUNIT C 1;                          
 267:  5ijn-G  4.4  3.1   88   171    7   MOLECULE: NUCLEAR PORE COMPLEX PROTEIN NUP155;                       
 268:  2h8n-A  4.4  2.7   68    68    4   MOLECULE: HISTONE DEACETYLASE 4;                                     
 269:  7qoo-K  4.4 21.8  105   253    4   MOLECULE: CENTROMERE PROTEIN C;                                      
 270:  7woo-G  4.4  6.7   92   200    5   MOLECULE: NUCLEOPORIN NIC96;                                         
 271:  6znl-n  4.4  7.3   94   343    3   MOLECULE: ARP1 ACTIN RELATED PROTEIN 1 HOMOLOG A;                    
 272:  4c47-A  4.4  4.3   79   191    5   MOLECULE: INNER MEMBRANE LIPOPROTEIN;                                
 273:  4ke2-A  4.4  4.9   98   196   11   MOLECULE: TYPE I HYPERACTIVE ANTIFREEZE PROTEIN;                     
 274:  4nad-A  4.3  2.9   87   133    9   MOLECULE: REGULATION OF NUCLEAR PRE-MRNA DOMAIN-CONTAINING           
 275:  5ed9-B  4.3  2.2   72    72    3   MOLECULE: SUN DOMAIN-CONTAINING PROTEIN 2;                           
 276:  1gd2-E  4.3  2.6   65    65    8   MOLECULE: DNA (5'-                                                   
 277:  8tek-M  4.3  6.2   84   164   14   MOLECULE: DYNEIN REGULATORY COMPLEX PROTEIN 1/2 N-TERMINAL           
 278:  4m3l-A  4.3  1.5   60    60    7   MOLECULE: E3 UBIQUITIN-PROTEIN LIGASE TRIM63;                        
 279:  6iqe-A  4.3  1.4   59    59   14   MOLECULE: PROHIBITIN-2;                                              
 280:  3lt6-F  4.3  1.7   63    63    0   MOLECULE: ADHESIN YADA;                                              
 281:  7wjt-B  4.3  2.0   60    60   13   MOLECULE: ISOFORM 2 OF TRANSMEMBRANE PROTEIN 266;                    
 282:  3m0d-A  4.3  1.9   63    63    3   MOLECULE: TNF RECEPTOR-ASSOCIATED FACTOR 2;                          
 283:  3s84-B  4.3  4.2  120   241    4   MOLECULE: APOLIPOPROTEIN A-IV;                                       
 284:  6ppb-l  4.3  5.9   82    83    9   MOLECULE: CAPSID VERTEX COMPONENT 1;                                 
 285:  8ap7-l  4.3  2.4   64    65    3   MOLECULE: ATP SYNTHASE SUBUNIT A;                                    
 286:  7x5e-E  4.3  3.9   76   101    9   MOLECULE: TRANSCRIPTION FACTOR MAFG;                                 
 287:  5ajs-B  4.3  1.6   64    64    9   MOLECULE: THAP DOMAIN-CONTAINING PROTEIN 11;                         
 288:  5mq0-t  4.3 13.4   92   438    8   MOLECULE: YEAST UBC4 GENE FOR UBIQUITIN-CONJUGATING ENZYME;          
 289:  4r3z-A  4.3  2.0   71    76   11   MOLECULE: AMINOACYL TRNA SYNTHASE COMPLEX-INTERACTING MULTI          
 290:  5jvp-B  4.3  4.3   68    90   13   MOLECULE: CHIMERA PROTEIN OF CENTROMERE-ASSOCIATED PROTEIN           
 291:  5wlz-C  4.3  5.9   95   206    7   MOLECULE: DNA REPAIR PROTEIN XRCC4,MYOSIN-7;                         
 292:  8idc-E  4.3  3.2   89   300   10   MOLECULE: CELL DIVISION ATP-BINDING PROTEIN FTSE;                    
 293:  3m0d-C  4.3  1.3   63    63    5   MOLECULE: TNF RECEPTOR-ASSOCIATED FACTOR 2;                          
 294:  5chx-A  4.3  4.1  102   210    3   MOLECULE: XRCC4-MYH7-1590-1657;                                      
 295:  1h88-B  4.3  3.1   70    71    9   MOLECULE: CCAAT/ENHANCER BINDING PROTEIN BETA;                       
 296:  3gn4-A  4.3  3.4   86   129    9   MOLECULE: MYOSIN-VI;                                                 
 297:  6wuc-K  4.3 15.6   95   235    5   MOLECULE: INNER KINETOCHORE SUBUNIT MCM16;                           
 298:  6id0-s  4.2  2.1   67    67    7   MOLECULE: PRE-MRNA-PROCESSING-SPLICING FACTOR 8;                     
 299:  6ian-A  4.2 28.7   89   306   10   MOLECULE: INTRAFLAGELLAR TRANSPORT PROTEIN 74;                       
 300:  6cfz-A  4.2  5.0   66    66    9   MOLECULE: ASK1;                                                      
 301:  5dol-B  4.2  2.7   62    62    5   MOLECULE: INITIATION-CONTROL PROTEIN YABA;                           
 302:  2nps-D  4.2  2.1   63    63    8   MOLECULE: VESICLE-ASSOCIATED MEMBRANE PROTEIN 4;                     
 303:  5opt-P  4.2  6.4   83   249   11   MOLECULE: ACTIVATED PROTEIN KINASE C RECEPTOR, PUTATIVE;             
 304:  3hnw-A  4.2  2.2   86   128    7   MOLECULE: UNCHARACTERIZED PROTEIN;                                   
 305:  2zxx-B  4.2  4.2   71    78   13   MOLECULE: GEMININ;                                                   
 306:  3okq-A  4.2  5.2   86   125    6   MOLECULE: BUD SITE SELECTION PROTEIN 6;                              
 307:  3hrn-A  4.2  1.9   63    63    3   MOLECULE: TRANSIENT RECEPTOR POTENTIAL (TRP) CHANNEL                 
 308:  5xau-C  4.2  4.7   70    70    4   MOLECULE: LAMININ SUBUNIT ALPHA-5;                                   
 309:  4orh-H  4.2  4.2   79   142   10   MOLECULE: UBIQUITIN-CONJUGATING ENZYME E2 VARIANT 2;                 
 310:  3brt-D  4.2  2.6   62    62    8   MOLECULE: INHIBITOR OF NUCLEAR FACTOR KAPPA-B KINASE SUBUNI          
 311:  1s1c-Y  4.2  3.2   70    70   13   MOLECULE: TRANSFORMING PROTEIN RHOA;                                 
 312:  7d2h-D  4.2  1.0   60    60   12   MOLECULE: LIPRIN-ALPHA-2;                                            
 313:  8g0q-B  4.2  5.8   85   230   11   MOLECULE: KINETOCHORE PROTEIN NDC80;                                 
 314:  3wmi-A  4.1  1.2   57    57   11   MOLECULE: EIAV GP45 WILD TYPE;                                       
 315:  7z36-B  4.1  3.9   97   446   10   MOLECULE: ENDOLYSIN,TRANSCRIPTION INTERMEDIARY FACTOR 1-BET          
 316:  1joc-A  4.1  6.8   74   123    8   MOLECULE: EARLY ENDOSOMAL AUTOANTIGEN 1;                             
 317:  6lth-Q  4.1 17.4   84   105    5   MOLECULE: TRANSCRIPTION ACTIVATOR BRG1;                              
 318:  4pxj-B  4.1  1.0   57    57    9   MOLECULE: C-JUN-AMINO-TERMINAL KINASE-INTERACTING PROTEIN 3          
 319:  4cjd-A  4.1 17.4   80   123    8   MOLECULE: NADA;                                                      
 320:  6cfz-B  4.1  4.6   65    65    6   MOLECULE: ASK1;                                                      
 321:  6zz6-B  4.0  8.8   84   423   12   MOLECULE: STRUCTURAL MAINTENANCE OF CHROMOSOMES PROTEIN 1,S          
 322:  3a6m-A  4.0  5.5   92   168    5   MOLECULE: PROTEIN GRPE;                                              
 323:  4bwd-A  4.0  2.3   61    61    2   MOLECULE: SHORT COILED-COIL PROTEIN;                                 
 324:  1z56-A  4.0  2.3   75    77   11   MOLECULE: LIGASE INTERACTING FACTOR 1;                               
 325:  6pse-A  4.0  2.2   67    78   13   MOLECULE: PROTEIN BICAUDAL D HOMOLOG 2;                              
 326:  8b4i-C  4.0  2.3   60    60    7   MOLECULE: MITOCHONDRIAL IMPORT RECEPTOR SUBUNIT TOM40;               
 327:  8i4t-R  4.0 12.4   96   501    8   MOLECULE: ENVELOPMENT POLYPROTEIN;                                   
 328:  6kn7-T  4.0  2.6   64   138    8   MOLECULE: ACTIN, ALPHA SKELETAL MUSCLE;                              
 329:  4mh6-A  4.0  2.8   87   159   13   MOLECULE: PUTATIVE TYPE III SECRETION PROTEIN YSCO;                  
 330:  6un9-A  4.0  2.2   65    69    8   MOLECULE: UNCHARACTERIZED PROTEIN;                                   
 331:  7nad-5  4.0 13.2   76   123    9   MOLECULE: 25S RRNA;                                                  
 332:  2b9b-B  4.0  6.7   79   482   10   MOLECULE: FUSION GLYCOPROTEIN F0;                                    
 333:  3p8c-D  4.0  8.0   75   204    5   MOLECULE: CYTOPLASMIC FMR1-INTERACTING PROTEIN 1;                    
 334:  5mw9-H  4.0  1.5   57    57    5   MOLECULE: CENTROSOMIN;                                               
 335:  4yv4-C  4.0  1.5   57    57    9   MOLECULE: SPINDLE ASSEMBLY ABNORMAL PROTEIN 5;                       
 336:  6zls-A  4.0  4.0   91   292    3   MOLECULE: HISTIDINE KINASE;                                          
 337:  7bv6-B  4.0  1.2   61    61   10   MOLECULE: VESICLE-ASSOCIATED MEMBRANE PROTEIN 8;                     
 338:  4aqr-D  4.0  1.3   57    57    7   MOLECULE: CALMODULIN-7;                                              
 339:  8owi-A  4.0  1.0   55    55   13   MOLECULE: CENTROMERE-ASSOCIATED PROTEIN E;                           
 340:  4i1l-A  4.0  3.7   62    62    3   MOLECULE: FORKHEAD BOX PROTEIN P3;                                   
 341:  5i50-B  4.0  7.5   79    96    9   MOLECULE: MYC PROTO-ONCOGENE PROTEIN;                                
 342:  3e7k-H  3.9  0.9   56    56    5   MOLECULE: TRPM7 CHANNEL;                                             
 343:  8swd-A  3.9  1.4   54    54    9   MOLECULE: 2-OXOGLUTARATE:ACCEPTOR OXIDOREDUCTASE;                    
 344:  6gvw-F  3.9 22.5   83   320    8   MOLECULE: BRCA1-A COMPLEX SUBUNIT ABRAXAS 1;                         
 345:  1urq-A  3.9  2.3   57    57   12   MOLECULE: M-TOMOSYN ISOFORM;                                         
 346:  3ajw-A  3.9  2.1   81   134    5   MOLECULE: FLAGELLAR FLIJ PROTEIN;                                    
 347:  3cl3-D  3.9  1.6   59    59    5   MOLECULE: ORF K13;                                                   
 348:  3f1i-H  3.8  4.7   74    98    7   MOLECULE: HEPATOCYTE GROWTH FACTOR-REGULATED TYROSINE KINAS          
 349:  4ox0-B  3.8 17.4   79    95   10   MOLECULE: DEVELOPMENTAL PROTEIN SEPALLATA 3;                         
 350:  6oit-F  3.8 11.2   73   342   11   MOLECULE: PROTEIN RDM1;                                              
 351:  6fpr-B  3.8  2.2   58    58   12   MOLECULE: SIGNAL RECOGNITION PARTICLE RECEPTOR FTSY;                 
 352:  5n9j-D  3.8 13.3   85   135    7   MOLECULE: MEDIATOR OF RNA POLYMERASE II TRANSCRIPTION SUBUN          
 353:  6od2-A  3.8  0.7   53    53   11   MOLECULE: SPINDLE POLE BODY COMPONENT SPC42;                         
 354:  6w1s-W  3.8 17.4   82   118    6   MOLECULE: MEDIATOR OF RNA POLYMERASE II TRANSCRIPTION SUBUN          
 355:  6ucv-J  3.8  2.6   55    55    2   MOLECULE: MITOCHONDRIAL IMPORT RECEPTOR SUBUNIT TOM40;               
 356:  7qtt-Y  3.8 13.3   90   306   10   MOLECULE: SPLICING FACTOR 3B SUBUNIT 3;                              
 357:  6wbp-A  3.8  1.3   55    56   11   MOLECULE: SEPTIN-6;                                                  
 358:  6cfz-I  3.8 10.0   87   106    3   MOLECULE: ASK1;                                                      
 359:  1gl2-D  3.8  1.2   54    54    7   MOLECULE: ENDOBREVIN;                                                
 360:  5t58-B  3.8 12.1  102   190    4   MOLECULE: KLLA0F02343P;                                              
 361:  1aa0-A  3.8  4.7   80   113    9   MOLECULE: FIBRITIN;                                                  
 362:  4jzp-A  3.7  1.6   52    52   12   MOLECULE: B-CELL RECEPTOR-ASSOCIATED PROTEIN 31;                     
 363:  7sgs-A  3.7  1.4   53    53    8   MOLECULE: TUBULIN ALPHA-1B CHAIN;                                    
 364:  1gl2-A  3.7  1.3   53    53    2   MOLECULE: ENDOBREVIN;                                                
 365:  6yf5-A  3.7  4.4   73    89    7   MOLECULE: PRELAMIN-A/C,MICROTUBULE-ASSOCIATED PROTEIN RP/EB          
 366:  5gna-B  3.7  2.0   56    56    7   MOLECULE: FLAGELLAR PROTEIN FLIT;                                    
 367:  6tda-L  3.7 31.2  100   596    8   MOLECULE: HISTONE H3.2;                                              
 368:  6fai-G  3.7  7.4   76   232    4   MOLECULE: 40S RIBOSOMAL PROTEIN S27-A;                               
 369:  2x7r-C  3.7  2.2   58    58    3   MOLECULE: TRANSMEMBRANE PROTEIN GP41;                                
 370:  6cfz-G  3.7  4.8   56    56    9   MOLECULE: ASK1;                                                      
 371:  3j8b-H  3.7 25.5   77   254    0   MOLECULE: EUKARYOTIC TRANSLATION INITIATION FACTOR 3 SUBUNI          
 372:  6c0f-8  3.7  4.3   65    98   12   MOLECULE: SACCHAROMYCES CEREVISIAE S288C 35S PRE-RIBOSOMAL           
 373:  6ian-C  3.7 20.0   88   432    8   MOLECULE: INTRAFLAGELLAR TRANSPORT PROTEIN 74;                       
 374:  5oqm-h  3.7  6.5   88   131    6   MOLECULE: DNA-DIRECTED RNA POLYMERASE II SUBUNIT RPB1;               
 375:  2n64-A  3.7  5.7   70    75    9   MOLECULE: SH3 DOMAIN-CONTAINING KINASE-BINDING PROTEIN 1;            
 376:  5mg8-A  3.7  1.6   56   282   11   MOLECULE: STRUCTURAL MAINTENANCE OF CHROMOSOMES PROTEIN 5;           
 377:  5odw-D  3.7  3.1   66   198   12   MOLECULE: FERRIPYOVERDINE RECEPTOR;                                  
 378:  2p2u-B  3.7  5.4   68   153   10   MOLECULE: HOST-NUCLEASE INHIBITOR PROTEIN GAM, PUTATIVE;             
 379:  1y2o-A  3.7 45.2  117   248   11   MOLECULE: BAI1-ASSOCIATED PROTEIN 2 ISOFORM 1;                       
 380:  7w91-A  3.6  1.2   53    53   11   MOLECULE: CENTROSOMAL PROTEIN OF 63 KDA;                             
 381:  3nmd-A  3.6  1.8   53    53   11   MOLECULE: CGMP DEPENDENT PROTEIN KINASE;                             
 382:  7x5e-B  3.6  2.8   68   106   13   MOLECULE: TRANSCRIPTION FACTOR MAFG;                                 
 383:  7bb3-A  3.6  1.5   54    54   15   MOLECULE: SURVIVAL MOTOR NEURON-LIKE PROTEIN 1,SURVIVAL MOT          
 384:  5yfp-C  3.6  4.3   79   790    8   MOLECULE: EXOCYST COMPLEX COMPONENT SEC3;                            
 385:  1eq7-A  3.6  1.7   56    56    7   MOLECULE: OUTER MEMBRANE LIPOPROTEIN;                                
 386:  4tt0-B  3.6  4.5   86   131   10   MOLECULE: DENEDDYLASE;                                               
 387:  4aj5-T  3.6  7.9   83   110    7   MOLECULE: SPINDLE AND KINETOCHORE-ASSOCIATED PROTEIN 1;              
 388:  5cx2-A  3.6  2.1   54    55    2   MOLECULE: CORONIN;                                                   
 389:  5oqm-n  3.6 12.3   87   136    8   MOLECULE: DNA-DIRECTED RNA POLYMERASE II SUBUNIT RPB1;               
 390:  2v0o-A  3.6  4.0  106   273    8   MOLECULE: FCH DOMAIN ONLY PROTEIN 2;                                 
 391:  1m1j-B  3.6  8.0  120   402    7   MOLECULE: FIBRINOGEN ALPHA SUBUNIT;                                  
 392:  6tt7-T  3.6  5.3   61    71   16   MOLECULE: ATP SYNTHASE SUBUNIT ALPHA;                                
 393:  3opc-B  3.5  3.5   75   131    5   MOLECULE: UNCHARACTERIZED PROTEIN;                                   
 394:  5wkq-A  3.5  3.6   85   166    7   MOLECULE: INVASIN IPAB;                                              
 395:  7x6g-D  3.5  4.2   80   152    5   MOLECULE: QUORUM-SENSING REGULATOR PROTEIN G;                        
 396:  2w6a-A  3.5  2.0   57    61    9   MOLECULE: ARF GTPASE-ACTIVATING PROTEIN GIT1;                        
 397:  7emf-K  3.5 12.2   79   112    3   MOLECULE: MEDIATOR OF RNA POLYMERASE II TRANSCRIPTION SUBUN          
 398:  7dgx-B  3.5  1.1   50    50   16   MOLECULE: CORONIN;                                                   
 399:  7f3t-A  3.5 24.0   89   330    7   MOLECULE: TRANSMEMBRANE PROTEIN 120A;                                
 400:  3swf-B  3.5  2.2   56    58    5   MOLECULE: CGMP-GATED CATION CHANNEL ALPHA-1;                         
 401:  4jol-A  3.5  3.9   58    60    5   MOLECULE: PROTEIN CBFA2T1;                                           
 402:  8pbz-B  3.5  3.7   79  1380    6   MOLECULE: MGP-OPERON PROTEIN 3;                                      
 403:  1gk6-A  3.5  1.4   52    55   15   MOLECULE: VIMENTIN;                                                  
 404:  7v2w-J  3.5  8.2  101   236    5   MOLECULE: THO COMPLEX SUBUNIT HPR1;                                  
 405:  3efg-A  3.5  1.2   51    51    6   MOLECULE: PROTEIN SLYX HOMOLOG;                                      
 406:  4om3-D  3.5  2.5   73   122    4   MOLECULE: TRANSDUCIN-LIKE ENHANCER PROTEIN 1;                        
 407:  3wuv-Q  3.5  2.1   57    62    9   MOLECULE: CENTROSOMAL PROTEIN OF 55 KDA;                             
 408:  3eff-K  3.5  3.5   78   139    5   MOLECULE: FAB;                                                       
 409:  7xyz-B  3.5  3.2   99   456    6   MOLECULE: TRIPARTITE MOTIF-CONTAINING PROTEIN 72;                    
 410:  1ezj-A  3.5  2.5   72   114    7   MOLECULE: NUCLEOCAPSID PHOSPHOPROTEIN;                               
 411:  1n73-C  3.5  4.6   77   322    5   MOLECULE: FIBRIN ALPHA-1 CHAIN;                                      
 412:  2f8x-M  3.5  3.9   55    55    0   MOLECULE: 5'-                                                        
 413:  1ifl-A  3.4  1.8   53    53    4   MOLECULE: INOVIRUS;                                                  
 414:  5jeq-A  3.4  3.8   86   227    3   MOLECULE: NITRATE/NITRITE SENSOR PROTEIN NARQ;                       
 415:  7jts-s  3.4 10.1   99   290    6   MOLECULE: RADIAL SPOKE PROTEIN 3;                                    
 416:  8e4g-a  3.4  5.1   74   127    7   MOLECULE: PORTAL PROTEIN;                                            
 417:  3h7x-E  3.4  1.7   53    53    6   MOLECULE: ADHESIN YADA;                                              
 418:  1deb-A  3.4  2.1   53    54   11   MOLECULE: ADENOMATOUS POLYPOSIS COLI PROTEIN;                        
 419:  3l4f-A  3.4  3.2   60    61    5   MOLECULE: RHO GUANINE NUCLEOTIDE EXCHANGE FACTOR 7;                  
 420:  4jle-B  3.4 13.5   64   159    8   MOLECULE: PHIST;                                                     
 421:  6cfz-H  3.4  2.2   54    55   11   MOLECULE: ASK1;                                                      
 422:  4p1m-B  3.4  2.3   61   107    8   MOLECULE: CELL DIVISION PROTEIN ZAPA;                                
 423:  6cko-C  3.4  2.3   50    50    6   MOLECULE: PROTEIN AF-10;                                             
 424:  1ifk-A  3.4  1.4   51    51    6   MOLECULE: INOVIRUS;                                                  
 425:  8hhf-B  3.4  7.6   72    89    8   MOLECULE: CELL DIVISION PROTEIN FTSQ;                                
 426:  5yfp-F  3.4  5.1  118   725    4   MOLECULE: EXOCYST COMPLEX COMPONENT SEC3;                            
 427:  8fck-E  3.4 10.2  100   222    7   MOLECULE: HAUS AUGMIN-LIKE COMPLEX SUBUNIT 1;                        
 428:  6w1s-Q  3.4  5.6   79   131    8   MOLECULE: MEDIATOR OF RNA POLYMERASE II TRANSCRIPTION SUBUN          
 429:  4r0r-A  3.4  0.7   48    48    8   MOLECULE: EBOIZN21;                                                  
 430:  7d7n-A  3.4 29.6   94   704    6   MOLECULE: ATP-BINDING CASSETTE SUB-FAMILY B MEMBER 6, MITOC          
 431:  4b86-B  3.4  1.4   51    51   12   MOLECULE: MALE-SPECIFIC LETHAL 1 HOMOLOG;                            
 432:  6b85-A  3.4 11.4   85   215    5   MOLECULE: TMHC4_R;                                                   
 433:  7v2w-I  3.4  9.2   88   239   11   MOLECULE: THO COMPLEX SUBUNIT HPR1;                                  
 434:  4gkg-A  3.4  2.2   52    52   12   MOLECULE: C4-DICARBOXYLATE TRANSPORT SENSOR PROTEIN DCTB;            
 435:  6v9z-A  3.4 18.6   66   715    8   MOLECULE: ABC-TYPE BACTERIOCIN TRANSPORTER;                          
 436:  3p8c-F  3.4  9.5   95   156    7   MOLECULE: CYTOPLASMIC FMR1-INTERACTING PROTEIN 1;                    
 437:  8etc-F  3.3 19.3   59   218   10   MOLECULE: RNA (2151-MER);                                            
 438:  7wmp-a  3.3  5.1   86   559    8   MOLECULE: PORTAL PROTEIN;                                            
 439:  1dh3-A  3.3  1.3   55    55    5   MOLECULE: DNA (5'-                                                   
 440:  7ug2-A  3.3  0.7   49    49   10   MOLECULE: TRIPARTITE MOTIF-CONTAINING PROTEIN 75;                    
 441:  4x01-C  3.3  1.5   50    50    0   MOLECULE: DNA BINDING CTP1;                                          
 442:  5t58-A  3.3 11.4  105   233   10   MOLECULE: KLLA0F02343P;                                              
 443:  5o9z-Q  3.3  5.8   65    75   15   MOLECULE: PRE-MRNA-PROCESSING-SPLICING FACTOR 8;                     
 444:  4c7n-B  3.3  1.6   51    51    8   MOLECULE: MICROPHTHALMIA ASSOCIATED TRANSCRIPTION FACTOR;            
 445:  7pgg-A  3.3  2.7   78   147    5   MOLECULE: ION TRANSPORT PROTEIN;                                     
 446:  7mge-B  3.3  9.6   68   442    9   MOLECULE: WD REPEAT-CONTAINING PROTEIN 41;                           
 447:  2pjw-V  3.3  4.5   69    91    6   MOLECULE: UNCHARACTERIZED PROTEIN YHL002W;                           
 448:  2z5h-A  3.3  1.5   49    49    6   MOLECULE: GENERAL CONTROL PROTEIN GCN4 AND TROPOMYOSIN ALPH          
 449:  3hgf-A  3.3  4.4   70    98   10   MOLECULE: RHOPTRY PROTEIN FRAGMENT;                                  
 450:  5vr2-A  3.3  1.3   49    50    8   MOLECULE: MYOCILIN;                                                  
 451:  1n2d-C  3.3  1.0   48    48    4   MOLECULE: MYOSIN LIGHT CHAIN;                                        
 452:  4v1a-o  3.3  4.1   66    94    5   MOLECULE: MITORIBOSOMAL PROTEIN ML37, MRPL37;                        
 453:  1m1j-D  3.3  5.5   98   194    8   MOLECULE: FIBRINOGEN ALPHA SUBUNIT;                                  
 454:  7zwc-d  3.3  1.5   51    52    8   MOLECULE: TRANSCRIPTION INITIATION FACTOR IIB;                       
 455:  1jad-A  3.3  5.4   95   242    4   MOLECULE: PHOSPHOLIPASE C BETA;                                      
 456:  7qoo-U  3.3 11.0   99   186    8   MOLECULE: CENTROMERE PROTEIN C;                                      
 457:  5y2h-A  3.2  1.3   48    48   10   MOLECULE: NONSTRUCTURAL PROTEIN 4;                                   
 458:  3he5-A  3.2  0.7   47    47   15   MOLECULE: SYNZIP1;                                                   
 459:  4cgb-B  3.2  0.8   45    45    7   MOLECULE: ECHINODERM MICROTUBULE-ASSOCIATED PROTEIN-LIKE 2;          
 460:  2b5u-A  3.2  6.1   90   470    4   MOLECULE: COLICIN E3;                                                
 461:  3he5-B  3.2  1.1   48    48    6   MOLECULE: SYNZIP1;                                                   
 462:  8tek-A  3.2  5.9  106   200   10   MOLECULE: DYNEIN REGULATORY COMPLEX PROTEIN 1/2 N-TERMINAL           
 463:  7vdv-A  3.2 13.5  102   809    4   MOLECULE: HISTONE H4;                                                
 464:  8th8-B  3.2  3.6  114   276    9   MOLECULE: DYNEIN REGULATORY COMPLEX PROTEIN 1/2 N-TERMINAL           
 465:  7eqc-J  3.2  4.1   73   109   11   MOLECULE: CYTOKINESIS DEFECT;                                        
 466:  3g43-E  3.2 12.0   64    68   11   MOLECULE: CALMODULIN;                                                
 467:  8hpo-H  3.2  5.0   85   233    9   MOLECULE: TRANSCRIPTIONAL REGULATORY PROTEIN UME1;                   
 468:  6akl-A  3.1  2.6   50    52    6   MOLECULE: SUPPRESSOR OF IKBKE 1;                                     
 469:  8gl3-A  3.1  1.7   48   189   10   MOLECULE: PRLB-519;                                                  
 470:  4m8m-B  3.1  8.5   80   574    8   MOLECULE: GCN4 COILED-COIL FUSED ZEBRAFISH PLEXINC1;                 
 471:  6kn7-U  3.1  5.7   78   170    8   MOLECULE: ACTIN, ALPHA SKELETAL MUSCLE;                              
 472:  7egm-H  3.1 10.0   93   388   12   MOLECULE: TRANSCRIPTION REGULATORY PROTEIN SNF2;                     
 473:  4cvo-A  3.1  4.2   59    69    5   MOLECULE: DNA EXCISION REPAIR PROTEIN ERCC-6;                        
 474:  5lsk-N  3.1  5.8   90   173    9   MOLECULE: PROTEIN MIS12 HOMOLOG;                                     
 475:  4wpc-B  3.1  7.4   94   288    5   MOLECULE: RHO GTPASE-ACTIVATING PROTEIN RGD1;                        
 476:  4xyp-A  3.1  1.4   53    70    2   MOLECULE: FUSION PROTEIN;                                            
 477:  7w5a-2  3.1 18.3   78   123   13   MOLECULE: PRE-MRNA-PROCESSING-SPLICING FACTOR 8;                     
 478:  8c8q-I  3.1  2.4   53    55    4   MOLECULE: CYTOCHROME C OXIDASE SUBUNIT 1;                            
 479:  4r4l-C  3.1  1.2   49    49   14   MOLECULE: CGMP-DEPENDENT PROTEIN KINASE 1;                           
 480:  5vo5-A  3.1  3.4   76   179    7   MOLECULE: COILED-COIL AND C2 DOMAIN-CONTAINING PROTEIN 1-LI          
 481:  3fga-D  3.1  0.7   47    47    6   MOLECULE: SERINE/THREONINE-PROTEIN PHOSPHATASE 2A 65 KDA RE          
 482:  2qfa-B  3.0  2.2   51    62    4   MOLECULE: BACULOVIRAL IAP REPEAT-CONTAINING PROTEIN 5;               
 483:  5al6-A  3.0  0.9   44    44   11   MOLECULE: ANASTRAL SPINDLE 2;                                        
 484:  5yr0-B  3.0  0.8   44    44    5   MOLECULE: BECLIN-1;                                                  
 485:  2c9l-Y  3.0  1.8   52    63    8   MOLECULE: BZLF1 TRANS-ACTIVATOR PROTEIN;                             
 486:  7wtx-t  3.0  2.8   56   132   13   MOLECULE: 18S RRNA;                                                  
 487:  6hu9-i  3.0  2.7   53    55    9   MOLECULE: CYTOCHROME B-C1 COMPLEX SUBUNIT 1, MITOCHONDRIAL;          
 488:  3ci9-B  3.0  1.0   45    45   11   MOLECULE: HEAT SHOCK FACTOR-BINDING PROTEIN 1;                       
 489:  6akm-A  3.0  1.9   47    47   11   MOLECULE: SUPPRESSOR OF IKBKE 1;                                     
 490:  6ocf-B  3.0  2.5   49    49    4   MOLECULE: TUBULINYL-TYR CARBOXYPEPTIDASE 1;                          
 491:  8th8-L  3.0 31.9   90   862   11   MOLECULE: DYNEIN REGULATORY COMPLEX PROTEIN 1/2 N-TERMINAL           
 492:  5mpd-U  3.0 19.9   87   298    6   MOLECULE: 26S PROTEASOME REGULATORY SUBUNIT RPN10;                   
 493:  1y9b-A  3.0  6.0   55    81   18   MOLECULE: CONSERVED HYPOTHETICAL PROTEIN;                            
 494:  7mit-E  3.0  4.1   64  1440    6   MOLECULE: ATP-SENSITIVE INWARD RECTIFIER POTASSIUM CHANNEL           
 495:  5lsj-A  3.0  7.1  102   199    6   MOLECULE: PROTEIN MIS12 HOMOLOG;                                     
 496:  5c21-A  3.0  6.9   97   267    5   MOLECULE: CHROMOSOMAL HEMOLYSIN D;                                   
 497:  7o41-E  2.9  4.0   66   188    3   MOLECULE: TRWM PROTEIN;                                              
 498:  5gw1-C  2.9  4.5   55   176    7   MOLECULE: SORTING NEXIN-16;                                          
 499:  1am9-C  2.9  6.7   64    82    5   MOLECULE: DNA (5'-                                                   
 500:  3f1i-S  2.9  4.7   60    77    5   MOLECULE: HEPATOCYTE GROWTH FACTOR-REGULATED TYROSINE KINAS          
 501:  3bk6-A  2.9 14.7   86   170    8   MOLECULE: PH STOMATIN;                                               
 502:  6ikn-A  2.9  2.3   94   305    7   MOLECULE: GROWTH ARREST-SPECIFIC PROTEIN 7;                          
 503:  6dnq-E  2.9  2.0   54    54    9   MOLECULE: BZIP FACTOR;                                               
 504:  1ifm-A  2.9  1.0   46    46    9   MOLECULE: INOVIRUS;                                                  
 505:  2kes-A  2.9  1.8   48    48    8   MOLECULE: SYNPHILIN-1;                                               
 506:  5vjx-H  2.9  2.5   49    51    4   MOLECULE: CLOCK-INTERACTING PACEMAKER;                               
 507:  8iw0-A  2.9  3.1   61    84    8   MOLECULE: LIPRIN-BETA-1,KN MOTIF AND ANKYRIN REPEAT DOMAIN-          
 508:  8g3a-D  2.9  8.5  101   334    9   MOLECULE: BACITRACIN EXPORT PERMEASE PROTEIN BCEB;                   
 509:  6akm-B  2.9  1.4   46    46   13   MOLECULE: SUPPRESSOR OF IKBKE 1;                                     
 510:  1lj2-B  2.9  7.0   66   110    3   MOLECULE: NONSTRUCTURAL RNA-BINDING PROTEIN 34;                      
 511:  7eep-A  2.9 11.0   80   529   11   MOLECULE: PAM1 PORTAL PROTEINS;                                      
 512:  3e98-A  2.9 11.1   65   178    3   MOLECULE: GAF DOMAIN OF UNKNOWN FUNCTION;                            
 513:  7wkk-A  2.9 15.9   95  1684    7   MOLECULE: MGC83295 PROTEIN;                                          
 514:  7sfy-B  2.9  1.0   44    44    9   MOLECULE: PROTEIN MIS18-ALPHA;                                       
 515:  3vn0-B  2.9  1.8   46    49   11   MOLECULE: VOLTAGE-GATED HYDROGEN CHANNEL 1;                          
 516:  4tko-B  2.9  7.3  109   326    9   MOLECULE: EMRA;                                                      
 517:  7jw1-e  2.9  8.7  100   235    4   MOLECULE: CAPSID PROTEINS;                                           
 518:  5z7g-C  2.8  1.1   43    43    9   MOLECULE: TAX1-BINDING PROTEIN 1;                                    
 519:  7zu0-C  2.8 27.1   88   842    5   MOLECULE: E3 UBIQUITIN-PROTEIN LIGASE PEP5;                          
 520:  7ekn-F  2.8  1.4   42    42   10   MOLECULE: IPEP;                                                      
 521:  3oa7-A  2.8  4.1   71   193    3   MOLECULE: HEAD MORPHOGENESIS PROTEIN, CHAOTIC NUCLEAR MIGRA          
 522:  7d8t-A  2.8 19.8   81   199    6   MOLECULE: DNA (5'-                                                   
 523:  8qfs-A  2.8 42.4   96  1183    8   MOLECULE: ELONGATION FACTOR TU;                                      
 524:  6rx3-C  2.8  2.0   60    99    5   MOLECULE: SYNCYTIN-2;                                                
 525:  2oqq-A  2.8  0.9   42    42    5   MOLECULE: TRANSCRIPTION FACTOR HY5;                                  
 526:  6odm-B  2.8  1.5   48    48    8   MOLECULE: MAJOR CAPSID PROTEIN;                                      
 527:  3lvg-D  2.8  7.5   95   180    4   MOLECULE: CLATHRIN HEAVY CHAIN 1;                                    
 528:  3na7-A  2.8  5.3   88   237   14   MOLECULE: HP0958;                                                    
 529:  6k2j-B  2.8 19.6   56    83    9   MOLECULE: UPF0335 PROTEIN CCNA_03428;                                
 530:  7z8z-A  2.8  6.4   60    61    8   MOLECULE: HEAT SHOCK FACTOR 2-BINDING PROTEIN;                       
 531:  3mud-C  2.8  0.8   41    41   10   MOLECULE: DNA REPAIR PROTEIN XRCC4,TROPOMYOSIN ALPHA-1 CHAI          
 532:  1go4-G  2.8  8.0   70   100    6   MOLECULE: MITOTIC SPINDLE ASSEMBLY CHECKPOINT PROTEIN MAD2A          
 533:  7r6k-I  2.8 28.6  102   508   14   MOLECULE: 25S RRNA;                                                  
 534:  6y1y-B  2.8  4.1   69   128    9   MOLECULE: CHEA;                                                      
 535:  5hud-E  2.8  1.4   45    84    4   MOLECULE: 3-DEOXY-D-ARABINO-HEPTULOSONATE 7-PHOSPHATE (DAHP          
 536:  7ty0-C  2.8  2.6   60   488    3   MOLECULE: GLYCOPROTEIN G;                                            
 537:  3g9r-A  2.8  0.8   42    42   14   MOLECULE: FUSION COMPLEX OF HIV-1 ENVELOPE GLYCOPROTEIN AND          
 538:  7qcd-A  2.8  5.8  115  1028    9   MOLECULE: STRUCTURAL MAINTENANCE OF CHROMOSOMES PROTEIN 5;           
 539:  5ew5-A  2.8 16.7   96   490    7   MOLECULE: COLICIN-E9;                                                
 540:  6xky-A  2.8  5.4  100   271    7   MOLECULE: FLAGELLIN;                                                 
 541:  8at3-A  2.7  7.0   60   286   10   MOLECULE: HAUS AUGMIN-LIKE COMPLEX SUBUNIT 1;                        
 542:  7b5t-A  2.7 11.7   69   211    6   MOLECULE: GNTR FAMILY TRANSCRIPTIONAL REGULATOR;                     
 543:  5jvu-A  2.7  2.6   54    76    9   MOLECULE: CHIMERA PROTEIN OF KINESIN HEAVY CHAIN AND MICROT          
 544:  6iva-B  2.7  1.2   42    42    2   MOLECULE: OXALOACETATE DECARBOXYLASE BETA CHAIN;                     
 545:  3rk3-E  2.7  2.1   49    50   12   MOLECULE: VAMP2;                                                     
 546:  3he4-B  2.7  1.8   44    44   14   MOLECULE: SYNZIP6;                                                   
 547:  8pht-A  2.7  6.9   47   111    6   MOLECULE: SCAFFOLD PROTEIN;                                          
 548:  8au0-B  2.7  0.5   41    41    5   MOLECULE: SUN DOMAIN-CONTAINING PROTEIN 1;                           
 549:  4nqi-D  2.7  3.7   88   232    6   MOLECULE: SH3 DOMAIN-CONTAINING PROTEIN;                             
 550:  8bd7-G  2.7 25.2   80   205   16   MOLECULE: IFT88;                                                     
 551:  7yfv-B  2.7  2.2   46    50   15   MOLECULE: PROTEIN FANTOM;                                            
 552:  2xus-A  2.7  0.7   41    41   15   MOLECULE: BREAST CANCER METASTASIS-SUPPRESSOR 1;                     
 553:  5ibw-C  2.7  1.4   43    43   12   MOLECULE: CALCIUM-BINDING EF-HAND DOMAIN-CONTAINING PROTEIN          
 554:  4abx-A  2.7  6.3   82   167   10   MOLECULE: DNA REPAIR PROTEIN RECN;                                   
 555:  1fbm-A  2.6  1.7   46    46   11   MOLECULE: PROTEIN (CARTILAGE OLIGOMERIC MATRIX PROTEIN);             
 556:  7edp-B  2.6  1.4   40    40    8   MOLECULE: HISTONE-LYSINE N-METHYLTRANSFERASE, H3 LYSINE-79           
 557:  7qoo-Q  2.6  8.3   98   209    7   MOLECULE: CENTROMERE PROTEIN C;                                      
 558:  2ifo-A  2.6  2.2   46    46    7   MOLECULE: INOVIRUS;                                                  
 559:  4pas-B  2.6  0.8   39    39    3   MOLECULE: GAMMA-AMINOBUTYRIC ACID TYPE B RECEPTOR SUBUNIT 1          
 560:  2knc-B  2.6  4.6   67    79    9   MOLECULE: INTEGRIN ALPHA-IIB;                                        
 561:  5cwt-A  2.6  1.4   41    41   17   MOLECULE: NUCLEOPORIN NUP57;                                         
 562:  1jek-A  2.6  1.0   40    40   13   MOLECULE: ENV POLYPROTEIN;                                           
 563:  4gnk-E  2.6  5.5   90   235    9   MOLECULE: GUANINE NUCLEOTIDE-BINDING PROTEIN G(Q) SUBUNIT A          
 564:  6bpz-A  2.6 21.8   80   900    6   MOLECULE: PIEZO-TYPE MECHANOSENSITIVE ION CHANNEL COMPONENT          
 565:  7a48-B  2.6  0.7   40    40   13   MOLECULE: NANOBODY 49;                                               
 566:  6zym-t  2.6  2.9   52    56   10   MOLECULE: U2 SNRNA;                                                  
 567:  6vjy-B  2.6 11.3   57   280   11   MOLECULE: ERAD-ASSOCIATED E3 UBIQUITIN-PROTEIN LIGASE HRD1;          
 568:  4cgk-A  2.6  2.9   80   351   15   MOLECULE: SECRETED 45 KDA PROTEIN;                                   
 569:  7jro-h  2.5  3.8   47    49    6   MOLECULE: COX1;                                                      
 570:  6lp3-C  2.5  0.9   43    43    9   MOLECULE: UNCHARACTERIZED PROTEIN YMR124W;                           
 571:  7emf-G  2.5  3.3   64   161    5   MOLECULE: MEDIATOR OF RNA POLYMERASE II TRANSCRIPTION SUBUN          
 572:  6cp3-7  2.5 14.3   91   171    8   MOLECULE: ATP SYNTHASE SUBUNIT 9, MITOCHONDRIAL;                     
 573:  5xiu-A  2.5  2.5   45    47    9   MOLECULE: E3 UBIQUITIN-PROTEIN LIGASE RNF168;                        
 574:  8ek4-B  2.5  4.3   48   135   15   MOLECULE: ICE-BINDING PROTEIN TIP-99A;                               
 575:  7zu0-E  2.5 18.9   81   343   11   MOLECULE: E3 UBIQUITIN-PROTEIN LIGASE PEP5;                          
 576:  5b52-B  2.5  1.2   46    60   13   MOLECULE: H-NS FAMILY PROTEIN MVAT;                                  
 577:  7yfu-A  2.5  1.8   43    44    9   MOLECULE: PROTEIN FANTOM;                                            
 578:  4y66-D  2.5 16.2  100   208    7   MOLECULE: MND1;                                                      
 579:  7uh4-A  2.5  2.2   63   110    6   MOLECULE: LXG-ASSOCIATED ALPHA-HELICAL PROTEIN D2;                   
 580:  4oxm-A  2.5  0.6   38    38    5   MOLECULE: HA2-DEL;                                                   
 581:  3vop-C  2.5  2.2   42    43    5   MOLECULE: PROTEIN A27;                                               
 582:  4dex-B  2.5  1.9   42    45   12   MOLECULE: VOLTAGE-DEPENDENT L-TYPE CALCIUM CHANNEL SUBUNIT           
 583:  7oqe-K  2.5  8.3   82   406   10   MOLECULE: PROTEIN NAM8;                                              
 584:  5i9e-H  2.5  1.6   44    44    5   MOLECULE: ACTIN-RELATED PROTEIN 4;                                   
 585:  5vgz-D  2.5  5.0   58   107    5   MOLECULE: 26S PROTEASOME REGULATORY SUBUNIT 7;                       
 586:  3he4-A  2.5  3.4   44    45    7   MOLECULE: SYNZIP6;                                                   
 587:  5oqm-i  2.5 23.0   81   136    7   MOLECULE: DNA-DIRECTED RNA POLYMERASE II SUBUNIT RPB1;               
 588:  8ahx-C  2.5 14.6   71   476   11   MOLECULE: ION-TRANSLOCATING OXIDOREDUCTASE COMPLEX SUBUNIT           
 589:  4gdo-A  2.5  2.1   42    42   10   MOLECULE: PLECTIN;                                                   
 590:  3nr7-A  2.5  3.8   54    81    9   MOLECULE: DNA-BINDING PROTEIN H-NS;                                  
 591:  1usd-A  2.5  1.7   41    41   12   MOLECULE: VASODILATOR-STIMULATED PHOSPHOPROTEIN;                     
 592:  6d42-A  2.5  1.4   39    39   13   MOLECULE: INTERMEDIATE CONDUCTANCE CALCIUM-ACTIVATED POTASS          
 593:  6wg3-B  2.5 11.9  100   693    8   MOLECULE: STRUCTURAL MAINTENANCE OF CHROMOSOMES PROTEIN 1A;          
 594:  4wpe-A  2.5  4.7   86   275    9   MOLECULE: CYTOKINESIS PROTEIN 2;                                     
 595:  2fxp-A  2.4  3.1   55    55    5   MOLECULE: SPIKE GLYCOPROTEIN;                                        
 596:  7zu0-F  2.4 12.7   70   112   13   MOLECULE: E3 UBIQUITIN-PROTEIN LIGASE PEP5;                          
 597:  4lgd-G  2.4  2.1   44    48    9   MOLECULE: SERINE/THREONINE-PROTEIN KINASE 3;                         
 598:  7zmb-b  2.4  3.0   53    81    9   MOLECULE: NADH-UBIQUINONE OXIDOREDUCTASE CHAIN 1;                    
 599:  8dft-A  2.4  2.2   46   112    4   MOLECULE: PILIN PROTEIN;                                             
 600:  5lki-A  2.4  4.2   92  1427    9   MOLECULE: TCDA1;                                                     
 601:  1gk7-A  2.4  0.6   39    39    0   MOLECULE: VIMENTIN;                                                  
 602:  7p2y-e  2.4  4.6   58   138    7   MOLECULE: ATP SYNTHASE SUBUNIT ALPHA;                                
 603:  7p5j-A  2.4  7.4   86   399    9   MOLECULE: PROTEIN TWEETY HOMOLOG 1;                                  
 604:  6h2x-A  2.4  5.7   87   352   11   MOLECULE: CHROMOSOME PARTITION PROTEIN MUKB,CHROMOSOME PART          
 605:  2d1l-A  2.4  4.3   88   249    6   MOLECULE: METASTASIS SUPPRESSOR PROTEIN 1;                           
 606:  5tuu-B  2.3 17.6   67   106    4   MOLECULE: TRANSCRIPTION FACTOR DP1;                                  
 607:  6rgo-C  2.3  0.5   38    38    3   MOLECULE: AUTOPHAGY-RELATED PROTEIN 21;                              
 608:  1ifp-A  2.3  1.7   44    44   16   MOLECULE: MAJOR COAT PROTEIN ASSEMBLY;                               
 609:  4ojk-C  2.3  0.8   37    37    5   MOLECULE: RAS-RELATED PROTEIN RAB-11B;                               
 610:  5xbt-A  2.3 16.2   82   271   10   MOLECULE: PROBABLE TRANSCRIPTIONAL REGULATOR;                        
 611:  7ro2-A  2.3  2.9   51    94    6   MOLECULE: MAJOR CAPSID PROTEIN;                                      
 612:  4kp3-D  2.3  2.3   50    82   12   MOLECULE: UNCONVENTIONAL MYOSIN-VA;                                  
 613:  2gzh-B  2.3  5.6   50    57   10   MOLECULE: RAS-RELATED PROTEIN RAB-11A;                               
 614:  7etm-A  2.3 44.6   79   498   10   MOLECULE: PORTAL PROTEIN;                                            
 615:  7c79-D  2.3 24.0   59   251    8   MOLECULE: RIBONUCLEASE MRP RNA SUBUNIT NME1;                         
 616:  6lom-A  2.3 15.4   82   295    6   MOLECULE: CALCIUM HOMEOSTASIS MODULATOR PROTEIN;                     
 617:  4gwp-D  2.2  6.9   66   121    5   MOLECULE: MEDIATOR OF RNA POLYMERASE II TRANSCRIPTION SUBUN          
 618:  4l9u-A  2.2  2.6   41    49    5   MOLECULE: RAS GUANYL-RELEASING PROTEIN 1;                            
 619:  2p4w-B  2.2 22.7   63   198   10   MOLECULE: TRANSCRIPTIONAL REGULATORY PROTEIN ARSR FAMILY;            
 620:  6fue-A  2.2  1.8   37    38   16   MOLECULE: FAPF;                                                      
 621:  4c1a-A  2.2  0.6   36    36    3   MOLECULE: ORF1-ENCODED PROTEIN;                                      
 622:  8a51-B  2.2  1.5   38    39    8   MOLECULE: HEAT SHOCK FACTOR 2-BINDING PROTEIN;                       
 623:  7vhp-G  2.2 12.8   90   299    4   MOLECULE: ATP-DEPENDENT ZINC METALLOPROTEASE FTSH;                   
 624:  6ao5-B  2.2  2.8   52    86    6   MOLECULE: SERINE/THREONINE-PROTEIN KINASE 3;                         
 625:  4x0j-B  2.2  7.9   83   262   11   MOLECULE: HAPTOGLOBIN-HEMOGLOBIN RECEPTOR;                           
 626:  5jhf-F  2.2  7.8  110   405    8   MOLECULE: KLTH0D11660P;                                              
 627:  7qog-A  2.2  1.1   41   657    2   MOLECULE: PORTAL PROTEIN GP20;                                       
 628:  7zr1-D  2.1  7.7  118   780    8   MOLECULE: DOUBLE-STRAND BREAK REPAIR PROTEIN;                        
 629:  4i0x-F  2.0  1.5   38    85    8   MOLECULE: ESAT-6-LIKE PROTEIN MAB_3112;                              
 630:  2zdi-C  2.0  5.4   68   148   16   MOLECULE: PREFOLDIN SUBUNIT BETA;  
