# Supplementary material for: Dynamic pre-structuration of lipid nanodomain-segregating remorin proteins
Source: Commun Biol. 2024 Dec 5;7:1620. doi: 10.1038/s42003-024-07330-y (PMC11621693; doi:10.1038/s42003-024-07330-y)
Supplement: Supplementary file 4 — Supplementary Data 2 [file 42003_2024_7330_MOESM4_ESM.zip › ATREM-DALI/Dali-ATREM61-PDB25.txt]

# Job: ATREM61
# Query: s001A
# No:  Chain   Z    rmsd lali nres  %id PDB  Description
   1:  6zpj-A  7.4  4.3  109   110   11   MOLECULE: LEISHMANIA MEXICANA KKT4;                                  
   2:  6yrl-D  7.4  3.0  110   111    5   MOLECULE: CENTRIOLE PROTEIN;                                         
   3:  6zpm-A  7.2  2.3  103   103   12   MOLECULE: TRYPANOSOMA CRUZI KKT4 117-218;                            
   4:  4ytd-B  7.1  2.0   99    99    9   MOLECULE: PROTEIN BICAUDAL D HOMOLOG 1;                              
   5:  8bd7-X  7.1  6.5  105   106    9   MOLECULE: IFT88;                                                     
   6:  7eaa-C  7.1  4.7  109   114    9   MOLECULE: RB1-INDUCIBLE COILED-COIL PROTEIN 1;                       
   7:  8bd7-W  7.1  7.3  108   114    9   MOLECULE: IFT88;                                                     
   8:  3uf1-D  7.1  2.6  109   112    6   MOLECULE: VIMENTIN;                                                  
   9:  6yvu-B  7.0 29.3  117  1191    9   MOLECULE: STRUCTURAL MAINTENANCE OF CHROMOSOMES PROTEIN 2,S          
  10:  8ahl-A  7.0  3.1  110   245    7   MOLECULE: CRESCENTIN;                                                
  11:  6f62-A  7.0  3.5  105   105   10   MOLECULE: SYNAPTONEMAL COMPLEX PROTEIN 1;                            
  12:  7bgf-A  7.0  3.4  109   112    7   MOLECULE: DNA ENDONUCLEASE RBBP8,CTIP/RBBP8;                         
  13:  6z26-B  6.9  5.0  103   103    5   MOLECULE: SPINDLE ASSEMBLY ABNORMAL PROTEIN 6 HOMOLOG;               
  14:  6bl7-A  6.9  2.4   99    99    7   MOLECULE: PROTEIN STU2;                                              
  15:  4zry-A  6.9  4.9  109   110    4   MOLECULE: KERATIN, TYPE I CYTOSKELETAL 10;                           
  16:  4rfx-C  6.9  4.0  101   101   10   MOLECULE: DYNACTIN SUBUNIT 1;                                        
  17:  8th8-J  6.8  3.4  107   372    7   MOLECULE: DYNEIN REGULATORY COMPLEX PROTEIN 1/2 N-TERMINAL           
  18:  3mqb-A  6.8  4.5  107   109    2   MOLECULE: BONE MARROW STROMAL ANTIGEN 2;                             
  19:  2qa7-C  6.8  3.9  102   102    9   MOLECULE: HUNTINGTIN-INTERACTING PROTEIN 1;                          
  20:  6ys4-A  6.8  3.8  103   103    5   MOLECULE: SPINDLE ASSEMBLY ABNORMAL PROTEIN 6 HOMOLOG;               
  21:  1d7m-A  6.7  2.5   99   101   19   MOLECULE: CORTEXILLIN I;                                             
  22:  8arf-B  6.7  2.3   97    97    5   MOLECULE: PROTEIN SPINDLY;                                           
  23:  7x5d-A  6.7  2.2   97    99    5   MOLECULE: LAMIN-A/C;                                                 
  24:  6abo-A  6.7  4.6  106   213    8   MOLECULE: DNA REPAIR PROTEIN XRCC4;                                  
  25:  6fkh-b  6.7  2.5  110   161    6   MOLECULE: ATP SYNTHASE SUBUNIT A, CHLOROPLASTIC;                     
  26:  6yvu-A  6.7  5.3  113  1127   12   MOLECULE: STRUCTURAL MAINTENANCE OF CHROMOSOMES PROTEIN 2,S          
  27:  4ll8-E  6.7  4.7  109   119    4   MOLECULE: MYOSIN-4;                                                  
  28:  6z9l-A  6.7  6.6  108   744    9   MOLECULE: PRGA;                                                      
  29:  6ign-A  6.6  3.1  110   123    8   MOLECULE: KINESIN-1 HEAVY CHAIN;                                     
  30:  6r17-B  6.6  3.6   94    94    6   MOLECULE: SYNAPTONEMAL COMPLEX CENTRAL ELEMENT PROTEIN 2;            
  31:  4yto-B  6.6  4.1   97    97   16   MOLECULE: SYNAPTONEMAL COMPLEX PROTEIN 1;                            
  32:  7bjg-A  6.6  3.2   98    98    6   MOLECULE: SD21996P;                                                  
  33:  6vq6-M  6.6  5.2  105   114    8   MOLECULE: ATPASE H+-TRANSPORTING V1 SUBUNIT A;                       
  34:  6xe9-M  6.5  5.5  115  1184    8   MOLECULE: MYOSIN II HEAVY CHAIN (SMOOTH MUSCLE);                     
  35:  8sor-C  6.5  4.2  110   264   12   MOLECULE: PHOSPHATIDYLINOSITOL 3-KINASE CATALYTIC SUBUNIT T          
  36:  2qih-B  6.5  5.2  109   137    9   MOLECULE: PROTEIN USPA1;                                             
  37:  5oag-A  6.5  2.3   98    98    4   MOLECULE: RAB-3A-INTERACTING PROTEIN;                                
  38:  5d80-G  6.5  3.4  102   223    4   MOLECULE: V-TYPE PROTON ATPASE CATALYTIC SUBUNIT A;                  
  39:  3q8t-B  6.5  2.9   95    95    9   MOLECULE: BECLIN-1;                                                  
  40:  8g0p-B  6.5  3.6   98    98    9   MOLECULE: KINETOCHORE PROTEIN NDC80 HOMOLOG;                         
  41:  8p0s-A  6.5  5.9  110   133    5   MOLECULE: RHO-ASSOCIATED PROTEIN KINASE 1;                           
  42:  8i03-G  6.5  3.9  101   166    9   MOLECULE: PAIRED AMPHIPATHIC HELIX PROTEIN PST1;                     
  43:  8b8d-D  6.5  5.6  103   103    8   MOLECULE: PHOSPHOPROTEIN;                                            
  44:  6r0z-I  6.5  4.2  102   103   13   MOLECULE: V-TYPE ATP SYNTHASE ALPHA CHAIN;                           
  45:  4f61-I  6.5  2.4  110   234   12   MOLECULE: TUBULIN ALPHA CHAIN;                                       
  46:  6fkf-p  6.4  3.6  109   143    7   MOLECULE: ATP SYNTHASE SUBUNIT ALPHA, CHLOROPLASTIC;                 
  47:  1x79-B  6.4  2.3   90    90    7   MOLECULE: ADP-RIBOSYLATION FACTOR BINDING PROTEIN GGA1;              
  48:  8gt9-A  6.4  3.9   91    91    8   MOLECULE: BECLIN-2;                                                  
  49:  6qp4-A  6.4  2.6  110   157    8   MOLECULE: USPA1;                                                     
  50:  4qkv-A  6.4  4.2  100   101    3   MOLECULE: POLYMERASE I AND TRANSCRIPT RELEASE FACTOR;                
  51:  5wsu-D  6.4  2.0   91    91    8   MOLECULE: CALMODULIN;                                                
  52:  7bji-B  6.3  3.1   92    92    5   MOLECULE: CENTROSOMAL PROTEIN OF 135 KDA;                            
  53:  6ap0-B  6.3  1.3   88    88    5   MOLECULE: CASP8-ASSOCIATED PROTEIN 2;                                
  54:  5cff-B  6.3  2.5   88    88    5   MOLECULE: MIRANDA;                                                   
  55:  4ll7-A  6.3  1.8   94    94   10   MOLECULE: SWI5-DEPENDENT HO EXPRESSION PROTEIN 3;                    
  56:  5to5-A  6.3  3.8  109   141   15   MOLECULE: NUCLEOPROTEIN TPR;                                         
  57:  8i03-E  6.3  3.1  107   169    6   MOLECULE: PAIRED AMPHIPATHIC HELIX PROTEIN PST1;                     
  58:  7woo-I  6.3  6.2  101   187    2   MOLECULE: NUCLEOPORIN NIC96;                                         
  59:  7eqc-G  6.3  2.9  106   107   13   MOLECULE: CYTOKINESIS DEFECT;                                        
  60:  6gap-A  6.3  5.5  110   218    5   MOLECULE: OUTER CAPSID PROTEIN SIGMA-1;                              
  61:  7dl2-D  6.2  4.4   94   226    7   MOLECULE: HAMARTIN;                                                  
  62:  3o0z-D  6.2  5.1  108   160    9   MOLECULE: RHO-ASSOCIATED PROTEIN KINASE 1;                           
  63:  3a7p-A  6.2  2.1   88    88   11   MOLECULE: AUTOPHAGY PROTEIN 16;                                      
  64:  4zqa-A  6.2  2.6   86    86    7   MOLECULE: SIN3 HISTONE DEACETYLASE COREPRESSOR COMPLEX COMP          
  65:  7vf2-C  6.2  4.9   97   184    7   MOLECULE: PROTEIN VIRILIZER HOMOLOG;                                 
  66:  5hmo-A  6.2  5.1  109   131   11   MOLECULE: UNCONVENTIONAL MYOSIN-X;                                   
  67:  7jtk-F  6.2  2.9  109   287   10   MOLECULE: FLAGELLAR RADIAL SPOKE PROTEIN 1;                          
  68:  7e9t-A  6.2 15.3  115   371    3   MOLECULE: SPIKE PROTEIN S2;                                          
  69:  2oto-B  6.1  3.0  109   138   13   MOLECULE: M PROTEIN;                                                 
  70:  5dfz-D  6.1  3.4  112   341    4   MOLECULE: VACUOLAR PROTEIN SORTING-ASSOCIATED PROTEIN 38;            
  71:  6id0-L  6.1  8.1  106   475    8   MOLECULE: PRE-MRNA-PROCESSING-SPLICING FACTOR 8;                     
  72:  6u0t-A  6.1  4.1  108   136    8   MOLECULE: TUBULIN ALPHA CHAIN;                                       
  73:  4cpc-G  6.0  2.8  109   152    6   MOLECULE: SYNAPTONEMAL COMPLEX PROTEIN 3;                            
  74:  2no2-A  6.0  3.6   95   102   12   MOLECULE: HUNTINGTIN-INTERACTING PROTEIN 1;                          
  75:  5mqf-L  6.0 19.4  104   336    9   MOLECULE: PRE-MRNA-PROCESSING-SPLICING FACTOR 8;                     
  76:  5oi7-A  6.0  2.5   88    88    7   MOLECULE: CENTROSOMAL PROTEIN OF 85 KDA;                             
  77:  7puz-A  6.0  4.0  110   148   11   MOLECULE: MICOS COMPLEX SUBUNIT MIC60;                               
  78:  7ogt-B  6.0  4.3  110   708    7   MOLECULE: STRUCTURAL MAINTENANCE OF CHROMOSOMES PROTEIN 1;           
  79:  6eun-A  6.0  2.5  107   147    8   MOLECULE: ADHESIN;                                                   
  80:  5jxc-A  5.9  2.8   86    86    5   MOLECULE: RAS/RAP GTPASE-ACTIVATING PROTEIN SYNGAP;                  
  81:  3fwc-F  5.9  2.8   84    84    6   MOLECULE: CELL DIVISION CONTROL PROTEIN 31;                          
  82:  8sjj-C  5.9  2.8   86    86   14   MOLECULE: SEPTIN-14;                                                 
  83:  2v71-A  5.9  2.9  110   160    7   MOLECULE: NUCLEAR DISTRIBUTION PROTEIN NUDE-LIKE 1;                  
  84:  6fia-D  5.9  8.0  104   104    9   MOLECULE: LINE-1 RETROTRANSPOSABLE ELEMENT ORF1 PROTEIN;             
  85:  7ogt-A  5.9  4.6  118   688    8   MOLECULE: STRUCTURAL MAINTENANCE OF CHROMOSOMES PROTEIN 1;           
  86:  6vzf-A  5.9  2.6   86    86    5   MOLECULE: AUTOPHAGY-RELATED PROTEIN 11;                              
  87:  6oqa-G  5.9  2.3   87    87    6   MOLECULE: PEPTIDYL-PROLYL CIS-TRANS ISOMERASE FKBP1A;                
  88:  7yv9-A  5.9  3.1  110  1067   11   MOLECULE: UNCONVENTIONAL MYOSIN-VA;                                  
  89:  6j6g-c  5.9  9.7  106   436    7   MOLECULE: PRE-MRNA-SPLICING FACTOR 8;                                
  90:  6j5i-b  5.9  5.6  109   209    8   MOLECULE: ATP SYNTHASE SUBUNIT ALPHA, MITOCHONDRIAL;                 
  91:  7c4j-H  5.8  6.0   95   242    5   MOLECULE: TRANSCRIPTION REGULATORY PROTEIN SNF12;                    
  92:  5bw9-g  5.8  3.3   88   141    7   MOLECULE: V-TYPE PROTON ATPASE CATALYTIC SUBUNIT A;                  
  93:  8th8-K  5.8  5.4  108   434    8   MOLECULE: DYNEIN REGULATORY COMPLEX PROTEIN 1/2 N-TERMINAL           
  94:  5nvu-A  5.8  8.1  110  3169    0   MOLECULE: DYNEIN MOTOR DOMAIN;                                       
  95:  7znk-o  5.8  6.7   94   164    9   MOLECULE: RNA;                                                       
  96:  5gai-B  5.8  3.3  105   721    9   MOLECULE: PORTAL PROTEIN;                                            
  97:  3oja-B  5.8  4.4  105   534    5   MOLECULE: LEUCINE-RICH IMMUNE MOLECULE 1;                            
  98:  8fby-C  5.8  3.5   90    93   16   MOLECULE: PLASMALEMMA VESICLE-ASSOCIATED PROTEIN;                    
  99:  6h9l-B  5.8  4.9  107   129    8   MOLECULE: UNCHARACTERIZED PROTEIN;                                   
 100:  2xnx-M  5.8  5.3  105   107    6   MOLECULE: FIBRINOGEN ALPHA CHAIN;                                    
 101:  8tek-P  5.7  3.3   94   138    7   MOLECULE: DYNEIN REGULATORY COMPLEX PROTEIN 1/2 N-TERMINAL           
 102:  4wij-B  5.7  2.3  103   301   12   MOLECULE: SPLICING FACTOR, PROLINE- AND GLUTAMINE-RICH;              
 103:  3bas-B  5.7  3.5   84    87   13   MOLECULE: MYOSIN HEAVY CHAIN, STRIATED MUSCLE/GENERAL CONTR          
 104:  4nqj-A  5.7  7.2  101   177    6   MOLECULE: E3 UBIQUITIN-PROTEIN LIGASE TRIM69;                        
 105:  7y5b-b  5.7  3.3  109   145   10   MOLECULE: ATP SYNTHASE SUBUNIT ALPHA;                                
 106:  6exn-D  5.7  8.1   97    97    6   MOLECULE: U2 SNRNA;                                                  
 107:  4h22-B  5.7  4.8   83    83    5   MOLECULE: LEUCINE-RICH REPEAT FLIGHTLESS-INTERACTING PROTEI          
 108:  6wm2-K  5.7  5.9  104   114    9   MOLECULE: V-TYPE PROTON ATPASE SUBUNIT E 1;                          
 109:  1c1g-A  5.7  2.5   97   284    9   MOLECULE: TROPOMYOSIN;                                               
 110:  8bd7-L  5.7 14.0  108   303   10   MOLECULE: IFT88;                                                     
 111:  8fxf-A  5.6  2.8   78    78    6   MOLECULE: E3 UBIQUITIN-PROTEIN LIGASE TRIM56;                        
 112:  5lxn-A  5.6  3.0   81    81   11   MOLECULE: TRANSFORMING ACIDIC COILED-COIL-CONTAINING PROTEI          
 113:  8dbs-X  5.6  3.9  106   156    5   MOLECULE: ATP SYNTHASE SUBUNIT ALPHA;                                
 114:  5djn-C  5.6  2.3   80    81   19   MOLECULE: KINESIN-LIKE PROTEIN;                                      
 115:  6y09-C  5.6  4.8   86    86    9   MOLECULE: RAS-RELATED PROTEIN RAB-33B;                               
 116:  6dm9-A  5.6  2.1   78    78   10   MOLECULE: DHD15_EXTENDED_A;                                          
 117:  8auc-B  5.6  3.9  103   493    8   MOLECULE: CELL WALL-ASSOCIATED HYDROLASES (INVASION-ASSOCIA          
 118:  5fiy-A  5.6  1.4   77    78   12   MOLECULE: PRKC APOPTOSIS WT1 REGULATOR PROTEIN;                      
 119:  3oja-A  5.6  6.6  107   482    9   MOLECULE: LEUCINE-RICH IMMUNE MOLECULE 1;                            
 120:  2ocy-A  5.6  7.7  110   149    8   MOLECULE: RAB GUANINE NUCLEOTIDE EXCHANGE FACTOR SEC2;               
 121:  5d3a-A  5.5  3.3   82    82    6   MOLECULE: KINESIN-LIKE PROTEIN KIF21A;                               
 122:  3vp8-B  5.5  1.7   80    80    9   MOLECULE: GENERAL TRANSCRIPTIONAL COREPRESSOR TUP1;                  
 123:  4wy4-C  5.5  1.9   77    78    9   MOLECULE: VESICLE-ASSOCIATED MEMBRANE PROTEIN 8;                     
 124:  6hk9-B  5.5  1.8   77    78   14   MOLECULE: TESTIS-EXPRESSED PROTEIN 12;                               
 125:  5hda-A  5.5  9.9  103   121   13   MOLECULE: ZINC FINGER MYND DOMAIN-CONTAINING PROTEIN 11;             
 126:  7fde-G  5.5  8.2  110   231    9   MOLECULE: V-TYPE PROTON ATPASE SUBUNIT C;                            
 127:  8ovw-B  5.5  4.7   92   107   11   MOLECULE: CENTROMERE-BINDING PROTEIN 1;                              
 128:  7qoo-H  5.5 16.3  107   210    6   MOLECULE: CENTROMERE PROTEIN C;                                      
 129:  8ovw-U  5.5 12.1  107   184   10   MOLECULE: CENTROMERE-BINDING PROTEIN 1;                              
 130:  6dm9-B  5.4  1.9   75    75   15   MOLECULE: DHD15_EXTENDED_A;                                          
 131:  5xis-D  5.4  4.3   82    82    9   MOLECULE: E3 UBIQUITIN-PROTEIN LIGASE RNF168;                        
 132:  2nps-C  5.4  2.9   79    79    4   MOLECULE: VESICLE-ASSOCIATED MEMBRANE PROTEIN 4;                     
 133:  4gkw-A  5.4  3.2   91   158   12   MOLECULE: SPINDLE ASSEMBLY ABNORMAL PROTEIN 6;                       
 134:  2ch7-A  5.4  2.5  107   309   14   MOLECULE: METHYL-ACCEPTING CHEMOTAXIS PROTEIN;                       
 135:  1fav-A  5.4  2.7   78    78    4   MOLECULE: HIV-1 ENVELOPE PROTEIN CHIMERA;                            
 136:  2v4h-A  5.4  6.0   91    98    7   MOLECULE: NF-KAPPA-B ESSENTIAL MODULATOR;                            
 137:  2p22-A  5.4  6.1  102   168    4   MOLECULE: SUPPRESSOR PROTEIN STP22 OF TEMPERATURE-SENSITIVE          
 138:  6iac-E  5.4 11.3  105   146    7   MOLECULE: PORTAL PROTEIN;                                            
 139:  4mvd-B  5.3  2.8   97   253   11   MOLECULE: CHOLINE-PHOSPHATE CYTIDYLYLTRANSFERASE A;                  
 140:  1nyh-A  5.3  1.6   76    76   11   MOLECULE: REGULATORY PROTEIN SIR4;                                   
 141:  8sjj-A  5.3  1.1   74    74   14   MOLECULE: SEPTIN-14;                                                 
 142:  5h07-D  5.3  4.7   78    78    5   MOLECULE: POLYUBIQUITIN-C;                                           
 143:  7k36-D  5.3  2.6   74    74    3   MOLECULE: SERINE/THREONINE-PROTEIN PHOSPHATASE 2A 65 KDA RE          
 144:  8tek-B  5.3  4.2  111   208   14   MOLECULE: DYNEIN REGULATORY COMPLEX PROTEIN 1/2 N-TERMINAL           
 145:  4dl0-K  5.3  5.3   97    97   11   MOLECULE: V-TYPE PROTON ATPASE SUBUNIT C;                            
 146:  2jee-A  5.2  2.9   77    78    8   MOLECULE: CELL DIVISION PROTEIN ZAPB;                                
 147:  3iv1-A  5.2  2.2   77    78    8   MOLECULE: TUMOR SUSCEPTIBILITY GENE 101 PROTEIN;                     
 148:  8th8-s  5.2  6.0   99   187    6   MOLECULE: DYNEIN REGULATORY COMPLEX PROTEIN 1/2 N-TERMINAL           
 149:  6yip-A  5.2  1.2   71    71    7   MOLECULE: KINESIN-LIKE PROTEIN KIF20A;                               
 150:  3vem-C  5.2  2.7   79    83    6   MOLECULE: HELICASE PROTEIN MOM1;                                     
 151:  3v6i-A  5.2  3.2   94   186   12   MOLECULE: V-TYPE ATP SYNTHASE SUBUNIT E;                             
 152:  7sqk-C  5.2  3.2  105   600    6   MOLECULE: HAUS AUGMIN-LIKE COMPLEX SUBUNIT 1;                        
 153:  4xa6-A  5.2 10.8  109   168    7   MOLECULE: GP7-MYH7(1777-1855)-EB1 CHIMERA PROTEIN;                   
 154:  6yjd-A  5.2  2.2   87   104    8   MOLECULE: CAPSID ASSEMBLY SCAFFOLDING PROTEIN,PRELAMIN-A/C;          
 155:  7x2e-A  5.1  5.8   87   163   10   MOLECULE: HARMONIN;                                                  
 156:  8amr-A  5.1  4.0   99   155    1   MOLECULE: TRIPARTITE MOTIF-CONTAINING PROTEIN 3;                     
 157:  6wsm-A  5.1  1.7   74    74   15   MOLECULE: SEPTIN-8;                                                  
 158:  6abo-B  5.1  2.4   77    77   16   MOLECULE: DNA REPAIR PROTEIN XRCC4;                                  
 159:  7o3x-B  5.1  5.3  108   215    3   MOLECULE: PROTEIN SLL0617;                                           
 160:  4lin-A  5.1  3.5   97   289   10   MOLECULE: TAIL NEEDLE PROTEIN GP26;                                  
 161:  6oei-A  5.1  6.3   93   243   12   MOLECULE: SPINDLE POLE BODY COMPONENT SPC42,SIGMA-54-DEPEND          
 162:  5cj1-A  5.1  2.1   82    98   10   MOLECULE: GP7-MYH7-(1526-1571) CHIMERA PROTEIN;                      
 163:  7apk-m  5.1  3.5   78   549    8   MOLECULE: THO COMPLEX SUBUNIT 1;                                     
 164:  3trt-A  5.1  3.2   75    75   11   MOLECULE: VIMENTIN;                                                  
 165:  5xau-E  5.1  2.0   72    72   10   MOLECULE: LAMININ SUBUNIT ALPHA-5;                                   
 166:  2xqh-A  5.1  4.2  102   258    9   MOLECULE: IMMUNOGLOBULIN-BINDING PROTEIN EIBD;                       
 167:  2doq-D  5.1  3.4   82    83    7   MOLECULE: CELL DIVISION CONTROL PROTEIN 31;                          
 168:  3b5n-C  5.1  2.2   70    70    7   MOLECULE: SYNAPTOBREVIN HOMOLOG 1;                                   
 169:  8th8-D  5.1  2.9  110   292    8   MOLECULE: DYNEIN REGULATORY COMPLEX PROTEIN 1/2 N-TERMINAL           
 170:  7o97-A  5.0  1.7   72    73    8   MOLECULE: HYPOTHETICAL PROTEIN UY81_C0065G0003 FROM CANDIDA          
 171:  5eof-A  5.0  3.9   74    74   14   MOLECULE: OPTINEURIN;                                                
 172:  5vpc-B  5.0  2.8   68    68    9   MOLECULE: PROTEIN FOSB;                                              
 173:  5wst-A  5.0  1.7   71    71   17   MOLECULE: UNCONVENTIONAL MYOSIN-VIIA;                                
 174:  3cvf-C  5.0  1.8   74    74    8   MOLECULE: HOMER PROTEIN HOMOLOG 3;                                   
 175:  6n6s-D  5.0  1.8   69    69    7   MOLECULE: TNFAIP3-INTERACTING PROTEIN 1;                             
 176:  4aj5-2  5.0  6.9   92   100    3   MOLECULE: SPINDLE AND KINETOCHORE-ASSOCIATED PROTEIN 1;              
 177:  4n5b-A  5.0  8.9   79   104    8   MOLECULE: PHOSPHOPROTEIN;                                            
 178:  3cve-A  5.0  2.0   68    68   10   MOLECULE: HOMER PROTEIN HOMOLOG 1;                                   
 179:  5hzp-A  4.9  2.8   71    71   10   MOLECULE: M PROTEIN, SEROTYPE 49;                                    
 180:  6cfz-D  4.9  2.1   72    73    6   MOLECULE: ASK1;                                                      
 181:  5mq4-C  4.9  2.8   79   117   13   MOLECULE: PROTEIN KINASE C-BINDING PROTEIN 1;                        
 182:  2ba2-A  4.9  4.4   81    81    5   MOLECULE: HYPOTHETICAL UPF0134 PROTEIN MPN010;                       
 183:  4l2w-D  4.9  2.1   68    68   10   MOLECULE: RHO-ASSOCIATED PROTEIN KINASE 1;                           
 184:  6l5j-A  4.9  4.4  109   208   15   MOLECULE: ROOTLETIN;                                                 
 185:  3iox-A  4.9  2.8   93   489    9   MOLECULE: AGI/II;                                                    
 186:  4aj5-B  4.9 10.9   85    87    9   MOLECULE: SPINDLE AND KINETOCHORE-ASSOCIATED PROTEIN 1;              
 187:  4dhx-A  4.9  2.4   72    72    3   MOLECULE: 80 KDA MCM3-ASSOCIATED PROTEIN;                            
 188:  5wlq-A  4.9  3.2   84   104    7   MOLECULE: CAPSID ASSEMBLY SCAFFOLDING PROTEIN,MYOSIN-7,MICR          
 189:  6cp3-Z  4.9  8.0  107   155    7   MOLECULE: ATP SYNTHASE SUBUNIT 9, MITOCHONDRIAL;                     
 190:  6h9m-A  4.9  3.4   84    94    4   MOLECULE: COILED-COIL DOMAIN-CONTAINING PROTEIN 90B, MITOCH          
 191:  5vpe-A  4.9  1.4   67    67    7   MOLECULE: PROTEIN FOSB;                                              
 192:  7bjs-A  4.9  2.0   69    69   10   MOLECULE: KINESIN HEAVY CHAIN;                                       
 193:  4hl8-A  4.9  8.2  103   782   11   MOLECULE: MAJOR VAULT PROTEIN;                                       
 194:  7s5u-B  4.9  3.8  109   180    9   MOLECULE: KINESIN-LIKE PROTEIN KLP61F;                               
 195:  7eqb-A  4.8  2.6   68    68   13   MOLECULE: KINESIN-LIKE PROTEIN;                                      
 196:  6otn-B  4.8  1.3   67    67    9   MOLECULE: TROPOMYOSIN ALPHA-3 CHAIN;                                 
 197:  1wt6-B  4.8  2.1   67    67    6   MOLECULE: MYOTONIN-PROTEIN KINASE;                                   
 198:  1gmj-A  4.8  2.4   65    65    9   MOLECULE: ATPASE INHIBITOR;                                          
 199:  5wq4-E  4.8  1.9   69    69    7   MOLECULE: UBIQUITIN;                                                 
 200:  2w83-C  4.8  2.6   67    67   13   MOLECULE: ADP-RIBOSYLATION FACTOR 6;                                 
 201:  7bv6-H  4.8  2.3   68    68   13   MOLECULE: VESICLE-ASSOCIATED MEMBRANE PROTEIN 8;                     
 202:  8at3-D  4.8  7.7  107   666    6   MOLECULE: HAUS AUGMIN-LIKE COMPLEX SUBUNIT 1;                        
 203:  4n21-C  4.8  5.6   89   124   12   MOLECULE: GP2 ECTODOMAIN;                                            
 204:  6v85-C  4.8  2.9   74    74    4   MOLECULE: RNA-DIRECTED RNA POLYMERASE L;                             
 205:  7nna-A  4.8  2.9  102   194   18   MOLECULE: KLEBICIN C ACTIVITY;                                       
 206:  7x5e-E  4.8  3.3   80   101    6   MOLECULE: TRANSCRIPTION FACTOR MAFG;                                 
 207:  7d2e-D  4.8  0.8   63    63    8   MOLECULE: LIPRIN-ALPHA-2;                                            
 208:  7c7y-C  4.8  2.2   67    67   10   MOLECULE: UNCHARACTERIZED PROTEIN;                                   
 209:  5kiu-A  4.8  5.7   75    76    8   MOLECULE: SELENOPROTEIN S;                                           
 210:  8hpo-D  4.8 10.0  109   165   10   MOLECULE: TRANSCRIPTIONAL REGULATORY PROTEIN UME1;                   
 211:  5wwl-N  4.8  5.6   72   155    7   MOLECULE: CENTROMERE PROTEIN MIS12;                                  
 212:  8ahl-C  4.8  4.7  110   234    6   MOLECULE: CRESCENTIN;                                                
 213:  4cg4-A  4.8  5.1  110   376    5   MOLECULE: PYRIN;                                                     
 214:  6cfz-C  4.7  4.4   74    79    8   MOLECULE: ASK1;                                                      
 215:  4rh7-A  4.7  7.6  119  3005    8   MOLECULE: GREEN FLUORESCENT PROTEIN/CYTOPLASMIC DYNEIN 2 HE          
 216:  6ewy-A  4.7  5.5  106   201   11   MOLECULE: PEPTIDOGLYCAN ENDOPEPTIDASE RIPA;                          
 217:  6wcj-B  4.7  3.3   76   109    9   MOLECULE: CLATHRIN HEAVY CHAIN 1;                                    
 218:  8tek-N  4.7  5.7  109   187    9   MOLECULE: DYNEIN REGULATORY COMPLEX PROTEIN 1/2 N-TERMINAL           
 219:  5mw9-A  4.7  3.1   66    66    8   MOLECULE: CENTROSOMIN;                                               
 220:  5omb-C  4.7  9.3   88    98   10   MOLECULE: REPLICATION FACTOR A PROTEIN 1;                            
 221:  2wz7-B  4.7  2.8   67    67    1   MOLECULE: UNCHARACTERIZED PROTEIN YBGF;                              
 222:  3n7n-B  4.7  2.8   84   164    7   MOLECULE: MONOPOLIN COMPLEX SUBUNIT CSM1;                            
 223:  7vhp-G  4.7  6.6   97   299    6   MOLECULE: ATP-DEPENDENT ZINC METALLOPROTEASE FTSH;                   
 224:  3qh9-A  4.7  2.0   66    66    8   MOLECULE: LIPRIN-BETA-2;                                             
 225:  7xfr-B  4.7  3.9   69    69    7   MOLECULE: ISOFORM 2 OF WD REPEAT DOMAIN PHOSPHOINOSITIDE-IN          
 226:  6obi-A  4.7  2.3   68    68   12   MOLECULE: MYOSIN-VI;                                                 
 227:  4e61-A  4.7  1.7   68    91    9   MOLECULE: PROTEIN BIM1;                                              
 228:  7jts-s  4.7  7.0   82   290   10   MOLECULE: RADIAL SPOKE PROTEIN 3;                                    
 229:  4w7y-A  4.7  1.3   64    64   16   MOLECULE: B-CELL RECEPTOR-ASSOCIATED PROTEIN 29;                     
 230:  5c9n-A  4.7  1.4   64    64    8   MOLECULE: GEMININ COILED-COIL DOMAIN-CONTAINING PROTEIN 1;           
 231:  5dfz-A  4.7  5.9   98   343    8   MOLECULE: VACUOLAR PROTEIN SORTING-ASSOCIATED PROTEIN 38;            
 232:  6j9r-B  4.7  3.9   94   126    7   MOLECULE: BRAIN TUMOR PROTEIN;                                       
 233:  7uw5-A  4.6 10.0   89   723    3   MOLECULE: MECHANOSENSITIVE CHANNEL MSCK;                             
 234:  2gv5-C  4.6  2.7   72    73    4   MOLECULE: CELL DIVISION CONTROL PROTEIN 31;                          
 235:  5toh-B  4.6  3.5   70    70    4   MOLECULE: POLYMERASE COFACTOR VP35;                                  
 236:  5cws-D  4.6  5.2   89   180    7   MOLECULE: SAB-158 FAB LIGHT CHAIN;                                   
 237:  8fck-H  4.6  6.1  104   218   10   MOLECULE: HAUS AUGMIN-LIKE COMPLEX SUBUNIT 1;                        
 238:  8fwj-A  4.6  4.8   87   552   11   MOLECULE: CIRCADIAN CLOCK PROTEIN KAIC;                              
 239:  6iak-F  4.6  2.9   71    71   14   MOLECULE: UNCHARACTERIZED PROTEIN;                                   
 240:  6fln-B  4.6  4.9  115   367    3   MOLECULE: E3 UBIQUITIN/ISG15 LIGASE TRIM25;                          
 241:  4n78-E  4.6  2.1   66    67    8   MOLECULE: CYTOPLASMIC FMR1-INTERACTING PROTEIN 1;                    
 242:  7njl-d  4.6  4.5  107   439   12   MOLECULE: ATP SYNTHASE SUBUNIT ALPHA;                                
 243:  2yo3-C  4.6  3.9   75   257    5   MOLECULE: GENERAL CONTROL PROTEIN GCN4, PUTATIVE INNER MEMB          
 244:  8bd7-M  4.6 10.6   98   164    6   MOLECULE: IFT88;                                                     
 245:  5ijn-G  4.5  4.6   86   171    5   MOLECULE: NUCLEAR PORE COMPLEX PROTEIN NUP155;                       
 246:  5d60-B  4.5  2.0   61    61    3   MOLECULE: PUTATIVE TRANSCRIPTION FACTOR;                             
 247:  3k29-A  4.5  3.5   95   162    9   MOLECULE: PUTATIVE UNCHARACTERIZED PROTEIN;                          
 248:  7wjt-B  4.5  1.9   60    60   13   MOLECULE: ISOFORM 2 OF TRANSMEMBRANE PROTEIN 266;                    
 249:  8th8-B  4.5  3.2  107   276    4   MOLECULE: DYNEIN REGULATORY COMPLEX PROTEIN 1/2 N-TERMINAL           
 250:  8ard-A  4.5  1.2   62    62   13   MOLECULE: UNCONVENTIONAL MYOSIN-VI;                                  
 251:  6v92-R  4.5  6.3   86   325    9   MOLECULE: ACTIN-RELATED PROTEIN 7;                                   
 252:  6znl-n  4.5  6.6   85   343    5   MOLECULE: ARP1 ACTIN RELATED PROTEIN 1 HOMOLOG A;                    
 253:  6vqi-I  4.5  2.6   64    64    9   MOLECULE: V-TYPE PROTON ATPASE SUBUNIT C 1;                          
 254:  5gmk-t  4.5  9.0   87   156    0   MOLECULE: PRE-MRNA-SPLICING FACTOR 8;                                
 255:  3m0d-C  4.5  2.0   63    63    5   MOLECULE: TNF RECEPTOR-ASSOCIATED FACTOR 2;                          
 256:  3zdo-F  4.5  2.8   65    65    3   MOLECULE: PHOSPHOPROTEIN;                                            
 257:  4c47-A  4.5  6.5   77   191   13   MOLECULE: INNER MEMBRANE LIPOPROTEIN;                                
 258:  3b5n-D  4.5  3.4   64    64   11   MOLECULE: SYNAPTOBREVIN HOMOLOG 1;                                   
 259:  2h8n-A  4.5  2.3   68    68    6   MOLECULE: HISTONE DEACETYLASE 4;                                     
 260:  3gn4-A  4.5  5.0   89   129    4   MOLECULE: MYOSIN-VI;                                                 
 261:  8tek-M  4.4  6.2   86   164   13   MOLECULE: DYNEIN REGULATORY COMPLEX PROTEIN 1/2 N-TERMINAL           
 262:  3m0d-A  4.4  2.3   63    63    5   MOLECULE: TNF RECEPTOR-ASSOCIATED FACTOR 2;                          
 263:  5wlz-C  4.4  5.7   91   206    7   MOLECULE: DNA REPAIR PROTEIN XRCC4,MYOSIN-7;                         
 264:  1h88-B  4.4  3.6   70    71   11   MOLECULE: CCAAT/ENHANCER BINDING PROTEIN BETA;                       
 265:  8ap7-l  4.4  2.1   63    65    3   MOLECULE: ATP SYNTHASE SUBUNIT A;                                    
 266:  8idc-E  4.4  3.6   75   300    9   MOLECULE: CELL DIVISION ATP-BINDING PROTEIN FTSE;                    
 267:  4m3l-A  4.4  1.2   60    60    7   MOLECULE: E3 UBIQUITIN-PROTEIN LIGASE TRIM63;                        
 268:  6yf5-A  4.4  4.3   81    89    9   MOLECULE: PRELAMIN-A/C,MICROTUBULE-ASSOCIATED PROTEIN RP/EB          
 269:  2nps-D  4.4  1.7   63    63    5   MOLECULE: VESICLE-ASSOCIATED MEMBRANE PROTEIN 4;                     
 270:  5ed9-B  4.4  2.6   72    72    7   MOLECULE: SUN DOMAIN-CONTAINING PROTEIN 2;                           
 271:  1gd2-E  4.4  2.8   65    65    6   MOLECULE: DNA (5'-                                                   
 272:  3lt6-F  4.4  2.3   63    63    6   MOLECULE: ADHESIN YADA;                                              
 273:  1m1j-D  4.4  4.4  102   194    6   MOLECULE: FIBRINOGEN ALPHA SUBUNIT;                                  
 274:  5ajs-B  4.4  1.5   64    64   13   MOLECULE: THAP DOMAIN-CONTAINING PROTEIN 11;                         
 275:  6ppb-l  4.4  6.5   81    83    9   MOLECULE: CAPSID VERTEX COMPONENT 1;                                 
 276:  8u95-A  4.4  4.2  108  1009    9   MOLECULE: MYOSIN HEAVY CHAIN, ISOFORM U;                             
 277:  7qoo-K  4.4 14.5  118   253    7   MOLECULE: CENTROMERE PROTEIN C;                                      
 278:  6jlb-C  4.4  3.5  110   256    7   MOLECULE: LAMIN A/C;                                                 
 279:  3hnw-A  4.3  2.1   86   128    3   MOLECULE: UNCHARACTERIZED PROTEIN;                                   
 280:  1s1c-Y  4.3  3.6   70    70   14   MOLECULE: TRANSFORMING PROTEIN RHOA;                                 
 281:  2zxx-B  4.3  4.7   71    78   10   MOLECULE: GEMININ;                                                   
 282:  4orh-H  4.3  3.5   78   142   12   MOLECULE: UBIQUITIN-CONJUGATING ENZYME E2 VARIANT 2;                 
 283:  3brt-D  4.3  2.4   62    62    6   MOLECULE: INHIBITOR OF NUCLEAR FACTOR KAPPA-B KINASE SUBUNI          
 284:  7d2h-D  4.3  1.3   60    60   12   MOLECULE: LIPRIN-ALPHA-2;                                            
 285:  5dol-B  4.3  1.8   61    62    7   MOLECULE: INITIATION-CONTROL PROTEIN YABA;                           
 286:  3jb9-i  4.3  7.5   95   161   16   MOLECULE: PRE-MRNA-SPLICING FACTOR SPP42;                            
 287:  3okq-A  4.3  5.9   86   125    6   MOLECULE: BUD SITE SELECTION PROTEIN 6;                              
 288:  5jvp-B  4.3  4.5   68    90   10   MOLECULE: CHIMERA PROTEIN OF CENTROMERE-ASSOCIATED PROTEIN           
 289:  7z47-D  4.3  3.6   72    87    1   MOLECULE: ADAPTOR PROTEIN;                                           
 290:  6iqe-A  4.3  1.8   59    59   12   MOLECULE: PROHIBITIN-2;                                              
 291:  3hrn-A  4.3  2.0   63    63   10   MOLECULE: TRANSIENT RECEPTOR POTENTIAL (TRP) CHANNEL                 
 292:  4nad-A  4.3  3.9   85   133   11   MOLECULE: REGULATION OF NUCLEAR PRE-MRNA DOMAIN-CONTAINING           
 293:  1m1j-B  4.2  6.5  101   402   11   MOLECULE: FIBRINOGEN ALPHA SUBUNIT;                                  
 294:  6lth-Q  4.2 18.3   77   105   14   MOLECULE: TRANSCRIPTION ACTIVATOR BRG1;                              
 295:  5mq0-t  4.2 10.3   88   438   11   MOLECULE: YEAST UBC4 GENE FOR UBIQUITIN-CONJUGATING ENZYME;          
 296:  5xau-C  4.2  4.7   70    70    7   MOLECULE: LAMININ SUBUNIT ALPHA-5;                                   
 297:  7bv6-B  4.2  1.4   61    61   10   MOLECULE: VESICLE-ASSOCIATED MEMBRANE PROTEIN 8;                     
 298:  5opt-P  4.2  5.3   80   249   11   MOLECULE: ACTIVATED PROTEIN KINASE C RECEPTOR, PUTATIVE;             
 299:  1z56-A  4.2  1.8   75    77    3   MOLECULE: LIGASE INTERACTING FACTOR 1;                               
 300:  1aa0-A  4.2  3.5   78   113    6   MOLECULE: FIBRITIN;                                                  
 301:  7emf-D  4.2  9.0  104   158   10   MOLECULE: MEDIATOR OF RNA POLYMERASE II TRANSCRIPTION SUBUN          
 302:  3wmi-A  4.2  2.1   57    57    5   MOLECULE: EIAV GP45 WILD TYPE;                                       
 303:  7eeb-C  4.2  4.6   80   278    5   MOLECULE: ENHANCED GREEN FLUORESCENT PROTEIN,CATION CHANNEL          
 304:  8g0q-B  4.2 14.3   90   230    3   MOLECULE: KINETOCHORE PROTEIN NDC80;                                 
 305:  6id0-s  4.2  3.2   67    67    9   MOLECULE: PRE-MRNA-PROCESSING-SPLICING FACTOR 8;                     
 306:  6ian-A  4.2 17.9  101   306   10   MOLECULE: INTRAFLAGELLAR TRANSPORT PROTEIN 74;                       
 307:  8bh1-D  4.2  8.9   79    85    8   MOLECULE: PROBABLE PEPTIDOGLYCAN GLYCOSYLTRANSFERASE FTSW;           
 308:  7qoo-U  4.2  4.9  100   186   12   MOLECULE: CENTROMERE PROTEIN C;                                      
 309:  4ke2-A  4.2  5.3   98   196   11   MOLECULE: TYPE I HYPERACTIVE ANTIFREEZE PROTEIN;                     
 310:  4om3-D  4.2  3.6   81   122    7   MOLECULE: TRANSDUCIN-LIKE ENHANCER PROTEIN 1;                        
 311:  6pse-A  4.1  2.9   67    78    9   MOLECULE: PROTEIN BICAUDAL D HOMOLOG 2;                              
 312:  5i50-B  4.1  8.1   79    96    6   MOLECULE: MYC PROTO-ONCOGENE PROTEIN;                                
 313:  3p8c-D  4.1  3.9   72   204    4   MOLECULE: CYTOPLASMIC FMR1-INTERACTING PROTEIN 1;                    
 314:  4mh6-A  4.1  2.4   87   159   11   MOLECULE: PUTATIVE TYPE III SECRETION PROTEIN YSCO;                  
 315:  7z36-B  4.1  5.5  102   446    5   MOLECULE: ENDOLYSIN,TRANSCRIPTION INTERMEDIARY FACTOR 1-BET          
 316:  8owi-A  4.1  1.7   55    55   13   MOLECULE: CENTROMERE-ASSOCIATED PROTEIN E;                           
 317:  3a6m-A  4.1  5.9   94   168   10   MOLECULE: PROTEIN GRPE;                                              
 318:  2b9b-B  4.1 12.9   78   482    8   MOLECULE: FUSION GLYCOPROTEIN F0;                                    
 319:  4aqr-D  4.1  0.9   57    57    5   MOLECULE: CALMODULIN-7;                                              
 320:  1urq-A  4.1  2.8   57    57    4   MOLECULE: M-TOMOSYN ISOFORM;                                         
 321:  4i1l-A  4.1  1.6   62    62   11   MOLECULE: FORKHEAD BOX PROTEIN P3;                                   
 322:  4yv4-C  4.1  1.9   57    57   12   MOLECULE: SPINDLE ASSEMBLY ABNORMAL PROTEIN 5;                       
 323:  6ff7-K  4.1  4.9   89   213    3   MOLECULE: RNA-BINDING MOTIF PROTEIN, X-LINKED 2;                     
 324:  8i4t-R  4.1  6.8   80   501    5   MOLECULE: ENVELOPMENT POLYPROTEIN;                                   
 325:  1joc-A  4.1  7.8   84   123    8   MOLECULE: EARLY ENDOSOMAL AUTOANTIGEN 1;                             
 326:  5mw9-H  4.1  2.2   57    57    7   MOLECULE: CENTROSOMIN;                                               
 327:  4pxj-B  4.1  2.1   57    57   14   MOLECULE: C-JUN-AMINO-TERMINAL KINASE-INTERACTING PROTEIN 3          
 328:  6zls-A  4.1  5.3   82   292    6   MOLECULE: HISTIDINE KINASE;                                          
 329:  6kn7-T  4.1 15.2   66   138    8   MOLECULE: ACTIN, ALPHA SKELETAL MUSCLE;                              
 330:  4cjd-A  4.1 18.4   80   123    8   MOLECULE: NADA;                                                      
 331:  4bwd-A  4.1  2.8   61    61    7   MOLECULE: SHORT COILED-COIL PROTEIN;                                 
 332:  8b4i-C  4.1  2.8   60    60    7   MOLECULE: MITOCHONDRIAL IMPORT RECEPTOR SUBUNIT TOM40;               
 333:  7nad-5  4.1 11.2   70   123    9   MOLECULE: 25S RRNA;                                                  
 334:  3e7k-H  4.0  1.5   56    56    5   MOLECULE: TRPM7 CHANNEL;                                             
 335:  5lsk-D  4.0  9.5   88   178    7   MOLECULE: PROTEIN MIS12 HOMOLOG;                                     
 336:  6wuc-K  4.0 16.1   83   235    5   MOLECULE: INNER KINETOCHORE SUBUNIT MCM16;                           
 337:  3s84-B  4.0  5.3  117   241    3   MOLECULE: APOLIPOPROTEIN A-IV;                                       
 338:  5t58-B  4.0 12.6   90   190    3   MOLECULE: KLLA0F02343P;                                              
 339:  8swd-A  4.0  1.0   54    54    7   MOLECULE: 2-OXOGLUTARATE:ACCEPTOR OXIDOREDUCTASE;                    
 340:  6un9-A  4.0  3.6   65    69   15   MOLECULE: UNCHARACTERIZED PROTEIN;                                   
 341:  3ajw-A  4.0  1.7   81   134    9   MOLECULE: FLAGELLAR FLIJ PROTEIN;                                    
 342:  3cl3-D  4.0  1.5   59    59    7   MOLECULE: ORF K13;                                                   
 343:  6gvw-F  4.0 21.6   86   320    8   MOLECULE: BRCA1-A COMPLEX SUBUNIT ABRAXAS 1;                         
 344:  2spc-A  3.9  2.5   72   107    4   MOLECULE: SPECTRIN;                                                  
 345:  3f1i-H  3.9  5.4   74    98    5   MOLECULE: HEPATOCYTE GROWTH FACTOR-REGULATED TYROSINE KINAS          
 346:  5nnv-D  3.9  3.2   90   252   14   MOLECULE: CHROMOSOME PARTITION PROTEIN SMC,CHROMOSOME PARTI          
 347:  1gl2-D  3.9  1.5   54    54    7   MOLECULE: ENDOBREVIN;                                                
 348:  7qtt-Y  3.9 13.2   84   306    8   MOLECULE: SPLICING FACTOR 3B SUBUNIT 3;                              
 349:  6cfz-G  3.9  3.0   56    56    7   MOLECULE: ASK1;                                                      
 350:  8ftk-A  3.9 15.0   94  1584    2   MOLECULE: 5'-3' RNA HELICASE-LIKE PROTEIN;                           
 351:  6od2-A  3.9  0.9   53    53    6   MOLECULE: SPINDLE POLE BODY COMPONENT SPC42;                         
 352:  6ian-C  3.9 19.4  100   432   13   MOLECULE: INTRAFLAGELLAR TRANSPORT PROTEIN 74;                       
 353:  6ucv-J  3.9  3.4   55    55    4   MOLECULE: MITOCHONDRIAL IMPORT RECEPTOR SUBUNIT TOM40;               
 354:  5chx-A  3.9  9.2   84   210    6   MOLECULE: XRCC4-MYH7-1590-1657;                                      
 355:  6gmh-Q  3.9  2.7   83   884    8   MOLECULE: RPB1;                                                      
 356:  1gl2-A  3.9  1.8   53    53    4   MOLECULE: ENDOBREVIN;                                                
 357:  5oqm-h  3.8  4.4   80   131    5   MOLECULE: DNA-DIRECTED RNA POLYMERASE II SUBUNIT RPB1;               
 358:  5m48-A  3.8  3.0   73   114    1   MOLECULE: REGULATOR OF TY1 TRANSPOSITION PROTEIN 103;                
 359:  7sgs-A  3.8  1.0   53    53   11   MOLECULE: TUBULIN ALPHA-1B CHAIN;                                    
 360:  6fpr-B  3.8  1.2   56    58    7   MOLECULE: SIGNAL RECOGNITION PARTICLE RECEPTOR FTSY;                 
 361:  5y06-A  3.8  8.2  101   235   10   MOLECULE: MSMEG_4306;                                                
 362:  5gna-B  3.8  2.2   56    56   13   MOLECULE: FLAGELLAR PROTEIN FLIT;                                    
 363:  6c0f-8  3.8  5.2   65    98   12   MOLECULE: SACCHAROMYCES CEREVISIAE S288C 35S PRE-RIBOSOMAL           
 364:  2n64-A  3.8  5.1   70    75    9   MOLECULE: SH3 DOMAIN-CONTAINING KINASE-BINDING PROTEIN 1;            
 365:  5odw-D  3.8  3.1   65   198   17   MOLECULE: FERRIPYOVERDINE RECEPTOR;                                  
 366:  6fai-G  3.8  6.7   74   232    9   MOLECULE: 40S RIBOSOMAL PROTEIN S27-A;                               
 367:  6w1s-W  3.8 17.5   81   118    5   MOLECULE: MEDIATOR OF RNA POLYMERASE II TRANSCRIPTION SUBUN          
 368:  6oit-F  3.8 11.6   69   342    9   MOLECULE: PROTEIN RDM1;                                              
 369:  6wbp-A  3.8  1.5   56    56   20   MOLECULE: SEPTIN-6;                                                  
 370:  4jzp-A  3.8  1.7   52    52    8   MOLECULE: B-CELL RECEPTOR-ASSOCIATED PROTEIN 31;                     
 371:  5xg2-A  3.8  4.1   89   237    4   MOLECULE: CHROMOSOME PARTITION PROTEIN SMC;                          
 372:  2x7r-C  3.7  3.4   58    58    2   MOLECULE: TRANSMEMBRANE PROTEIN GP41;                                
 373:  1eq7-A  3.7  1.9   56    56    2   MOLECULE: OUTER MEMBRANE LIPOPROTEIN;                                
 374:  7x5e-B  3.7  2.7   67   106    7   MOLECULE: TRANSCRIPTION FACTOR MAFG;                                 
 375:  4ox0-B  3.7 17.3   76    95    9   MOLECULE: DEVELOPMENTAL PROTEIN SEPALLATA 3;                         
 376:  7zm8-W  3.7  8.6   76   101   12   MOLECULE: NADH-UBIQUINONE OXIDOREDUCTASE CHAIN 1;                    
 377:  8tek-O  3.7  4.0   73   178    5   MOLECULE: DYNEIN REGULATORY COMPLEX PROTEIN 1/2 N-TERMINAL           
 378:  8pbz-A  3.7  6.4   93  1003   10   MOLECULE: MGP-OPERON PROTEIN 3;                                      
 379:  5yfp-C  3.7  4.0   79   790   11   MOLECULE: EXOCYST COMPLEX COMPONENT SEC3;                            
 380:  6b85-A  3.7  2.7   62   215    5   MOLECULE: TMHC4_R;                                                   
 381:  8pbz-B  3.7  4.5   83  1380    8   MOLECULE: MGP-OPERON PROTEIN 3;                                      
 382:  6tda-L  3.7 32.0  104   596    7   MOLECULE: HISTONE H3.2;                                              
 383:  7bb3-A  3.7  1.7   54    54    7   MOLECULE: SURVIVAL MOTOR NEURON-LIKE PROTEIN 1,SURVIVAL MOT          
 384:  8tek-A  3.7  7.0  105   200    8   MOLECULE: DYNEIN REGULATORY COMPLEX PROTEIN 1/2 N-TERMINAL           
 385:  4jol-A  3.7  3.6   60    60    7   MOLECULE: PROTEIN CBFA2T1;                                           
 386:  3opc-B  3.7  3.8   80   131    8   MOLECULE: UNCHARACTERIZED PROTEIN;                                   
 387:  4jio-B  3.7  8.9   66   320    6   MOLECULE: BRO1;                                                      
 388:  2p2u-B  3.7 22.8   81   153    6   MOLECULE: HOST-NUCLEASE INHIBITOR PROTEIN GAM, PUTATIVE;             
 389:  5mg8-A  3.7  3.3   60   282    7   MOLECULE: STRUCTURAL MAINTENANCE OF CHROMOSOMES PROTEIN 5;           
 390:  5wkq-A  3.6  3.3   85   166   13   MOLECULE: INVASIN IPAB;                                              
 391:  5cx2-A  3.6  2.5   54    55   13   MOLECULE: CORONIN;                                                   
 392:  5n9j-D  3.6 13.5   85   135    7   MOLECULE: MEDIATOR OF RNA POLYMERASE II TRANSCRIPTION SUBUN          
 393:  1n73-C  3.6  4.6   67   322    3   MOLECULE: FIBRIN ALPHA-1 CHAIN;                                      
 394:  5oqm-n  3.6 12.9   79   136    6   MOLECULE: DNA-DIRECTED RNA POLYMERASE II SUBUNIT RPB1;               
 395:  3nmd-A  3.6  3.0   53    53    2   MOLECULE: CGMP DEPENDENT PROTEIN KINASE;                             
 396:  6cfz-I  3.6 10.0   87   106    8   MOLECULE: ASK1;                                                      
 397:  3swf-B  3.6  2.5   56    58    4   MOLECULE: CGMP-GATED CATION CHANNEL ALPHA-1;                         
 398:  3wuv-Q  3.6  2.3   57    62    9   MOLECULE: CENTROSOMAL PROTEIN OF 55 KDA;                             
 399:  8hhf-B  3.6  7.5   74    89    9   MOLECULE: CELL DIVISION PROTEIN FTSQ;                                
 400:  2w6a-A  3.6  2.9   57    61   14   MOLECULE: ARF GTPASE-ACTIVATING PROTEIN GIT1;                        
 401:  2e50-P  3.6  8.4   85   186    9   MOLECULE: PROTEIN SET;                                               
 402:  7w91-A  3.6  1.5   53    53   11   MOLECULE: CENTROSOMAL PROTEIN OF 63 KDA;                             
 403:  7x6g-D  3.6  3.4   80   152    6   MOLECULE: QUORUM-SENSING REGULATOR PROTEIN G;                        
 404:  7dgx-B  3.6  1.2   50    50    8   MOLECULE: CORONIN;                                                   
 405:  3eff-K  3.6  3.9   83   139    2   MOLECULE: FAB;                                                       
 406:  3g43-E  3.6 11.2   68    68    6   MOLECULE: CALMODULIN;                                                
 407:  1gk6-A  3.6  1.8   52    55   10   MOLECULE: VIMENTIN;                                                  
 408:  7nvr-n  3.6 12.4   89   132   11   MOLECULE: TFIIH BASAL TRANSCRIPTION FACTOR COMPLEX HELICASE          
 409:  5c1f-A  3.6  3.8  100   298    4   MOLECULE: SEPTATION PROTEIN IMP2;                                    
 410:  7emf-G  3.6  3.9   78   161    6   MOLECULE: MEDIATOR OF RNA POLYMERASE II TRANSCRIPTION SUBUN          
 411:  3hgf-A  3.5  1.8   71    98    4   MOLECULE: RHOPTRY PROTEIN FRAGMENT;                                  
 412:  7lhe-A  3.5  4.2   80  2222    6   MOLECULE: INOSITOL 1,4,5-TRISPHOSPHATE RECEPTOR TYPE 1;              
 413:  6cko-C  3.5  2.8   50    50    8   MOLECULE: PROTEIN AF-10;                                             
 414:  7aw7-D  3.5  2.9   68    93   13   MOLECULE: HAPB;                                                      
 415:  8th8-A  3.5  2.8  106   290    7   MOLECULE: DYNEIN REGULATORY COMPLEX PROTEIN 1/2 N-TERMINAL           
 416:  1deb-A  3.5  1.9   53    54    2   MOLECULE: ADENOMATOUS POLYPOSIS COLI PROTEIN;                        
 417:  6v9z-A  3.5 19.2   66   715   14   MOLECULE: ABC-TYPE BACTERIOCIN TRANSPORTER;                          
 418:  6cfz-H  3.5  2.5   54    55    4   MOLECULE: ASK1;                                                      
 419:  7vpx-J  3.5  4.5   54    54    7   MOLECULE: SPLICING FACTOR 3A SUBUNIT 2;                              
 420:  1ezj-A  3.5  3.0   72   114    7   MOLECULE: NUCLEOCAPSID PHOSPHOPROTEIN;                               
 421:  3l4f-A  3.5  3.0   60    61   10   MOLECULE: RHO GUANINE NUCLEOTIDE EXCHANGE FACTOR 7;                  
 422:  4b86-B  3.5  1.4   51    51    0   MOLECULE: MALE-SPECIFIC LETHAL 1 HOMOLOG;                            
 423:  4p1m-B  3.5  2.2   61   107    5   MOLECULE: CELL DIVISION PROTEIN ZAPA;                                
 424:  7f3t-A  3.5 26.4   91   330    2   MOLECULE: TRANSMEMBRANE PROTEIN 120A;                                
 425:  3efg-A  3.5  1.6   51    51    6   MOLECULE: PROTEIN SLYX HOMOLOG;                                      
 426:  4r0r-A  3.5  0.7   48    48   13   MOLECULE: EBOIZN21;                                                  
 427:  5gox-A  3.5  5.8   75   181    7   MOLECULE: DNA REPAIR PROTEIN RAD50;                                  
 428:  7xyz-B  3.5  3.5   93   456    9   MOLECULE: TRIPARTITE MOTIF-CONTAINING PROTEIN 72;                    
 429:  7wkk-I  3.5  5.4   90   171    6   MOLECULE: MGC83295 PROTEIN;                                          
 430:  8ia3-E  3.5  7.8   84   111   10   MOLECULE: UPSTREAM STIMULATORY FACTOR 2;                             
 431:  1dh3-A  3.4  1.7   55    55   15   MOLECULE: DNA (5'-                                                   
 432:  4gkg-A  3.4  2.0   52    52    4   MOLECULE: C4-DICARBOXYLATE TRANSPORT SENSOR PROTEIN DCTB;            
 433:  4v1a-o  3.4  4.2   65    94    3   MOLECULE: MITORIBOSOMAL PROTEIN ML37, MRPL37;                        
 434:  1ifk-A  3.4  3.5   51    51   10   MOLECULE: INOVIRUS;                                                  
 435:  7pkq-h  3.4  9.1   82   351    7   MOLECULE: MS35;                                                      
 436:  1n2d-C  3.4  1.7   48    48    6   MOLECULE: MYOSIN LIGHT CHAIN;                                        
 437:  7mge-B  3.4  7.6   65   442    8   MOLECULE: WD REPEAT-CONTAINING PROTEIN 41;                           
 438:  2pjw-V  3.4  4.6   69    91    9   MOLECULE: UNCHARACTERIZED PROTEIN YHL002W;                           
 439:  5oxf-A  3.4  3.5   78   703    5   MOLECULE: GTP-BINDING PROTEIN;                                       
 440:  3h7x-E  3.4  1.9   52    53   10   MOLECULE: ADHESIN YADA;                                              
 441:  7lhf-A  3.4  4.3   80  2123    5   MOLECULE: INOSITOL 1,4,5-TRISPHOSPHATE RECEPTOR TYPE 1;              
 442:  1ifl-A  3.4  3.1   53    53    9   MOLECULE: INOVIRUS;                                                  
 443:  2z5h-A  3.4  1.8   49    49   14   MOLECULE: GENERAL CONTROL PROTEIN GCN4 AND TROPOMYOSIN ALPH          
 444:  8ce1-d  3.4  4.7   61    68   11   MOLECULE: CYTOCHROME C BIOGENESIS ATP-BINDING EXPORT PROTEI          
 445:  7zwc-d  3.4  1.7   51    52    8   MOLECULE: TRANSCRIPTION INITIATION FACTOR IIB;                       
 446:  4c7n-B  3.4  1.6   51    51    8   MOLECULE: MICROPHTHALMIA ASSOCIATED TRANSCRIPTION FACTOR;            
 447:  5j9u-G  3.4 20.0   72   297    7   MOLECULE: HISTONE ACETYLTRANSFERASE ESA1;                            
 448:  5vr2-A  3.4  1.4   49    50    4   MOLECULE: MYOCILIN;                                                  
 449:  5o9z-Q  3.4  6.6   65    75    5   MOLECULE: PRE-MRNA-PROCESSING-SPLICING FACTOR 8;                     
 450:  8fck-E  3.4 10.4   97   222   11   MOLECULE: HAUS AUGMIN-LIKE COMPLEX SUBUNIT 1;                        
 451:  7ug2-A  3.4  1.7   49    49   12   MOLECULE: TRIPARTITE MOTIF-CONTAINING PROTEIN 75;                    
 452:  2efl-A  3.4  3.7  104   281   10   MOLECULE: FORMIN-BINDING PROTEIN 1;                                  
 453:  5n9j-E  3.4  7.0   87   201   11   MOLECULE: MEDIATOR OF RNA POLYMERASE II TRANSCRIPTION SUBUN          
 454:  4x01-C  3.3  2.4   50    50    4   MOLECULE: DNA BINDING CTP1;                                          
 455:  8etc-F  3.3 14.7   54   218    9   MOLECULE: RNA (2151-MER);                                            
 456:  4jle-B  3.3 12.6   62   159    5   MOLECULE: PHIST;                                                     
 457:  7eqc-J  3.3  4.5   73   109    5   MOLECULE: CYTOKINESIS DEFECT;                                        
 458:  5mg8-B  3.3  5.3   80   264    5   MOLECULE: STRUCTURAL MAINTENANCE OF CHROMOSOMES PROTEIN 5;           
 459:  7o41-E  3.3  5.6   59   188    5   MOLECULE: TRWM PROTEIN;                                              
 460:  3he5-A  3.3  0.8   47    47    9   MOLECULE: SYNZIP1;                                                   
 461:  4aj5-T  3.3  7.5   79   110    6   MOLECULE: SPINDLE AND KINETOCHORE-ASSOCIATED PROTEIN 1;              
 462:  7wmp-a  3.3  3.4   82   559   11   MOLECULE: PORTAL PROTEIN;                                            
 463:  3na7-A  3.3 12.5  100   237    9   MOLECULE: HP0958;                                                    
 464:  6ird-B  3.3  3.0   95   254    6   MOLECULE: 1-PHOSPHATIDYLINOSITOL 4,5-BISPHOSPHATE PHOSPHODI          
 465:  2b5u-A  3.3  8.6  103   470    6   MOLECULE: COLICIN E3;                                                
 466:  7vdv-A  3.2 21.7   99   809    9   MOLECULE: HISTONE H4;                                                
 467:  6crd-A  3.2  5.3   75   438    8   MOLECULE: TETRABRACHION,NEURAMINIDASE;                               
 468:  8gl3-A  3.2  1.7   48   189    8   MOLECULE: PRLB-519;                                                  
 469:  7txi-A  3.2  4.1   71   196    6   MOLECULE: PROBABLE FLAGELLIN 1;                                      
 470:  4r4l-C  3.2  1.5   49    49    6   MOLECULE: CGMP-DEPENDENT PROTEIN KINASE 1;                           
 471:  6rlb-A  3.2  4.6   75   969    4   MOLECULE: O6-ALKYLGUANINE-DNA ALKYLTRANSFERASE MUTANT,DYNC2          
 472:  5y2h-A  3.2  2.0   48    48    8   MOLECULE: NONSTRUCTURAL PROTEIN 4;                                   
 473:  4tn3-B  3.2  6.7  107   362    7   MOLECULE: TRIM5/CYCLOPHILIN A FUSION PROTEIN/T4 LYSOZYME CH          
 474:  4cgb-B  3.2  1.2   45    45   11   MOLECULE: ECHINODERM MICROTUBULE-ASSOCIATED PROTEIN-LIKE 2;          
 475:  6hu9-i  3.2  4.0   53    55    4   MOLECULE: CYTOCHROME B-C1 COMPLEX SUBUNIT 1, MITOCHONDRIAL;          
 476:  6akl-A  3.2  2.2   50    52    2   MOLECULE: SUPPRESSOR OF IKBKE 1;                                     
 477:  3he5-B  3.2  2.5   48    48   21   MOLECULE: SYNZIP1;                                                   
 478:  6r7i-G  3.2  4.8   68   215    7   MOLECULE: COP9 SIGNALOSOME COMPLEX SUBUNIT 1;                        
 479:  6gmh-M  3.2  3.3   72   991    8   MOLECULE: RPB1;                                                      
 480:  8hpo-H  3.2  5.8   63   233    6   MOLECULE: TRANSCRIPTIONAL REGULATORY PROTEIN UME1;                   
 481:  7egm-H  3.2 10.7   92   388   11   MOLECULE: TRANSCRIPTION REGULATORY PROTEIN SNF2;                     
 482:  8e4g-a  3.2  2.6   67   127    7   MOLECULE: PORTAL PROTEIN;                                            
 483:  4wpc-B  3.2  4.0   96   288    4   MOLECULE: RHO GTPASE-ACTIVATING PROTEIN RGD1;                        
 484:  5t58-A  3.2  7.7   81   233    5   MOLECULE: KLLA0F02343P;                                              
 485:  5vo5-A  3.2  4.6   76   179    9   MOLECULE: COILED-COIL AND C2 DOMAIN-CONTAINING PROTEIN 1-LI          
 486:  6ikn-A  3.2  4.3   91   305    3   MOLECULE: GROWTH ARREST-SPECIFIC PROTEIN 7;                          
 487:  8c5v-I  3.2  4.4  104   516    6   MOLECULE: CHEMOTAXIS PROTEIN CHEA;                                   
 488:  7wtx-t  3.1  2.9   56   132    7   MOLECULE: 18S RRNA;                                                  
 489:  7d8t-A  3.1 19.9   83   199   14   MOLECULE: DNA (5'-                                                   
 490:  7f1m-A  3.1 26.0   52   394   10   MOLECULE: NUCLEOPROTEIN;                                             
 491:  5iun-E  3.1  2.3   64   220    8   MOLECULE: SENSOR HISTIDINE KINASE DESK;                              
 492:  6akm-A  3.1  2.0   47    47    4   MOLECULE: SUPPRESSOR OF IKBKE 1;                                     
 493:  1y9b-A  3.1  7.5   59    81   10   MOLECULE: CONSERVED HYPOTHETICAL PROTEIN;                            
 494:  6j6q-F  3.1 18.3   56   161   11   MOLECULE: PRE-MRNA-SPLICING FACTOR 8;                                
 495:  5gw1-C  3.1  5.6   56   176    9   MOLECULE: SORTING NEXIN-16;                                          
 496:  3fga-D  3.1  1.6   47    47    6   MOLECULE: SERINE/THREONINE-PROTEIN PHOSPHATASE 2A 65 KDA RE          
 497:  8ixk-E  3.1  8.2   78   109    4   MOLECULE: ATTACHMENT PROTEIN G3P;                                    
 498:  8th8-L  3.1 23.3   84   862    7   MOLECULE: DYNEIN REGULATORY COMPLEX PROTEIN 1/2 N-TERMINAL           
 499:  4cvo-A  3.1  4.5   58    69    5   MOLECULE: DNA EXCISION REPAIR PROTEIN ERCC-6;                        
 500:  7wkk-A  3.1  9.5   78  1684    6   MOLECULE: MGC83295 PROTEIN;                                          
 501:  4m8m-B  3.1  6.6   81   574    9   MOLECULE: GCN4 COILED-COIL FUSED ZEBRAFISH PLEXINC1;                 
 502:  7w5a-2  3.1  4.8   74   123   19   MOLECULE: PRE-MRNA-PROCESSING-SPLICING FACTOR 8;                     
 503:  5yr0-B  3.1  1.1   44    44   14   MOLECULE: BECLIN-1;                                                  
 504:  4r8g-E  3.1  3.2   73   324   16   MOLECULE: UNCONVENTIONAL MYOSIN-IC;                                  
 505:  7emf-K  3.1 11.6   72   112    7   MOLECULE: MEDIATOR OF RNA POLYMERASE II TRANSCRIPTION SUBUN          
 506:  6kn7-U  3.1  6.1   70   170    6   MOLECULE: ACTIN, ALPHA SKELETAL MUSCLE;                              
 507:  6ocf-B  3.1  2.0   49    49    2   MOLECULE: TUBULINYL-TYR CARBOXYPEPTIDASE 1;                          
 508:  5y88-U  3.1  5.9   67   488    4   MOLECULE: PRE-MRNA-SPLICING FACTOR 8;                                
 509:  4xyp-A  3.1  1.3   53    70    4   MOLECULE: FUSION PROTEIN;                                            
 510:  8g3a-D  3.0  7.5   97   334    8   MOLECULE: BACITRACIN EXPORT PERMEASE PROTEIN BCEB;                   
 511:  3e98-A  3.0  9.5   61   178    5   MOLECULE: GAF DOMAIN OF UNKNOWN FUNCTION;                            
 512:  4tt0-B  3.0  7.4   73   131   10   MOLECULE: DENEDDYLASE;                                               
 513:  3jav-A  3.0  5.0   66   868   11   MOLECULE: INOSITOL 1,4,5-TRISPHOSPHATE RECEPTOR TYPE 1;              
 514:  3ci9-B  3.0  1.3   45    45    9   MOLECULE: HEAT SHOCK FACTOR-BINDING PROTEIN 1;                       
 515:  6akm-B  3.0  1.6   46    46   13   MOLECULE: SUPPRESSOR OF IKBKE 1;                                     
 516:  2kes-A  3.0  3.0   48    48   10   MOLECULE: SYNPHILIN-1;                                               
 517:  5al6-A  3.0  1.4   44    44    5   MOLECULE: ANASTRAL SPINDLE 2;                                        
 518:  3zid-A  3.0  4.9   68   360    9   MOLECULE: TUBULIN/FTSZ, GTPASE;                                      
 519:  8iw0-A  3.0  2.5   61    84    8   MOLECULE: LIPRIN-BETA-1,KN MOTIF AND ANKYRIN REPEAT DOMAIN-          
 520:  3qwe-A  3.0  3.5   93   260    4   MOLECULE: GEM-INTERACTING PROTEIN;                                   
 521:  1am9-C  3.0  7.3   65    82    5   MOLECULE: DNA (5'-                                                   
 522:  5nen-A  3.0  5.4   95   266    8   MOLECULE: LIPASE C;                                                  
 523:  3bk6-A  3.0 14.5   86   170    6   MOLECULE: PH STOMATIN;                                               
 524:  2qfa-B  3.0  3.5   54    62    7   MOLECULE: BACULOVIRAL IAP REPEAT-CONTAINING PROTEIN 5;               
 525:  6dnq-E  3.0  2.3   54    54    6   MOLECULE: BZIP FACTOR;                                               
 526:  1lj2-B  3.0  8.4   74   110    8   MOLECULE: NONSTRUCTURAL RNA-BINDING PROTEIN 34;                      
 527:  7eep-A  3.0  9.8   83   529    7   MOLECULE: PAM1 PORTAL PROTEINS;                                      
 528:  1cii-A  3.0  5.8  105   602    5   MOLECULE: COLICIN IA;                                                
 529:  6ku5-B  2.9  6.5   61   207    3   MOLECULE: TRAF5;                                                     
 530:  6vjy-B  2.9 12.3   55   280    2   MOLECULE: ERAD-ASSOCIATED E3 UBIQUITIN-PROTEIN LIGASE HRD1;          
 531:  1ifm-A  2.9  2.3   46    46    9   MOLECULE: INOVIRUS;                                                  
 532:  5vjx-H  2.9  2.2   49    51   12   MOLECULE: CLOCK-INTERACTING PACEMAKER;                               
 533:  7ekn-F  2.9  0.6   42    42    7   MOLECULE: IPEP;                                                      
 534:  6jxr-n  2.9  6.9   65   287    8   MOLECULE: T-CELL SURFACE GLYCOPROTEIN CD3 ZETA CHAIN;                
 535:  7jnc-A  2.9  9.7   71   287    8   MOLECULE: PROTON-ACTIVATED CHLORIDE CHANNEL;                         
 536:  7qen-D  2.9 25.6   60  1050    7   MOLECULE: DNA (35-MER);                                              
 537:  5tfy-A  2.9  4.9   66   164    8   MOLECULE: FLAGELLIN;                                                 
 538:  7bw0-R  2.9 19.2   63   280   10   MOLECULE: SOLUBLE CYTOCHROME B562,G-PROTEIN COUPLED BILE AC          
 539:  7sfy-B  2.9  1.7   44    44   14   MOLECULE: PROTEIN MIS18-ALPHA;                                       
 540:  8dr5-A  2.9 22.2   77   646    4   MOLECULE: REPLICATION FACTOR C SUBUNIT 1;                            
 541:  6rx3-C  2.9  2.9   60    99    5   MOLECULE: SYNCYTIN-2;                                                
 542:  3vn0-B  2.9  2.5   46    49    2   MOLECULE: VOLTAGE-GATED HYDROGEN CHANNEL 1;                          
 543:  4u6u-D  2.9  8.5   76   283    5   MOLECULE: COG7;                                                      
 544:  7pgg-A  2.9  3.7   77   147   12   MOLECULE: ION TRANSPORT PROTEIN;                                     
 545:  6k2j-B  2.9 19.7   57    83   11   MOLECULE: UPF0335 PROTEIN CCNA_03428;                                
 546:  5j0l-A  2.9  2.5   45   130    4   MOLECULE: DESIGNED PROTEIN 3L6HC2_2;                                 
 547:  8ebw-H  2.9 18.1   99   532    7   MOLECULE: TFIIH BASAL TRANSCRIPTION FACTOR COMPLEX HELICASE          
 548:  8c8q-I  2.9  1.9   52    55    8   MOLECULE: CYTOCHROME C OXIDASE SUBUNIT 1;                            
 549:  3lvg-D  2.9  7.0   92   180    9   MOLECULE: CLATHRIN HEAVY CHAIN 1;                                    
 550:  6z6o-C  2.9  3.8  103   548    8   MOLECULE: HISTONE DEACETYLASE HDA1;                                  
 551:  7jw1-e  2.9 11.1  101   235    9   MOLECULE: CAPSID PROTEINS;                                           
 552:  5lsj-A  2.8  4.9   79   199    8   MOLECULE: PROTEIN MIS12 HOMOLOG;                                     
 553:  5z7g-C  2.8  1.8   43    43    2   MOLECULE: TAX1-BINDING PROTEIN 1;                                    
 554:  8pht-A  2.8  8.2   51   111    4   MOLECULE: SCAFFOLD PROTEIN;                                          
 555:  8qfs-A  2.8 36.0   94  1183    4   MOLECULE: ELONGATION FACTOR TU;                                      
 556:  3mud-C  2.8  0.7   41    41    2   MOLECULE: DNA REPAIR PROTEIN XRCC4,TROPOMYOSIN ALPHA-1 CHAI          
 557:  8au0-B  2.8  0.9   41    41   10   MOLECULE: SUN DOMAIN-CONTAINING PROTEIN 1;                           
 558:  7ofq-b  2.8  6.1   63   213    5   MOLECULE: ARCHAELLIN;                                                
 559:  2oqq-A  2.8  1.2   42    42    5   MOLECULE: TRANSCRIPTION FACTOR HY5;                                  
 560:  7zu0-C  2.8 22.0   88   842    5   MOLECULE: E3 UBIQUITIN-PROTEIN LIGASE PEP5;                          
 561:  6odm-B  2.8  1.3   48    48    4   MOLECULE: MAJOR CAPSID PROTEIN;                                      
 562:  1go4-G  2.8  8.5   67   100    9   MOLECULE: MITOTIC SPINDLE ASSEMBLY CHECKPOINT PROTEIN MAD2A          
 563:  3m9b-A  2.8  4.8   64   186    9   MOLECULE: PROTEASOME-ASSOCIATED ATPASE;                              
 564:  8bd7-G  2.8  5.2   67   205    6   MOLECULE: IFT88;                                                     
 565:  7yo3-B  2.8 11.1   67   262    1   MOLECULE: CALCIUM-ACTIVATED POTASSIUM CHANNEL SUBUNIT ALPHA          
 566:  2xus-A  2.8  0.9   41    41   12   MOLECULE: BREAST CANCER METASTASIS-SUPPRESSOR 1;                     
 567:  7b5t-A  2.8 11.9   76   211    4   MOLECULE: GNTR FAMILY TRANSCRIPTIONAL REGULATOR;                     
 568:  3rk3-E  2.8  2.6   49    50    6   MOLECULE: VAMP2;                                                     
 569:  3oa7-A  2.8  2.9   67   193    4   MOLECULE: HEAD MORPHOGENESIS PROTEIN, CHAOTIC NUCLEAR MIGRA          
 570:  7yov-E  2.8  5.4   63   158   10   MOLECULE: NDV P PROTEIN;                                             
 571:  3g9r-A  2.8  1.1   42    42   12   MOLECULE: FUSION COMPLEX OF HIV-1 ENVELOPE GLYCOPROTEIN AND          
 572:  6o9l-3  2.8  5.7   82   309    7   MOLECULE: DNA-DIRECTED RNA POLYMERASE II SUBUNIT RPB1;               
 573:  3he4-B  2.8  2.1   44    44    5   MOLECULE: SYNZIP6;                                                   
 574:  5hud-E  2.8  1.6   45    84    9   MOLECULE: 3-DEOXY-D-ARABINO-HEPTULOSONATE 7-PHOSPHATE (DAHP          
 575:  6w1s-Q  2.8  6.4   71   131   11   MOLECULE: MEDIATOR OF RNA POLYMERASE II TRANSCRIPTION SUBUN          
 576:  5jvu-A  2.8  2.9   54    76    7   MOLECULE: CHIMERA PROTEIN OF KINESIN HEAVY CHAIN AND MICROT          
 577:  7yfv-B  2.8  3.0   47    50    6   MOLECULE: PROTEIN FANTOM;                                            
 578:  4tql-B  2.8  4.0   83   235    2   MOLECULE: THREE HELIX BUNDLE;                                        
 579:  6xky-A  2.8  4.6   95   271    7   MOLECULE: FLAGELLIN;                                                 
 580:  7zu0-E  2.7 18.1   81   343    2   MOLECULE: E3 UBIQUITIN-PROTEIN LIGASE PEP5;                          
 581:  5ucg-A  2.7  3.4   58   345    3   MOLECULE: STAGE II SPORULATION PROTEIN E;                            
 582:  7rtn-A  2.7 11.6   60   270    7   MOLECULE: OUTER CAPSID PROTEIN VP5;                                  
 583:  5jeq-A  2.7  3.0   77   227    4   MOLECULE: NITRATE/NITRITE SENSOR PROTEIN NARQ;                       
 584:  4q9u-A  2.7  5.6   80   303    5   MOLECULE: RAB5 GDP/GTP EXCHANGE FACTOR;                              
 585:  6bpz-A  2.7 15.8   82   900    5   MOLECULE: PIEZO-TYPE MECHANOSENSITIVE ION CHANNEL COMPONENT          
 586:  7ty0-C  2.7  2.4   57   488    2   MOLECULE: GLYCOPROTEIN G;                                            
 587:  6iva-B  2.7  1.3   42    42    0   MOLECULE: OXALOACETATE DECARBOXYLASE BETA CHAIN;                     
 588:  7edp-B  2.7  1.1   40    40   13   MOLECULE: HISTONE-LYSINE N-METHYLTRANSFERASE, H3 LYSINE-79           
 589:  2vrs-C  2.7  2.7   49   210    2   MOLECULE: SIGMA-C CAPSID PROTEIN;                                    
 590:  5ibw-C  2.7  2.2   43    43    7   MOLECULE: CALCIUM-BINDING EF-HAND DOMAIN-CONTAINING PROTEIN          
 591:  1jek-A  2.7  1.0   40    40   10   MOLECULE: ENV POLYPROTEIN;                                           
 592:  7qcd-A  2.7  5.3  106  1028    6   MOLECULE: STRUCTURAL MAINTENANCE OF CHROMOSOMES PROTEIN 5;           
 593:  5ew5-A  2.7  7.3   80   490    9   MOLECULE: COLICIN-E9;                                                
 594:  1usd-A  2.6  2.4   41    41    7   MOLECULE: VASODILATOR-STIMULATED PHOSPHOPROTEIN;                     
 595:  7a48-B  2.6  1.3   40    40   20   MOLECULE: NANOBODY 49;                                               
 596:  7zu0-F  2.6 12.3   66   112    9   MOLECULE: E3 UBIQUITIN-PROTEIN LIGASE PEP5;                          
 597:  5i9e-H  2.6  1.6   44    44    5   MOLECULE: ACTIN-RELATED PROTEIN 4;                                   
 598:  7yfu-A  2.6  2.0   44    44    9   MOLECULE: PROTEIN FANTOM;                                            
 599:  2ifo-A  2.6  1.9   46    46    4   MOLECULE: INOVIRUS;                                                  
 600:  1fbm-A  2.6  2.3   46    46    9   MOLECULE: PROTEIN (CARTILAGE OLIGOMERIC MATRIX PROTEIN);             
 601:  4pas-B  2.6  1.7   39    39    3   MOLECULE: GAMMA-AMINOBUTYRIC ACID TYPE B RECEPTOR SUBUNIT 1          
 602:  6cp3-7  2.6 16.1   97   171   12   MOLECULE: ATP SYNTHASE SUBUNIT 9, MITOCHONDRIAL;                     
 603:  7jro-h  2.6  3.6   47    49    2   MOLECULE: COX1;                                                      
 604:  7lid-A  2.6  4.1   48   381    8   MOLECULE: MHOR5;                                                     
 605:  6w1s-Y  2.6 21.8   67   132    7   MOLECULE: MEDIATOR OF RNA POLYMERASE II TRANSCRIPTION SUBUN          
 606:  5xiu-A  2.6  2.6   45    47    2   MOLECULE: E3 UBIQUITIN-PROTEIN LIGASE RNF168;                        
 607:  8ek4-B  2.6  3.6   48   135   15   MOLECULE: ICE-BINDING PROTEIN TIP-99A;                               
 608:  6oeg-N  2.6  3.9   65   162    3   MOLECULE: TYPE IV SECRETION SYSTEM APPARATUS PROTEIN CAGX;           
 609:  5cwt-A  2.6  1.1   41    41   12   MOLECULE: NUCLEOPORIN NUP57;                                         
 610:  3nr7-A  2.6  3.9   55    81    9   MOLECULE: DNA-BINDING PROTEIN H-NS;                                  
 611:  5c21-A  2.6  6.3   93   267   12   MOLECULE: CHROMOSOMAL HEMOLYSIN D;                                   
 612:  7uh4-A  2.6  2.1   63   110   13   MOLECULE: LXG-ASSOCIATED ALPHA-HELICAL PROTEIN D2;                   
 613:  5b52-B  2.5  1.9   46    60    7   MOLECULE: H-NS FAMILY PROTEIN MVAT;                                  
 614:  7ns4-b  2.5  2.1   50   340   10   MOLECULE: E3 UBIQUITIN-PROTEIN LIGASE RMD5;                          
 615:  5wp6-A  2.5  7.7   83   972    8   MOLECULE: TRANSIENT RECEPTOR POTENTIAL CATION CHANNEL SUBFA          
 616:  4lgd-G  2.5  2.0   44    48   11   MOLECULE: SERINE/THREONINE-PROTEIN KINASE 3;                         
 617:  4gdo-A  2.5  2.2   42    42   17   MOLECULE: PLECTIN;                                                   
 618:  3vop-C  2.5  2.2   42    43    7   MOLECULE: PROTEIN A27;                                               
 619:  1gk7-A  2.5  1.4   39    39    8   MOLECULE: VIMENTIN;                                                  
 620:  4wpx-B  2.5  5.0   59    81    7   MOLECULE: CELL DIVISION CONTROL PROTEIN 31-LIKE PROTEIN;             
 621:  6sl2-A  2.5  6.0  104   619    8   MOLECULE: CALPONIN HOMOLOGY DOMAIN PROTEIN PUTATIVE;                 
 622:  4dex-B  2.5  2.2   42    45    7   MOLECULE: VOLTAGE-DEPENDENT L-TYPE CALCIUM CHANNEL SUBUNIT           
 623:  5vgz-D  2.5  8.5   66   107    9   MOLECULE: 26S PROTEASOME REGULATORY SUBUNIT 7;                       
 624:  5lki-A  2.5  4.2   98  1427    3   MOLECULE: TCDA1;                                                     
 625:  4gif-A  2.5  3.4   45    45    2   MOLECULE: POLYCYSTIC KIDNEY DISEASE 2-LIKE 1 PROTEIN;                
 626:  8b1r-P  2.5  5.4   47    49   11   MOLECULE: RECBCD ENZYME SUBUNIT RECB;                                
 627:  5oqm-i  2.5 19.7   77   136    6   MOLECULE: DNA-DIRECTED RNA POLYMERASE II SUBUNIT RPB1;               
 628:  6d42-A  2.5  1.3   39    39    5   MOLECULE: INTERMEDIATE CONDUCTANCE CALCIUM-ACTIVATED POTASS          
 629:  8tek-E  2.5  3.7   59   219    5   MOLECULE: DYNEIN REGULATORY COMPLEX PROTEIN 1/2 N-TERMINAL           
 630:  6lp3-C  2.5  1.1   43    43    9   MOLECULE: UNCHARACTERIZED PROTEIN YMR124W;                           
 631:  3wmi-B  2.5  0.5   37    37    0   MOLECULE: EIAV GP45 WILD TYPE;                                       
 632:  1q90-A  2.5  7.9   55   292    5   MOLECULE: APOCYTOCHROME F;                                           
 633:  7zmb-b  2.5  1.6   53    81   11   MOLECULE: NADH-UBIQUINONE OXIDOREDUCTASE CHAIN 1;                    
 634:  7zr1-D  2.5  6.8   99   780   15   MOLECULE: DOUBLE-STRAND BREAK REPAIR PROTEIN;                        
 635:  5nug-A  2.5  6.2   85  2920    8   MOLECULE: CYTOPLASMIC DYNEIN 1 HEAVY CHAIN 1;                        
 636:  6lom-A  2.4 14.8   74   295    4   MOLECULE: CALCIUM HOMEOSTASIS MODULATOR PROTEIN;                     
 637:  6lw5-A  2.4 14.5   78   427    9   MOLECULE: SOLUBLE CYTOCHROME B562,N-FORMYL PEPTIDE RECEPTOR          
 638:  5xbt-A  2.4 12.8   81   271    9   MOLECULE: PROBABLE TRANSCRIPTIONAL REGULATOR;                        
 639:  7p2y-e  2.4  5.1   60   138    8   MOLECULE: ATP SYNTHASE SUBUNIT ALPHA;                                
 640:  4kp3-D  2.4  1.9   50    82    4   MOLECULE: UNCONVENTIONAL MYOSIN-VA;                                  
 641:  8ebt-K  2.4  8.3   81   172    6   MOLECULE: GENERAL TRANSCRIPTION AND DNA REPAIR FACTOR IIH H          
 642:  8dft-A  2.4  3.2   46   112    0   MOLECULE: PILIN PROTEIN;                                             
 643:  7p5j-A  2.4  4.9   85   399    5   MOLECULE: PROTEIN TWEETY HOMOLOG 1;                                  
 644:  7xgs-A  2.4  9.9   52    70    8   MOLECULE: MADS-BOX PROTEIN SVP;                                      
 645:  6h2x-A  2.4  5.6   80   352   10   MOLECULE: CHROMOSOME PARTITION PROTEIN MUKB,CHROMOSOME PART          
 646:  4mu6-A  2.4  4.3   90   274    6   MOLECULE: KINECTIN 1 (KINESIN RECEPTOR);                             
 647:  3f4y-D  2.3  1.9   38    38   13   MOLECULE: ENVELOPE GLYCOPROTEIN GP160;                               
 648:  8a51-B  2.3  0.9   38    39   11   MOLECULE: HEAT SHOCK FACTOR 2-BINDING PROTEIN;                       
 649:  2odu-A  2.3  3.7   79   217   11   MOLECULE: PLECTIN 1;                                                 
 650:  6ao5-B  2.3  2.5   52    86    4   MOLECULE: SERINE/THREONINE-PROTEIN KINASE 3;                         
 651:  2gzh-B  2.3  6.0   50    57    6   MOLECULE: RAS-RELATED PROTEIN RAB-11A;                               
 652:  6egn-A  2.3  0.6   36    37   17   MOLECULE: HG(II)(GRAND COILSERL16CL19(DLE))3-;                       
 653:  7eew-A  2.3 28.3   63   611   11   MOLECULE: TYPE I RESTRICTION-MODIFICATION SYSTEM METHYLTRAN          
 654:  7qoo-Q  2.3 11.1   87   209    8   MOLECULE: CENTROMERE PROTEIN C;                                      
 655:  4ojk-C  2.3  1.6   37    37    5   MOLECULE: RAS-RELATED PROTEIN RAB-11B;                               
 656:  8iff-A  2.3 24.3   89   868   10   MOLECULE: PHYTOCHROME A;                                             
 657:  4gwp-D  2.3  6.2   62   121    8   MOLECULE: MEDIATOR OF RNA POLYMERASE II TRANSCRIPTION SUBUN          
 658:  7c79-D  2.3 25.3   56   251    7   MOLECULE: RIBONUCLEASE MRP RNA SUBUNIT NME1;                         
 659:  6zsi-D  2.3  4.9   66   133    3   MOLECULE: RAS-RELATED PROTEIN RAB-8A;                                
 660:  1m5i-A  2.3  5.2   58   105    5   MOLECULE: APC PROTEIN;                                               
 661:  6fue-A  2.2  1.5   37    38    8   MOLECULE: FAPF;                                                      
 662:  4l9u-A  2.2  2.5   41    49    7   MOLECULE: RAS GUANYL-RELEASING PROTEIN 1;                            
 663:  4c1a-A  2.2  1.1   36    36   11   MOLECULE: ORF1-ENCODED PROTEIN;                                      
 664:  8av6-H  2.2  7.0   61    98   15   MOLECULE: RUVB-LIKE HELICASE;                                        
 665:  4tko-B  2.2  7.6   86   326   12   MOLECULE: EMRA;                                                      
 666:  6zym-t  2.2  4.1   50    56   14   MOLECULE: U2 SNRNA;                                                  
 667:  8srm-B  2.2 14.1   89   235    7   MOLECULE: RB1-INDUCIBLE COILED-COIL PROTEIN 1;                       
 668:  6b87-D  2.2  1.3   51   102   12   MOLECULE: TMHC2_E;                                                   
 669:  5fv8-A  2.2  1.3   36    36    8   MOLECULE: FOSW;                                                      
 670:  6o0i-A  2.2  3.8   55    98    5   MOLECULE: DESIGN CONSTRUCT XAA;                                      
 671:  6djl-E  2.2 25.0   67   226    9   MOLECULE: RAS-RELATED PROTEIN RAB-11A;                               
 672:  4x0j-B  2.2  8.0   79   262    4   MOLECULE: HAPTOGLOBIN-HEMOGLOBIN RECEPTOR;                           
 673:  6y1y-B  2.2  3.2   58   128   12   MOLECULE: CHEA;                                                      
 674:  3k66-A  2.2  6.2   75   217    9   MOLECULE: BETA-AMYLOID-LIKE PROTEIN;                                 
 675:  4cgk-A  2.2  2.3   75   351    7   MOLECULE: SECRETED 45 KDA PROTEIN;                                   
 676:  4fm3-C  2.1  2.6   53    96    9   MOLECULE: UNCHARACTERIZED HYPOTHETICAL PROTEIN;                      
 677:  6vmb-g  2.1  5.7   85   323    6   MOLECULE: ATP SYNTHASE SUBUNIT ALPHA, CHLOROPLASTIC;                 
 678:  1u2m-C  2.1  6.1   63   143   16   MOLECULE: HISTONE-LIKE PROTEIN HLP-1;                                
 679:  4ad8-A  2.1  9.4   91   452    3   MOLECULE: DNA REPAIR PROTEIN RECN;                                   
 680:  2vrz-A  2.0  2.7   53    98    6   MOLECULE: VIRULENCE FACTOR ESXA;                                     
 681:  3o1j-A  2.0  3.8   86   273    9   MOLECULE: SENSOR PROTEIN TORS;                                       
 682:  5n9j-V  2.0 11.0   67    99    6   MOLECULE: MEDIATOR OF RNA POLYMERASE II TRANSCRIPTION SUBUN          
 683:  4kxr-B  2.0  4.9   73   174   11   MOLECULE: PE25;
