# Supplementary material for: Dynamic pre-structuration of lipid nanodomain-segregating remorin proteins
Source: Commun Biol. 2024 Dec 5;7:1620. doi: 10.1038/s42003-024-07330-y (PMC11621693; doi:10.1038/s42003-024-07330-y)
Supplement: Supplementary file 6 — Supplementary Data 4 [file 42003_2024_7330_MOESM6_ESM.zip]

Archive with 33 entries (32 files):
- Supp-data-4/
- Supp-data-4/Fig_6a_MtREM22_80-208.dat
- __MACOSX/Supp-data-4/._Fig_6a_MtREM22_80-208.dat
- Supp-data-4/.DS_Store
- __MACOSX/Supp-data-4/._.DS_Store
- Supp-data-4/Fig_1A_sourcedata.xlsx
- __MACOSX/Supp-data-4/._Fig_1A_sourcedata.xlsx
- Supp-data-4/Fig_6a_StREM13_67-198.dat
- __MACOSX/Supp-data-4/._Fig_6a_StREM13_67-198.dat
- Supp-data-4/Fig_1 coiled-coil prediction.ods
- __MACOSX/Supp-data-4/._Fig_1 coiled-coil prediction.ods
- Supp-data-4/Fig_6a_AtREM61_364-486.dat
- __MACOSX/Supp-data-4/._Fig_6a_AtREM61_364-486.dat
- Supp-data-4/Fig_2c 3b RSMF & RMSD.ods
- __MACOSX/Supp-data-4/._Fig_2c 3b RSMF & RMSD.ods
- Supp-data-4/Fig_5c 5d Inter-Molecular Contact_Map.ods
- __MACOSX/Supp-data-4/._Fig_5c 5d Inter-Molecular Contact_Map.ods
- Supp-data-4/Fig_4A_sourcedata.csv
- __MACOSX/Supp-data-4/._Fig_4A_sourcedata.csv
- Supp-data-4/Fig_6a_AtREM12_85-212.dat
- __MACOSX/Supp-data-4/._Fig_6a_AtREM12_85-212.dat
- Supp-data-4/Fig_6a_AtREM66_233-345.dat
- __MACOSX/Supp-data-4/._Fig_6a_AtREM66_233-345.dat
- Supp-data-4/Fig_6a_AtREM51_451-555.dat
- __MACOSX/Supp-data-4/._Fig_6a_AtREM51_451-555.dat
- Supp-data-4/Fig_6a_AtREM64_209-427.dat
- __MACOSX/Supp-data-4/._Fig_6a_AtREM64_209-427.dat
- Supp-data-4/Fig_1B+C_MEME Results.html
- __MACOSX/Supp-data-4/._Fig_1B+C_MEME Results.html
- Supp-data-4/Fig_6c Distance plot of St13_126Leu_137_Leu_155Leu.ods
- __MACOSX/Supp-data-4/._Fig_6c Distance plot of St13_126Leu_137_Leu_155Leu.ods
- Supp-data-4/Fig_6a_AtREM42_148-274.dat
- __MACOSX/Supp-data-4/._Fig_6a_AtREM42_148-274.dat
