# Supplementary material for: Dynamic pre-structuration of lipid nanodomain-segregating remorin proteins
Source: Commun Biol. 2024 Dec 5;7:1620. doi: 10.1038/s42003-024-07330-y (PMC11621693; doi:10.1038/s42003-024-07330-y)
Supplement: Supplementary file 6 — Supplementary Data 4 [file 42003_2024_7330_MOESM6_ESM.zip › Supp-data-4/Fig_6a_MtREM22_80-208.dat]

10.19592163134746 10.19592163134746 10.19592163134746 10.19592163134746 10.19592163134746 10.19592163134746 10.19592163134746 10.19592163134746 10.19592163134746 10.19592163134746 10.19592163134746 10.19592163134746 10.19592163134746 10.161741606968997 10.19592163134746 10.19592163134746 10.129833126835804 10.19592163134746 10.19592163134746 10.19592163134746 10.19592163134746 10.19592163134746 10.19592163134746 10.19592163134746 10.19592163134746 10.19592163134746 10.19592163134746 10.19592163134746 10.19592163134746 10.19592163134746 10.19592163134746 10.19592163134746 10.19592163134746 10.19592163134746 10.19592163134746 10.19592163134746 10.19592163134746 10.19592163134746 10.19592163134746 10.19592163134746 10.19592163134746 10.19592163134746 10.19592163134746 10.19592163134746 10.19592163134746 10.19592163134746 10.19592163134746 10.19592163134746 10.19592163134746 10.19592163134746 10.19592163134746 10.19592163134746 10.19592163134746 10.19592163134746 10.19592163134746 10.19592163134746 10.19592163134746 10.19592163134746 10.19592163134746 10.19592163134746 10.19592163134746 10.19592163134746 10.19592163134746 10.19592163134746 10.19592163134746 10.19592163134746 10.19592163134746 10.19592163134746 10.19592163134746 10.19592163134746 10.19592163134746 10.19592163134746 10.19592163134746 10.19592163134746 10.19592163134746 10.19592163134746 10.19592163134746 10.19592163134746 10.19592163134746 10.19592163134746 10.19592163134746 10.19592163134746 10.19592163134746 10.19592163134746 10.19592163134746 10.19592163134746 10.19592163134746 10.19592163134746 10.19592163134746 10.19592163134746 10.19592163134746 10.19592163134746 10.19592163134746 10.19592163134746 10.19592163134746 10.19592163134746 10.19592163134746 10.19592163134746 10.19592163134746 10.19592163134746 10.19592163134746 10.19592163134746 10.19592163134746 10.19592163134746 10.19592163134746 10.19592163134746 10.19592163134746 10.19592163134746 10.19592163134746 10.19592163134746 10.19592163134746 10.19592163134746 10.19592163134746 10.19592163134746 10.19592163134746 10.19592163134746 10.19592163134746 10.19592163134746 10.19592163134746 10.19592163134746 10.19592163134746 10.19592163134746 10.19592163134746 10.19592163134746 10.19592163134746 10.19592163134746 10.19592163134746 10.19592163134746 10.19592163134746
10.19592163134746 10.19592163134746 10.19592163134746 10.19592163134746 10.19592163134746 10.19592163134746 10.19592163134746 10.19592163134746 10.19592163134746 10.19592163134746 10.19592163134746 10.19592163134746 10.19592163134746 10.19592163134746 10.19592163134746 10.19592163134746 10.19592163134746 10.19592163134746 10.19592163134746 10.19592163134746 10.19592163134746 10.19592163134746 10.19592163134746 10.19592163134746 10.19592163134746 10.19592163134746 10.19592163134746 10.19592163134746 10.19592163134746 10.19592163134746 10.19592163134746 10.19592163134746 10.19592163134746 10.19592163134746 10.19592163134746 10.19592163134746 10.19592163134746 10.19592163134746 10.19592163134746 10.19592163134746 10.19592163134746 10.19592163134746 10.19592163134746 10.19592163134746 10.19592163134746 10.19592163134746 10.19592163134746 10.19592163134746 10.19592163134746 10.19592163134746 10.19592163134746 10.19592163134746 10.19592163134746 10.19592163134746 10.19592163134746 10.19592163134746 10.19592163134746 10.19592163134746 10.19592163134746 10.19592163134746 10.19592163134746 10.19592163134746 10.19592163134746 10.19592163134746 10.19592163134746 10.19592163134746 10.19592163134746 10.19592163134746 10.19592163134746 10.19592163134746 10.19592163134746 10.19592163134746 10.19592163134746 10.19592163134746 10.19592163134746 10.19592163134746 10.19592163134746 10.19592163134746 10.19592163134746 10.19592163134746 10.19592163134746 10.19592163134746 10.19592163134746 10.19592163134746 10.19592163134746 10.19592163134746 10.19592163134746 10.19592163134746 10.19592163134746 10.19592163134746 10.19592163134746 10.19592163134746 10.19592163134746 10.19592163134746 10.19592163134746 10.19592163134746 10.19592163134746 10.19592163134746 10.19592163134746 10.19592163134746 10.19592163134746 10.19592163134746 10.19592163134746 10.19592163134746 10.19592163134746 10.19592163134746 10.19592163134746 10.19592163134746 10.19592163134746 10.19592163134746 10.19592163134746 10.19592163134746 10.19592163134746 10.19592163134746 10.19592163134746 10.19592163134746 10.19592163134746 10.19592163134746 10.19592163134746 10.19592163134746 10.19592163134746 10.19592163134746 10.19592163134746 10.19592163134746 10.19592163134746 10.19592163134746 10.19592163134746 10.19592163134746 10.19592163134746
10.19592163134746 10.19592163134746 10.19592163134746 10.19592163134746 10.19592163134746 10.19592163134746 10.19592163134746 10.19592163134746 10.19592163134746 10.19592163134746 10.19592163134746 10.19592163134746 10.19592163134746 10.19592163134746 10.19592163134746 10.19592163134746 10.161503744405769 10.147669504576452 10.16351808296399 10.142956212950782 10.167989288795678 10.19592163134746 10.19592163134746 10.19592163134746 10.19592163134746 10.19592163134746 10.19592163134746 10.19592163134746 10.19592163134746 10.19592163134746 10.19592163134746 10.19592163134746 10.19592163134746 10.19592163134746 10.19592163134746 10.19592163134746 10.19592163134746 10.19592163134746 10.19592163134746 10.19592163134746 10.19592163134746 10.19592163134746 10.19592163134746 10.19592163134746 10.19592163134746 10.19592163134746 10.19592163134746 10.19592163134746 10.19592163134746 10.19592163134746 10.19592163134746 10.19592163134746 10.19592163134746 10.19592163134746 10.19592163134746 10.19592163134746 10.19592163134746 10.19592163134746 10.19592163134746 10.19592163134746 10.19592163134746 10.19592163134746 10.19592163134746 10.19592163134746 10.19592163134746 10.19592163134746 10.19592163134746 10.19592163134746 10.19592163134746 10.19592163134746 10.19592163134746 10.19592163134746 10.19592163134746 10.19592163134746 10.19592163134746 10.19592163134746 10.19592163134746 10.19592163134746 10.19592163134746 10.19592163134746 10.19592163134746 10.19592163134746 10.19592163134746 10.19592163134746 10.19592163134746 10.19592163134746 10.19592163134746 10.19592163134746 10.19592163134746 10.19592163134746 10.19592163134746 10.19592163134746 10.19592163134746 10.19592163134746 10.19592163134746 10.19592163134746 10.19592163134746 10.19592163134746 10.19592163134746 10.19592163134746 10.19592163134746 10.19592163134746 10.19592163134746 10.19592163134746 10.19592163134746 10.19592163134746 10.19592163134746 10.19592163134746 10.19592163134746 10.19592163134746 10.19592163134746 10.19592163134746 10.19592163134746 10.19592163134746 10.19592163134746 10.19592163134746 10.19592163134746 10.19592163134746 10.19592163134746 10.19592163134746 10.19592163134746 10.19592163134746 10.19592163134746 10.19592163134746 10.19592163134746 10.19592163134746 10.19592163134746 10.19592163134746 10.19592163134746
10.19592163134746 10.19592163134746 10.19592163134746 10.19592163134746 10.19592163134746 10.19592163134746 10.19592163134746 10.19592163134746 10.19592163134746 10.19592163134746 10.19592163134746 10.19592163134746 10.19592163134746 10.19592163134746 10.19592163134746 10.19592163134746 10.19592163134746 10.19150066918168 10.19592163134746 10.185467981508303 10.185782958737255 10.19592163134746 10.19592163134746 10.19592163134746 10.19592163134746 10.19592163134746 10.19592163134746 10.19592163134746 10.19592163134746 10.19592163134746 10.19592163134746 10.19592163134746 10.19592163134746 10.19592163134746 10.19592163134746 10.19592163134746 10.19592163134746 10.19592163134746 10.19592163134746 10.19592163134746 10.19592163134746 10.19592163134746 10.19592163134746 10.19592163134746 10.19592163134746 10.19592163134746 10.19592163134746 10.19592163134746 10.19592163134746 10.19592163134746 10.19592163134746 10.19592163134746 10.19592163134746 10.19592163134746 10.19592163134746 10.19592163134746 10.19592163134746 10.19592163134746 10.19592163134746 10.19592163134746 10.19592163134746 10.19592163134746 10.19592163134746 10.19592163134746 10.19592163134746 10.19592163134746 10.19592163134746 10.19592163134746 10.19592163134746 10.19592163134746 10.19592163134746 10.19592163134746 10.19592163134746 10.19592163134746 10.19592163134746 10.19592163134746 10.19592163134746 10.19592163134746 10.19592163134746 10.19592163134746 10.19592163134746 10.19592163134746 10.19592163134746 10.19592163134746 10.19592163134746 10.19592163134746 10.19592163134746 10.19592163134746 10.19592163134746 10.19592163134746 10.19592163134746 10.19592163134746 10.19592163134746 10.19592163134746 10.19592163134746 10.19592163134746 10.19592163134746 10.19592163134746 10.19592163134746 10.19592163134746 10.19592163134746 10.19592163134746 10.19592163134746 10.19592163134746 10.19592163134746 10.19592163134746 10.19592163134746 10.19592163134746 10.19592163134746 10.19592163134746 10.19592163134746 10.19592163134746 10.19592163134746 10.19592163134746 10.19592163134746 10.19592163134746 10.19592163134746 10.19592163134746 10.19592163134746 10.19592163134746 10.19592163134746 10.19592163134746 10.19592163134746 10.19592163134746 10.19592163134746 10.19592163134746 10.19592163134746 10.19592163134746 10.19592163134746
10.19592163134746 10.19592163134746 10.19592163134746 10.19592163134746 10.19592163134746 10.19592163134746 10.19592163134746 10.19592163134746 10.19592163134746 10.19592163134746 10.19592163134746 10.19592163134746 10.19592163134746 10.19592163134746 10.19592163134746 10.19592163134746 10.19592163134746 10.190436800206227 10.19592163134746 10.19592163134746 10.19592163134746 10.19592163134746 10.19592163134746 10.19592163134746 10.19592163134746 10.19592163134746 10.19592163134746 10.19592163134746 10.19592163134746 10.19592163134746 10.19592163134746 10.19592163134746 10.19592163134746 10.19592163134746 10.19592163134746 10.19592163134746 10.19592163134746 10.19592163134746 10.19592163134746 10.19592163134746 10.19592163134746 10.19592163134746 10.19592163134746 10.19592163134746 10.19592163134746 10.19592163134746 10.19592163134746 10.19592163134746 10.19592163134746 10.19592163134746 10.19592163134746 10.19592163134746 10.19592163134746 10.19592163134746 10.19592163134746 10.19592163134746 10.19592163134746 10.19592163134746 10.19592163134746 10.19592163134746 10.19592163134746 10.19592163134746 10.19592163134746 10.19592163134746 10.19592163134746 10.19592163134746 10.19592163134746 10.19592163134746 10.19592163134746 10.19592163134746 10.19592163134746 10.19592163134746 10.19592163134746 10.19592163134746 10.19592163134746 10.19592163134746 10.19592163134746 10.19592163134746 10.19592163134746 10.19592163134746 10.19592163134746 10.19592163134746 10.19592163134746 10.19592163134746 10.19592163134746 10.19592163134746 10.19592163134746 10.19592163134746 10.19592163134746 10.19592163134746 10.19592163134746 10.19592163134746 10.19592163134746 10.19592163134746 10.19592163134746 10.19592163134746 10.19592163134746 10.19592163134746 10.19592163134746 10.19592163134746 10.19592163134746 10.19592163134746 10.19592163134746 10.19592163134746 10.19592163134746 10.19592163134746 10.19592163134746 10.19592163134746 10.19592163134746 10.19592163134746 10.19592163134746 10.19592163134746 10.19592163134746 10.19592163134746 10.19592163134746 10.19592163134746 10.19592163134746 10.19592163134746 10.19592163134746 10.19592163134746 10.19592163134746 10.19592163134746 10.19592163134746 10.19592163134746 10.19592163134746 10.19592163134746 10.19592163134746 10.19592163134746 10.19592163134746
10.19592163134746 10.19592163134746 10.19592163134746 10.19592163134746 10.19592163134746 10.19592163134746 10.19592163134746 10.19592163134746 10.19592163134746 10.19592163134746 10.19592163134746 10.19592163134746 10.19592163134746 10.185923413426512 10.19592163134746 10.19592163134746 9.810251202999096 10.08914157249074 10.15654172327747 10.172893599796737 10.16985566266417 10.19592163134746 10.19592163134746 10.19592163134746 10.19592163134746 10.19592163134746 10.19592163134746 10.19592163134746 10.19592163134746 10.19592163134746 10.19592163134746 10.19592163134746 10.19592163134746 10.19592163134746 10.19592163134746 10.19592163134746 10.19592163134746 10.19592163134746 10.19592163134746 10.19592163134746 10.19592163134746 10.19592163134746 10.19592163134746 10.19592163134746 10.19592163134746 10.19592163134746 10.19592163134746 10.19592163134746 10.19592163134746 10.19592163134746 10.19592163134746 10.19592163134746 10.19592163134746 10.19592163134746 10.19592163134746 10.19592163134746 10.19592163134746 10.19592163134746 10.19592163134746 10.19592163134746 10.19592163134746 10.19592163134746 10.19592163134746 10.19592163134746 10.19592163134746 10.19592163134746 10.19592163134746 10.19592163134746 10.19592163134746 10.19592163134746 10.19592163134746 10.19592163134746 10.19592163134746 10.19592163134746 10.19592163134746 10.19592163134746 10.19592163134746 10.19592163134746 10.19592163134746 10.19592163134746 10.19592163134746 10.19592163134746 10.19592163134746 10.19592163134746 10.19592163134746 10.19592163134746 10.19592163134746 10.19592163134746 10.19592163134746 10.19592163134746 10.19592163134746 10.19592163134746 10.19592163134746 10.19592163134746 10.19592163134746 10.19592163134746 10.19592163134746 10.19592163134746 10.19592163134746 10.19592163134746 10.19592163134746 10.19592163134746 10.19592163134746 10.19592163134746 10.19592163134746 10.19592163134746 10.19592163134746 10.19592163134746 10.19592163134746 10.19592163134746 10.19592163134746 10.19592163134746 10.19592163134746 10.19592163134746 10.19592163134746 10.19592163134746 10.19592163134746 10.19592163134746 10.19592163134746 10.19592163134746 10.19592163134746 10.19592163134746 10.19592163134746 10.19592163134746 10.19592163134746 10.19592163134746 10.19592163134746 10.19592163134746 10.19592163134746
10.19592163134746 10.19592163134746 10.19592163134746 10.19592163134746 10.19592163134746 10.19592163134746 10.19592163134746 10.19592163134746 10.19592163134746 10.19592163134746 10.19592163134746 10.19592163134746 10.19592163134746 10.19592163134746 10.19592163134746 10.19592163134746 10.130584076383386 10.0006587798022 10.151185651238604 10.159063204808481 10.125469942322756 10.170049712880065 10.19592163134746 10.19592163134746 10.19592163134746 10.19592163134746 10.19592163134746 10.19592163134746 10.19592163134746 10.19592163134746 10.19592163134746 10.19592163134746 10.19592163134746 10.19592163134746 10.19592163134746 10.19592163134746 10.19592163134746 10.19592163134746 10.19592163134746 10.19592163134746 10.19592163134746 10.19592163134746 10.19592163134746 10.19592163134746 10.19592163134746 10.19592163134746 10.19592163134746 10.19592163134746 10.19592163134746 10.19592163134746 10.19592163134746 10.19592163134746 10.19592163134746 10.19592163134746 10.19592163134746 10.19592163134746 10.19592163134746 10.19592163134746 10.19592163134746 10.19592163134746 10.19592163134746 10.19592163134746 10.19592163134746 10.19592163134746 10.19592163134746 10.19592163134746 10.19592163134746 10.19592163134746 10.19592163134746 10.19592163134746 10.19592163134746 10.19592163134746 10.19592163134746 10.19592163134746 10.19592163134746 10.19592163134746 10.19592163134746 10.19592163134746 10.19592163134746 10.19592163134746 10.19592163134746 10.19592163134746 10.19592163134746 10.19592163134746 10.19592163134746 10.19592163134746 10.19592163134746 10.19592163134746 10.19592163134746 10.19592163134746 10.19592163134746 10.19592163134746 10.19592163134746 10.19592163134746 10.19592163134746 10.19592163134746 10.19592163134746 10.19592163134746 10.19592163134746 10.19592163134746 10.19592163134746 10.19592163134746 10.19592163134746 10.19592163134746 10.19592163134746 10.19592163134746 10.19592163134746 10.19592163134746 10.19592163134746 10.19592163134746 10.19592163134746 10.19592163134746 10.19592163134746 10.19592163134746 10.19592163134746 10.19592163134746 10.19592163134746 10.19592163134746 10.19592163134746 10.19592163134746 10.19592163134746 10.19592163134746 10.19592163134746 10.19592163134746 10.19592163134746 10.19592163134746 10.19592163134746 10.19592163134746 10.19592163134746
10.19592163134746 10.19592163134746 10.19592163134746 10.19592163134746 10.19592163134746 10.19592163134746 10.19592163134746 10.19592163134746 10.19592163134746 10.19592163134746 10.19592163134746 10.19592163134746 10.19592163134746 10.19592163134746 10.19592163134746 10.19592163134746 10.19592163134746 10.165423602862022 10.19592163134746 10.19592163134746 10.19592163134746 10.19592163134746 10.19592163134746 10.19592163134746 10.19592163134746 10.19592163134746 10.19592163134746 10.19592163134746 10.19592163134746 10.19592163134746 10.19592163134746 10.19592163134746 10.19592163134746 10.19592163134746 10.19592163134746 10.19592163134746 10.19592163134746 10.19592163134746 10.19592163134746 10.19592163134746 10.19592163134746 10.19592163134746 10.19592163134746 10.19592163134746 10.19592163134746 10.19592163134746 10.19592163134746 10.19592163134746 10.19592163134746 10.19592163134746 10.19592163134746 10.19592163134746 10.19592163134746 10.19592163134746 10.19592163134746 10.19592163134746 10.19592163134746 10.19592163134746 10.19592163134746 10.19592163134746 10.19592163134746 10.19592163134746 10.19592163134746 10.19592163134746 10.19592163134746 10.19592163134746 10.19592163134746 10.19592163134746 10.19592163134746 10.19592163134746 10.19592163134746 10.19592163134746 10.19592163134746 10.19592163134746 10.19592163134746 10.19592163134746 10.19592163134746 10.19592163134746 10.19592163134746 10.19592163134746 10.19592163134746 10.19592163134746 10.19592163134746 10.19592163134746 10.19592163134746 10.19592163134746 10.19592163134746 10.19592163134746 10.19592163134746 10.19592163134746 10.19592163134746 10.19592163134746 10.19592163134746 10.19592163134746 10.19592163134746 10.19592163134746 10.19592163134746 10.19592163134746 10.19592163134746 10.19592163134746 10.19592163134746 10.19592163134746 10.19592163134746 10.19592163134746 10.19592163134746 10.19592163134746 10.19592163134746 10.19592163134746 10.19592163134746 10.19592163134746 10.19592163134746 10.19592163134746 10.19592163134746 10.19592163134746 10.19592163134746 10.19592163134746 10.19592163134746 10.19592163134746 10.19592163134746 10.19592163134746 10.19592163134746 10.19592163134746 10.19592163134746 10.19592163134746 10.19592163134746 10.19592163134746 10.19592163134746 10.19592163134746 10.19592163134746
10.19592163134746 10.19592163134746 10.19592163134746 10.19592163134746 10.19592163134746 10.19592163134746 10.19592163134746 10.19592163134746 10.19592163134746 10.19592163134746 10.19592163134746 10.19592163134746 10.19592163134746 10.118435012064513 10.19592163134746 9.97327250429821 9.101248219039693 9.053574606337039 10.19592163134746 10.19592163134746 10.19592163134746 10.19592163134746 10.19592163134746 10.19592163134746 10.19592163134746 10.19592163134746 10.19592163134746 10.19592163134746 10.19592163134746 10.19592163134746 10.19592163134746 10.19592163134746 10.19592163134746 10.19592163134746 10.19592163134746 10.19592163134746 10.19592163134746 10.19592163134746 10.19592163134746 10.19592163134746 10.19592163134746 10.19592163134746 10.19592163134746 10.19592163134746 10.19592163134746 10.19592163134746 10.19592163134746 10.19592163134746 10.19592163134746 10.19592163134746 10.19592163134746 10.19592163134746 10.19592163134746 10.19592163134746 10.19592163134746 10.19592163134746 10.19592163134746 10.19592163134746 10.19592163134746 10.19592163134746 10.19592163134746 10.19592163134746 10.19592163134746 10.19592163134746 10.19592163134746 10.19592163134746 10.19592163134746 10.19592163134746 10.19592163134746 10.19592163134746 10.19592163134746 10.19592163134746 10.19592163134746 10.19592163134746 10.19592163134746 10.19592163134746 10.19592163134746 10.19592163134746 10.19592163134746 10.19592163134746 10.19592163134746 10.19592163134746 10.19592163134746 10.19592163134746 10.19592163134746 10.19592163134746 10.19592163134746 10.19592163134746 10.19592163134746 10.19592163134746 10.19592163134746 10.19592163134746 10.19592163134746 10.19592163134746 10.19592163134746 10.19592163134746 10.19592163134746 10.19592163134746 10.19592163134746 10.19592163134746 10.19592163134746 10.19592163134746 10.19592163134746 10.19592163134746 10.19592163134746 10.19592163134746 10.19592163134746 10.19592163134746 10.19592163134746 10.19592163134746 10.19592163134746 10.19592163134746 10.19592163134746 10.19592163134746 10.19592163134746 10.19592163134746 10.19592163134746 10.19592163134746 10.19592163134746 10.19592163134746 10.19592163134746 10.19592163134746 10.19592163134746 10.19592163134746 10.19592163134746 10.19592163134746 10.19592163134746 10.19592163134746 10.19592163134746
10.19592163134746 10.19592163134746 10.19592163134746 10.19592163134746 10.19592163134746 10.19592163134746 10.19592163134746 10.19592163134746 10.19592163134746 10.19592163134746 10.19592163134746 10.19592163134746 10.19592163134746 10.176114350312123 10.19592163134746 9.535808112679335 7.669080791845973 6.336943311747027 9.36025291950088 10.175993104050699 9.363985050444715 9.935492546419095 10.19592163134746 10.19592163134746 10.19592163134746 10.19592163134746 10.19592163134746 10.19592163134746 10.19592163134746 10.19592163134746 10.19592163134746 10.19592163134746 10.19592163134746 10.19592163134746 10.19592163134746 10.19592163134746 10.19592163134746 10.19592163134746 10.19592163134746 10.19592163134746 10.19592163134746 10.19592163134746 10.19592163134746 10.19592163134746 10.19592163134746 10.19592163134746 10.19592163134746 10.19592163134746 10.19592163134746 10.19592163134746 10.19592163134746 10.19592163134746 10.19592163134746 10.19592163134746 10.19592163134746 10.19592163134746 10.19592163134746 10.19592163134746 10.19592163134746 10.19592163134746 10.19592163134746 10.19592163134746 10.19592163134746 10.19592163134746 10.19592163134746 10.19592163134746 10.19592163134746 10.19592163134746 10.19592163134746 10.19592163134746 10.19592163134746 10.19592163134746 10.19592163134746 10.19592163134746 10.19592163134746 10.19592163134746 10.19592163134746 10.19592163134746 10.19592163134746 10.19592163134746 10.19592163134746 10.19592163134746 10.19592163134746 10.19592163134746 10.19592163134746 10.19592163134746 10.19592163134746 10.19592163134746 10.19592163134746 10.19592163134746 10.19592163134746 10.19592163134746 10.19592163134746 10.19592163134746 10.19592163134746 10.19592163134746 10.19592163134746 10.19592163134746 10.19592163134746 10.19592163134746 10.19592163134746 10.19592163134746 10.19592163134746 10.19592163134746 10.19592163134746 10.19592163134746 10.19592163134746 10.19592163134746 10.19592163134746 10.19592163134746 10.19592163134746 10.19592163134746 10.19592163134746 10.19592163134746 10.19592163134746 10.19592163134746 10.19592163134746 10.19592163134746 10.19592163134746 10.19592163134746 10.19592163134746 10.19592163134746 10.19592163134746 10.19592163134746 10.19592163134746 10.19592163134746 10.19592163134746 10.19592163134746 10.19592163134746
10.19592163134746 10.19592163134746 10.19592163134746 10.19592163134746 10.19592163134746 10.19592163134746 10.19592163134746 10.19592163134746 10.19592163134746 10.19592163134746 10.19592163134746 10.19592163134746 10.19592163134746 10.19592163134746 10.19592163134746 10.058978741334816 9.609818622863662 8.21111111440947 10.194138968140544 10.19592163134746 9.188437342317904 10.19128542962802 10.19592163134746 10.19592163134746 10.19592163134746 10.19592163134746 10.19592163134746 10.19592163134746 10.19592163134746 10.19592163134746 10.19592163134746 10.19592163134746 10.19592163134746 10.19592163134746 10.19592163134746 10.19592163134746 10.19592163134746 10.19592163134746 10.19592163134746 10.19592163134746 10.19592163134746 10.19592163134746 10.19592163134746 10.19592163134746 10.19592163134746 10.19592163134746 10.19592163134746 10.19592163134746 10.19592163134746 10.19592163134746 10.19592163134746 10.19592163134746 10.19592163134746 10.19592163134746 10.19592163134746 10.19592163134746 10.19592163134746 10.19592163134746 10.19592163134746 10.19592163134746 10.19592163134746 10.19592163134746 10.19592163134746 10.19592163134746 10.19592163134746 10.19592163134746 10.19592163134746 10.19592163134746 10.19592163134746 10.19592163134746 10.19592163134746 10.19592163134746 10.19592163134746 10.19592163134746 10.19592163134746 10.19592163134746 10.19592163134746 10.19592163134746 10.19592163134746 10.19592163134746 10.19592163134746 10.19592163134746 10.19592163134746 10.19592163134746 10.19592163134746 10.19592163134746 10.19592163134746 10.19592163134746 10.19592163134746 10.19592163134746 10.19592163134746 10.19592163134746 10.19592163134746 10.19592163134746 10.19592163134746 10.19592163134746 10.19592163134746 10.19592163134746 10.19592163134746 10.19592163134746 10.19592163134746 10.19592163134746 10.19592163134746 10.19592163134746 10.19592163134746 10.19592163134746 10.19592163134746 10.19592163134746 10.19592163134746 10.19592163134746 10.19592163134746 10.19592163134746 10.19592163134746 10.19592163134746 10.19592163134746 10.19592163134746 10.19592163134746 10.19592163134746 10.19592163134746 10.19592163134746 10.19592163134746 10.19592163134746 10.19592163134746 10.19592163134746 10.19592163134746 10.19592163134746 10.19592163134746 10.19592163134746 10.19592163134746
10.19592163134746 10.19592163134746 10.19592163134746 10.19592163134746 10.19592163134746 10.19592163134746 10.19592163134746 10.19592163134746 10.19592163134746 10.19592163134746 10.19592163134746 10.19592163134746 10.19592163134746 10.18891181220295 10.180967147979333 9.32830779452597 9.14889116499457 8.705564217357507 10.19592163134746 10.19592163134746 10.12386963098735 10.19592163134746 10.19592163134746 10.19592163134746 10.19592163134746 10.19592163134746 10.19592163134746 10.19592163134746 10.19592163134746 10.19592163134746 10.19592163134746 10.19592163134746 10.19592163134746 10.19592163134746 10.19592163134746 10.19592163134746 10.19592163134746 10.19592163134746 10.19592163134746 10.19592163134746 10.19592163134746 10.19592163134746 10.19592163134746 10.19592163134746 10.19592163134746 10.19592163134746 10.19592163134746 10.19592163134746 10.19592163134746 10.19592163134746 10.19592163134746 10.19592163134746 10.19592163134746 10.19592163134746 10.19592163134746 10.19592163134746 10.19592163134746 10.19592163134746 10.19592163134746 10.19592163134746 10.19592163134746 10.19592163134746 10.19592163134746 10.19592163134746 10.19592163134746 10.19592163134746 10.19592163134746 10.19592163134746 10.19592163134746 10.19592163134746 10.19592163134746 10.19592163134746 10.19592163134746 10.19592163134746 10.19592163134746 10.19592163134746 10.19592163134746 10.19592163134746 10.19592163134746 10.19592163134746 10.19592163134746 10.19592163134746 10.19592163134746 10.19592163134746 10.19592163134746 10.19592163134746 10.19592163134746 10.19592163134746 10.19592163134746 10.19592163134746 10.19592163134746 10.19592163134746 10.19592163134746 10.19592163134746 10.19592163134746 10.19592163134746 10.19592163134746 10.19592163134746 10.19592163134746 10.19592163134746 10.19592163134746 10.19592163134746 10.19592163134746 10.19592163134746 10.19592163134746 10.19592163134746 10.19592163134746 10.19592163134746 10.19592163134746 10.19592163134746 10.19592163134746 10.19592163134746 10.19592163134746 10.19592163134746 10.19592163134746 10.19592163134746 10.19592163134746 10.19592163134746 10.19592163134746 10.19592163134746 10.19592163134746 10.19592163134746 10.19592163134746 10.19592163134746 10.19592163134746 10.19592163134746 10.19592163134746 10.19592163134746 10.19592163134746
10.19592163134746 10.19592163134746 10.19592163134746 10.19592163134746 10.19592163134746 10.19592163134746 10.19592163134746 10.19592163134746 10.19592163134746 10.19592163134746 10.19592163134746 10.13952001754338 10.19592163134746 9.870612609929806 9.76903965359347 5.856932635199358 5.4479679809416846 5.416380242664556 9.456743827677908 10.19592163134746 8.070735723434197 8.405803922591687 10.19592163134746 10.19592163134746 10.189998956690024 10.19592163134746 10.19592163134746 10.19592163134746 10.19592163134746 10.19592163134746 10.19592163134746 10.19592163134746 10.19592163134746 10.19592163134746 10.19592163134746 10.19592163134746 10.19592163134746 10.19592163134746 10.19592163134746 10.19592163134746 10.19592163134746 10.19592163134746 10.19592163134746 10.19592163134746 10.19592163134746 10.19592163134746 10.19592163134746 10.19592163134746 10.19592163134746 10.19592163134746 10.19592163134746 10.19592163134746 10.19592163134746 10.19592163134746 10.19592163134746 10.19592163134746 10.19592163134746 10.19592163134746 10.19592163134746 10.19592163134746 10.19592163134746 10.19592163134746 10.19592163134746 10.19592163134746 10.19592163134746 10.19592163134746 10.19592163134746 10.19592163134746 10.19592163134746 10.19592163134746 10.19592163134746 10.19592163134746 10.19592163134746 10.19592163134746 10.19592163134746 10.19592163134746 10.19592163134746 10.19592163134746 10.19592163134746 10.19592163134746 10.19592163134746 10.19592163134746 10.19592163134746 10.19592163134746 10.19592163134746 10.19592163134746 10.19592163134746 10.19592163134746 10.19592163134746 10.19592163134746 10.19592163134746 10.19592163134746 10.19592163134746 10.19592163134746 10.19592163134746 10.19592163134746 10.19592163134746 10.19592163134746 10.19592163134746 10.19592163134746 10.19592163134746 10.19592163134746 10.19592163134746 10.19592163134746 10.19592163134746 10.19592163134746 10.19592163134746 10.19592163134746 10.19592163134746 10.19592163134746 10.19592163134746 10.19592163134746 10.19592163134746 10.19592163134746 10.19592163134746 10.19592163134746 10.19592163134746 10.19592163134746 10.19592163134746 10.19592163134746 10.19592163134746 10.19592163134746 10.19592163134746 10.19592163134746 10.19592163134746 10.19592163134746 10.19592163134746 10.19592163134746 10.19592163134746
10.19592163134746 10.19592163134746 10.19592163134746 10.19592163134746 10.19592163134746 10.19592163134746 10.19592163134746 10.19592163134746 10.19592163134746 10.19592163134746 10.19592163134746 10.192961308875281 10.19592163134746 10.19592163134746 10.002471850078535 7.053042251333434 6.47464717955159 5.733231568450649 9.145863385450085 8.997500047240784 5.017652433656039 7.2120413800371415 10.162578397287717 9.837279098665352 8.488139217544516 10.19592163134746 10.19592163134746 10.19592163134746 10.19592163134746 10.19592163134746 10.19592163134746 10.19592163134746 10.19592163134746 10.19592163134746 10.19592163134746 10.19592163134746 10.19592163134746 10.19592163134746 10.19592163134746 10.19592163134746 10.19592163134746 10.19592163134746 10.19592163134746 10.19592163134746 10.19592163134746 10.19592163134746 10.19592163134746 10.19592163134746 10.19592163134746 10.19592163134746 10.19592163134746 10.19592163134746 10.19592163134746 10.19592163134746 10.19592163134746 10.19592163134746 10.19592163134746 10.19592163134746 10.19592163134746 10.19592163134746 10.19592163134746 10.19592163134746 10.19592163134746 10.19592163134746 10.19592163134746 10.19592163134746 10.19592163134746 10.19592163134746 10.19592163134746 10.19592163134746 10.19592163134746 10.19592163134746 10.19592163134746 10.19592163134746 10.19592163134746 10.19592163134746 10.19592163134746 10.19592163134746 10.19592163134746 10.19592163134746 10.19592163134746 10.19592163134746 10.19592163134746 10.19592163134746 10.19592163134746 10.19592163134746 10.19592163134746 10.19592163134746 10.19592163134746 10.19592163134746 10.19592163134746 10.19592163134746 10.19592163134746 10.19592163134746 10.19592163134746 10.19592163134746 10.19592163134746 10.19592163134746 10.19592163134746 10.19592163134746 10.19592163134746 10.19592163134746 10.19592163134746 10.19592163134746 10.19592163134746 10.19592163134746 10.19592163134746 10.19592163134746 10.19592163134746 10.19592163134746 10.19592163134746 10.19592163134746 10.19592163134746 10.19592163134746 10.19592163134746 10.19592163134746 10.19592163134746 10.19592163134746 10.19592163134746 10.19592163134746 10.19592163134746 10.19592163134746 10.19592163134746 10.19592163134746 10.19592163134746 10.19592163134746 10.19592163134746 10.19592163134746 10.19592163134746
10.19592163134746 10.19592163134746 10.19592163134746 10.19592163134746 10.19592163134746 10.19592163134746 10.19592163134746 10.19592163134746 10.19592163134746 10.19592163134746 10.19592163134746 10.19592163134746 10.19592163134746 10.19592163134746 10.170058640159873 8.496363173256377 9.340822952905398 9.292728231466832 10.19592163134746 10.19592163134746 6.8022996687820125 9.870835069380739 10.19592163134746 10.19592163134746 9.766544836286881 10.19592163134746 10.19592163134746 10.19592163134746 10.19592163134746 10.19592163134746 10.19592163134746 10.19592163134746 10.19592163134746 10.19592163134746 10.19592163134746 10.19592163134746 10.19592163134746 10.19592163134746 10.19592163134746 10.19592163134746 10.19592163134746 10.19592163134746 10.19592163134746 10.19592163134746 10.19592163134746 10.19592163134746 10.19592163134746 10.19592163134746 10.19592163134746 10.19592163134746 10.19592163134746 10.19592163134746 10.19592163134746 10.19592163134746 10.19592163134746 10.19592163134746 10.19592163134746 10.19592163134746 10.19592163134746 10.19592163134746 10.19592163134746 10.19592163134746 10.19592163134746 10.19592163134746 10.19592163134746 10.19592163134746 10.19592163134746 10.19592163134746 10.19592163134746 10.19592163134746 10.19592163134746 10.19592163134746 10.19592163134746 10.19592163134746 10.19592163134746 10.19592163134746 10.19592163134746 10.19592163134746 10.19592163134746 10.19592163134746 10.19592163134746 10.19592163134746 10.19592163134746 10.19592163134746 10.19592163134746 10.19592163134746 10.19592163134746 10.19592163134746 10.19592163134746 10.19592163134746 10.19592163134746 10.19592163134746 10.19592163134746 10.19592163134746 10.19592163134746 10.19592163134746 10.19592163134746 10.19592163134746 10.19592163134746 10.19592163134746 10.19592163134746 10.19592163134746 10.19592163134746 10.19592163134746 10.19592163134746 10.19592163134746 10.19592163134746 10.19592163134746 10.19592163134746 10.19592163134746 10.19592163134746 10.19592163134746 10.19592163134746 10.19592163134746 10.19592163134746 10.19592163134746 10.19592163134746 10.19592163134746 10.19592163134746 10.19592163134746 10.19592163134746 10.19592163134746 10.19592163134746 10.19592163134746 10.19592163134746 10.19592163134746 10.19592163134746 10.19592163134746 10.19592163134746
10.19592163134746 10.19592163134746 10.19592163134746 10.19592163134746 10.19592163134746 10.19592163134746 10.19592163134746 10.19592163134746 10.19592163134746 10.19592163134746 10.187080038441884 9.784771326623629 10.19592163134746 9.930715171585954 9.485971258622564 5.529717556698455 8.113530762572815 9.168811958786648 10.19592163134746 10.19592163134746 7.905602807228062 8.306052827419443 10.19592163134746 10.19592163134746 9.346626695357775 10.19592163134746 10.19592163134746 10.19592163134746 10.19592163134746 10.19592163134746 10.19592163134746 10.19592163134746 10.19592163134746 10.19592163134746 10.19592163134746 10.19592163134746 10.19592163134746 10.19592163134746 10.19592163134746 10.19592163134746 10.19592163134746 10.19592163134746 10.19592163134746 10.19592163134746 10.19592163134746 10.19592163134746 10.19592163134746 10.19592163134746 10.19592163134746 10.19592163134746 10.19592163134746 10.19592163134746 10.19592163134746 10.19592163134746 10.19592163134746 10.19592163134746 10.19592163134746 10.19592163134746 10.19592163134746 10.19592163134746 10.19592163134746 10.19592163134746 10.19592163134746 10.19592163134746 10.19592163134746 10.19592163134746 10.19592163134746 10.19592163134746 10.19592163134746 10.19592163134746 10.19592163134746 10.19592163134746 10.19592163134746 10.19592163134746 10.19592163134746 10.19592163134746 10.19592163134746 10.19592163134746 10.19592163134746 10.19592163134746 10.19592163134746 10.19592163134746 10.19592163134746 10.19592163134746 10.19592163134746 10.19592163134746 10.19592163134746 10.19592163134746 10.19592163134746 10.19592163134746 10.19592163134746 10.19592163134746 10.19592163134746 10.19592163134746 10.19592163134746 10.19592163134746 10.19592163134746 10.19592163134746 10.19592163134746 10.19592163134746 10.19592163134746 10.19592163134746 10.19592163134746 10.19592163134746 10.19592163134746 10.19592163134746 10.19592163134746 10.19592163134746 10.19592163134746 10.19592163134746 10.19592163134746 10.19592163134746 10.19592163134746 10.19592163134746 10.19592163134746 10.19592163134746 10.19592163134746 10.19592163134746 10.19592163134746 10.19592163134746 10.19592163134746 10.19592163134746 10.19592163134746 10.19592163134746 10.19592163134746 10.19592163134746 10.19592163134746 10.19592163134746 10.19592163134746
10.19592163134746 10.19592163134746 10.19592163134746 10.19592163134746 10.19592163134746 10.19592163134746 10.19592163134746 10.182507726665833 10.19592163134746 10.19592163134746 9.815137021318218 9.562617885400599 10.19592163134746 10.082315973142196 8.07298187006585 4.2406473019174 6.963441014140009 8.21514170234683 9.801263634314104 9.540670383363084 5.037030001890349 4.954844830048963 9.368853306198117 8.414120086388433 5.5233587848373125 8.299005846336733 10.19592163134746 9.725878083064572 8.942704062555293 10.19592163134746 10.19592163134746 10.19592163134746 10.19592163134746 10.19592163134746 10.19592163134746 10.19592163134746 10.19592163134746 10.19592163134746 10.19592163134746 10.19592163134746 10.19592163134746 10.19592163134746 10.19592163134746 10.19592163134746 10.19592163134746 10.19592163134746 10.19592163134746 10.19592163134746 10.19592163134746 10.19592163134746 10.19592163134746 10.19592163134746 10.19592163134746 10.19592163134746 10.19592163134746 10.19592163134746 10.19592163134746 10.19592163134746 10.19592163134746 10.19592163134746 10.19592163134746 10.19592163134746 10.19592163134746 10.19592163134746 10.19592163134746 10.19592163134746 10.19592163134746 10.19592163134746 10.19592163134746 10.19592163134746 10.19592163134746 10.19592163134746 10.19592163134746 10.19592163134746 10.19592163134746 10.19592163134746 10.19592163134746 10.19592163134746 10.19592163134746 10.19592163134746 10.19592163134746 10.19592163134746 10.19592163134746 10.19592163134746 10.19592163134746 10.19592163134746 10.19592163134746 10.19592163134746 10.19592163134746 10.19592163134746 10.19592163134746 10.19592163134746 10.19592163134746 10.19592163134746 10.19592163134746 10.19592163134746 10.19592163134746 10.19592163134746 10.19592163134746 10.19592163134746 10.19592163134746 10.19592163134746 10.19592163134746 10.19592163134746 10.19592163134746 10.19592163134746 10.19592163134746 10.19592163134746 10.19592163134746 10.19592163134746 10.19592163134746 10.19592163134746 10.19592163134746 10.19592163134746 10.19592163134746 10.19592163134746 10.19592163134746 10.19592163134746 10.19592163134746 10.19592163134746 10.19592163134746 10.19592163134746 10.19592163134746 10.19592163134746 10.19592163134746 10.19592163134746 10.19592163134746 10.19592163134746 10.19592163134746
10.19592163134746 10.19592163134746 10.19592163134746 10.19592163134746 10.19592163134746 10.19592163134746 10.19592163134746 10.19592163134746 10.19592163134746 10.19592163134746 10.19592163134746 10.156020767707975 10.19592163134746 10.19592163134746 10.025624316263233 7.77710857776819 10.092464697987367 10.193446282234866 10.19592163134746 10.19592163134746 3.9805618668824976 7.820849861473806 10.19592163134746 9.233144560469716 5.8214738314724475 10.035306724714065 10.19592163134746 8.654733282350605 8.446765201550047 10.19592163134746 10.19592163134746 10.19592163134746 10.19592163134746 10.19592163134746 10.19592163134746 10.19592163134746 10.19592163134746 10.19592163134746 10.19592163134746 10.19592163134746 10.19592163134746 10.19592163134746 10.19592163134746 10.19592163134746 10.19592163134746 10.19592163134746 10.19592163134746 10.19592163134746 10.19592163134746 10.19592163134746 10.19592163134746 10.19592163134746 10.19592163134746 10.19592163134746 10.19592163134746 10.19592163134746 10.19592163134746 10.19592163134746 10.19592163134746 10.19592163134746 10.19592163134746 10.19592163134746 10.19592163134746 10.19592163134746 10.19592163134746 10.19592163134746 10.19592163134746 10.19592163134746 10.19592163134746 10.19592163134746 10.19592163134746 10.19592163134746 10.19592163134746 10.19592163134746 10.19592163134746 10.19592163134746 10.19592163134746 10.19592163134746 10.19592163134746 10.19592163134746 10.19592163134746 10.19592163134746 10.19592163134746 10.19592163134746 10.19592163134746 10.19592163134746 10.19592163134746 10.19592163134746 10.19592163134746 10.19592163134746 10.19592163134746 10.19592163134746 10.19592163134746 10.19592163134746 10.19592163134746 10.19592163134746 10.19592163134746 10.19592163134746 10.19592163134746 10.19592163134746 10.19592163134746 10.19592163134746 10.19592163134746 10.19592163134746 10.19592163134746 10.19592163134746 10.19592163134746 10.19592163134746 10.19592163134746 10.19592163134746 10.19592163134746 10.19592163134746 10.19592163134746 10.19592163134746 10.19592163134746 10.19592163134746 10.19592163134746 10.19592163134746 10.19592163134746 10.19592163134746 10.19592163134746 10.19592163134746 10.19592163134746 10.19592163134746 10.19592163134746 10.19592163134746 10.19592163134746 10.19592163134746 10.19592163134746
10.19592163134746 10.19592163134746 10.19592163134746 10.19592163134746 10.19592163134746 10.19592163134746 10.19592163134746 10.19592163134746 10.19592163134746 10.19592163134746 10.19592163134746 9.986217120757397 10.19592163134746 10.18126408637164 10.040982752715253 7.792719399747851 10.19592163134746 10.19592163134746 10.19592163134746 10.19592163134746 7.7320156319498885 9.372998136849102 10.19592163134746 10.19592163134746 8.624264795745532 10.19592163134746 10.19592163134746 10.19592163134746 9.44907030707954 10.19592163134746 10.19592163134746 10.19592163134746 10.19592163134746 10.19592163134746 10.19592163134746 10.19592163134746 10.19592163134746 10.19592163134746 10.19592163134746 10.19592163134746 10.19592163134746 10.19592163134746 10.19592163134746 10.19592163134746 10.19592163134746 10.19592163134746 10.19592163134746 10.19592163134746 10.19592163134746 10.19592163134746 10.19592163134746 10.19592163134746 10.19592163134746 10.19592163134746 10.19592163134746 10.19592163134746 10.19592163134746 10.19592163134746 10.19592163134746 10.19592163134746 10.19592163134746 10.19592163134746 10.19592163134746 10.19592163134746 10.19592163134746 10.19592163134746 10.19592163134746 10.19592163134746 10.19592163134746 10.19592163134746 10.19592163134746 10.19592163134746 10.19592163134746 10.19592163134746 10.19592163134746 10.19592163134746 10.19592163134746 10.19592163134746 10.19592163134746 10.19592163134746 10.19592163134746 10.19592163134746 10.19592163134746 10.19592163134746 10.19592163134746 10.19592163134746 10.19592163134746 10.19592163134746 10.19592163134746 10.19592163134746 10.19592163134746 10.19592163134746 10.19592163134746 10.19592163134746 10.19592163134746 10.19592163134746 10.19592163134746 10.19592163134746 10.19592163134746 10.19592163134746 10.19592163134746 10.19592163134746 10.19592163134746 10.19592163134746 10.19592163134746 10.19592163134746 10.19592163134746 10.19592163134746 10.19592163134746 10.19592163134746 10.19592163134746 10.19592163134746 10.19592163134746 10.19592163134746 10.19592163134746 10.19592163134746 10.19592163134746 10.19592163134746 10.19592163134746 10.19592163134746 10.19592163134746 10.19592163134746 10.19592163134746 10.19592163134746 10.19592163134746 10.19592163134746 10.19592163134746 10.19592163134746 10.19592163134746
10.19592163134746 10.19592163134746 10.19592163134746 10.19592163134746 10.19592163134746 10.19592163134746 10.171271215540735 9.001950835200374 10.064521504563855 10.167882874100988 9.014852394728079 8.577281469673837 10.135478913894888 10.082318786013616 9.045047349260203 5.404962843016024 10.151676866908314 10.19592163134746 10.19592163134746 10.19592163134746 7.94266494782304 6.647768948244173 10.19592163134746 10.184267261706495 6.802364231325937 8.806915941452534 10.19592163134746 9.764788472010121 6.75963140237306 10.19592163134746 10.19592163134746 10.19592163134746 10.19592163134746 10.19592163134746 10.19592163134746 10.19592163134746 10.19592163134746 10.19592163134746 10.19592163134746 10.19592163134746 10.19592163134746 10.19592163134746 10.19592163134746 10.19592163134746 10.19592163134746 10.19592163134746 10.19592163134746 10.19592163134746 10.19592163134746 10.19592163134746 10.19592163134746 10.19592163134746 10.19592163134746 10.19592163134746 10.19592163134746 10.19592163134746 10.19592163134746 10.19592163134746 10.19592163134746 10.19592163134746 10.19592163134746 10.19592163134746 10.19592163134746 10.19592163134746 10.19592163134746 10.19592163134746 10.19592163134746 10.19592163134746 10.19592163134746 10.19592163134746 10.19592163134746 10.19592163134746 10.19592163134746 10.19592163134746 10.19592163134746 10.19592163134746 10.19592163134746 10.19592163134746 10.19592163134746 10.19592163134746 10.19592163134746 10.19592163134746 10.19592163134746 10.19592163134746 10.19592163134746 10.19592163134746 10.19592163134746 10.19592163134746 10.19592163134746 10.19592163134746 10.19592163134746 10.19592163134746 10.19592163134746 10.19592163134746 10.19592163134746 10.19592163134746 10.19592163134746 10.19592163134746 10.19592163134746 10.19592163134746 10.19592163134746 10.19592163134746 10.19592163134746 10.19592163134746 10.19592163134746 10.19592163134746 10.19592163134746 10.19592163134746 10.19592163134746 10.19592163134746 10.19592163134746 10.19592163134746 10.19592163134746 10.19592163134746 10.19592163134746 10.19592163134746 10.19592163134746 10.19592163134746 10.19592163134746 10.19592163134746 10.19592163134746 10.19592163134746 10.19592163134746 10.19592163134746 10.19592163134746 10.19592163134746 10.19592163134746 10.19592163134746 10.19592163134746
10.19592163134746 10.19592163134746 10.19592163134746 10.19592163134746 10.19592163134746 10.19592163134746 9.935320666060035 8.116112723299114 10.114445545957699 10.19592163134746 9.591090496023265 9.71978100758677 10.19592163134746 10.19592163134746 9.919043676195708 7.756005400334966 10.19592163134746 10.19592163134746 10.19592163134746 10.19592163134746 5.7125322359383555 6.888945213094041 10.103529775167482 8.20667436686302 4.2790389983449515 7.402266365721359 9.079612862110277 6.196615956453359 3.8925721793763044 9.03164593428741 10.107236680508446 8.107751313702327 9.823541290720948 10.19592163134746 10.19592163134746 10.19592163134746 10.19592163134746 10.19592163134746 10.19592163134746 10.19592163134746 10.19592163134746 10.19592163134746 10.19592163134746 10.19592163134746 10.19592163134746 10.19592163134746 10.19592163134746 10.19592163134746 10.19592163134746 10.19592163134746 10.19592163134746 10.19592163134746 10.19592163134746 10.19592163134746 10.19592163134746 10.19592163134746 10.19592163134746 10.19592163134746 10.19592163134746 10.19592163134746 10.19592163134746 10.19592163134746 10.19592163134746 10.19592163134746 10.19592163134746 10.19592163134746 10.19592163134746 10.19592163134746 10.19592163134746 10.19592163134746 10.19592163134746 10.19592163134746 10.19592163134746 10.19592163134746 10.19592163134746 10.19592163134746 10.19592163134746 10.19592163134746 10.19592163134746 10.19592163134746 10.19592163134746 10.19592163134746 10.19592163134746 10.19592163134746 10.19592163134746 10.19592163134746 10.19592163134746 10.19592163134746 10.19592163134746 10.19592163134746 10.19592163134746 10.19592163134746 10.19592163134746 10.19592163134746 10.19592163134746 10.19592163134746 10.19592163134746 10.19592163134746 10.19592163134746 10.19592163134746 10.19592163134746 10.19592163134746 10.19592163134746 10.19592163134746 10.19592163134746 10.19592163134746 10.19592163134746 10.19592163134746 10.19592163134746 10.19592163134746 10.19592163134746 10.19592163134746 10.19592163134746 10.19592163134746 10.19592163134746 10.19592163134746 10.19592163134746 10.19592163134746 10.19592163134746 10.19592163134746 10.19592163134746 10.19592163134746 10.19592163134746 10.19592163134746 10.19592163134746 10.19592163134746 10.19592163134746 10.19592163134746 10.19592163134746
10.19592163134746 10.19592163134746 10.19592163134746 10.19592163134746 10.19592163134746 10.19592163134746 10.188222371153548 10.023974401339137 10.19592163134746 10.19592163134746 10.19592163134746 10.19592163134746 10.19592163134746 10.19592163134746 10.19592163134746 10.109146666557308 10.19592163134746 10.19592163134746 10.19592163134746 10.19592163134746 7.908801287254059 10.190498401548675 10.19592163134746 10.19592163134746 7.92918284316616 10.19592163134746 10.19592163134746 7.463885281271737 5.919853330624473 10.19592163134746 10.19592163134746 8.111583749809842 10.19592163134746 10.19592163134746 10.19592163134746 10.19592163134746 10.19592163134746 10.19592163134746 10.19592163134746 10.19592163134746 10.19592163134746 10.19592163134746 10.19592163134746 10.19592163134746 10.19592163134746 10.19592163134746 10.19592163134746 10.19592163134746 10.19592163134746 10.19592163134746 10.19592163134746 10.19592163134746 10.19592163134746 10.19592163134746 10.19592163134746 10.19592163134746 10.19592163134746 10.19592163134746 10.19592163134746 10.19592163134746 10.19592163134746 10.19592163134746 10.19592163134746 10.19592163134746 10.19592163134746 10.19592163134746 10.19592163134746 10.19592163134746 10.19592163134746 10.19592163134746 10.19592163134746 10.19592163134746 10.19592163134746 10.19592163134746 10.19592163134746 10.19592163134746 10.19592163134746 10.19592163134746 10.19592163134746 10.19592163134746 10.19592163134746 10.19592163134746 10.19592163134746 10.19592163134746 10.19592163134746 10.19592163134746 10.19592163134746 10.19592163134746 10.19592163134746 10.19592163134746 10.19592163134746 10.19592163134746 10.19592163134746 10.19592163134746 10.19592163134746 10.19592163134746 10.19592163134746 10.19592163134746 10.19592163134746 10.19592163134746 10.19592163134746 10.19592163134746 10.19592163134746 10.19592163134746 10.19592163134746 10.19592163134746 10.19592163134746 10.19592163134746 10.19592163134746 10.19592163134746 10.19592163134746 10.19592163134746 10.19592163134746 10.19592163134746 10.19592163134746 10.19592163134746 10.19592163134746 10.19592163134746 10.19592163134746 10.19592163134746 10.19592163134746 10.19592163134746 10.19592163134746 10.19592163134746 10.19592163134746 10.19592163134746 10.19592163134746 10.19592163134746 10.19592163134746
10.168468738539346 10.19592163134746 10.19592163134746 10.19592163134746 10.19592163134746 10.19592163134746 9.85370694901123 9.380606735519404 10.153205425030913 10.183959211967162 10.134592584842228 10.007338891307375 10.19592163134746 10.19592163134746 10.19592163134746 9.680583418439468 10.19592163134746 10.19592163134746 10.19592163134746 10.19592163134746 10.189285577951221 10.19592163134746 10.19592163134746 10.19592163134746 9.714465219867266 10.19592163134746 10.19592163134746 10.170262708992306 6.743654366856813 10.19592163134746 10.19592163134746 9.413868342061512 10.19592163134746 10.19592163134746 10.19592163134746 10.19592163134746 10.19592163134746 10.19592163134746 10.19592163134746 10.19592163134746 10.19592163134746 10.19592163134746 10.19592163134746 10.19592163134746 10.19592163134746 10.19592163134746 10.19592163134746 10.19592163134746 10.19592163134746 10.19592163134746 10.19592163134746 10.19592163134746 10.19592163134746 10.19592163134746 10.19592163134746 10.19592163134746 10.19592163134746 10.19592163134746 10.19592163134746 10.19592163134746 10.19592163134746 10.19592163134746 10.19592163134746 10.19592163134746 10.19592163134746 10.19592163134746 10.19592163134746 10.19592163134746 10.19592163134746 10.19592163134746 10.19592163134746 10.19592163134746 10.19592163134746 10.19592163134746 10.19592163134746 10.19592163134746 10.19592163134746 10.19592163134746 10.19592163134746 10.19592163134746 10.19592163134746 10.19592163134746 10.19592163134746 10.19592163134746 10.19592163134746 10.19592163134746 10.19592163134746 10.19592163134746 10.19592163134746 10.19592163134746 10.19592163134746 10.19592163134746 10.19592163134746 10.19592163134746 10.19592163134746 10.19592163134746 10.19592163134746 10.19592163134746 10.19592163134746 10.19592163134746 10.19592163134746 10.19592163134746 10.19592163134746 10.19592163134746 10.19592163134746 10.19592163134746 10.19592163134746 10.19592163134746 10.19592163134746 10.19592163134746 10.19592163134746 10.19592163134746 10.19592163134746 10.19592163134746 10.19592163134746 10.19592163134746 10.19592163134746 10.19592163134746 10.19592163134746 10.19592163134746 10.19592163134746 10.19592163134746 10.19592163134746 10.19592163134746 10.19592163134746 10.19592163134746 10.19592163134746 10.19592163134746 10.19592163134746
10.114774891441629 10.19592163134746 10.19592163134746 10.165253584961919 9.972177829343972 9.830328828265277 7.4851676493004 5.918540733594745 9.709643791544279 9.81525074002488 9.156684177399518 9.35170023966165 10.19592163134746 10.19592163134746 10.16345502248813 9.236408031585974 10.19592163134746 10.19592163134746 10.19592163134746 10.19592163134746 10.194539961725022 9.125026421310075 10.19592163134746 10.19592163134746 8.240915672979492 8.761912024204813 10.195718301683312 8.537456746184155 3.997383551264188 9.161571316192559 10.184435178458552 7.097325648339453 8.162519051070243 10.19592163134746 10.19592163134746 10.16090223931891 10.19592163134746 10.19592163134746 10.19592163134746 10.19592163134746 10.19592163134746 10.19592163134746 10.19592163134746 10.19592163134746 10.19592163134746 10.19592163134746 10.19592163134746 10.19592163134746 10.19592163134746 10.19592163134746 10.19592163134746 10.19592163134746 10.19592163134746 10.19592163134746 10.19592163134746 10.19592163134746 10.19592163134746 10.19592163134746 10.19592163134746 10.19592163134746 10.19592163134746 10.19592163134746 10.19592163134746 10.19592163134746 10.19592163134746 10.19592163134746 10.19592163134746 10.19592163134746 10.19592163134746 10.19592163134746 10.19592163134746 10.19592163134746 10.19592163134746 10.19592163134746 10.19592163134746 10.19592163134746 10.19592163134746 10.19592163134746 10.19592163134746 10.19592163134746 10.19592163134746 10.19592163134746 10.19592163134746 10.19592163134746 10.19592163134746 10.19592163134746 10.19592163134746 10.19592163134746 10.19592163134746 10.19592163134746 10.19592163134746 10.19592163134746 10.19592163134746 10.19592163134746 10.19592163134746 10.19592163134746 10.19592163134746 10.19592163134746 10.19592163134746 10.19592163134746 10.19592163134746 10.19592163134746 10.19592163134746 10.19592163134746 10.19592163134746 10.19592163134746 10.19592163134746 10.19592163134746 10.19592163134746 10.19592163134746 10.19592163134746 10.19592163134746 10.19592163134746 10.19592163134746 10.19592163134746 10.19592163134746 10.19592163134746 10.19592163134746 10.19592163134746 10.19592163134746 10.19592163134746 10.19592163134746 10.19592163134746 10.19592163134746 10.19592163134746 10.19592163134746 10.19592163134746 10.19592163134746 10.19592163134746
10.180869474352873 10.19592163134746 10.19592163134746 10.19592163134746 9.25723001295676 10.031684799677107 8.294644461827009 7.8642156428216605 10.147241514751421 10.19592163134746 10.192109199814585 10.19592163134746 10.19592163134746 10.19592163134746 10.19592163134746 10.19592163134746 10.19592163134746 10.19592163134746 10.19592163134746 10.19592163134746 10.190688485553489 10.19592163134746 10.19592163134746 10.19592163134746 8.99065683397263 9.91847834740047 10.126058828932111 6.878615728968071 3.909879936010725 8.921253033517537 8.308635374762314 3.872907152897126 6.95511133089723 10.102779415906722 9.355501351277063 7.450780694232656 10.19592163134746 10.19592163134746 10.19592163134746 10.19592163134746 10.19592163134746 10.19592163134746 10.19592163134746 10.19592163134746 10.19592163134746 10.19592163134746 10.19592163134746 10.19592163134746 10.19592163134746 10.19592163134746 10.19592163134746 10.19592163134746 10.19592163134746 10.19592163134746 10.19592163134746 10.19592163134746 10.19592163134746 10.19592163134746 10.19592163134746 10.19592163134746 10.19592163134746 10.19592163134746 10.19592163134746 10.19592163134746 10.19592163134746 10.19592163134746 10.19592163134746 10.19592163134746 10.19592163134746 10.19592163134746 10.19592163134746 10.19592163134746 10.19592163134746 10.19592163134746 10.19592163134746 10.19592163134746 10.19592163134746 10.19592163134746 10.19592163134746 10.19592163134746 10.19592163134746 10.19592163134746 10.19592163134746 10.19592163134746 10.19592163134746 10.19592163134746 10.19592163134746 10.19592163134746 10.19592163134746 10.19592163134746 10.19592163134746 10.19592163134746 10.19592163134746 10.19592163134746 10.19592163134746 10.19592163134746 10.19592163134746 10.19592163134746 10.19592163134746 10.19592163134746 10.19592163134746 10.19592163134746 10.19592163134746 10.19592163134746 10.19592163134746 10.19592163134746 10.19592163134746 10.19592163134746 10.19592163134746 10.19592163134746 10.19592163134746 10.19592163134746 10.19592163134746 10.19592163134746 10.19592163134746 10.19592163134746 10.19592163134746 10.19592163134746 10.19592163134746 10.19592163134746 10.19592163134746 10.19592163134746 10.19592163134746 10.19592163134746 10.19592163134746 10.19592163134746 10.19592163134746 10.19592163134746 10.19592163134746
10.116348726448496 10.19592163134746 10.19592163134746 10.19592163134746 9.856673664737885 10.195700494191266 9.39362133413469 9.907278422414388 10.172526561264371 10.19592163134746 10.19592163134746 10.19592163134746 10.19592163134746 10.19592163134746 10.19592163134746 10.19592163134746 10.19592163134746 10.19592163134746 10.19592163134746 10.19592163134746 10.19592163134746 10.19592163134746 10.19592163134746 10.19592163134746 10.19592163134746 10.19592163134746 10.19592163134746 10.179301685705779 7.500527132326453 10.19592163134746 10.19592163134746 6.669629487731916 9.964611655068628 10.19592163134746 10.19592163134746 8.01022498212588 10.19592163134746 10.19592163134746 10.19592163134746 10.19592163134746 10.19592163134746 10.19592163134746 10.19592163134746 10.19592163134746 10.19592163134746 10.19592163134746 10.19592163134746 10.19592163134746 10.19592163134746 10.19592163134746 10.19592163134746 10.19592163134746 10.19592163134746 10.19592163134746 10.19592163134746 10.19592163134746 10.19592163134746 10.19592163134746 10.19592163134746 10.19592163134746 10.19592163134746 10.19592163134746 10.19592163134746 10.19592163134746 10.19592163134746 10.19592163134746 10.19592163134746 10.19592163134746 10.19592163134746 10.19592163134746 10.19592163134746 10.19592163134746 10.19592163134746 10.19592163134746 10.19592163134746 10.19592163134746 10.19592163134746 10.19592163134746 10.19592163134746 10.19592163134746 10.19592163134746 10.19592163134746 10.19592163134746 10.19592163134746 10.19592163134746 10.19592163134746 10.19592163134746 10.19592163134746 10.19592163134746 10.19592163134746 10.19592163134746 10.19592163134746 10.19592163134746 10.19592163134746 10.19592163134746 10.19592163134746 10.19592163134746 10.19592163134746 10.19592163134746 10.19592163134746 10.19592163134746 10.19592163134746 10.19592163134746 10.19592163134746 10.19592163134746 10.19592163134746 10.19592163134746 10.19592163134746 10.19592163134746 10.19592163134746 10.19592163134746 10.19592163134746 10.19592163134746 10.19592163134746 10.19592163134746 10.19592163134746 10.19592163134746 10.19592163134746 10.19592163134746 10.19592163134746 10.19592163134746 10.19592163134746 10.19592163134746 10.19592163134746 10.19592163134746 10.19592163134746 10.19592163134746 10.19592163134746 10.19592163134746
9.821519283832437 10.084482934805763 9.92909635992394 10.068217445231227 8.032052720166476 9.276290570714975 7.648918739147988 8.171039667598086 9.961602156940792 10.101816041347881 10.190210390248462 10.187902416587814 10.19592163134746 10.19592163134746 10.19592163134746 10.19592163134746 10.19592163134746 10.19592163134746 10.19592163134746 10.19592163134746 10.19592163134746 10.19592163134746 10.19592163134746 10.19592163134746 10.19592163134746 10.19592163134746 10.19592163134746 10.19592163134746 7.28458722374248 10.19592163134746 10.19592163134746 7.802600904918396 8.708081705913695 10.19592163134746 10.19592163134746 8.460872113448177 10.19592163134746 10.19592163134746 10.19592163134746 10.19592163134746 10.19592163134746 10.19592163134746 10.19592163134746 10.19592163134746 10.19592163134746 10.19592163134746 10.19592163134746 10.19592163134746 10.19592163134746 10.19592163134746 10.19592163134746 10.19592163134746 10.19592163134746 10.19592163134746 10.19592163134746 10.19592163134746 10.19592163134746 10.19592163134746 10.19592163134746 10.19592163134746 10.19592163134746 10.19592163134746 10.19592163134746 10.19592163134746 10.19592163134746 10.19592163134746 10.19592163134746 10.19592163134746 10.19592163134746 10.19592163134746 10.19592163134746 10.19592163134746 10.19592163134746 10.19592163134746 10.19592163134746 10.19592163134746 10.19592163134746 10.19592163134746 10.19592163134746 10.19592163134746 10.19592163134746 10.19592163134746 10.19592163134746 10.19592163134746 10.19592163134746 10.19592163134746 10.19592163134746 10.19592163134746 10.19592163134746 10.19592163134746 10.19592163134746 10.19592163134746 10.19592163134746 10.19592163134746 10.19592163134746 10.19592163134746 10.19592163134746 10.19592163134746 10.19592163134746 10.19592163134746 10.19592163134746 10.19592163134746 10.19592163134746 10.19592163134746 10.19592163134746 10.19592163134746 10.19592163134746 10.19592163134746 10.19592163134746 10.19592163134746 10.19592163134746 10.19592163134746 10.19592163134746 10.19592163134746 10.19592163134746 10.19592163134746 10.19592163134746 10.19592163134746 10.19592163134746 10.19592163134746 10.19592163134746 10.19592163134746 10.19592163134746 10.19592163134746 10.19592163134746 10.19592163134746 10.19592163134746 10.19592163134746 10.19592163134746
10.007574575542431 10.179052623247282 9.74635917197074 9.580863036135781 4.818675693134625 7.451022781971198 6.180167683193226 7.5057464819043425 9.922256100913403 10.17155867597617 10.19592163134746 10.19592163134746 10.19592163134746 10.19592163134746 10.19592163134746 10.19592163134746 10.19592163134746 10.19592163134746 10.19592163134746 10.19592163134746 10.19592163134746 10.19592163134746 10.19592163134746 10.19592163134746 10.19592163134746 10.19592163134746 10.19592163134746 10.039984363535028 5.9814740499297905 9.124712629861401 9.297370151568115 5.017299504414212 5.272004824547007 9.346864573471132 8.617311740879476 4.9489813970162 8.461740036279538 10.19592163134746 9.780551052988939 8.900913117487173 10.19592163134746 10.19592163134746 10.19592163134746 10.19592163134746 10.19592163134746 10.19592163134746 10.19592163134746 10.19592163134746 10.19592163134746 10.19592163134746 10.19592163134746 10.19592163134746 10.19592163134746 10.19592163134746 10.19592163134746 10.19592163134746 10.19592163134746 10.19592163134746 10.19592163134746 10.19592163134746 10.19592163134746 10.19592163134746 10.19592163134746 10.19592163134746 10.19592163134746 10.19592163134746 10.19592163134746 10.19592163134746 10.19592163134746 10.19592163134746 10.19592163134746 10.19592163134746 10.19592163134746 10.19592163134746 10.19592163134746 10.19592163134746 10.19592163134746 10.19592163134746 10.19592163134746 10.19592163134746 10.19592163134746 10.19592163134746 10.19592163134746 10.19592163134746 10.19592163134746 10.19592163134746 10.19592163134746 10.19592163134746 10.19592163134746 10.19592163134746 10.19592163134746 10.19592163134746 10.19592163134746 10.19592163134746 10.19592163134746 10.19592163134746 10.19592163134746 10.19592163134746 10.19592163134746 10.19592163134746 10.19592163134746 10.19592163134746 10.19592163134746 10.19592163134746 10.19592163134746 10.19592163134746 10.19592163134746 10.19592163134746 10.19592163134746 10.19592163134746 10.19592163134746 10.19592163134746 10.19592163134746 10.19592163134746 10.19592163134746 10.19592163134746 10.19592163134746 10.19592163134746 10.19592163134746 10.19592163134746 10.19592163134746 10.19592163134746 10.19592163134746 10.19592163134746 10.19592163134746 10.19592163134746 10.19592163134746 10.19592163134746 10.19592163134746
10.081449983723054 10.19592163134746 10.032178418339052 10.176058787128756 6.471854578883124 10.021170780998494 9.033179237052865 10.168760456829963 10.19592163134746 10.19592163134746 10.19592163134746 10.19592163134746 10.19592163134746 10.19592163134746 10.19592163134746 10.19592163134746 10.19592163134746 10.19592163134746 10.19592163134746 10.19592163134746 10.19592163134746 10.19592163134746 10.19592163134746 10.19592163134746 10.19592163134746 10.19592163134746 10.19592163134746 10.19592163134746 8.98446066882307 10.19592163134746 10.193340978179023 5.123959808518732 7.811838563643044 10.185700850905768 8.847515967530196 3.6466156827128646 9.576192836999212 10.193299488593436 7.8204739988772385 8.10782370929505 10.19592163134746 10.19592163134746 10.19592163134746 10.19592163134746 10.19592163134746 10.19592163134746 10.19592163134746 10.19592163134746 10.19592163134746 10.19592163134746 10.19592163134746 10.19592163134746 10.19592163134746 10.19592163134746 10.19592163134746 10.19592163134746 10.19592163134746 10.19592163134746 10.19592163134746 10.19592163134746 10.19592163134746 10.19592163134746 10.19592163134746 10.19592163134746 10.19592163134746 10.19592163134746 10.19592163134746 10.19592163134746 10.19592163134746 10.19592163134746 10.19592163134746 10.19592163134746 10.19592163134746 10.19592163134746 10.19592163134746 10.19592163134746 10.19592163134746 10.19592163134746 10.19592163134746 10.19592163134746 10.19592163134746 10.19592163134746 10.19592163134746 10.19592163134746 10.19592163134746 10.19592163134746 10.19592163134746 10.19592163134746 10.19592163134746 10.19592163134746 10.19592163134746 10.19592163134746 10.19592163134746 10.19592163134746 10.19592163134746 10.19592163134746 10.19592163134746 10.19592163134746 10.19592163134746 10.19592163134746 10.19592163134746 10.19592163134746 10.19592163134746 10.19592163134746 10.19592163134746 10.19592163134746 10.19592163134746 10.19592163134746 10.19592163134746 10.19592163134746 10.19592163134746 10.19592163134746 10.19592163134746 10.19592163134746 10.19592163134746 10.19592163134746 10.19592163134746 10.19592163134746 10.19592163134746 10.19592163134746 10.19592163134746 10.19592163134746 10.19592163134746 10.19592163134746 10.19592163134746 10.19592163134746 10.19592163134746 10.19592163134746 10.19592163134746
9.799101219152803 9.964670594843998 9.449814617027608 10.131663136500746 7.484242195230896 10.047476487177576 9.339492651226385 10.19592163134746 10.1658823943905 10.19592163134746 10.19592163134746 10.19592163134746 10.19592163134746 10.19592163134746 10.19592163134746 10.19592163134746 10.19592163134746 10.19592163134746 10.19592163134746 10.19592163134746 10.19592163134746 10.19592163134746 10.19592163134746 10.19592163134746 10.19592163134746 10.19592163134746 10.19592163134746 10.19592163134746 10.194201503021807 10.19592163134746 10.19592163134746 8.884343502348663 10.045213525353411 10.19592163134746 10.19592163134746 7.043524478133134 10.19592163134746 10.19592163134746 10.00358914263364 9.254789528833829 10.19592163134746 10.19592163134746 10.19592163134746 10.19592163134746 10.19592163134746 10.19592163134746 10.19592163134746 10.19592163134746 10.19592163134746 10.19592163134746 10.19592163134746 10.19592163134746 10.19592163134746 10.19592163134746 10.19592163134746 10.19592163134746 10.19592163134746 10.19592163134746 10.19592163134746 10.19592163134746 10.19592163134746 10.19592163134746 10.19592163134746 10.19592163134746 10.19592163134746 10.19592163134746 10.19592163134746 10.19592163134746 10.19592163134746 10.19592163134746 10.19592163134746 10.19592163134746 10.19592163134746 10.19592163134746 10.19592163134746 10.19592163134746 10.19592163134746 10.19592163134746 10.19592163134746 10.19592163134746 10.19592163134746 10.19592163134746 10.19592163134746 10.19592163134746 10.19592163134746 10.19592163134746 10.19592163134746 10.19592163134746 10.19592163134746 10.19592163134746 10.19592163134746 10.19592163134746 10.19592163134746 10.19592163134746 10.19592163134746 10.19592163134746 10.19592163134746 10.19592163134746 10.19592163134746 10.19592163134746 10.19592163134746 10.19592163134746 10.19592163134746 10.19592163134746 10.19592163134746 10.19592163134746 10.19592163134746 10.19592163134746 10.19592163134746 10.19592163134746 10.19592163134746 10.19592163134746 10.19592163134746 10.19592163134746 10.19592163134746 10.19592163134746 10.19592163134746 10.19592163134746 10.19592163134746 10.19592163134746 10.19592163134746 10.19592163134746 10.19592163134746 10.19592163134746 10.19592163134746 10.19592163134746 10.19592163134746 10.19592163134746 10.19592163134746
9.561605936519662 9.267257615364004 7.743853812148468 8.332491207662205 4.4857785343975 8.034830866005684 7.895773203020262 9.625275476959965 10.012762816837027 10.194534674403478 10.19592163134746 10.19592163134746 10.19592163134746 10.19592163134746 10.19592163134746 10.19592163134746 10.19592163134746 10.19592163134746 10.19592163134746 10.19592163134746 10.19592163134746 10.19592163134746 10.19592163134746 10.19592163134746 10.19592163134746 10.19592163134746 10.19592163134746 10.19592163134746 10.171648574524127 10.19592163134746 10.19592163134746 9.483614947510665 8.183740033531887 10.19592163134746 10.19592163134746 7.009995293861188 9.607690686290809 10.19592163134746 10.00578504462852 7.1866653702588765 10.19592163134746 10.19592163134746 10.19592163134746 10.19592163134746 10.19592163134746 10.19592163134746 10.19592163134746 10.19592163134746 10.19592163134746 10.19592163134746 10.19592163134746 10.19592163134746 10.19592163134746 10.19592163134746 10.19592163134746 10.19592163134746 10.19592163134746 10.19592163134746 10.19592163134746 10.19592163134746 10.19592163134746 10.19592163134746 10.19592163134746 10.19592163134746 10.19592163134746 10.19592163134746 10.19592163134746 10.19592163134746 10.19592163134746 10.19592163134746 10.19592163134746 10.19592163134746 10.19592163134746 10.19592163134746 10.19592163134746 10.19592163134746 10.19592163134746 10.19592163134746 10.19592163134746 10.19592163134746 10.19592163134746 10.19592163134746 10.19592163134746 10.19592163134746 10.19592163134746 10.19592163134746 10.19592163134746 10.19592163134746 10.19592163134746 10.19592163134746 10.19592163134746 10.19592163134746 10.19592163134746 10.19592163134746 10.19592163134746 10.19592163134746 10.19592163134746 10.19592163134746 10.19592163134746 10.19592163134746 10.19592163134746 10.19592163134746 10.19592163134746 10.19592163134746 10.19592163134746 10.19592163134746 10.19592163134746 10.19592163134746 10.19592163134746 10.19592163134746 10.19592163134746 10.19592163134746 10.19592163134746 10.19592163134746 10.19592163134746 10.19592163134746 10.19592163134746 10.19592163134746 10.19592163134746 10.19592163134746 10.19592163134746 10.19592163134746 10.19592163134746 10.19592163134746 10.19592163134746 10.19592163134746 10.19592163134746 10.19592163134746 10.19592163134746
10.076212472667034 9.494511887652116 7.906682637903302 8.351250892867458 3.6288416288425864 9.00817835970565 9.089632315653013 10.188026599411138 10.193374837445495 10.19592163134746 10.19592163134746 10.19592163134746 10.19592163134746 10.19592163134746 10.19592163134746 10.19592163134746 10.19592163134746 10.19592163134746 10.19592163134746 10.19592163134746 10.19592163134746 10.19592163134746 10.19592163134746 10.19592163134746 10.19592163134746 10.19592163134746 10.19592163134746 10.19592163134746 10.19592163134746 10.19592163134746 10.19592163134746 8.356206525293018 7.64969363806592 10.169809854219032 8.77619119392379 4.470474906806007 7.2240083699189235 9.163020946564219 6.446914317851928 3.8126175221523275 9.05702404011518 10.051719484495917 8.255631900313405 9.475841576685657 10.19592163134746 10.19592163134746 10.19592163134746 10.19592163134746 10.19592163134746 10.19592163134746 10.19592163134746 10.19592163134746 10.19592163134746 10.19592163134746 10.19592163134746 10.19592163134746 10.19592163134746 10.19592163134746 10.19592163134746 10.19592163134746 10.19592163134746 10.19592163134746 10.19592163134746 10.19592163134746 10.19592163134746 10.19592163134746 10.19592163134746 10.19592163134746 10.19592163134746 10.19592163134746 10.19592163134746 10.19592163134746 10.19592163134746 10.19592163134746 10.19592163134746 10.19592163134746 10.19592163134746 10.19592163134746 10.19592163134746 10.19592163134746 10.19592163134746 10.19592163134746 10.19592163134746 10.19592163134746 10.19592163134746 10.19592163134746 10.19592163134746 10.19592163134746 10.19592163134746 10.19592163134746 10.19592163134746 10.19592163134746 10.19592163134746 10.19592163134746 10.19592163134746 10.19592163134746 10.19592163134746 10.19592163134746 10.19592163134746 10.19592163134746 10.19592163134746 10.19592163134746 10.19592163134746 10.19592163134746 10.19592163134746 10.19592163134746 10.19592163134746 10.19592163134746 10.19592163134746 10.19592163134746 10.19592163134746 10.19592163134746 10.19592163134746 10.19592163134746 10.19592163134746 10.19592163134746 10.19592163134746 10.19592163134746 10.19592163134746 10.19592163134746 10.19592163134746 10.19592163134746 10.19592163134746 10.19592163134746 10.19592163134746 10.19592163134746 10.19592163134746 10.19592163134746 10.19592163134746
10.094283936785569 10.002885174598372 9.1544643789932 10.164991377827405 7.311109911655217 10.182076117123184 10.147904040181423 10.19592163134746 10.19592163134746 10.19592163134746 10.19592163134746 10.19592163134746 10.19592163134746 10.19592163134746 10.19592163134746 10.19592163134746 10.19592163134746 10.19592163134746 10.19592163134746 10.19592163134746 10.19592163134746 10.19592163134746 10.19592163134746 10.19592163134746 10.19592163134746 10.19592163134746 10.19592163134746 10.19592163134746 10.19592163134746 10.19592163134746 10.19592163134746 10.128922692375436 10.191288077159912 10.19592163134746 10.19592163134746 6.500063053888442 10.177752764792272 10.19592163134746 7.715048152646259 5.921917079566604 10.19592163134746 10.18740444279422 8.099839156665785 10.18126327978124 10.19592163134746 10.19592163134746 10.19592163134746 10.19592163134746 10.19592163134746 10.19592163134746 10.19592163134746 10.19592163134746 10.19592163134746 10.19592163134746 10.19592163134746 10.19592163134746 10.19592163134746 10.19592163134746 10.19592163134746 10.19592163134746 10.19592163134746 10.19592163134746 10.19592163134746 10.19592163134746 10.19592163134746 10.19592163134746 10.19592163134746 10.19592163134746 10.19592163134746 10.19592163134746 10.19592163134746 10.19592163134746 10.19592163134746 10.19592163134746 10.19592163134746 10.19592163134746 10.19592163134746 10.19592163134746 10.19592163134746 10.19592163134746 10.19592163134746 10.19592163134746 10.19592163134746 10.19592163134746 10.19592163134746 10.19592163134746 10.19592163134746 10.19592163134746 10.19592163134746 10.19592163134746 10.19592163134746 10.19592163134746 10.19592163134746 10.19592163134746 10.19592163134746 10.19592163134746 10.19592163134746 10.19592163134746 10.19592163134746 10.19592163134746 10.19592163134746 10.19592163134746 10.19592163134746 10.19592163134746 10.19592163134746 10.19592163134746 10.19592163134746 10.19592163134746 10.19592163134746 10.19592163134746 10.19592163134746 10.19592163134746 10.19592163134746 10.19592163134746 10.19592163134746 10.19592163134746 10.19592163134746 10.19592163134746 10.19592163134746 10.19592163134746 10.19592163134746 10.19592163134746 10.19592163134746 10.19592163134746 10.19592163134746 10.19592163134746 10.19592163134746 10.19592163134746 10.19592163134746
9.78620509796194 9.031815526191119 7.0718451351650895 9.685988099753008 7.755967244822582 10.09721067283286 10.125023018868594 10.19592163134746 10.19592163134746 10.19592163134746 10.19592163134746 10.19592163134746 10.19592163134746 10.19592163134746 10.19592163134746 10.19592163134746 10.19592163134746 10.19592163134746 10.19592163134746 10.19592163134746 10.19592163134746 10.19592163134746 10.19592163134746 10.19592163134746 10.19592163134746 10.19592163134746 10.19592163134746 10.19592163134746 10.19592163134746 10.19592163134746 10.19592163134746 10.19592163134746 10.19592163134746 10.19592163134746 10.19592163134746 9.683057556991518 10.19592163134746 10.19592163134746 10.181541612066463 6.992972391303715 10.19592163134746 10.19592163134746 9.321900069204812 10.1957368992335 10.19592163134746 10.19592163134746 10.19592163134746 10.19592163134746 10.19592163134746 10.19592163134746 10.19592163134746 10.19592163134746 10.19592163134746 10.19592163134746 10.19592163134746 10.19592163134746 10.19592163134746 10.19592163134746 10.19592163134746 10.19592163134746 10.19592163134746 10.19592163134746 10.19592163134746 10.19592163134746 10.19592163134746 10.19592163134746 10.19592163134746 10.19592163134746 10.19592163134746 10.19592163134746 10.19592163134746 10.19592163134746 10.19592163134746 10.19592163134746 10.19592163134746 10.19592163134746 10.19592163134746 10.19592163134746 10.19592163134746 10.19592163134746 10.19592163134746 10.19592163134746 10.19592163134746 10.19592163134746 10.19592163134746 10.19592163134746 10.19592163134746 10.19592163134746 10.19592163134746 10.19592163134746 10.19592163134746 10.19592163134746 10.19592163134746 10.19592163134746 10.19592163134746 10.19592163134746 10.19592163134746 10.19592163134746 10.19592163134746 10.19592163134746 10.19592163134746 10.19592163134746 10.19592163134746 10.19592163134746 10.19592163134746 10.19592163134746 10.19592163134746 10.19592163134746 10.19592163134746 10.19592163134746 10.19592163134746 10.19592163134746 10.19592163134746 10.19592163134746 10.19592163134746 10.19592163134746 10.19592163134746 10.19592163134746 10.19592163134746 10.19592163134746 10.19592163134746 10.19592163134746 10.19592163134746 10.19592163134746 10.19592163134746 10.19592163134746 10.19592163134746 10.19592163134746 10.19592163134746
9.840992848365897 7.452106844087839 4.650397473491044 7.553904186492595 5.973781003246179 9.816038480639302 10.106507408459253 10.19592163134746 10.19592163134746 10.19592163134746 10.19592163134746 10.19592163134746 10.19592163134746 10.19592163134746 10.19592163134746 10.19592163134746 10.19592163134746 10.19592163134746 10.19592163134746 10.19592163134746 10.19592163134746 10.19592163134746 10.19592163134746 10.19592163134746 10.19592163134746 10.19592163134746 10.19592163134746 10.19592163134746 10.19592163134746 10.19592163134746 10.19592163134746 10.19592163134746 10.12642856590871 10.19592163134746 10.19592163134746 8.926398629663872 8.772441821375743 10.19592163134746 8.96322693036797 3.9272720532923793 9.314488549277513 10.174575854430277 7.35617155340107 8.050637157326847 10.19592163134746 10.19592163134746 10.171405950334085 10.19592163134746 10.19592163134746 10.19592163134746 10.19592163134746 10.19592163134746 10.19592163134746 10.19592163134746 10.19592163134746 10.19592163134746 10.19592163134746 10.19592163134746 10.19592163134746 10.19592163134746 10.19592163134746 10.19592163134746 10.19592163134746 10.19592163134746 10.19592163134746 10.19592163134746 10.19592163134746 10.19592163134746 10.19592163134746 10.19592163134746 10.19592163134746 10.19592163134746 10.19592163134746 10.19592163134746 10.19592163134746 10.19592163134746 10.19592163134746 10.19592163134746 10.19592163134746 10.19592163134746 10.19592163134746 10.19592163134746 10.19592163134746 10.19592163134746 10.19592163134746 10.19592163134746 10.19592163134746 10.19592163134746 10.19592163134746 10.19592163134746 10.19592163134746 10.19592163134746 10.19592163134746 10.19592163134746 10.19592163134746 10.19592163134746 10.19592163134746 10.19592163134746 10.19592163134746 10.19592163134746 10.19592163134746 10.19592163134746 10.19592163134746 10.19592163134746 10.19592163134746 10.19592163134746 10.19592163134746 10.19592163134746 10.19592163134746 10.19592163134746 10.19592163134746 10.19592163134746 10.19592163134746 10.19592163134746 10.19592163134746 10.19592163134746 10.19592163134746 10.19592163134746 10.19592163134746 10.19592163134746 10.19592163134746 10.19592163134746 10.19592163134746 10.19592163134746 10.19592163134746 10.19592163134746 10.19592163134746 10.19592163134746 10.19592163134746
10.090167736871509 8.911528409070257 7.066461824113002 9.875477368452058 7.9872949132135584 10.19592163134746 10.19592163134746 10.19592163134746 10.19592163134746 10.19592163134746 10.19592163134746 10.19592163134746 10.19592163134746 10.19592163134746 10.19592163134746 10.19592163134746 10.19592163134746 10.19592163134746 10.19592163134746 10.19592163134746 10.19592163134746 10.19592163134746 10.19592163134746 10.19592163134746 10.19592163134746 10.19592163134746 10.19592163134746 10.19592163134746 10.19592163134746 10.19592163134746 10.19592163134746 10.19592163134746 10.19592163134746 10.19592163134746 10.19592163134746 8.734688554343403 9.69736390241728 10.022314758455183 7.383455233575126 3.6588876164222524 8.753777798265123 7.9509543411169945 3.99379961022358 6.603758444951428 9.786176415042787 8.832178743273538 7.631937290453534 10.159965040662579 10.19592163134746 10.19592163134746 10.19592163134746 10.19592163134746 10.19592163134746 10.19592163134746 10.19592163134746 10.19592163134746 10.19592163134746 10.19592163134746 10.19592163134746 10.19592163134746 10.19592163134746 10.19592163134746 10.19592163134746 10.19592163134746 10.19592163134746 10.19592163134746 10.19592163134746 10.19592163134746 10.19592163134746 10.19592163134746 10.19592163134746 10.19592163134746 10.19592163134746 10.19592163134746 10.19592163134746 10.19592163134746 10.19592163134746 10.19592163134746 10.19592163134746 10.19592163134746 10.19592163134746 10.19592163134746 10.19592163134746 10.19592163134746 10.19592163134746 10.19592163134746 10.19592163134746 10.19592163134746 10.19592163134746 10.19592163134746 10.19592163134746 10.19592163134746 10.19592163134746 10.19592163134746 10.19592163134746 10.19592163134746 10.19592163134746 10.19592163134746 10.19592163134746 10.19592163134746 10.19592163134746 10.19592163134746 10.19592163134746 10.19592163134746 10.19592163134746 10.19592163134746 10.19592163134746 10.19592163134746 10.19592163134746 10.19592163134746 10.19592163134746 10.19592163134746 10.19592163134746 10.19592163134746 10.19592163134746 10.19592163134746 10.19592163134746 10.19592163134746 10.19592163134746 10.19592163134746 10.19592163134746 10.19592163134746 10.19592163134746 10.19592163134746 10.19592163134746 10.19592163134746 10.19592163134746 10.19592163134746 10.19592163134746
10.139332566466162 9.538211056217259 7.623509833431482 10.19592163134746 10.14741561151788 10.19592163134746 10.19592163134746 10.19592163134746 10.19592163134746 10.19592163134746 10.19592163134746 10.19592163134746 10.19592163134746 10.19592163134746 10.19592163134746 10.19592163134746 10.19592163134746 10.19592163134746 10.19592163134746 10.19592163134746 10.19592163134746 10.19592163134746 10.19592163134746 10.19592163134746 10.19592163134746 10.19592163134746 10.19592163134746 10.19592163134746 10.19592163134746 10.19592163134746 10.19592163134746 10.19592163134746 10.19592163134746 10.19592163134746 10.19592163134746 10.19592163134746 10.19592163134746 10.19592163134746 10.19592163134746 7.173451267562832 10.19592163134746 10.19592163134746 6.237511253718325 9.553813687094705 10.19592163134746 10.050511623652566 9.072877675481953 10.19592163134746 10.19592163134746 10.19592163134746 10.19592163134746 10.19592163134746 10.19592163134746 10.19592163134746 10.19592163134746 10.19592163134746 10.19592163134746 10.19592163134746 10.19592163134746 10.19592163134746 10.19592163134746 10.19592163134746 10.19592163134746 10.19592163134746 10.19592163134746 10.19592163134746 10.19592163134746 10.19592163134746 10.19592163134746 10.19592163134746 10.19592163134746 10.19592163134746 10.19592163134746 10.19592163134746 10.19592163134746 10.19592163134746 10.19592163134746 10.19592163134746 10.19592163134746 10.19592163134746 10.19592163134746 10.19592163134746 10.19592163134746 10.19592163134746 10.19592163134746 10.19592163134746 10.19592163134746 10.19592163134746 10.19592163134746 10.19592163134746 10.19592163134746 10.19592163134746 10.19592163134746 10.19592163134746 10.19592163134746 10.19592163134746 10.19592163134746 10.19592163134746 10.19592163134746 10.19592163134746 10.19592163134746 10.19592163134746 10.19592163134746 10.19592163134746 10.19592163134746 10.19592163134746 10.19592163134746 10.19592163134746 10.19592163134746 10.19592163134746 10.19592163134746 10.19592163134746 10.19592163134746 10.19592163134746 10.19592163134746 10.19592163134746 10.19592163134746 10.19592163134746 10.19592163134746 10.19592163134746 10.19592163134746 10.19592163134746 10.19592163134746 10.19592163134746 10.19592163134746 10.19592163134746 10.19592163134746 10.19592163134746 10.19592163134746
9.852557815427382 8.13499539929013 5.1988625771625845 10.042643904332314 10.037266436655411 10.19592163134746 10.19592163134746 10.19592163134746 10.19592163134746 10.19592163134746 10.19592163134746 10.19592163134746 10.19592163134746 10.19592163134746 10.19592163134746 10.19592163134746 10.19592163134746 10.19592163134746 10.19592163134746 10.19592163134746 10.19592163134746 10.19592163134746 10.19592163134746 10.19592163134746 10.19592163134746 10.19592163134746 10.19592163134746 10.19592163134746 10.19592163134746 10.19592163134746 10.19592163134746 10.19592163134746 10.19592163134746 10.19592163134746 10.19592163134746 10.19592163134746 10.19592163134746 10.19592163134746 10.19592163134746 6.988731271682803 10.172117041896453 10.19592163134746 7.815871586487817 8.21611127602096 10.19592163134746 10.19592163134746 9.04203602989437 10.19592163134746 10.19592163134746 10.19592163134746 10.19592163134746 10.19592163134746 10.19592163134746 10.19592163134746 10.19592163134746 10.19592163134746 10.19592163134746 10.19592163134746 10.19592163134746 10.19592163134746 10.19592163134746 10.19592163134746 10.19592163134746 10.19592163134746 10.19592163134746 10.19592163134746 10.19592163134746 10.19592163134746 10.19592163134746 10.19592163134746 10.19592163134746 10.19592163134746 10.19592163134746 10.19592163134746 10.19592163134746 10.19592163134746 10.19592163134746 10.19592163134746 10.19592163134746 10.19592163134746 10.19592163134746 10.19592163134746 10.19592163134746 10.19592163134746 10.19592163134746 10.19592163134746 10.19592163134746 10.19592163134746 10.19592163134746 10.19592163134746 10.19592163134746 10.19592163134746 10.19592163134746 10.19592163134746 10.19592163134746 10.19592163134746 10.19592163134746 10.19592163134746 10.19592163134746 10.19592163134746 10.19592163134746 10.19592163134746 10.19592163134746 10.19592163134746 10.19592163134746 10.19592163134746 10.19592163134746 10.19592163134746 10.19592163134746 10.19592163134746 10.19592163134746 10.19592163134746 10.19592163134746 10.19592163134746 10.19592163134746 10.19592163134746 10.19592163134746 10.19592163134746 10.19592163134746 10.19592163134746 10.19592163134746 10.19592163134746 10.19592163134746 10.19592163134746 10.19592163134746 10.19592163134746 10.19592163134746 10.19592163134746 10.19592163134746
9.747196221904426 8.304079750035212 6.232152003429384 10.073071174787625 10.185911427699438 10.19592163134746 10.19592163134746 10.19592163134746 10.19592163134746 10.19592163134746 10.19592163134746 10.19592163134746 10.19592163134746 10.19592163134746 10.19592163134746 10.19592163134746 10.19592163134746 10.19592163134746 10.19592163134746 10.19592163134746 10.19592163134746 10.19592163134746 10.19592163134746 10.19592163134746 10.19592163134746 10.19592163134746 10.19592163134746 10.19592163134746 10.19592163134746 10.19592163134746 10.19592163134746 10.19592163134746 10.19592163134746 10.19592163134746 10.19592163134746 10.19592163134746 10.19592163134746 10.19592163134746 10.163437604070072 5.84850637293327 9.358855751506118 9.346242777877649 5.168100192715998 5.062029961192334 9.333112123970606 8.084381299758427 5.276098135842134 8.041644001321256 10.189791428494551 9.372669071079743 8.683324359674309 10.19592163134746 10.19592163134746 10.19592163134746 10.19592163134746 10.19592163134746 10.19592163134746 10.19592163134746 10.19592163134746 10.19592163134746 10.19592163134746 10.19592163134746 10.19592163134746 10.19592163134746 10.19592163134746 10.19592163134746 10.19592163134746 10.19592163134746 10.19592163134746 10.19592163134746 10.19592163134746 10.19592163134746 10.19592163134746 10.19592163134746 10.19592163134746 10.19592163134746 10.19592163134746 10.19592163134746 10.19592163134746 10.19592163134746 10.19592163134746 10.19592163134746 10.19592163134746 10.19592163134746 10.19592163134746 10.19592163134746 10.19592163134746 10.19592163134746 10.19592163134746 10.19592163134746 10.19592163134746 10.19592163134746 10.19592163134746 10.19592163134746 10.19592163134746 10.19592163134746 10.19592163134746 10.19592163134746 10.19592163134746 10.19592163134746 10.19592163134746 10.19592163134746 10.19592163134746 10.19592163134746 10.19592163134746 10.19592163134746 10.19592163134746 10.19592163134746 10.19592163134746 10.19592163134746 10.19592163134746 10.19592163134746 10.19592163134746 10.19592163134746 10.19592163134746 10.19592163134746 10.19592163134746 10.19592163134746 10.19592163134746 10.19592163134746 10.19592163134746 10.19592163134746 10.19592163134746 10.19592163134746 10.19592163134746 10.19592163134746 10.19592163134746 10.19592163134746 10.19592163134746
10.184848933982341 9.761066758629745 8.872248087251021 10.19592163134746 10.19592163134746 10.19592163134746 10.19592163134746 10.19592163134746 10.19592163134746 10.19592163134746 10.19592163134746 10.19592163134746 10.19592163134746 10.19592163134746 10.19592163134746 10.19592163134746 10.19592163134746 10.19592163134746 10.19592163134746 10.19592163134746 10.19592163134746 10.19592163134746 10.19592163134746 10.19592163134746 10.19592163134746 10.19592163134746 10.19592163134746 10.19592163134746 10.19592163134746 10.19592163134746 10.19592163134746 10.19592163134746 10.19592163134746 10.19592163134746 10.19592163134746 10.19592163134746 10.19592163134746 10.19592163134746 10.19592163134746 8.96588278958018 10.19592163134746 10.159454432374963 5.290686551789777 8.002710650093887 10.145070718736713 8.368221531858289 5.3745133761767026 9.642068273785847 10.18535667951233 8.236903617522321 8.275375758181514 10.19592163134746 10.19592163134746 10.19592163134746 10.19592163134746 10.19592163134746 10.19592163134746 10.19592163134746 10.19592163134746 10.19592163134746 10.19592163134746 10.19592163134746 10.19592163134746 10.19592163134746 10.19592163134746 10.19592163134746 10.19592163134746 10.19592163134746 10.19592163134746 10.19592163134746 10.19592163134746 10.19592163134746 10.19592163134746 10.19592163134746 10.19592163134746 10.19592163134746 10.19592163134746 10.19592163134746 10.19592163134746 10.19592163134746 10.19592163134746 10.19592163134746 10.19592163134746 10.19592163134746 10.19592163134746 10.19592163134746 10.19592163134746 10.19592163134746 10.19592163134746 10.19592163134746 10.19592163134746 10.19592163134746 10.19592163134746 10.19592163134746 10.19592163134746 10.19592163134746 10.19592163134746 10.19592163134746 10.19592163134746 10.19592163134746 10.19592163134746 10.19592163134746 10.19592163134746 10.19592163134746 10.19592163134746 10.19592163134746 10.19592163134746 10.19592163134746 10.19592163134746 10.19592163134746 10.19592163134746 10.19592163134746 10.19592163134746 10.19592163134746 10.19592163134746 10.19592163134746 10.19592163134746 10.19592163134746 10.19592163134746 10.19592163134746 10.19592163134746 10.19592163134746 10.19592163134746 10.19592163134746 10.19592163134746 10.19592163134746 10.19592163134746 10.19592163134746 10.19592163134746
10.132996694863662 9.732591292957682 8.512371867216691 10.19592163134746 10.19592163134746 10.19592163134746 10.19592163134746 10.19592163134746 10.19592163134746 10.19592163134746 10.19592163134746 10.19592163134746 10.19592163134746 10.19592163134746 10.19592163134746 10.19592163134746 10.19592163134746 10.19592163134746 10.19592163134746 10.19592163134746 10.19592163134746 10.19592163134746 10.19592163134746 10.19592163134746 10.19592163134746 10.19592163134746 10.19592163134746 10.19592163134746 10.19592163134746 10.19592163134746 10.19592163134746 10.19592163134746 10.19592163134746 10.19592163134746 10.19592163134746 10.19592163134746 10.19592163134746 10.19592163134746 10.19592163134746 10.195053946756406 10.19592163134746 10.19592163134746 8.865572070162372 9.627950756746332 10.19592163134746 10.193233071048683 8.314640885940387 10.19592163134746 10.19592163134746 10.123271115521316 9.311099902334284 10.19592163134746 10.19592163134746 10.19592163134746 10.19592163134746 10.19592163134746 10.19592163134746 10.19592163134746 10.19592163134746 10.19592163134746 10.19592163134746 10.19592163134746 10.19592163134746 10.19592163134746 10.19592163134746 10.19592163134746 10.19592163134746 10.19592163134746 10.19592163134746 10.19592163134746 10.19592163134746 10.19592163134746 10.19592163134746 10.19592163134746 10.19592163134746 10.19592163134746 10.19592163134746 10.19592163134746 10.19592163134746 10.19592163134746 10.19592163134746 10.19592163134746 10.19592163134746 10.19592163134746 10.19592163134746 10.19592163134746 10.19592163134746 10.19592163134746 10.19592163134746 10.19592163134746 10.19592163134746 10.19592163134746 10.19592163134746 10.19592163134746 10.19592163134746 10.19592163134746 10.19592163134746 10.19592163134746 10.19592163134746 10.19592163134746 10.19592163134746 10.19592163134746 10.19592163134746 10.19592163134746 10.19592163134746 10.19592163134746 10.19592163134746 10.19592163134746 10.19592163134746 10.19592163134746 10.19592163134746 10.19592163134746 10.19592163134746 10.19592163134746 10.19592163134746 10.19592163134746 10.19592163134746 10.19592163134746 10.19592163134746 10.19592163134746 10.19592163134746 10.19592163134746 10.19592163134746 10.19592163134746 10.19592163134746 10.19592163134746 10.19592163134746 10.19592163134746 10.19592163134746
9.782522739959987 9.059580301862585 7.758824393983829 10.19592163134746 10.19592163134746 10.19592163134746 10.19592163134746 10.19592163134746 10.19592163134746 10.19592163134746 10.19592163134746 10.19592163134746 10.19592163134746 10.19592163134746 10.19592163134746 10.19592163134746 10.19592163134746 10.19592163134746 10.19592163134746 10.19592163134746 10.19592163134746 10.19592163134746 10.19592163134746 10.19592163134746 10.19592163134746 10.19592163134746 10.19592163134746 10.19592163134746 10.19592163134746 10.19592163134746 10.19592163134746 10.19592163134746 10.19592163134746 10.19592163134746 10.19592163134746 10.19592163134746 10.19592163134746 10.19592163134746 10.19592163134746 10.023836641783378 10.19592163134746 10.19592163134746 9.148318712748564 6.868532553912759 10.19592163134746 10.166643496647763 6.816575851354848 9.323454650715735 10.19592163134746 9.60546417910863 6.935185911884386 10.19592163134746 10.19592163134746 10.19592163134746 10.19592163134746 10.19592163134746 10.19592163134746 10.19592163134746 10.19592163134746 10.19592163134746 10.19592163134746 10.19592163134746 10.19592163134746 10.19592163134746 10.19592163134746 10.19592163134746 10.19592163134746 10.19592163134746 10.19592163134746 10.19592163134746 10.19592163134746 10.19592163134746 10.19592163134746 10.19592163134746 10.19592163134746 10.19592163134746 10.19592163134746 10.19592163134746 10.19592163134746 10.19592163134746 10.19592163134746 10.19592163134746 10.19592163134746 10.19592163134746 10.19592163134746 10.19592163134746 10.19592163134746 10.19592163134746 10.19592163134746 10.19592163134746 10.19592163134746 10.19592163134746 10.19592163134746 10.19592163134746 10.19592163134746 10.19592163134746 10.19592163134746 10.19592163134746 10.19592163134746 10.19592163134746 10.19592163134746 10.19592163134746 10.19592163134746 10.19592163134746 10.19592163134746 10.19592163134746 10.19592163134746 10.19592163134746 10.19592163134746 10.19592163134746 10.19592163134746 10.19592163134746 10.19592163134746 10.19592163134746 10.19592163134746 10.19592163134746 10.19592163134746 10.19592163134746 10.19592163134746 10.19592163134746 10.19592163134746 10.19592163134746 10.19592163134746 10.19592163134746 10.19592163134746 10.19592163134746 10.19592163134746 10.19592163134746 10.19592163134746
10.1701268707126 9.921038528211277 9.327445679967557 10.19592163134746 10.19592163134746 10.19592163134746 10.19592163134746 10.19592163134746 10.19592163134746 10.19592163134746 10.19592163134746 10.19592163134746 10.19592163134746 10.19592163134746 10.19592163134746 10.19592163134746 10.19592163134746 10.19592163134746 10.19592163134746 10.19592163134746 10.19592163134746 10.19592163134746 10.19592163134746 10.19592163134746 10.19592163134746 10.19592163134746 10.19592163134746 10.19592163134746 10.19592163134746 10.19592163134746 10.19592163134746 10.19592163134746 10.19592163134746 10.19592163134746 10.19592163134746 10.19592163134746 10.19592163134746 10.19592163134746 10.19592163134746 10.19592163134746 10.19592163134746 10.19592163134746 8.175930053637899 7.381186036436834 10.151463328637428 8.476575647927124 4.574380669083674 7.496652560856554 9.120450132818021 6.221163953687032 3.895244534996437 9.21116132612768 9.993243614994945 7.652629541555388 9.516233348358684 10.19592163134746 10.19592163134746 10.19592163134746 10.19592163134746 10.19592163134746 10.19592163134746 10.19592163134746 10.19592163134746 10.19592163134746 10.19592163134746 10.19592163134746 10.19592163134746 10.19592163134746 10.19592163134746 10.19592163134746 10.19592163134746 10.19592163134746 10.19592163134746 10.19592163134746 10.19592163134746 10.19592163134746 10.19592163134746 10.19592163134746 10.19592163134746 10.19592163134746 10.19592163134746 10.19592163134746 10.19592163134746 10.19592163134746 10.19592163134746 10.19592163134746 10.19592163134746 10.19592163134746 10.19592163134746 10.19592163134746 10.19592163134746 10.19592163134746 10.19592163134746 10.19592163134746 10.19592163134746 10.19592163134746 10.19592163134746 10.19592163134746 10.19592163134746 10.19592163134746 10.19592163134746 10.19592163134746 10.19592163134746 10.19592163134746 10.19592163134746 10.19592163134746 10.19592163134746 10.19592163134746 10.19592163134746 10.19592163134746 10.19592163134746 10.19592163134746 10.19592163134746 10.19592163134746 10.19592163134746 10.19592163134746 10.19592163134746 10.19592163134746 10.19592163134746 10.19592163134746 10.19592163134746 10.19592163134746 10.19592163134746 10.19592163134746 10.19592163134746 10.19592163134746 10.19592163134746 10.19592163134746 10.19592163134746
10.19592163134746 10.18585805706371 10.141700122259136 10.19592163134746 10.19592163134746 10.19592163134746 10.19592163134746 10.19592163134746 10.19592163134746 10.19592163134746 10.19592163134746 10.19592163134746 10.19592163134746 10.19592163134746 10.19592163134746 10.19592163134746 10.19592163134746 10.19592163134746 10.19592163134746 10.19592163134746 10.19592163134746 10.19592163134746 10.19592163134746 10.19592163134746 10.19592163134746 10.19592163134746 10.19592163134746 10.19592163134746 10.19592163134746 10.19592163134746 10.19592163134746 10.19592163134746 10.19592163134746 10.19592163134746 10.19592163134746 10.19592163134746 10.19592163134746 10.19592163134746 10.19592163134746 10.19592163134746 10.19592163134746 10.19592163134746 9.867652840281226 10.162849191516333 10.19592163134746 10.19592163134746 8.250760436918094 10.195739581328667 10.19592163134746 8.796937835459858 6.3308191031202945 10.19592163134746 10.19592163134746 7.953531139132107 10.19592163134746 10.19592163134746 10.19592163134746 10.19592163134746 10.19592163134746 10.19592163134746 10.19592163134746 10.19592163134746 10.19592163134746 10.19592163134746 10.19592163134746 10.19592163134746 10.19592163134746 10.19592163134746 10.19592163134746 10.19592163134746 10.19592163134746 10.19592163134746 10.19592163134746 10.19592163134746 10.19592163134746 10.19592163134746 10.19592163134746 10.19592163134746 10.19592163134746 10.19592163134746 10.19592163134746 10.19592163134746 10.19592163134746 10.19592163134746 10.19592163134746 10.19592163134746 10.19592163134746 10.19592163134746 10.19592163134746 10.19592163134746 10.19592163134746 10.19592163134746 10.19592163134746 10.19592163134746 10.19592163134746 10.19592163134746 10.19592163134746 10.19592163134746 10.19592163134746 10.19592163134746 10.19592163134746 10.19592163134746 10.19592163134746 10.19592163134746 10.19592163134746 10.19592163134746 10.19592163134746 10.19592163134746 10.19592163134746 10.19592163134746 10.19592163134746 10.19592163134746 10.19592163134746 10.19592163134746 10.19592163134746 10.19592163134746 10.19592163134746 10.19592163134746 10.19592163134746 10.19592163134746 10.19592163134746 10.19592163134746 10.19592163134746 10.19592163134746 10.19592163134746 10.19592163134746 10.19592163134746 10.19592163134746 10.19592163134746
10.19592163134746 10.142139326859866 10.014469983937337 10.19592163134746 10.19592163134746 10.19592163134746 10.19592163134746 10.19592163134746 10.19592163134746 10.19592163134746 10.19592163134746 10.19592163134746 10.19592163134746 10.19592163134746 10.19592163134746 10.19592163134746 10.19592163134746 10.19592163134746 10.19592163134746 10.19592163134746 10.19592163134746 10.19592163134746 10.19592163134746 10.19592163134746 10.19592163134746 10.19592163134746 10.19592163134746 10.19592163134746 10.19592163134746 10.19592163134746 10.19592163134746 10.19592163134746 10.19592163134746 10.19592163134746 10.19592163134746 10.19592163134746 10.19592163134746 10.19592163134746 10.19592163134746 10.19592163134746 10.19592163134746 10.19592163134746 10.19592163134746 10.121591661693586 10.19592163134746 10.19592163134746 9.918323859722426 10.19592163134746 10.19592163134746 10.194120810423769 7.101349919676561 10.19592163134746 10.19592163134746 9.15386331470597 10.19592163134746 10.19592163134746 10.19592163134746 10.19592163134746 10.19592163134746 10.19592163134746 10.19592163134746 10.19592163134746 10.19592163134746 10.19592163134746 10.19592163134746 10.19592163134746 10.19592163134746 10.19592163134746 10.19592163134746 10.19592163134746 10.19592163134746 10.19592163134746 10.19592163134746 10.19592163134746 10.19592163134746 10.19592163134746 10.19592163134746 10.19592163134746 10.19592163134746 10.19592163134746 10.19592163134746 10.19592163134746 10.19592163134746 10.19592163134746 10.19592163134746 10.19592163134746 10.19592163134746 10.19592163134746 10.19592163134746 10.19592163134746 10.19592163134746 10.19592163134746 10.19592163134746 10.19592163134746 10.19592163134746 10.19592163134746 10.19592163134746 10.19592163134746 10.19592163134746 10.19592163134746 10.19592163134746 10.19592163134746 10.19592163134746 10.19592163134746 10.19592163134746 10.19592163134746 10.19592163134746 10.19592163134746 10.19592163134746 10.19592163134746 10.19592163134746 10.19592163134746 10.19592163134746 10.19592163134746 10.19592163134746 10.19592163134746 10.19592163134746 10.19592163134746 10.19592163134746 10.19592163134746 10.19592163134746 10.19592163134746 10.19592163134746 10.19592163134746 10.19592163134746 10.19592163134746 10.19592163134746 10.19592163134746 10.19592163134746
10.183021017089137 10.14371356499488 10.085988357646583 10.19592163134746 10.19592163134746 10.19592163134746 10.19592163134746 10.19592163134746 10.19592163134746 10.19592163134746 10.19592163134746 10.19592163134746 10.19592163134746 10.19592163134746 10.19592163134746 10.19592163134746 10.19592163134746 10.19592163134746 10.19592163134746 10.19592163134746 10.19592163134746 10.19592163134746 10.19592163134746 10.19592163134746 10.19592163134746 10.19592163134746 10.19592163134746 10.19592163134746 10.19592163134746 10.19592163134746 10.19592163134746 10.19592163134746 10.19592163134746 10.19592163134746 10.19592163134746 10.19592163134746 10.19592163134746 10.19592163134746 10.19592163134746 10.19592163134746 10.19592163134746 10.19592163134746 10.19592163134746 9.343633102534728 10.19592163134746 10.19592163134746 8.61495325157317 9.077659109126271 10.19592163134746 8.740697939950147 4.088428905508984 9.610117377143567 10.11295033774145 6.6160691037716 7.92105029371319 10.19592163134746 10.19592163134746 9.710405485520969 10.19592163134746 10.19592163134746 10.19592163134746 10.19592163134746 10.19592163134746 10.19592163134746 10.19592163134746 10.19592163134746 10.19592163134746 10.19592163134746 10.19592163134746 10.19592163134746 10.19592163134746 10.19592163134746 10.19592163134746 10.19592163134746 10.19592163134746 10.19592163134746 10.19592163134746 10.19592163134746 10.19592163134746 10.19592163134746 10.19592163134746 10.19592163134746 10.19592163134746 10.19592163134746 10.19592163134746 10.19592163134746 10.19592163134746 10.19592163134746 10.19592163134746 10.19592163134746 10.19592163134746 10.19592163134746 10.19592163134746 10.19592163134746 10.19592163134746 10.19592163134746 10.19592163134746 10.19592163134746 10.19592163134746 10.19592163134746 10.19592163134746 10.19592163134746 10.19592163134746 10.19592163134746 10.19592163134746 10.19592163134746 10.19592163134746 10.19592163134746 10.19592163134746 10.19592163134746 10.19592163134746 10.19592163134746 10.19592163134746 10.19592163134746 10.19592163134746 10.19592163134746 10.19592163134746 10.19592163134746 10.19592163134746 10.19592163134746 10.19592163134746 10.19592163134746 10.19592163134746 10.19592163134746 10.19592163134746 10.19592163134746 10.19592163134746 10.19592163134746 10.19592163134746
10.19592163134746 10.19592163134746 10.19592163134746 10.19592163134746 10.19592163134746 10.19592163134746 10.19592163134746 10.19592163134746 10.19592163134746 10.19592163134746 10.19592163134746 10.19592163134746 10.19592163134746 10.19592163134746 10.19592163134746 10.19592163134746 10.19592163134746 10.19592163134746 10.19592163134746 10.19592163134746 10.19592163134746 10.19592163134746 10.19592163134746 10.19592163134746 10.19592163134746 10.19592163134746 10.19592163134746 10.19592163134746 10.19592163134746 10.19592163134746 10.19592163134746 10.19592163134746 10.19592163134746 10.19592163134746 10.19592163134746 10.19592163134746 10.19592163134746 10.19592163134746 10.19592163134746 10.19592163134746 10.19592163134746 10.19592163134746 10.19592163134746 10.19592163134746 10.19592163134746 10.19592163134746 9.499340213021298 10.105175074704285 10.17177106697446 7.9028279271012165 4.349006534503412 9.579810184529158 8.487606708451708 3.6889602513607844 7.30964485015564 10.07521948869065 8.827009803741014 7.0626294238620915 10.186666287268732 10.19592163134746 10.19592163134746 10.088531288358066 10.19592163134746 10.19592163134746 10.19592163134746 10.19592163134746 10.19592163134746 10.19592163134746 10.19592163134746 10.19592163134746 10.19592163134746 10.19592163134746 10.19592163134746 10.19592163134746 10.19592163134746 10.19592163134746 10.19592163134746 10.19592163134746 10.19592163134746 10.19592163134746 10.19592163134746 10.19592163134746 10.19592163134746 10.19592163134746 10.19592163134746 10.19592163134746 10.19592163134746 10.19592163134746 10.19592163134746 10.19592163134746 10.19592163134746 10.19592163134746 10.19592163134746 10.19592163134746 10.19592163134746 10.19592163134746 10.19592163134746 10.19592163134746 10.19592163134746 10.19592163134746 10.19592163134746 10.19592163134746 10.19592163134746 10.19592163134746 10.19592163134746 10.19592163134746 10.19592163134746 10.19592163134746 10.19592163134746 10.19592163134746 10.19592163134746 10.19592163134746 10.19592163134746 10.19592163134746 10.19592163134746 10.19592163134746 10.19592163134746 10.19592163134746 10.19592163134746 10.19592163134746 10.19592163134746 10.19592163134746 10.19592163134746 10.19592163134746 10.19592163134746 10.19592163134746 10.19592163134746 10.19592163134746 10.19592163134746
10.19592163134746 10.19592163134746 10.19592163134746 10.19592163134746 10.19592163134746 10.19592163134746 10.19592163134746 10.19592163134746 10.19592163134746 10.19592163134746 10.19592163134746 10.19592163134746 10.19592163134746 10.19592163134746 10.19592163134746 10.19592163134746 10.19592163134746 10.19592163134746 10.19592163134746 10.19592163134746 10.19592163134746 10.19592163134746 10.19592163134746 10.19592163134746 10.19592163134746 10.19592163134746 10.19592163134746 10.19592163134746 10.19592163134746 10.19592163134746 10.19592163134746 10.19592163134746 10.19592163134746 10.19592163134746 10.19592163134746 10.19592163134746 10.19592163134746 10.19592163134746 10.19592163134746 10.19592163134746 10.19592163134746 10.19592163134746 10.19592163134746 10.19592163134746 10.19592163134746 10.19592163134746 10.19592163134746 10.19592163134746 10.19592163134746 10.178887531850531 7.894879057668311 10.19592163134746 10.19592163134746 6.585900008955111 10.030033586179433 10.19592163134746 10.174047930739347 8.240434560109243 10.19592163134746 10.19592163134746 10.19592163134746 10.13212535527568 10.19592163134746 10.19592163134746 10.19592163134746 10.19592163134746 10.19592163134746 10.19592163134746 10.19592163134746 10.19592163134746 10.19592163134746 10.19592163134746 10.19592163134746 10.19592163134746 10.19592163134746 10.19592163134746 10.19592163134746 10.19592163134746 10.19592163134746 10.19592163134746 10.19592163134746 10.19592163134746 10.19592163134746 10.19592163134746 10.19592163134746 10.19592163134746 10.19592163134746 10.19592163134746 10.19592163134746 10.19592163134746 10.19592163134746 10.19592163134746 10.19592163134746 10.19592163134746 10.19592163134746 10.19592163134746 10.19592163134746 10.19592163134746 10.19592163134746 10.19592163134746 10.19592163134746 10.19592163134746 10.19592163134746 10.19592163134746 10.19592163134746 10.19592163134746 10.19592163134746 10.19592163134746 10.19592163134746 10.19592163134746 10.19592163134746 10.19592163134746 10.19592163134746 10.19592163134746 10.19592163134746 10.19592163134746 10.19592163134746 10.19592163134746 10.19592163134746 10.19592163134746 10.19592163134746 10.19592163134746 10.19592163134746 10.19592163134746 10.19592163134746 10.19592163134746 10.19592163134746 10.19592163134746 10.19592163134746
10.19592163134746 10.19592163134746 10.19592163134746 10.19592163134746 10.19592163134746 10.19592163134746 10.19592163134746 10.19592163134746 10.19592163134746 10.19592163134746 10.19592163134746 10.19592163134746 10.19592163134746 10.19592163134746 10.19592163134746 10.19592163134746 10.19592163134746 10.19592163134746 10.19592163134746 10.19592163134746 10.19592163134746 10.19592163134746 10.19592163134746 10.19592163134746 10.19592163134746 10.19592163134746 10.19592163134746 10.19592163134746 10.19592163134746 10.19592163134746 10.19592163134746 10.19592163134746 10.19592163134746 10.19592163134746 10.19592163134746 10.19592163134746 10.19592163134746 10.19592163134746 10.19592163134746 10.19592163134746 10.19592163134746 10.19592163134746 10.19592163134746 10.19592163134746 10.19592163134746 10.19592163134746 10.19592163134746 10.19592163134746 10.19592163134746 10.19592163134746 7.7488510552273855 10.19592163134746 10.19592163134746 7.768135159195472 8.90251899205317 10.19592163134746 10.19592163134746 8.34487935215934 10.193610328651404 10.19592163134746 10.19592163134746 9.652336237524553 10.19592163134746 10.19592163134746 10.19592163134746 10.19592163134746 10.19592163134746 10.19592163134746 10.19592163134746 10.19592163134746 10.19592163134746 10.19592163134746 10.19592163134746 10.19592163134746 10.19592163134746 10.19592163134746 10.19592163134746 10.19592163134746 10.19592163134746 10.19592163134746 10.19592163134746 10.19592163134746 10.19592163134746 10.19592163134746 10.19592163134746 10.19592163134746 10.19592163134746 10.19592163134746 10.19592163134746 10.19592163134746 10.19592163134746 10.19592163134746 10.19592163134746 10.19592163134746 10.19592163134746 10.19592163134746 10.19592163134746 10.19592163134746 10.19592163134746 10.19592163134746 10.19592163134746 10.19592163134746 10.19592163134746 10.19592163134746 10.19592163134746 10.19592163134746 10.19592163134746 10.19592163134746 10.19592163134746 10.19592163134746 10.19592163134746 10.19592163134746 10.19592163134746 10.19592163134746 10.19592163134746 10.19592163134746 10.19592163134746 10.19592163134746 10.19592163134746 10.19592163134746 10.19592163134746 10.19592163134746 10.19592163134746 10.19592163134746 10.19592163134746 10.19592163134746 10.19592163134746 10.19592163134746 10.19592163134746
10.19592163134746 10.19592163134746 10.19592163134746 10.19592163134746 10.19592163134746 10.19592163134746 10.19592163134746 10.19592163134746 10.19592163134746 10.19592163134746 10.19592163134746 10.19592163134746 10.19592163134746 10.19592163134746 10.19592163134746 10.19592163134746 10.19592163134746 10.19592163134746 10.19592163134746 10.19592163134746 10.19592163134746 10.19592163134746 10.19592163134746 10.19592163134746 10.19592163134746 10.19592163134746 10.19592163134746 10.19592163134746 10.19592163134746 10.19592163134746 10.19592163134746 10.19592163134746 10.19592163134746 10.19592163134746 10.19592163134746 10.19592163134746 10.19592163134746 10.19592163134746 10.19592163134746 10.19592163134746 10.19592163134746 10.19592163134746 10.19592163134746 10.19592163134746 10.19592163134746 10.19592163134746 10.19592163134746 10.19592163134746 10.19592163134746 10.183421535420376 6.531058410894056 9.858161228195451 9.731082545616227 5.158641089667011 5.680684554048776 9.723999123250664 8.577376446172993 4.793806476679009 8.3446725186998 10.191504641377781 9.558692341581597 7.40827010203759 10.19592163134746 10.19592163134746 10.19592163134746 10.19592163134746 10.19592163134746 10.19592163134746 10.19592163134746 10.19592163134746 10.19592163134746 10.19592163134746 10.19592163134746 10.19592163134746 10.19592163134746 10.19592163134746 10.19592163134746 10.19592163134746 10.19592163134746 10.19592163134746 10.19592163134746 10.19592163134746 10.19592163134746 10.19592163134746 10.19592163134746 10.19592163134746 10.19592163134746 10.19592163134746 10.19592163134746 10.19592163134746 10.19592163134746 10.19592163134746 10.19592163134746 10.19592163134746 10.19592163134746 10.19592163134746 10.19592163134746 10.19592163134746 10.19592163134746 10.19592163134746 10.19592163134746 10.19592163134746 10.19592163134746 10.19592163134746 10.19592163134746 10.19592163134746 10.19592163134746 10.19592163134746 10.19592163134746 10.19592163134746 10.19592163134746 10.19592163134746 10.19592163134746 10.19592163134746 10.19592163134746 10.19592163134746 10.19592163134746 10.19592163134746 10.19592163134746 10.19592163134746 10.19592163134746 10.19592163134746 10.19592163134746 10.19592163134746 10.19592163134746 10.19592163134746 10.19592163134746 10.19592163134746 10.19592163134746
10.19592163134746 10.19592163134746 10.19592163134746 10.19592163134746 10.19592163134746 10.19592163134746 10.19592163134746 10.19592163134746 10.19592163134746 10.19592163134746 10.19592163134746 10.19592163134746 10.19592163134746 10.19592163134746 10.19592163134746 10.19592163134746 10.19592163134746 10.19592163134746 10.19592163134746 10.19592163134746 10.19592163134746 10.19592163134746 10.19592163134746 10.19592163134746 10.19592163134746 10.19592163134746 10.19592163134746 10.19592163134746 10.19592163134746 10.19592163134746 10.19592163134746 10.19592163134746 10.19592163134746 10.19592163134746 10.19592163134746 10.19592163134746 10.19592163134746 10.19592163134746 10.19592163134746 10.19592163134746 10.19592163134746 10.19592163134746 10.19592163134746 10.19592163134746 10.19592163134746 10.19592163134746 10.19592163134746 10.19592163134746 10.19592163134746 10.19592163134746 9.388513705910437 10.19592163134746 10.19592163134746 5.239782444586755 8.335124562730606 10.164661503583675 8.746463758145621 4.137549962006967 9.61528983502942 10.192368948000682 8.163277880076187 7.400218103432753 10.19592163134746 10.19592163134746 10.177033688630884 10.19592163134746 10.19592163134746 10.19592163134746 10.19592163134746 10.19592163134746 10.19592163134746 10.19592163134746 10.19592163134746 10.19592163134746 10.19592163134746 10.19592163134746 10.19592163134746 10.19592163134746 10.19592163134746 10.19592163134746 10.19592163134746 10.19592163134746 10.19592163134746 10.19592163134746 10.19592163134746 10.19592163134746 10.19592163134746 10.19592163134746 10.19592163134746 10.19592163134746 10.19592163134746 10.19592163134746 10.19592163134746 10.19592163134746 10.19592163134746 10.19592163134746 10.19592163134746 10.19592163134746 10.19592163134746 10.19592163134746 10.19592163134746 10.19592163134746 10.19592163134746 10.19592163134746 10.19592163134746 10.19592163134746 10.19592163134746 10.19592163134746 10.19592163134746 10.19592163134746 10.19592163134746 10.19592163134746 10.19592163134746 10.19592163134746 10.19592163134746 10.19592163134746 10.19592163134746 10.19592163134746 10.19592163134746 10.19592163134746 10.19592163134746 10.19592163134746 10.19592163134746 10.19592163134746 10.19592163134746 10.19592163134746 10.19592163134746 10.19592163134746 10.19592163134746
10.19592163134746 10.19592163134746 10.19592163134746 10.19592163134746 10.19592163134746 10.19592163134746 10.19592163134746 10.19592163134746 10.19592163134746 10.19592163134746 10.19592163134746 10.19592163134746 10.19592163134746 10.19592163134746 10.19592163134746 10.19592163134746 10.19592163134746 10.19592163134746 10.19592163134746 10.19592163134746 10.19592163134746 10.19592163134746 10.19592163134746 10.19592163134746 10.19592163134746 10.19592163134746 10.19592163134746 10.19592163134746 10.19592163134746 10.19592163134746 10.19592163134746 10.19592163134746 10.19592163134746 10.19592163134746 10.19592163134746 10.19592163134746 10.19592163134746 10.19592163134746 10.19592163134746 10.19592163134746 10.19592163134746 10.19592163134746 10.19592163134746 10.19592163134746 10.19592163134746 10.19592163134746 10.19592163134746 10.19592163134746 10.19592163134746 10.19592163134746 10.19592163134746 10.19592163134746 10.19592163134746 8.916755782599122 10.057135217075244 10.19592163134746 10.19592163134746 7.542476871159095 10.19592163134746 10.19592163134746 10.172535314186126 8.977207453451102 10.19592163134746 10.19592163134746 10.19592163134746 10.19592163134746 10.19592163134746 10.19592163134746 10.19592163134746 10.19592163134746 10.19592163134746 10.19592163134746 10.19592163134746 10.19592163134746 10.19592163134746 10.19592163134746 10.19592163134746 10.19592163134746 10.19592163134746 10.19592163134746 10.19592163134746 10.19592163134746 10.19592163134746 10.19592163134746 10.19592163134746 10.19592163134746 10.19592163134746 10.19592163134746 10.19592163134746 10.19592163134746 10.19592163134746 10.19592163134746 10.19592163134746 10.19592163134746 10.19592163134746 10.19592163134746 10.19592163134746 10.19592163134746 10.19592163134746 10.19592163134746 10.19592163134746 10.19592163134746 10.19592163134746 10.19592163134746 10.19592163134746 10.19592163134746 10.19592163134746 10.19592163134746 10.19592163134746 10.19592163134746 10.19592163134746 10.19592163134746 10.19592163134746 10.19592163134746 10.19592163134746 10.19592163134746 10.19592163134746 10.19592163134746 10.19592163134746 10.19592163134746 10.19592163134746 10.19592163134746 10.19592163134746 10.19592163134746 10.19592163134746 10.19592163134746 10.19592163134746 10.19592163134746 10.19592163134746
10.19592163134746 10.19592163134746 10.19592163134746 10.19592163134746 10.19592163134746 10.19592163134746 10.19592163134746 10.19592163134746 10.19592163134746 10.19592163134746 10.19592163134746 10.19592163134746 10.19592163134746 10.19592163134746 10.19592163134746 10.19592163134746 10.19592163134746 10.19592163134746 10.19592163134746 10.19592163134746 10.19592163134746 10.19592163134746 10.19592163134746 10.19592163134746 10.19592163134746 10.19592163134746 10.19592163134746 10.19592163134746 10.19592163134746 10.19592163134746 10.19592163134746 10.19592163134746 10.19592163134746 10.19592163134746 10.19592163134746 10.19592163134746 10.19592163134746 10.19592163134746 10.19592163134746 10.19592163134746 10.19592163134746 10.19592163134746 10.19592163134746 10.19592163134746 10.19592163134746 10.19592163134746 10.19592163134746 10.19592163134746 10.19592163134746 10.19592163134746 10.178322594074249 10.19592163134746 10.19592163134746 9.487675382666604 8.3108693069611 10.19592163134746 10.19592163134746 7.098088669357727 9.277473901830446 10.19592163134746 10.012237711539278 6.703923116270767 10.19592163134746 10.19592163134746 10.173089275676501 10.19592163134746 10.19592163134746 10.19592163134746 10.19592163134746 10.19592163134746 10.19592163134746 10.19592163134746 10.19592163134746 10.19592163134746 10.19592163134746 10.19592163134746 10.19592163134746 10.19592163134746 10.19592163134746 10.19592163134746 10.19592163134746 10.19592163134746 10.19592163134746 10.19592163134746 10.19592163134746 10.19592163134746 10.19592163134746 10.19592163134746 10.19592163134746 10.19592163134746 10.19592163134746 10.19592163134746 10.19592163134746 10.19592163134746 10.19592163134746 10.19592163134746 10.19592163134746 10.19592163134746 10.19592163134746 10.19592163134746 10.19592163134746 10.19592163134746 10.19592163134746 10.19592163134746 10.19592163134746 10.19592163134746 10.19592163134746 10.19592163134746 10.19592163134746 10.19592163134746 10.19592163134746 10.19592163134746 10.19592163134746 10.19592163134746 10.19592163134746 10.19592163134746 10.19592163134746 10.19592163134746 10.19592163134746 10.19592163134746 10.19592163134746 10.19592163134746 10.19592163134746 10.19592163134746 10.19592163134746 10.19592163134746 10.19592163134746 10.19592163134746 10.19592163134746
10.19592163134746 10.19592163134746 10.19592163134746 10.19592163134746 10.19592163134746 10.19592163134746 10.19592163134746 10.19592163134746 10.19592163134746 10.19592163134746 10.19592163134746 10.19592163134746 10.19592163134746 10.19592163134746 10.19592163134746 10.19592163134746 10.19592163134746 10.19592163134746 10.19592163134746 10.19592163134746 10.19592163134746 10.19592163134746 10.19592163134746 10.19592163134746 10.19592163134746 10.19592163134746 10.19592163134746 10.19592163134746 10.19592163134746 10.19592163134746 10.19592163134746 10.19592163134746 10.19592163134746 10.19592163134746 10.19592163134746 10.19592163134746 10.19592163134746 10.19592163134746 10.19592163134746 10.19592163134746 10.19592163134746 10.19592163134746 10.19592163134746 10.19592163134746 10.19592163134746 10.19592163134746 10.19592163134746 10.19592163134746 10.19592163134746 10.19592163134746 10.19592163134746 10.19592163134746 10.19592163134746 8.678034582423892 8.492954380051515 10.185352919443943 9.269907016313049 4.950440472046195 8.050309464399396 9.721051469123786 6.795161869294969 4.430408814153855 9.626806511820513 9.969335645409537 7.627248061142253 9.461484037772111 10.19592163134746 10.19592163134746 10.19592163134746 10.19592163134746 10.19592163134746 10.19592163134746 10.19592163134746 10.19592163134746 10.19592163134746 10.19592163134746 10.19592163134746 10.19592163134746 10.19592163134746 10.19592163134746 10.19592163134746 10.19592163134746 10.19592163134746 10.19592163134746 10.19592163134746 10.19592163134746 10.19592163134746 10.19592163134746 10.19592163134746 10.19592163134746 10.19592163134746 10.19592163134746 10.19592163134746 10.19592163134746 10.19592163134746 10.19592163134746 10.19592163134746 10.19592163134746 10.19592163134746 10.19592163134746 10.19592163134746 10.19592163134746 10.19592163134746 10.19592163134746 10.19592163134746 10.19592163134746 10.19592163134746 10.19592163134746 10.19592163134746 10.19592163134746 10.19592163134746 10.19592163134746 10.19592163134746 10.19592163134746 10.19592163134746 10.19592163134746 10.19592163134746 10.19592163134746 10.19592163134746 10.19592163134746 10.19592163134746 10.19592163134746 10.19592163134746 10.19592163134746 10.19592163134746 10.19592163134746 10.19592163134746 10.19592163134746 10.19592163134746
10.19592163134746 10.19592163134746 10.19592163134746 10.19592163134746 10.19592163134746 10.19592163134746 10.19592163134746 10.19592163134746 10.19592163134746 10.19592163134746 10.19592163134746 10.19592163134746 10.19592163134746 10.19592163134746 10.19592163134746 10.19592163134746 10.19592163134746 10.19592163134746 10.19592163134746 10.19592163134746 10.19592163134746 10.19592163134746 10.19592163134746 10.19592163134746 10.19592163134746 10.19592163134746 10.19592163134746 10.19592163134746 10.19592163134746 10.19592163134746 10.19592163134746 10.19592163134746 10.19592163134746 10.19592163134746 10.19592163134746 10.19592163134746 10.19592163134746 10.19592163134746 10.19592163134746 10.19592163134746 10.19592163134746 10.19592163134746 10.19592163134746 10.19592163134746 10.19592163134746 10.19592163134746 10.19592163134746 10.19592163134746 10.19592163134746 10.19592163134746 10.19592163134746 10.19592163134746 10.19592163134746 10.18536110621608 10.172063348633413 10.19592163134746 10.19592163134746 7.5680812887693785 10.19592163134746 10.19592163134746 8.812855058591493 7.644735799445651 10.19592163134746 10.19592163134746 7.685212183524898 10.19592163134746 10.19592163134746 10.19592163134746 10.19592163134746 10.19592163134746 10.19592163134746 10.19592163134746 10.19592163134746 10.19592163134746 10.19592163134746 10.19592163134746 10.19592163134746 10.19592163134746 10.19592163134746 10.19592163134746 10.19592163134746 10.19592163134746 10.19592163134746 10.19592163134746 10.19592163134746 10.19592163134746 10.19592163134746 10.19592163134746 10.19592163134746 10.19592163134746 10.19592163134746 10.19592163134746 10.19592163134746 10.19592163134746 10.19592163134746 10.19592163134746 10.19592163134746 10.19592163134746 10.19592163134746 10.19592163134746 10.19592163134746 10.19592163134746 10.19592163134746 10.19592163134746 10.19592163134746 10.19592163134746 10.19592163134746 10.19592163134746 10.19592163134746 10.19592163134746 10.19592163134746 10.19592163134746 10.19592163134746 10.19592163134746 10.19592163134746 10.19592163134746 10.19592163134746 10.19592163134746 10.19592163134746 10.19592163134746 10.19592163134746 10.19592163134746 10.19592163134746 10.19592163134746 10.19592163134746 10.19592163134746 10.19592163134746 10.19592163134746 10.19592163134746
10.19592163134746 10.19592163134746 10.19592163134746 10.19592163134746 10.19592163134746 10.19592163134746 10.19592163134746 10.19592163134746 10.19592163134746 10.19592163134746 10.19592163134746 10.19592163134746 10.19592163134746 10.19592163134746 10.19592163134746 10.19592163134746 10.19592163134746 10.19592163134746 10.19592163134746 10.19592163134746 10.19592163134746 10.19592163134746 10.19592163134746 10.19592163134746 10.19592163134746 10.19592163134746 10.19592163134746 10.19592163134746 10.19592163134746 10.19592163134746 10.19592163134746 10.19592163134746 10.19592163134746 10.19592163134746 10.19592163134746 10.19592163134746 10.19592163134746 10.19592163134746 10.19592163134746 10.19592163134746 10.19592163134746 10.19592163134746 10.19592163134746 10.19592163134746 10.19592163134746 10.19592163134746 10.19592163134746 10.19592163134746 10.19592163134746 10.19592163134746 10.19592163134746 10.19592163134746 10.19592163134746 10.19592163134746 10.190007146461802 10.19592163134746 10.19592163134746 10.053871523333926 10.19592163134746 10.19592163134746 10.19592163134746 8.451355654357897 10.19592163134746 10.19592163134746 9.405993992607248 10.19450791183307 10.19592163134746 10.19592163134746 10.19592163134746 10.19592163134746 10.19592163134746 10.19592163134746 10.19592163134746 10.19592163134746 10.19592163134746 10.19592163134746 10.19592163134746 10.19592163134746 10.19592163134746 10.19592163134746 10.19592163134746 10.19592163134746 10.19592163134746 10.19592163134746 10.19592163134746 10.19592163134746 10.19592163134746 10.19592163134746 10.19592163134746 10.19592163134746 10.19592163134746 10.19592163134746 10.19592163134746 10.19592163134746 10.19592163134746 10.19592163134746 10.19592163134746 10.19592163134746 10.19592163134746 10.19592163134746 10.19592163134746 10.19592163134746 10.19592163134746 10.19592163134746 10.19592163134746 10.19592163134746 10.19592163134746 10.19592163134746 10.19592163134746 10.19592163134746 10.19592163134746 10.19592163134746 10.19592163134746 10.19592163134746 10.19592163134746 10.19592163134746 10.19592163134746 10.19592163134746 10.19592163134746 10.19592163134746 10.19592163134746 10.19592163134746 10.19592163134746 10.19592163134746 10.19592163134746 10.19592163134746 10.19592163134746 10.19592163134746 10.19592163134746
10.19592163134746 10.19592163134746 10.19592163134746 10.19592163134746 10.19592163134746 10.19592163134746 10.19592163134746 10.19592163134746 10.19592163134746 10.19592163134746 10.19592163134746 10.19592163134746 10.19592163134746 10.19592163134746 10.19592163134746 10.19592163134746 10.19592163134746 10.19592163134746 10.19592163134746 10.19592163134746 10.19592163134746 10.19592163134746 10.19592163134746 10.19592163134746 10.19592163134746 10.19592163134746 10.19592163134746 10.19592163134746 10.19592163134746 10.19592163134746 10.19592163134746 10.19592163134746 10.19592163134746 10.19592163134746 10.19592163134746 10.19592163134746 10.19592163134746 10.19592163134746 10.19592163134746 10.19592163134746 10.19592163134746 10.19592163134746 10.19592163134746 10.19592163134746 10.19592163134746 10.19592163134746 10.19592163134746 10.19592163134746 10.19592163134746 10.19592163134746 10.19592163134746 10.19592163134746 10.19592163134746 10.19592163134746 10.129424983681579 10.19592163134746 10.19592163134746 9.56639490489906 10.001761744083076 10.19592163134746 9.558530210222841 5.905875242291905 10.10928368687899 10.038084007034016 6.939164409001405 7.97654909293606 10.19592163134746 10.183606078753273 9.591312975353198 10.19592163134746 10.19592163134746 10.19592163134746 10.19592163134746 10.19592163134746 10.19592163134746 10.19592163134746 10.19592163134746 10.19592163134746 10.19592163134746 10.19592163134746 10.19592163134746 10.19592163134746 10.19592163134746 10.19592163134746 10.19592163134746 10.19592163134746 10.19592163134746 10.19592163134746 10.19592163134746 10.19592163134746 10.19592163134746 10.19592163134746 10.19592163134746 10.19592163134746 10.19592163134746 10.19592163134746 10.19592163134746 10.19592163134746 10.19592163134746 10.19592163134746 10.19592163134746 10.19592163134746 10.19592163134746 10.19592163134746 10.19592163134746 10.19592163134746 10.19592163134746 10.19592163134746 10.19592163134746 10.19592163134746 10.19592163134746 10.19592163134746 10.19592163134746 10.19592163134746 10.19592163134746 10.19592163134746 10.19592163134746 10.19592163134746 10.19592163134746 10.19592163134746 10.19592163134746 10.19592163134746 10.19592163134746 10.19592163134746 10.19592163134746 10.19592163134746 10.19592163134746 10.19592163134746 10.19592163134746
10.19592163134746 10.19592163134746 10.19592163134746 10.19592163134746 10.19592163134746 10.19592163134746 10.19592163134746 10.19592163134746 10.19592163134746 10.19592163134746 10.19592163134746 10.19592163134746 10.19592163134746 10.19592163134746 10.19592163134746 10.19592163134746 10.19592163134746 10.19592163134746 10.19592163134746 10.19592163134746 10.19592163134746 10.19592163134746 10.19592163134746 10.19592163134746 10.19592163134746 10.19592163134746 10.19592163134746 10.19592163134746 10.19592163134746 10.19592163134746 10.19592163134746 10.19592163134746 10.19592163134746 10.19592163134746 10.19592163134746 10.19592163134746 10.19592163134746 10.19592163134746 10.19592163134746 10.19592163134746 10.19592163134746 10.19592163134746 10.19592163134746 10.19592163134746 10.19592163134746 10.19592163134746 10.19592163134746 10.19592163134746 10.19592163134746 10.19592163134746 10.19592163134746 10.19592163134746 10.19592163134746 10.19592163134746 10.19592163134746 10.19592163134746 10.19592163134746 9.391578767811902 10.174354316237904 10.195184805822388 8.170374640453947 6.250919270937671 9.92263740418195 8.780343303701763 4.051565031852748 7.752024594483102 10.12197982405531 8.538800605909348 7.8693146085009795 10.19592163134746 10.19592163134746 10.19592163134746 10.19592163134746 10.19592163134746 10.19592163134746 10.19592163134746 10.19592163134746 10.19592163134746 10.19592163134746 10.19592163134746 10.19592163134746 10.19592163134746 10.19592163134746 10.19592163134746 10.19592163134746 10.19592163134746 10.19592163134746 10.19592163134746 10.19592163134746 10.19592163134746 10.19592163134746 10.19592163134746 10.19592163134746 10.19592163134746 10.19592163134746 10.19592163134746 10.19592163134746 10.19592163134746 10.19592163134746 10.19592163134746 10.19592163134746 10.19592163134746 10.19592163134746 10.19592163134746 10.19592163134746 10.19592163134746 10.19592163134746 10.19592163134746 10.19592163134746 10.19592163134746 10.19592163134746 10.19592163134746 10.19592163134746 10.19592163134746 10.19592163134746 10.19592163134746 10.19592163134746 10.19592163134746 10.19592163134746 10.19592163134746 10.19592163134746 10.19592163134746 10.19592163134746 10.19592163134746 10.19592163134746 10.19592163134746 10.19592163134746 10.19592163134746 10.19592163134746
10.19592163134746 10.19592163134746 10.19592163134746 10.19592163134746 10.19592163134746 10.19592163134746 10.19592163134746 10.19592163134746 10.19592163134746 10.19592163134746 10.19592163134746 10.19592163134746 10.19592163134746 10.19592163134746 10.19592163134746 10.19592163134746 10.19592163134746 10.19592163134746 10.19592163134746 10.19592163134746 10.19592163134746 10.19592163134746 10.19592163134746 10.19592163134746 10.19592163134746 10.19592163134746 10.19592163134746 10.19592163134746 10.19592163134746 10.19592163134746 10.19592163134746 10.19592163134746 10.19592163134746 10.19592163134746 10.19592163134746 10.19592163134746 10.19592163134746 10.19592163134746 10.19592163134746 10.19592163134746 10.19592163134746 10.19592163134746 10.19592163134746 10.19592163134746 10.19592163134746 10.19592163134746 10.19592163134746 10.19592163134746 10.19592163134746 10.19592163134746 10.19592163134746 10.19592163134746 10.19592163134746 10.19592163134746 10.19592163134746 10.19592163134746 10.19592163134746 10.19592163134746 10.19592163134746 10.19592163134746 10.194298257564792 9.375738724509329 10.19592163134746 10.19592163134746 6.5271686583022115 10.155884718980081 10.19592163134746 10.034489485018128 9.150589436277798 10.19592163134746 10.19592163134746 10.19592163134746 10.19592163134746 10.19592163134746 10.19592163134746 10.19592163134746 10.19592163134746 10.19592163134746 10.19592163134746 10.19592163134746 10.19592163134746 10.19592163134746 10.19592163134746 10.19592163134746 10.19592163134746 10.19592163134746 10.19592163134746 10.19592163134746 10.19592163134746 10.19592163134746 10.19592163134746 10.19592163134746 10.19592163134746 10.19592163134746 10.19592163134746 10.19592163134746 10.19592163134746 10.19592163134746 10.19592163134746 10.19592163134746 10.19592163134746 10.19592163134746 10.19592163134746 10.19592163134746 10.19592163134746 10.19592163134746 10.19592163134746 10.19592163134746 10.19592163134746 10.19592163134746 10.19592163134746 10.19592163134746 10.19592163134746 10.19592163134746 10.19592163134746 10.19592163134746 10.19592163134746 10.19592163134746 10.19592163134746 10.19592163134746 10.19592163134746 10.19592163134746 10.19592163134746 10.19592163134746 10.19592163134746 10.19592163134746 10.19592163134746 10.19592163134746 10.19592163134746
10.19592163134746 10.19592163134746 10.19592163134746 10.19592163134746 10.19592163134746 10.19592163134746 10.19592163134746 10.19592163134746 10.19592163134746 10.19592163134746 10.19592163134746 10.19592163134746 10.19592163134746 10.19592163134746 10.19592163134746 10.19592163134746 10.19592163134746 10.19592163134746 10.19592163134746 10.19592163134746 10.19592163134746 10.19592163134746 10.19592163134746 10.19592163134746 10.19592163134746 10.19592163134746 10.19592163134746 10.19592163134746 10.19592163134746 10.19592163134746 10.19592163134746 10.19592163134746 10.19592163134746 10.19592163134746 10.19592163134746 10.19592163134746 10.19592163134746 10.19592163134746 10.19592163134746 10.19592163134746 10.19592163134746 10.19592163134746 10.19592163134746 10.19592163134746 10.19592163134746 10.19592163134746 10.19592163134746 10.19592163134746 10.19592163134746 10.19592163134746 10.19592163134746 10.19592163134746 10.19592163134746 10.19592163134746 10.19592163134746 10.19592163134746 10.19592163134746 10.19592163134746 10.19592163134746 10.19592163134746 10.19592163134746 8.8840993875907 10.19592163134746 10.19592163134746 7.920987823018148 9.043331893015383 10.19592163134746 10.18145681786624 7.291386537555748 10.19592163134746 10.19592163134746 10.19592163134746 10.19592163134746 10.19592163134746 10.19592163134746 10.19592163134746 10.19592163134746 10.19592163134746 10.19592163134746 10.19592163134746 10.19592163134746 10.19592163134746 10.19592163134746 10.19592163134746 10.19592163134746 10.19592163134746 10.19592163134746 10.19592163134746 10.19592163134746 10.19592163134746 10.19592163134746 10.19592163134746 10.19592163134746 10.19592163134746 10.19592163134746 10.19592163134746 10.19592163134746 10.19592163134746 10.19592163134746 10.19592163134746 10.19592163134746 10.19592163134746 10.19592163134746 10.19592163134746 10.19592163134746 10.19592163134746 10.19592163134746 10.19592163134746 10.19592163134746 10.19592163134746 10.19592163134746 10.19592163134746 10.19592163134746 10.19592163134746 10.19592163134746 10.19592163134746 10.19592163134746 10.19592163134746 10.19592163134746 10.19592163134746 10.19592163134746 10.19592163134746 10.19592163134746 10.19592163134746 10.19592163134746 10.19592163134746 10.19592163134746 10.19592163134746 10.19592163134746
10.19592163134746 10.19592163134746 10.19592163134746 10.19592163134746 10.19592163134746 10.19592163134746 10.19592163134746 10.19592163134746 10.19592163134746 10.19592163134746 10.19592163134746 10.19592163134746 10.19592163134746 10.19592163134746 10.19592163134746 10.19592163134746 10.19592163134746 10.19592163134746 10.19592163134746 10.19592163134746 10.19592163134746 10.19592163134746 10.19592163134746 10.19592163134746 10.19592163134746 10.19592163134746 10.19592163134746 10.19592163134746 10.19592163134746 10.19592163134746 10.19592163134746 10.19592163134746 10.19592163134746 10.19592163134746 10.19592163134746 10.19592163134746 10.19592163134746 10.19592163134746 10.19592163134746 10.19592163134746 10.19592163134746 10.19592163134746 10.19592163134746 10.19592163134746 10.19592163134746 10.19592163134746 10.19592163134746 10.19592163134746 10.19592163134746 10.19592163134746 10.19592163134746 10.19592163134746 10.19592163134746 10.19592163134746 10.19592163134746 10.19592163134746 10.19592163134746 10.19592163134746 10.19592163134746 10.19592163134746 10.19592163134746 8.145767567679693 10.19592163134746 9.740852242781152 5.332522750301614 6.414167009000573 9.631065066284208 7.473843407638039 3.8158552803926034 8.646240848623515 10.159515921470655 8.4535439186764 9.400377138461693 10.19592163134746 10.19592163134746 10.056795331250266 10.19592163134746 10.19592163134746 10.19592163134746 10.19592163134746 10.19592163134746 10.19592163134746 10.19592163134746 10.19592163134746 10.19592163134746 10.19592163134746 10.19592163134746 10.19592163134746 10.19592163134746 10.19592163134746 10.19592163134746 10.19592163134746 10.19592163134746 10.19592163134746 10.19592163134746 10.19592163134746 10.19592163134746 10.19592163134746 10.19592163134746 10.19592163134746 10.19592163134746 10.19592163134746 10.19592163134746 10.19592163134746 10.19592163134746 10.19592163134746 10.19592163134746 10.19592163134746 10.19592163134746 10.19592163134746 10.19592163134746 10.19592163134746 10.19592163134746 10.19592163134746 10.19592163134746 10.19592163134746 10.19592163134746 10.19592163134746 10.19592163134746 10.19592163134746 10.19592163134746 10.19592163134746 10.19592163134746 10.19592163134746 10.19592163134746 10.19592163134746 10.19592163134746 10.19592163134746 10.19592163134746
10.19592163134746 10.19592163134746 10.19592163134746 10.19592163134746 10.19592163134746 10.19592163134746 10.19592163134746 10.19592163134746 10.19592163134746 10.19592163134746 10.19592163134746 10.19592163134746 10.19592163134746 10.19592163134746 10.19592163134746 10.19592163134746 10.19592163134746 10.19592163134746 10.19592163134746 10.19592163134746 10.19592163134746 10.19592163134746 10.19592163134746 10.19592163134746 10.19592163134746 10.19592163134746 10.19592163134746 10.19592163134746 10.19592163134746 10.19592163134746 10.19592163134746 10.19592163134746 10.19592163134746 10.19592163134746 10.19592163134746 10.19592163134746 10.19592163134746 10.19592163134746 10.19592163134746 10.19592163134746 10.19592163134746 10.19592163134746 10.19592163134746 10.19592163134746 10.19592163134746 10.19592163134746 10.19592163134746 10.19592163134746 10.19592163134746 10.19592163134746 10.19592163134746 10.19592163134746 10.19592163134746 10.19592163134746 10.19592163134746 10.19592163134746 10.19592163134746 10.19592163134746 10.19592163134746 10.19592163134746 10.19592163134746 9.930907546860295 10.19592163134746 10.19592163134746 5.548213625449245 9.573337241087984 10.188762997754974 7.971098470903633 5.417691987321169 10.157854508464872 10.172865481196512 8.160688722858463 9.9212870332926 10.19592163134746 10.19592163134746 8.883312842736089 10.19592163134746 10.19592163134746 10.19592163134746 10.19592163134746 10.19592163134746 10.19592163134746 10.19592163134746 10.19592163134746 10.19592163134746 10.19592163134746 10.19592163134746 10.19592163134746 10.19592163134746 10.19592163134746 10.19592163134746 10.19592163134746 10.19592163134746 10.19592163134746 10.19592163134746 10.19592163134746 10.19592163134746 10.19592163134746 10.19592163134746 10.19592163134746 10.19592163134746 10.19592163134746 10.19592163134746 10.19592163134746 10.19592163134746 10.19592163134746 10.19592163134746 10.19592163134746 10.19592163134746 10.19592163134746 10.19592163134746 10.19592163134746 10.19592163134746 10.19592163134746 10.19592163134746 10.19592163134746 10.19592163134746 10.19592163134746 10.19592163134746 10.19592163134746 10.19592163134746 10.19592163134746 10.19592163134746 10.19592163134746 10.19592163134746 10.19592163134746 10.19592163134746 10.19592163134746 10.19592163134746
10.19592163134746 10.19592163134746 10.19592163134746 10.19592163134746 10.19592163134746 10.19592163134746 10.19592163134746 10.19592163134746 10.19592163134746 10.19592163134746 10.19592163134746 10.19592163134746 10.19592163134746 10.19592163134746 10.19592163134746 10.19592163134746 10.19592163134746 10.19592163134746 10.19592163134746 10.19592163134746 10.19592163134746 10.19592163134746 10.19592163134746 10.19592163134746 10.19592163134746 10.19592163134746 10.19592163134746 10.19592163134746 10.19592163134746 10.19592163134746 10.19592163134746 10.19592163134746 10.19592163134746 10.19592163134746 10.19592163134746 10.19592163134746 10.19592163134746 10.19592163134746 10.19592163134746 10.19592163134746 10.19592163134746 10.19592163134746 10.19592163134746 10.19592163134746 10.19592163134746 10.19592163134746 10.19592163134746 10.19592163134746 10.19592163134746 10.19592163134746 10.19592163134746 10.19592163134746 10.19592163134746 10.19592163134746 10.19592163134746 10.19592163134746 10.19592163134746 10.19592163134746 10.19592163134746 10.19592163134746 10.19592163134746 10.188783167910552 10.19592163134746 10.19592163134746 9.090019746196537 10.19592163134746 10.19592163134746 10.177331555014776 6.8691496390158235 10.19592163134746 10.19592163134746 10.030028464609416 10.156356926965476 10.19592163134746 10.19592163134746 9.65405957641918 10.19592163134746 10.19592163134746 10.19592163134746 10.19592163134746 10.19592163134746 10.19592163134746 10.19592163134746 10.19592163134746 10.19592163134746 10.19592163134746 10.19592163134746 10.19592163134746 10.19592163134746 10.19592163134746 10.19592163134746 10.19592163134746 10.19592163134746 10.19592163134746 10.19592163134746 10.19592163134746 10.19592163134746 10.19592163134746 10.19592163134746 10.19592163134746 10.19592163134746 10.19592163134746 10.19592163134746 10.19592163134746 10.19592163134746 10.19592163134746 10.19592163134746 10.19592163134746 10.19592163134746 10.19592163134746 10.19592163134746 10.19592163134746 10.19592163134746 10.19592163134746 10.19592163134746 10.19592163134746 10.19592163134746 10.19592163134746 10.19592163134746 10.19592163134746 10.19592163134746 10.19592163134746 10.19592163134746 10.19592163134746 10.19592163134746 10.19592163134746 10.19592163134746 10.19592163134746 10.19592163134746
10.19592163134746 10.19592163134746 10.19592163134746 10.19592163134746 10.19592163134746 10.19592163134746 10.19592163134746 10.19592163134746 10.19592163134746 10.19592163134746 10.19592163134746 10.19592163134746 10.19592163134746 10.19592163134746 10.19592163134746 10.19592163134746 10.19592163134746 10.19592163134746 10.19592163134746 10.19592163134746 10.19592163134746 10.19592163134746 10.19592163134746 10.19592163134746 10.19592163134746 10.19592163134746 10.19592163134746 10.19592163134746 10.19592163134746 10.19592163134746 10.19592163134746 10.19592163134746 10.19592163134746 10.19592163134746 10.19592163134746 10.19592163134746 10.19592163134746 10.19592163134746 10.19592163134746 10.19592163134746 10.19592163134746 10.19592163134746 10.19592163134746 10.19592163134746 10.19592163134746 10.19592163134746 10.19592163134746 10.19592163134746 10.19592163134746 10.19592163134746 10.19592163134746 10.19592163134746 10.19592163134746 10.19592163134746 10.19592163134746 10.19592163134746 10.19592163134746 10.19592163134746 10.19592163134746 10.19592163134746 10.19592163134746 10.126113999166641 10.19592163134746 10.19592163134746 9.461514915909733 9.503745802777045 10.19592163134746 9.930338794923644 4.321110912727667 10.00424081115193 10.19592163134746 8.175365739421567 7.843327535022819 10.19592163134746 10.19592163134746 7.7403157289718605 10.19592163134746 10.19592163134746 10.19592163134746 10.19592163134746 10.19592163134746 10.19592163134746 10.19592163134746 10.19592163134746 10.19592163134746 10.19592163134746 10.19592163134746 10.19592163134746 10.19592163134746 10.19592163134746 10.19592163134746 10.19592163134746 10.19592163134746 10.19592163134746 10.19592163134746 10.19592163134746 10.19592163134746 10.19592163134746 10.19592163134746 10.19592163134746 10.19592163134746 10.19592163134746 10.19592163134746 10.19592163134746 10.19592163134746 10.19592163134746 10.19592163134746 10.19592163134746 10.19592163134746 10.19592163134746 10.19592163134746 10.19592163134746 10.19592163134746 10.19592163134746 10.19592163134746 10.19592163134746 10.19592163134746 10.19592163134746 10.19592163134746 10.19592163134746 10.19592163134746 10.19592163134746 10.19592163134746 10.19592163134746 10.19592163134746 10.19592163134746 10.19592163134746 10.19592163134746 10.19592163134746
10.19592163134746 10.19592163134746 10.19592163134746 10.19592163134746 10.19592163134746 10.19592163134746 10.19592163134746 10.19592163134746 10.19592163134746 10.19592163134746 10.19592163134746 10.19592163134746 10.19592163134746 10.19592163134746 10.19592163134746 10.19592163134746 10.19592163134746 10.19592163134746 10.19592163134746 10.19592163134746 10.19592163134746 10.19592163134746 10.19592163134746 10.19592163134746 10.19592163134746 10.19592163134746 10.19592163134746 10.19592163134746 10.19592163134746 10.19592163134746 10.19592163134746 10.19592163134746 10.19592163134746 10.19592163134746 10.19592163134746 10.19592163134746 10.19592163134746 10.19592163134746 10.19592163134746 10.19592163134746 10.19592163134746 10.19592163134746 10.19592163134746 10.19592163134746 10.19592163134746 10.19592163134746 10.19592163134746 10.19592163134746 10.19592163134746 10.19592163134746 10.19592163134746 10.19592163134746 10.19592163134746 10.19592163134746 10.19592163134746 10.19592163134746 10.19592163134746 10.19592163134746 10.19592163134746 10.19592163134746 10.19592163134746 10.19592163134746 10.19592163134746 10.19592163134746 8.706338969889796 9.996392626298768 10.195416961987366 8.213781618455668 3.5273098399919336 9.315618828895923 8.832296196874625 5.248757828348127 6.4025434805131765 10.171324669578183 9.47997079447002 4.40903946387593 10.174877034681128 10.19592163134746 10.19592163134746 10.19592163134746 10.19592163134746 10.19592163134746 10.19592163134746 10.19592163134746 10.19592163134746 10.19592163134746 10.19592163134746 10.19592163134746 10.19592163134746 10.19592163134746 10.19592163134746 10.19592163134746 10.19592163134746 10.19592163134746 10.19592163134746 10.19592163134746 10.19592163134746 10.19592163134746 10.19592163134746 10.19592163134746 10.19592163134746 10.19592163134746 10.19592163134746 10.19592163134746 10.19592163134746 10.19592163134746 10.19592163134746 10.19592163134746 10.19592163134746 10.19592163134746 10.19592163134746 10.19592163134746 10.19592163134746 10.19592163134746 10.19592163134746 10.19592163134746 10.19592163134746 10.19592163134746 10.19592163134746 10.19592163134746 10.19592163134746 10.19592163134746 10.19592163134746 10.19592163134746 10.19592163134746 10.19592163134746 10.19592163134746 10.19592163134746 10.19592163134746
10.19592163134746 10.19592163134746 10.19592163134746 10.19592163134746 10.19592163134746 10.19592163134746 10.19592163134746 10.19592163134746 10.19592163134746 10.19592163134746 10.19592163134746 10.19592163134746 10.19592163134746 10.19592163134746 10.19592163134746 10.19592163134746 10.19592163134746 10.19592163134746 10.19592163134746 10.19592163134746 10.19592163134746 10.19592163134746 10.19592163134746 10.19592163134746 10.19592163134746 10.19592163134746 10.19592163134746 10.19592163134746 10.19592163134746 10.19592163134746 10.19592163134746 10.19592163134746 10.19592163134746 10.19592163134746 10.19592163134746 10.19592163134746 10.19592163134746 10.19592163134746 10.19592163134746 10.19592163134746 10.19592163134746 10.19592163134746 10.19592163134746 10.19592163134746 10.19592163134746 10.19592163134746 10.19592163134746 10.19592163134746 10.19592163134746 10.19592163134746 10.19592163134746 10.19592163134746 10.19592163134746 10.19592163134746 10.19592163134746 10.19592163134746 10.19592163134746 10.19592163134746 10.19592163134746 10.19592163134746 10.19592163134746 10.19592163134746 10.19592163134746 10.19592163134746 10.075544561739274 10.19592163134746 10.19592163134746 10.191289351212408 7.318828706150899 10.19592163134746 10.19592163134746 8.314478465880311 9.364713653111957 10.19592163134746 10.19592163134746 6.0392248179633965 10.19592163134746 10.19592163134746 10.19592163134746 10.19592163134746 10.19592163134746 10.19592163134746 10.19592163134746 10.19592163134746 10.19592163134746 10.19592163134746 10.19592163134746 10.19592163134746 10.19592163134746 10.19592163134746 10.19592163134746 10.19592163134746 10.19592163134746 10.19592163134746 10.19592163134746 10.19592163134746 10.19592163134746 10.19592163134746 10.19592163134746 10.19592163134746 10.19592163134746 10.19592163134746 10.19592163134746 10.19592163134746 10.19592163134746 10.19592163134746 10.19592163134746 10.19592163134746 10.19592163134746 10.19592163134746 10.19592163134746 10.19592163134746 10.19592163134746 10.19592163134746 10.19592163134746 10.19592163134746 10.19592163134746 10.19592163134746 10.19592163134746 10.19592163134746 10.19592163134746 10.19592163134746 10.19592163134746 10.19592163134746 10.19592163134746 10.19592163134746 10.19592163134746 10.19592163134746 10.19592163134746
10.19592163134746 10.19592163134746 10.19592163134746 10.19592163134746 10.19592163134746 10.19592163134746 10.19592163134746 10.19592163134746 10.19592163134746 10.19592163134746 10.19592163134746 10.19592163134746 10.19592163134746 10.19592163134746 10.19592163134746 10.19592163134746 10.19592163134746 10.19592163134746 10.19592163134746 10.19592163134746 10.19592163134746 10.19592163134746 10.19592163134746 10.19592163134746 10.19592163134746 10.19592163134746 10.19592163134746 10.19592163134746 10.19592163134746 10.19592163134746 10.19592163134746 10.19592163134746 10.19592163134746 10.19592163134746 10.19592163134746 10.19592163134746 10.19592163134746 10.19592163134746 10.19592163134746 10.19592163134746 10.19592163134746 10.19592163134746 10.19592163134746 10.19592163134746 10.19592163134746 10.19592163134746 10.19592163134746 10.19592163134746 10.19592163134746 10.19592163134746 10.19592163134746 10.19592163134746 10.19592163134746 10.19592163134746 10.19592163134746 10.19592163134746 10.19592163134746 10.19592163134746 10.19592163134746 10.19592163134746 10.19592163134746 10.19592163134746 10.19592163134746 10.19592163134746 10.19592163134746 10.19592163134746 10.19592163134746 10.19592163134746 7.733466938745517 10.19592163134746 10.19592163134746 9.720114347167131 8.520166184200926 10.19592163134746 10.19592163134746 7.042523918779351 10.19592163134746 10.19592163134746 10.19592163134746 10.19592163134746 10.19592163134746 10.19592163134746 10.19592163134746 10.19592163134746 10.19592163134746 10.19592163134746 10.19592163134746 10.19592163134746 10.19592163134746 10.19592163134746 10.19592163134746 10.19592163134746 10.19592163134746 10.19592163134746 10.19592163134746 10.19592163134746 10.19592163134746 10.19592163134746 10.19592163134746 10.19592163134746 10.19592163134746 10.19592163134746 10.19592163134746 10.19592163134746 10.19592163134746 10.19592163134746 10.19592163134746 10.19592163134746 10.19592163134746 10.19592163134746 10.19592163134746 10.19592163134746 10.19592163134746 10.19592163134746 10.19592163134746 10.19592163134746 10.19592163134746 10.19592163134746 10.19592163134746 10.19592163134746 10.19592163134746 10.19592163134746 10.19592163134746 10.19592163134746 10.19592163134746 10.19592163134746 10.19592163134746 10.19592163134746 10.19592163134746
10.19592163134746 10.19592163134746 10.19592163134746 10.19592163134746 10.19592163134746 10.19592163134746 10.19592163134746 10.19592163134746 10.19592163134746 10.19592163134746 10.19592163134746 10.19592163134746 10.19592163134746 10.19592163134746 10.19592163134746 10.19592163134746 10.19592163134746 10.19592163134746 10.19592163134746 10.19592163134746 10.19592163134746 10.19592163134746 10.19592163134746 10.19592163134746 10.19592163134746 10.19592163134746 10.19592163134746 10.19592163134746 10.19592163134746 10.19592163134746 10.19592163134746 10.19592163134746 10.19592163134746 10.19592163134746 10.19592163134746 10.19592163134746 10.19592163134746 10.19592163134746 10.19592163134746 10.19592163134746 10.19592163134746 10.19592163134746 10.19592163134746 10.19592163134746 10.19592163134746 10.19592163134746 10.19592163134746 10.19592163134746 10.19592163134746 10.19592163134746 10.19592163134746 10.19592163134746 10.19592163134746 10.19592163134746 10.19592163134746 10.19592163134746 10.19592163134746 10.19592163134746 10.19592163134746 10.19592163134746 10.19592163134746 10.19592163134746 10.19592163134746 10.19592163134746 10.19592163134746 10.19592163134746 10.19592163134746 10.19592163134746 6.562391894146557 10.170905044584508 10.099676266440486 7.1397411347127315 5.307581729723076 10.057051624589672 9.041381956910964 4.138871521305113 8.70925779999122 10.19592163134746 9.502872018557058 8.938947909602078 10.19592163134746 10.19592163134746 10.19592163134746 10.19592163134746 10.19592163134746 10.19592163134746 10.19592163134746 10.19592163134746 10.19592163134746 10.19592163134746 10.19592163134746 10.19592163134746 10.19592163134746 10.19592163134746 10.19592163134746 10.19592163134746 10.19592163134746 10.19592163134746 10.19592163134746 10.19592163134746 10.19592163134746 10.19592163134746 10.19592163134746 10.19592163134746 10.19592163134746 10.19592163134746 10.19592163134746 10.19592163134746 10.19592163134746 10.19592163134746 10.19592163134746 10.19592163134746 10.19592163134746 10.19592163134746 10.19592163134746 10.19592163134746 10.19592163134746 10.19592163134746 10.19592163134746 10.19592163134746 10.19592163134746 10.19592163134746 10.19592163134746 10.19592163134746 10.19592163134746 10.19592163134746 10.19592163134746 10.19592163134746 10.19592163134746
10.19592163134746 10.19592163134746 10.19592163134746 10.19592163134746 10.19592163134746 10.19592163134746 10.19592163134746 10.19592163134746 10.19592163134746 10.19592163134746 10.19592163134746 10.19592163134746 10.19592163134746 10.19592163134746 10.19592163134746 10.19592163134746 10.19592163134746 10.19592163134746 10.19592163134746 10.19592163134746 10.19592163134746 10.19592163134746 10.19592163134746 10.19592163134746 10.19592163134746 10.19592163134746 10.19592163134746 10.19592163134746 10.19592163134746 10.19592163134746 10.19592163134746 10.19592163134746 10.19592163134746 10.19592163134746 10.19592163134746 10.19592163134746 10.19592163134746 10.19592163134746 10.19592163134746 10.19592163134746 10.19592163134746 10.19592163134746 10.19592163134746 10.19592163134746 10.19592163134746 10.19592163134746 10.19592163134746 10.19592163134746 10.19592163134746 10.19592163134746 10.19592163134746 10.19592163134746 10.19592163134746 10.19592163134746 10.19592163134746 10.19592163134746 10.19592163134746 10.19592163134746 10.19592163134746 10.19592163134746 10.19592163134746 10.19592163134746 10.19592163134746 10.19592163134746 10.19592163134746 10.19592163134746 10.19592163134746 10.19592163134746 8.979104876565968 10.19592163134746 10.19592163134746 7.734358984638307 8.021808743413828 10.19592163134746 9.168954822909726 4.428220465537645 9.82939919499475 10.19592163134746 8.209208196063523 8.128483529826381 10.19592163134746 10.19592163134746 10.19592163134746 10.19592163134746 10.19592163134746 10.19592163134746 10.19592163134746 10.19592163134746 10.19592163134746 10.19592163134746 10.19592163134746 10.19592163134746 10.19592163134746 10.19592163134746 10.19592163134746 10.19592163134746 10.19592163134746 10.19592163134746 10.19592163134746 10.19592163134746 10.19592163134746 10.19592163134746 10.19592163134746 10.19592163134746 10.19592163134746 10.19592163134746 10.19592163134746 10.19592163134746 10.19592163134746 10.19592163134746 10.19592163134746 10.19592163134746 10.19592163134746 10.19592163134746 10.19592163134746 10.19592163134746 10.19592163134746 10.19592163134746 10.19592163134746 10.19592163134746 10.19592163134746 10.19592163134746 10.19592163134746 10.19592163134746 10.19592163134746 10.19592163134746 10.19592163134746 10.19592163134746 10.19592163134746
10.19592163134746 10.19592163134746 10.19592163134746 10.19592163134746 10.19592163134746 10.19592163134746 10.19592163134746 10.19592163134746 10.19592163134746 10.19592163134746 10.19592163134746 10.19592163134746 10.19592163134746 10.19592163134746 10.19592163134746 10.19592163134746 10.19592163134746 10.19592163134746 10.19592163134746 10.19592163134746 10.19592163134746 10.19592163134746 10.19592163134746 10.19592163134746 10.19592163134746 10.19592163134746 10.19592163134746 10.19592163134746 10.19592163134746 10.19592163134746 10.19592163134746 10.19592163134746 10.19592163134746 10.19592163134746 10.19592163134746 10.19592163134746 10.19592163134746 10.19592163134746 10.19592163134746 10.19592163134746 10.19592163134746 10.19592163134746 10.19592163134746 10.19592163134746 10.19592163134746 10.19592163134746 10.19592163134746 10.19592163134746 10.19592163134746 10.19592163134746 10.19592163134746 10.19592163134746 10.19592163134746 10.19592163134746 10.19592163134746 10.19592163134746 10.19592163134746 10.19592163134746 10.19592163134746 10.19592163134746 10.19592163134746 10.19592163134746 10.19592163134746 10.19592163134746 10.19592163134746 10.19592163134746 10.19592163134746 10.19592163134746 10.19592163134746 10.19592163134746 10.19592163134746 10.19592163134746 10.03066533945942 10.19592163134746 10.19592163134746 8.011076665125884 10.19592163134746 10.19592163134746 10.191943514105189 9.376263968853552 10.19592163134746 10.19592163134746 10.19592163134746 10.19592163134746 10.19592163134746 10.19592163134746 10.19592163134746 10.19592163134746 10.19592163134746 10.19592163134746 10.19592163134746 10.19592163134746 10.19592163134746 10.19592163134746 10.19592163134746 10.19592163134746 10.19592163134746 10.19592163134746 10.19592163134746 10.19592163134746 10.19592163134746 10.19592163134746 10.19592163134746 10.19592163134746 10.19592163134746 10.19592163134746 10.19592163134746 10.19592163134746 10.19592163134746 10.19592163134746 10.19592163134746 10.19592163134746 10.19592163134746 10.19592163134746 10.19592163134746 10.19592163134746 10.19592163134746 10.19592163134746 10.19592163134746 10.19592163134746 10.19592163134746 10.19592163134746 10.19592163134746 10.19592163134746 10.19592163134746 10.19592163134746 10.19592163134746 10.19592163134746 10.19592163134746
10.19592163134746 10.19592163134746 10.19592163134746 10.19592163134746 10.19592163134746 10.19592163134746 10.19592163134746 10.19592163134746 10.19592163134746 10.19592163134746 10.19592163134746 10.19592163134746 10.19592163134746 10.19592163134746 10.19592163134746 10.19592163134746 10.19592163134746 10.19592163134746 10.19592163134746 10.19592163134746 10.19592163134746 10.19592163134746 10.19592163134746 10.19592163134746 10.19592163134746 10.19592163134746 10.19592163134746 10.19592163134746 10.19592163134746 10.19592163134746 10.19592163134746 10.19592163134746 10.19592163134746 10.19592163134746 10.19592163134746 10.19592163134746 10.19592163134746 10.19592163134746 10.19592163134746 10.19592163134746 10.19592163134746 10.19592163134746 10.19592163134746 10.19592163134746 10.19592163134746 10.19592163134746 10.19592163134746 10.19592163134746 10.19592163134746 10.19592163134746 10.19592163134746 10.19592163134746 10.19592163134746 10.19592163134746 10.19592163134746 10.19592163134746 10.19592163134746 10.19592163134746 10.19592163134746 10.19592163134746 10.19592163134746 10.19592163134746 10.19592163134746 10.19592163134746 10.19592163134746 10.19592163134746 10.19592163134746 10.19592163134746 10.19592163134746 10.19592163134746 10.19592163134746 10.18614448053169 8.584531103953186 10.19592163134746 10.19592163134746 7.297552339759757 9.584295856229936 10.19592163134746 9.755980342650973 7.110296263269647 10.19592163134746 10.19592163134746 10.19592163134746 10.19592163134746 10.19592163134746 10.19592163134746 10.19592163134746 10.19592163134746 10.19592163134746 10.19592163134746 10.19592163134746 10.19592163134746 10.19592163134746 10.19592163134746 10.19592163134746 10.19592163134746 10.19592163134746 10.19592163134746 10.19592163134746 10.19592163134746 10.19592163134746 10.19592163134746 10.19592163134746 10.19592163134746 10.19592163134746 10.19592163134746 10.19592163134746 10.19592163134746 10.19592163134746 10.19592163134746 10.19592163134746 10.19592163134746 10.19592163134746 10.19592163134746 10.19592163134746 10.19592163134746 10.19592163134746 10.19592163134746 10.19592163134746 10.19592163134746 10.19592163134746 10.19592163134746 10.19592163134746 10.19592163134746 10.19592163134746 10.19592163134746 10.19592163134746 10.19592163134746 10.19592163134746
10.19592163134746 10.19592163134746 10.19592163134746 10.19592163134746 10.19592163134746 10.19592163134746 10.19592163134746 10.19592163134746 10.19592163134746 10.19592163134746 10.19592163134746 10.19592163134746 10.19592163134746 10.19592163134746 10.19592163134746 10.19592163134746 10.19592163134746 10.19592163134746 10.19592163134746 10.19592163134746 10.19592163134746 10.19592163134746 10.19592163134746 10.19592163134746 10.19592163134746 10.19592163134746 10.19592163134746 10.19592163134746 10.19592163134746 10.19592163134746 10.19592163134746 10.19592163134746 10.19592163134746 10.19592163134746 10.19592163134746 10.19592163134746 10.19592163134746 10.19592163134746 10.19592163134746 10.19592163134746 10.19592163134746 10.19592163134746 10.19592163134746 10.19592163134746 10.19592163134746 10.19592163134746 10.19592163134746 10.19592163134746 10.19592163134746 10.19592163134746 10.19592163134746 10.19592163134746 10.19592163134746 10.19592163134746 10.19592163134746 10.19592163134746 10.19592163134746 10.19592163134746 10.19592163134746 10.19592163134746 10.19592163134746 10.19592163134746 10.19592163134746 10.19592163134746 10.19592163134746 10.19592163134746 10.19592163134746 10.19592163134746 10.19592163134746 10.19592163134746 10.19592163134746 9.827071680868814 8.255620682577506 10.176888368146393 8.736743570997099 4.919645867305369 7.5195210255869585 9.12206562668612 6.237706954344344 3.9001657511025676 9.101303085680692 10.026596299242966 8.057157013892715 9.396399964906411 10.19592163134746 10.19592163134746 10.19592163134746 10.19592163134746 10.19592163134746 10.19592163134746 10.19592163134746 10.19592163134746 10.19592163134746 10.19592163134746 10.19592163134746 10.19592163134746 10.19592163134746 10.19592163134746 10.19592163134746 10.19592163134746 10.19592163134746 10.19592163134746 10.19592163134746 10.19592163134746 10.19592163134746 10.19592163134746 10.19592163134746 10.19592163134746 10.19592163134746 10.19592163134746 10.19592163134746 10.19592163134746 10.19592163134746 10.19592163134746 10.19592163134746 10.19592163134746 10.19592163134746 10.19592163134746 10.19592163134746 10.19592163134746 10.19592163134746 10.19592163134746 10.19592163134746 10.19592163134746 10.19592163134746 10.19592163134746 10.19592163134746 10.19592163134746 10.19592163134746
10.19592163134746 10.19592163134746 10.19592163134746 10.19592163134746 10.19592163134746 10.19592163134746 10.19592163134746 10.19592163134746 10.19592163134746 10.19592163134746 10.19592163134746 10.19592163134746 10.19592163134746 10.19592163134746 10.19592163134746 10.19592163134746 10.19592163134746 10.19592163134746 10.19592163134746 10.19592163134746 10.19592163134746 10.19592163134746 10.19592163134746 10.19592163134746 10.19592163134746 10.19592163134746 10.19592163134746 10.19592163134746 10.19592163134746 10.19592163134746 10.19592163134746 10.19592163134746 10.19592163134746 10.19592163134746 10.19592163134746 10.19592163134746 10.19592163134746 10.19592163134746 10.19592163134746 10.19592163134746 10.19592163134746 10.19592163134746 10.19592163134746 10.19592163134746 10.19592163134746 10.19592163134746 10.19592163134746 10.19592163134746 10.19592163134746 10.19592163134746 10.19592163134746 10.19592163134746 10.19592163134746 10.19592163134746 10.19592163134746 10.19592163134746 10.19592163134746 10.19592163134746 10.19592163134746 10.19592163134746 10.19592163134746 10.19592163134746 10.19592163134746 10.19592163134746 10.19592163134746 10.19592163134746 10.19592163134746 10.19592163134746 10.19592163134746 10.19592163134746 10.19592163134746 10.19592163134746 10.19592163134746 10.19592163134746 10.19592163134746 8.327574074847458 10.193270318140094 10.19592163134746 8.360902191178205 6.037320313451037 10.19592163134746 10.19592163134746 7.866115807742412 10.175901984459033 10.19592163134746 10.19592163134746 10.189411809979966 10.19592163134746 10.19592163134746 10.19592163134746 10.19592163134746 10.19592163134746 10.19592163134746 10.19592163134746 10.19592163134746 10.19592163134746 10.19592163134746 10.19592163134746 10.19592163134746 10.19592163134746 10.19592163134746 10.19592163134746 10.19592163134746 10.19592163134746 10.19592163134746 10.19592163134746 10.19592163134746 10.19592163134746 10.19592163134746 10.19592163134746 10.19592163134746 10.19592163134746 10.19592163134746 10.19592163134746 10.19592163134746 10.19592163134746 10.19592163134746 10.19592163134746 10.19592163134746 10.19592163134746 10.19592163134746 10.19592163134746 10.19592163134746 10.19592163134746 10.19592163134746 10.19592163134746 10.19592163134746 10.19592163134746 10.19592163134746
10.19592163134746 10.19592163134746 10.19592163134746 10.19592163134746 10.19592163134746 10.19592163134746 10.19592163134746 10.19592163134746 10.19592163134746 10.19592163134746 10.19592163134746 10.19592163134746 10.19592163134746 10.19592163134746 10.19592163134746 10.19592163134746 10.19592163134746 10.19592163134746 10.19592163134746 10.19592163134746 10.19592163134746 10.19592163134746 10.19592163134746 10.19592163134746 10.19592163134746 10.19592163134746 10.19592163134746 10.19592163134746 10.19592163134746 10.19592163134746 10.19592163134746 10.19592163134746 10.19592163134746 10.19592163134746 10.19592163134746 10.19592163134746 10.19592163134746 10.19592163134746 10.19592163134746 10.19592163134746 10.19592163134746 10.19592163134746 10.19592163134746 10.19592163134746 10.19592163134746 10.19592163134746 10.19592163134746 10.19592163134746 10.19592163134746 10.19592163134746 10.19592163134746 10.19592163134746 10.19592163134746 10.19592163134746 10.19592163134746 10.19592163134746 10.19592163134746 10.19592163134746 10.19592163134746 10.19592163134746 10.19592163134746 10.19592163134746 10.19592163134746 10.19592163134746 10.19592163134746 10.19592163134746 10.19592163134746 10.19592163134746 10.19592163134746 10.19592163134746 10.19592163134746 10.19592163134746 10.19592163134746 10.19592163134746 10.19592163134746 10.15980203229323 10.19568847267682 10.19592163134746 10.192516439528267 7.010151217616734 10.19592163134746 10.19592163134746 9.599810146790384 10.19592163134746 10.19592163134746 10.19592163134746 10.19592163134746 10.19592163134746 10.19592163134746 10.19592163134746 10.19592163134746 10.19592163134746 10.19592163134746 10.19592163134746 10.19592163134746 10.19592163134746 10.19592163134746 10.19592163134746 10.19592163134746 10.19592163134746 10.19592163134746 10.19592163134746 10.19592163134746 10.19592163134746 10.19592163134746 10.19592163134746 10.19592163134746 10.19592163134746 10.19592163134746 10.19592163134746 10.19592163134746 10.19592163134746 10.19592163134746 10.19592163134746 10.19592163134746 10.19592163134746 10.19592163134746 10.19592163134746 10.19592163134746 10.19592163134746 10.19592163134746 10.19592163134746 10.19592163134746 10.19592163134746 10.19592163134746 10.19592163134746 10.19592163134746 10.19592163134746 10.19592163134746
10.19592163134746 10.19592163134746 10.19592163134746 10.19592163134746 10.19592163134746 10.19592163134746 10.19592163134746 10.19592163134746 10.19592163134746 10.19592163134746 10.19592163134746 10.19592163134746 10.19592163134746 10.19592163134746 10.19592163134746 10.19592163134746 10.19592163134746 10.19592163134746 10.19592163134746 10.19592163134746 10.19592163134746 10.19592163134746 10.19592163134746 10.19592163134746 10.19592163134746 10.19592163134746 10.19592163134746 10.19592163134746 10.19592163134746 10.19592163134746 10.19592163134746 10.19592163134746 10.19592163134746 10.19592163134746 10.19592163134746 10.19592163134746 10.19592163134746 10.19592163134746 10.19592163134746 10.19592163134746 10.19592163134746 10.19592163134746 10.19592163134746 10.19592163134746 10.19592163134746 10.19592163134746 10.19592163134746 10.19592163134746 10.19592163134746 10.19592163134746 10.19592163134746 10.19592163134746 10.19592163134746 10.19592163134746 10.19592163134746 10.19592163134746 10.19592163134746 10.19592163134746 10.19592163134746 10.19592163134746 10.19592163134746 10.19592163134746 10.19592163134746 10.19592163134746 10.19592163134746 10.19592163134746 10.19592163134746 10.19592163134746 10.19592163134746 10.19592163134746 10.19592163134746 10.19592163134746 10.19592163134746 10.19592163134746 10.19592163134746 9.313382625020063 8.971341726124344 10.19592163134746 8.948277343844556 3.974141895830188 9.718957424267533 10.193628373585536 7.460099306288867 8.15040884895887 10.19592163134746 10.19592163134746 9.952794431647117 10.030634689906197 10.19592163134746 10.19592163134746 10.19592163134746 10.19592163134746 10.19592163134746 10.19592163134746 10.19592163134746 10.19592163134746 10.19592163134746 10.19592163134746 10.19592163134746 10.19592163134746 10.19592163134746 10.19592163134746 10.19592163134746 10.19592163134746 10.19592163134746 10.19592163134746 10.19592163134746 10.19592163134746 10.19592163134746 10.19592163134746 10.19592163134746 10.19592163134746 10.19592163134746 10.19592163134746 10.19592163134746 10.19592163134746 10.19592163134746 10.19592163134746 10.19592163134746 10.19592163134746 10.19592163134746 10.19592163134746 10.19592163134746 10.19592163134746 10.19592163134746 10.19592163134746 10.19592163134746 10.19592163134746 10.19592163134746
10.19592163134746 10.19592163134746 10.19592163134746 10.19592163134746 10.19592163134746 10.19592163134746 10.19592163134746 10.19592163134746 10.19592163134746 10.19592163134746 10.19592163134746 10.19592163134746 10.19592163134746 10.19592163134746 10.19592163134746 10.19592163134746 10.19592163134746 10.19592163134746 10.19592163134746 10.19592163134746 10.19592163134746 10.19592163134746 10.19592163134746 10.19592163134746 10.19592163134746 10.19592163134746 10.19592163134746 10.19592163134746 10.19592163134746 10.19592163134746 10.19592163134746 10.19592163134746 10.19592163134746 10.19592163134746 10.19592163134746 10.19592163134746 10.19592163134746 10.19592163134746 10.19592163134746 10.19592163134746 10.19592163134746 10.19592163134746 10.19592163134746 10.19592163134746 10.19592163134746 10.19592163134746 10.19592163134746 10.19592163134746 10.19592163134746 10.19592163134746 10.19592163134746 10.19592163134746 10.19592163134746 10.19592163134746 10.19592163134746 10.19592163134746 10.19592163134746 10.19592163134746 10.19592163134746 10.19592163134746 10.19592163134746 10.19592163134746 10.19592163134746 10.19592163134746 10.19592163134746 10.19592163134746 10.19592163134746 10.19592163134746 10.19592163134746 10.19592163134746 10.19592163134746 10.19592163134746 10.19592163134746 10.19592163134746 10.19592163134746 9.834143584146334 9.981873786892798 10.152002840909939 7.62497729085879 3.7934654087820197 9.137714053631797 8.342221617174562 4.3346807328806465 6.791401755086219 9.97301317606611 9.27954569545622 6.943123886879913 9.273268185248503 10.19592163134746 10.19592163134746 10.19592163134746 10.19592163134746 10.19592163134746 10.19592163134746 10.19592163134746 10.19592163134746 10.19592163134746 10.19592163134746 10.19592163134746 10.19592163134746 10.19592163134746 10.19592163134746 10.19592163134746 10.19592163134746 10.19592163134746 10.19592163134746 10.19592163134746 10.19592163134746 10.19592163134746 10.19592163134746 10.19592163134746 10.19592163134746 10.19592163134746 10.19592163134746 10.19592163134746 10.19592163134746 10.19592163134746 10.19592163134746 10.19592163134746 10.19592163134746 10.19592163134746 10.19592163134746 10.19592163134746 10.19592163134746 10.19592163134746 10.19592163134746 10.19592163134746 10.19592163134746 10.19592163134746
10.19592163134746 10.19592163134746 10.19592163134746 10.19592163134746 10.19592163134746 10.19592163134746 10.19592163134746 10.19592163134746 10.19592163134746 10.19592163134746 10.19592163134746 10.19592163134746 10.19592163134746 10.19592163134746 10.19592163134746 10.19592163134746 10.19592163134746 10.19592163134746 10.19592163134746 10.19592163134746 10.19592163134746 10.19592163134746 10.19592163134746 10.19592163134746 10.19592163134746 10.19592163134746 10.19592163134746 10.19592163134746 10.19592163134746 10.19592163134746 10.19592163134746 10.19592163134746 10.19592163134746 10.19592163134746 10.19592163134746 10.19592163134746 10.19592163134746 10.19592163134746 10.19592163134746 10.19592163134746 10.19592163134746 10.19592163134746 10.19592163134746 10.19592163134746 10.19592163134746 10.19592163134746 10.19592163134746 10.19592163134746 10.19592163134746 10.19592163134746 10.19592163134746 10.19592163134746 10.19592163134746 10.19592163134746 10.19592163134746 10.19592163134746 10.19592163134746 10.19592163134746 10.19592163134746 10.19592163134746 10.19592163134746 10.19592163134746 10.19592163134746 10.19592163134746 10.19592163134746 10.19592163134746 10.19592163134746 10.19592163134746 10.19592163134746 10.19592163134746 10.19592163134746 10.19592163134746 10.19592163134746 10.19592163134746 10.19592163134746 10.19592163134746 10.19592163134746 10.19592163134746 10.194195129047994 7.256996851070851 10.19592163134746 10.19592163134746 7.086276315910945 9.630287038941194 10.19592163134746 10.19592163134746 8.091902738881005 9.715988570343287 10.19592163134746 10.19592163134746 10.19592163134746 10.19592163134746 10.19592163134746 10.19592163134746 10.19592163134746 10.19592163134746 10.19592163134746 10.19592163134746 10.19592163134746 10.19592163134746 10.19592163134746 10.19592163134746 10.19592163134746 10.19592163134746 10.19592163134746 10.19592163134746 10.19592163134746 10.19592163134746 10.19592163134746 10.19592163134746 10.19592163134746 10.19592163134746 10.19592163134746 10.19592163134746 10.19592163134746 10.19592163134746 10.19592163134746 10.19592163134746 10.19592163134746 10.19592163134746 10.19592163134746 10.19592163134746 10.19592163134746 10.19592163134746 10.19592163134746 10.19592163134746 10.19592163134746 10.19592163134746 10.19592163134746
10.19592163134746 10.19592163134746 10.19592163134746 10.19592163134746 10.19592163134746 10.19592163134746 10.19592163134746 10.19592163134746 10.19592163134746 10.19592163134746 10.19592163134746 10.19592163134746 10.19592163134746 10.19592163134746 10.19592163134746 10.19592163134746 10.19592163134746 10.19592163134746 10.19592163134746 10.19592163134746 10.19592163134746 10.19592163134746 10.19592163134746 10.19592163134746 10.19592163134746 10.19592163134746 10.19592163134746 10.19592163134746 10.19592163134746 10.19592163134746 10.19592163134746 10.19592163134746 10.19592163134746 10.19592163134746 10.19592163134746 10.19592163134746 10.19592163134746 10.19592163134746 10.19592163134746 10.19592163134746 10.19592163134746 10.19592163134746 10.19592163134746 10.19592163134746 10.19592163134746 10.19592163134746 10.19592163134746 10.19592163134746 10.19592163134746 10.19592163134746 10.19592163134746 10.19592163134746 10.19592163134746 10.19592163134746 10.19592163134746 10.19592163134746 10.19592163134746 10.19592163134746 10.19592163134746 10.19592163134746 10.19592163134746 10.19592163134746 10.19592163134746 10.19592163134746 10.19592163134746 10.19592163134746 10.19592163134746 10.19592163134746 10.19592163134746 10.19592163134746 10.19592163134746 10.19592163134746 10.19592163134746 10.19592163134746 10.19592163134746 10.19592163134746 10.187911226279079 10.19592163134746 10.19592163134746 7.047136765839681 10.19592163134746 10.19592163134746 8.604785988081465 8.617001942289141 10.19592163134746 10.19592163134746 8.45658140889747 7.716727078378239 10.19592163134746 10.19592163134746 10.19592163134746 10.19592163134746 10.19592163134746 10.19592163134746 10.19592163134746 10.19592163134746 10.19592163134746 10.19592163134746 10.19592163134746 10.19592163134746 10.19592163134746 10.19592163134746 10.19592163134746 10.19592163134746 10.19592163134746 10.19592163134746 10.19592163134746 10.19592163134746 10.19592163134746 10.19592163134746 10.19592163134746 10.19592163134746 10.19592163134746 10.19592163134746 10.19592163134746 10.19592163134746 10.19592163134746 10.19592163134746 10.19592163134746 10.19592163134746 10.19592163134746 10.19592163134746 10.19592163134746 10.19592163134746 10.19592163134746 10.19592163134746 10.19592163134746 10.19592163134746 10.19592163134746
10.19592163134746 10.19592163134746 10.19592163134746 10.19592163134746 10.19592163134746 10.19592163134746 10.19592163134746 10.19592163134746 10.19592163134746 10.19592163134746 10.19592163134746 10.19592163134746 10.19592163134746 10.19592163134746 10.19592163134746 10.19592163134746 10.19592163134746 10.19592163134746 10.19592163134746 10.19592163134746 10.19592163134746 10.19592163134746 10.19592163134746 10.19592163134746 10.19592163134746 10.19592163134746 10.19592163134746 10.19592163134746 10.19592163134746 10.19592163134746 10.19592163134746 10.19592163134746 10.19592163134746 10.19592163134746 10.19592163134746 10.19592163134746 10.19592163134746 10.19592163134746 10.19592163134746 10.19592163134746 10.19592163134746 10.19592163134746 10.19592163134746 10.19592163134746 10.19592163134746 10.19592163134746 10.19592163134746 10.19592163134746 10.19592163134746 10.19592163134746 10.19592163134746 10.19592163134746 10.19592163134746 10.19592163134746 10.19592163134746 10.19592163134746 10.19592163134746 10.19592163134746 10.19592163134746 10.19592163134746 10.19592163134746 10.19592163134746 10.19592163134746 10.19592163134746 10.19592163134746 10.19592163134746 10.19592163134746 10.19592163134746 10.19592163134746 10.19592163134746 10.19592163134746 10.19592163134746 10.19592163134746 10.19592163134746 10.19592163134746 10.19592163134746 10.140698566853413 10.19592163134746 10.178323020283017 5.71998357801038 9.704734670230005 9.684876538256578 5.934941680019111 5.353960068317367 9.521753785324245 8.617714592500976 5.005345670170196 4.5164149544417915 10.19592163134746 9.64138719304082 8.478245163094872 10.19592163134746 10.19592163134746 10.19592163134746 10.19592163134746 10.19592163134746 10.19592163134746 10.19592163134746 10.19592163134746 10.19592163134746 10.19592163134746 10.19592163134746 10.19592163134746 10.19592163134746 10.19592163134746 10.19592163134746 10.19592163134746 10.19592163134746 10.19592163134746 10.19592163134746 10.19592163134746 10.19592163134746 10.19592163134746 10.19592163134746 10.19592163134746 10.19592163134746 10.19592163134746 10.19592163134746 10.19592163134746 10.19592163134746 10.19592163134746 10.19592163134746 10.19592163134746 10.19592163134746 10.19592163134746 10.19592163134746 10.19592163134746 10.19592163134746 10.19592163134746
10.19592163134746 10.19592163134746 10.19592163134746 10.19592163134746 10.19592163134746 10.19592163134746 10.19592163134746 10.19592163134746 10.19592163134746 10.19592163134746 10.19592163134746 10.19592163134746 10.19592163134746 10.19592163134746 10.19592163134746 10.19592163134746 10.19592163134746 10.19592163134746 10.19592163134746 10.19592163134746 10.19592163134746 10.19592163134746 10.19592163134746 10.19592163134746 10.19592163134746 10.19592163134746 10.19592163134746 10.19592163134746 10.19592163134746 10.19592163134746 10.19592163134746 10.19592163134746 10.19592163134746 10.19592163134746 10.19592163134746 10.19592163134746 10.19592163134746 10.19592163134746 10.19592163134746 10.19592163134746 10.19592163134746 10.19592163134746 10.19592163134746 10.19592163134746 10.19592163134746 10.19592163134746 10.19592163134746 10.19592163134746 10.19592163134746 10.19592163134746 10.19592163134746 10.19592163134746 10.19592163134746 10.19592163134746 10.19592163134746 10.19592163134746 10.19592163134746 10.19592163134746 10.19592163134746 10.19592163134746 10.19592163134746 10.19592163134746 10.19592163134746 10.19592163134746 10.19592163134746 10.19592163134746 10.19592163134746 10.19592163134746 10.19592163134746 10.19592163134746 10.19592163134746 10.19592163134746 10.19592163134746 10.19592163134746 10.19592163134746 10.19592163134746 10.19592163134746 10.19592163134746 10.19592163134746 8.704636070262604 10.19592163134746 10.195260274616878 5.929976773988748 7.949271857152223 10.18614838749224 8.820871209335285 4.070979408235724 5.885652233573554 10.1949178869753 8.328789655089116 7.776120681038965 10.19592163134746 10.19592163134746 10.168943848358834 10.19592163134746 10.19592163134746 10.19592163134746 10.19592163134746 10.19592163134746 10.19592163134746 10.19592163134746 10.19592163134746 10.19592163134746 10.19592163134746 10.19592163134746 10.19592163134746 10.19592163134746 10.19592163134746 10.19592163134746 10.19592163134746 10.19592163134746 10.19592163134746 10.19592163134746 10.19592163134746 10.19592163134746 10.19592163134746 10.19592163134746 10.19592163134746 10.19592163134746 10.19592163134746 10.19592163134746 10.19592163134746 10.19592163134746 10.19592163134746 10.19592163134746 10.19592163134746 10.19592163134746 10.19592163134746 10.19592163134746
10.19592163134746 10.19592163134746 10.19592163134746 10.19592163134746 10.19592163134746 10.19592163134746 10.19592163134746 10.19592163134746 10.19592163134746 10.19592163134746 10.19592163134746 10.19592163134746 10.19592163134746 10.19592163134746 10.19592163134746 10.19592163134746 10.19592163134746 10.19592163134746 10.19592163134746 10.19592163134746 10.19592163134746 10.19592163134746 10.19592163134746 10.19592163134746 10.19592163134746 10.19592163134746 10.19592163134746 10.19592163134746 10.19592163134746 10.19592163134746 10.19592163134746 10.19592163134746 10.19592163134746 10.19592163134746 10.19592163134746 10.19592163134746 10.19592163134746 10.19592163134746 10.19592163134746 10.19592163134746 10.19592163134746 10.19592163134746 10.19592163134746 10.19592163134746 10.19592163134746 10.19592163134746 10.19592163134746 10.19592163134746 10.19592163134746 10.19592163134746 10.19592163134746 10.19592163134746 10.19592163134746 10.19592163134746 10.19592163134746 10.19592163134746 10.19592163134746 10.19592163134746 10.19592163134746 10.19592163134746 10.19592163134746 10.19592163134746 10.19592163134746 10.19592163134746 10.19592163134746 10.19592163134746 10.19592163134746 10.19592163134746 10.19592163134746 10.19592163134746 10.19592163134746 10.19592163134746 10.19592163134746 10.19592163134746 10.19592163134746 10.19592163134746 10.19592163134746 10.19592163134746 10.19592163134746 10.184342086594228 10.19592163134746 10.19592163134746 9.492952246914898 10.162634362603034 10.19592163134746 10.19592163134746 7.430787664649441 7.211453977449207 10.19592163134746 10.186490646871523 9.03441420368195 10.19592163134746 10.19592163134746 10.19592163134746 10.19592163134746 10.19592163134746 10.19592163134746 10.19592163134746 10.19592163134746 10.19592163134746 10.19592163134746 10.19592163134746 10.19592163134746 10.19592163134746 10.19592163134746 10.19592163134746 10.19592163134746 10.19592163134746 10.19592163134746 10.19592163134746 10.19592163134746 10.19592163134746 10.19592163134746 10.19592163134746 10.19592163134746 10.19592163134746 10.19592163134746 10.19592163134746 10.19592163134746 10.19592163134746 10.19592163134746 10.19592163134746 10.19592163134746 10.19592163134746 10.19592163134746 10.19592163134746 10.19592163134746 10.19592163134746 10.19592163134746
10.19592163134746 10.19592163134746 10.19592163134746 10.19592163134746 10.19592163134746 10.19592163134746 10.19592163134746 10.19592163134746 10.19592163134746 10.19592163134746 10.19592163134746 10.19592163134746 10.19592163134746 10.19592163134746 10.19592163134746 10.19592163134746 10.19592163134746 10.19592163134746 10.19592163134746 10.19592163134746 10.19592163134746 10.19592163134746 10.19592163134746 10.19592163134746 10.19592163134746 10.19592163134746 10.19592163134746 10.19592163134746 10.19592163134746 10.19592163134746 10.19592163134746 10.19592163134746 10.19592163134746 10.19592163134746 10.19592163134746 10.19592163134746 10.19592163134746 10.19592163134746 10.19592163134746 10.19592163134746 10.19592163134746 10.19592163134746 10.19592163134746 10.19592163134746 10.19592163134746 10.19592163134746 10.19592163134746 10.19592163134746 10.19592163134746 10.19592163134746 10.19592163134746 10.19592163134746 10.19592163134746 10.19592163134746 10.19592163134746 10.19592163134746 10.19592163134746 10.19592163134746 10.19592163134746 10.19592163134746 10.19592163134746 10.19592163134746 10.19592163134746 10.19592163134746 10.19592163134746 10.19592163134746 10.19592163134746 10.19592163134746 10.19592163134746 10.19592163134746 10.19592163134746 10.19592163134746 10.19592163134746 10.19592163134746 10.19592163134746 10.19592163134746 10.19592163134746 10.19592163134746 10.19592163134746 10.072802155124252 10.19592163134746 10.19592163134746 9.775575979723863 8.284772246413795 10.19592163134746 10.19592163134746 7.00653962350275 4.534517595774943 10.19592163134746 9.988801711167573 6.857923275928162 10.19592163134746 10.19592163134746 10.158464143533054 10.19592163134746 10.19592163134746 10.19592163134746 10.19592163134746 10.19592163134746 10.19592163134746 10.19592163134746 10.19592163134746 10.19592163134746 10.19592163134746 10.19592163134746 10.19592163134746 10.19592163134746 10.19592163134746 10.19592163134746 10.19592163134746 10.19592163134746 10.19592163134746 10.19592163134746 10.19592163134746 10.19592163134746 10.19592163134746 10.19592163134746 10.19592163134746 10.19592163134746 10.19592163134746 10.19592163134746 10.19592163134746 10.19592163134746 10.19592163134746 10.19592163134746 10.19592163134746 10.19592163134746 10.19592163134746 10.19592163134746
10.19592163134746 10.19592163134746 10.19592163134746 10.19592163134746 10.19592163134746 10.19592163134746 10.19592163134746 10.19592163134746 10.19592163134746 10.19592163134746 10.19592163134746 10.19592163134746 10.19592163134746 10.19592163134746 10.19592163134746 10.19592163134746 10.19592163134746 10.19592163134746 10.19592163134746 10.19592163134746 10.19592163134746 10.19592163134746 10.19592163134746 10.19592163134746 10.19592163134746 10.19592163134746 10.19592163134746 10.19592163134746 10.19592163134746 10.19592163134746 10.19592163134746 10.19592163134746 10.19592163134746 10.19592163134746 10.19592163134746 10.19592163134746 10.19592163134746 10.19592163134746 10.19592163134746 10.19592163134746 10.19592163134746 10.19592163134746 10.19592163134746 10.19592163134746 10.19592163134746 10.19592163134746 10.19592163134746 10.19592163134746 10.19592163134746 10.19592163134746 10.19592163134746 10.19592163134746 10.19592163134746 10.19592163134746 10.19592163134746 10.19592163134746 10.19592163134746 10.19592163134746 10.19592163134746 10.19592163134746 10.19592163134746 10.19592163134746 10.19592163134746 10.19592163134746 10.19592163134746 10.19592163134746 10.19592163134746 10.19592163134746 10.19592163134746 10.19592163134746 10.19592163134746 10.19592163134746 10.19592163134746 10.19592163134746 10.19592163134746 10.19592163134746 10.19592163134746 10.19592163134746 10.19592163134746 10.19592163134746 10.19592163134746 10.19592163134746 8.750942845934558 8.056233202755264 10.140026390660303 8.625948116426542 4.549464437325539 3.6612324309889805 9.026286016273879 6.490056185347072 3.5018212840134897 8.825356310900622 9.948590533888678 7.852350243042604 9.390720122730874 10.19592163134746 10.19592163134746 10.19592163134746 10.19592163134746 10.19592163134746 10.19592163134746 10.19592163134746 10.19592163134746 10.19592163134746 10.19592163134746 10.19592163134746 10.19592163134746 10.19592163134746 10.19592163134746 10.19592163134746 10.19592163134746 10.19592163134746 10.19592163134746 10.19592163134746 10.19592163134746 10.19592163134746 10.19592163134746 10.19592163134746 10.19592163134746 10.19592163134746 10.19592163134746 10.19592163134746 10.19592163134746 10.19592163134746 10.19592163134746 10.19592163134746 10.19592163134746 10.19592163134746 10.19592163134746
10.19592163134746 10.19592163134746 10.19592163134746 10.19592163134746 10.19592163134746 10.19592163134746 10.19592163134746 10.19592163134746 10.19592163134746 10.19592163134746 10.19592163134746 10.19592163134746 10.19592163134746 10.19592163134746 10.19592163134746 10.19592163134746 10.19592163134746 10.19592163134746 10.19592163134746 10.19592163134746 10.19592163134746 10.19592163134746 10.19592163134746 10.19592163134746 10.19592163134746 10.19592163134746 10.19592163134746 10.19592163134746 10.19592163134746 10.19592163134746 10.19592163134746 10.19592163134746 10.19592163134746 10.19592163134746 10.19592163134746 10.19592163134746 10.19592163134746 10.19592163134746 10.19592163134746 10.19592163134746 10.19592163134746 10.19592163134746 10.19592163134746 10.19592163134746 10.19592163134746 10.19592163134746 10.19592163134746 10.19592163134746 10.19592163134746 10.19592163134746 10.19592163134746 10.19592163134746 10.19592163134746 10.19592163134746 10.19592163134746 10.19592163134746 10.19592163134746 10.19592163134746 10.19592163134746 10.19592163134746 10.19592163134746 10.19592163134746 10.19592163134746 10.19592163134746 10.19592163134746 10.19592163134746 10.19592163134746 10.19592163134746 10.19592163134746 10.19592163134746 10.19592163134746 10.19592163134746 10.19592163134746 10.19592163134746 10.19592163134746 10.19592163134746 10.19592163134746 10.19592163134746 10.19592163134746 10.19592163134746 10.19592163134746 10.19592163134746 10.004801827371391 10.19592163134746 10.19592163134746 10.19592163134746 7.508356965850853 7.502217496872639 10.19592163134746 8.560901067320769 5.7622051060602235 10.19592163134746 10.183472059967553 7.749559408012563 10.194215476754447 10.19592163134746 10.19592163134746 10.19592163134746 10.19592163134746 10.19592163134746 10.19592163134746 10.19592163134746 10.19592163134746 10.19592163134746 10.19592163134746 10.19592163134746 10.19592163134746 10.19592163134746 10.19592163134746 10.19592163134746 10.19592163134746 10.19592163134746 10.19592163134746 10.19592163134746 10.19592163134746 10.19592163134746 10.19592163134746 10.19592163134746 10.19592163134746 10.19592163134746 10.19592163134746 10.19592163134746 10.19592163134746 10.19592163134746 10.19592163134746 10.19592163134746 10.19592163134746 10.19592163134746 10.19592163134746
10.19592163134746 10.19592163134746 10.19592163134746 10.19592163134746 10.19592163134746 10.19592163134746 10.19592163134746 10.19592163134746 10.19592163134746 10.19592163134746 10.19592163134746 10.19592163134746 10.19592163134746 10.19592163134746 10.19592163134746 10.19592163134746 10.19592163134746 10.19592163134746 10.19592163134746 10.19592163134746 10.19592163134746 10.19592163134746 10.19592163134746 10.19592163134746 10.19592163134746 10.19592163134746 10.19592163134746 10.19592163134746 10.19592163134746 10.19592163134746 10.19592163134746 10.19592163134746 10.19592163134746 10.19592163134746 10.19592163134746 10.19592163134746 10.19592163134746 10.19592163134746 10.19592163134746 10.19592163134746 10.19592163134746 10.19592163134746 10.19592163134746 10.19592163134746 10.19592163134746 10.19592163134746 10.19592163134746 10.19592163134746 10.19592163134746 10.19592163134746 10.19592163134746 10.19592163134746 10.19592163134746 10.19592163134746 10.19592163134746 10.19592163134746 10.19592163134746 10.19592163134746 10.19592163134746 10.19592163134746 10.19592163134746 10.19592163134746 10.19592163134746 10.19592163134746 10.19592163134746 10.19592163134746 10.19592163134746 10.19592163134746 10.19592163134746 10.19592163134746 10.19592163134746 10.19592163134746 10.19592163134746 10.19592163134746 10.19592163134746 10.19592163134746 10.19592163134746 10.19592163134746 10.19592163134746 10.19592163134746 10.19592163134746 10.19592163134746 10.19592163134746 10.19592163134746 10.19592163134746 10.19592163134746 9.928065451800046 8.304883804421799 10.19592163134746 10.19592163134746 6.883347655231066 10.19592163134746 10.19592163134746 8.898689675581684 10.19592163134746 10.19592163134746 10.19592163134746 10.19592163134746 10.19592163134746 10.19592163134746 10.19592163134746 10.19592163134746 10.19592163134746 10.19592163134746 10.19592163134746 10.19592163134746 10.19592163134746 10.19592163134746 10.19592163134746 10.19592163134746 10.19592163134746 10.19592163134746 10.19592163134746 10.19592163134746 10.19592163134746 10.19592163134746 10.19592163134746 10.19592163134746 10.19592163134746 10.19592163134746 10.19592163134746 10.19592163134746 10.19592163134746 10.19592163134746 10.19592163134746 10.19592163134746 10.19592163134746 10.19592163134746 10.19592163134746
10.19592163134746 10.19592163134746 10.19592163134746 10.19592163134746 10.19592163134746 10.19592163134746 10.19592163134746 10.19592163134746 10.19592163134746 10.19592163134746 10.19592163134746 10.19592163134746 10.19592163134746 10.19592163134746 10.19592163134746 10.19592163134746 10.19592163134746 10.19592163134746 10.19592163134746 10.19592163134746 10.19592163134746 10.19592163134746 10.19592163134746 10.19592163134746 10.19592163134746 10.19592163134746 10.19592163134746 10.19592163134746 10.19592163134746 10.19592163134746 10.19592163134746 10.19592163134746 10.19592163134746 10.19592163134746 10.19592163134746 10.19592163134746 10.19592163134746 10.19592163134746 10.19592163134746 10.19592163134746 10.19592163134746 10.19592163134746 10.19592163134746 10.19592163134746 10.19592163134746 10.19592163134746 10.19592163134746 10.19592163134746 10.19592163134746 10.19592163134746 10.19592163134746 10.19592163134746 10.19592163134746 10.19592163134746 10.19592163134746 10.19592163134746 10.19592163134746 10.19592163134746 10.19592163134746 10.19592163134746 10.19592163134746 10.19592163134746 10.19592163134746 10.19592163134746 10.19592163134746 10.19592163134746 10.19592163134746 10.19592163134746 10.19592163134746 10.19592163134746 10.19592163134746 10.19592163134746 10.19592163134746 10.19592163134746 10.19592163134746 10.19592163134746 10.19592163134746 10.19592163134746 10.19592163134746 10.19592163134746 10.19592163134746 10.19592163134746 10.19592163134746 10.191111502209623 10.19592163134746 10.19592163134746 8.905827378535607 7.273503510321551 10.19592163134746 8.988142627908507 4.205175093871378 9.454901410735806 10.10890740728763 6.760068174425952 8.010499859604849 10.19592163134746 10.19592163134746 10.11689617112125 10.19592163134746 10.19592163134746 10.19592163134746 10.19592163134746 10.19592163134746 10.19592163134746 10.19592163134746 10.19592163134746 10.19592163134746 10.19592163134746 10.19592163134746 10.19592163134746 10.19592163134746 10.19592163134746 10.19592163134746 10.19592163134746 10.19592163134746 10.19592163134746 10.19592163134746 10.19592163134746 10.19592163134746 10.19592163134746 10.19592163134746 10.19592163134746 10.19592163134746 10.19592163134746 10.19592163134746 10.19592163134746 10.19592163134746 10.19592163134746 10.19592163134746
10.19592163134746 10.19592163134746 10.19592163134746 10.19592163134746 10.19592163134746 10.19592163134746 10.19592163134746 10.19592163134746 10.19592163134746 10.19592163134746 10.19592163134746 10.19592163134746 10.19592163134746 10.19592163134746 10.19592163134746 10.19592163134746 10.19592163134746 10.19592163134746 10.19592163134746 10.19592163134746 10.19592163134746 10.19592163134746 10.19592163134746 10.19592163134746 10.19592163134746 10.19592163134746 10.19592163134746 10.19592163134746 10.19592163134746 10.19592163134746 10.19592163134746 10.19592163134746 10.19592163134746 10.19592163134746 10.19592163134746 10.19592163134746 10.19592163134746 10.19592163134746 10.19592163134746 10.19592163134746 10.19592163134746 10.19592163134746 10.19592163134746 10.19592163134746 10.19592163134746 10.19592163134746 10.19592163134746 10.19592163134746 10.19592163134746 10.19592163134746 10.19592163134746 10.19592163134746 10.19592163134746 10.19592163134746 10.19592163134746 10.19592163134746 10.19592163134746 10.19592163134746 10.19592163134746 10.19592163134746 10.19592163134746 10.19592163134746 10.19592163134746 10.19592163134746 10.19592163134746 10.19592163134746 10.19592163134746 10.19592163134746 10.19592163134746 10.19592163134746 10.19592163134746 10.19592163134746 10.19592163134746 10.19592163134746 10.19592163134746 10.19592163134746 10.19592163134746 10.19592163134746 10.19592163134746 10.19592163134746 10.19592163134746 10.19592163134746 10.19592163134746 10.19592163134746 10.19592163134746 10.19592163134746 9.411508583631196 9.046035066659316 10.118196171806497 7.83955065525124 4.2160032544007 9.038270696644298 8.083970755789432 3.492684084708406 6.979664825513275 9.990327403716671 8.875357626462682 7.748237432871261 10.165044913277967 10.19592163134746 10.19592163134746 10.19592163134746 10.19592163134746 10.19592163134746 10.19592163134746 10.19592163134746 10.19592163134746 10.19592163134746 10.19592163134746 10.19592163134746 10.19592163134746 10.19592163134746 10.19592163134746 10.19592163134746 10.19592163134746 10.19592163134746 10.19592163134746 10.19592163134746 10.19592163134746 10.19592163134746 10.19592163134746 10.19592163134746 10.19592163134746 10.19592163134746 10.19592163134746 10.19592163134746 10.19592163134746 10.19592163134746 10.19592163134746
10.19592163134746 10.19592163134746 10.19592163134746 10.19592163134746 10.19592163134746 10.19592163134746 10.19592163134746 10.19592163134746 10.19592163134746 10.19592163134746 10.19592163134746 10.19592163134746 10.19592163134746 10.19592163134746 10.19592163134746 10.19592163134746 10.19592163134746 10.19592163134746 10.19592163134746 10.19592163134746 10.19592163134746 10.19592163134746 10.19592163134746 10.19592163134746 10.19592163134746 10.19592163134746 10.19592163134746 10.19592163134746 10.19592163134746 10.19592163134746 10.19592163134746 10.19592163134746 10.19592163134746 10.19592163134746 10.19592163134746 10.19592163134746 10.19592163134746 10.19592163134746 10.19592163134746 10.19592163134746 10.19592163134746 10.19592163134746 10.19592163134746 10.19592163134746 10.19592163134746 10.19592163134746 10.19592163134746 10.19592163134746 10.19592163134746 10.19592163134746 10.19592163134746 10.19592163134746 10.19592163134746 10.19592163134746 10.19592163134746 10.19592163134746 10.19592163134746 10.19592163134746 10.19592163134746 10.19592163134746 10.19592163134746 10.19592163134746 10.19592163134746 10.19592163134746 10.19592163134746 10.19592163134746 10.19592163134746 10.19592163134746 10.19592163134746 10.19592163134746 10.19592163134746 10.19592163134746 10.19592163134746 10.19592163134746 10.19592163134746 10.19592163134746 10.19592163134746 10.19592163134746 10.19592163134746 10.19592163134746 10.19592163134746 10.19592163134746 10.19592163134746 10.19592163134746 10.19592163134746 10.19592163134746 10.19592163134746 10.19592163134746 10.19592163134746 10.19592163134746 7.82170610495921 10.19592163134746 10.19592163134746 5.542412228219242 9.957722733411922 10.19592163134746 10.191978522588407 9.220696240463377 10.19592163134746 10.19592163134746 10.19592163134746 10.19592163134746 10.19592163134746 10.19592163134746 10.19592163134746 10.19592163134746 10.19592163134746 10.19592163134746 10.19592163134746 10.19592163134746 10.19592163134746 10.19592163134746 10.19592163134746 10.19592163134746 10.19592163134746 10.19592163134746 10.19592163134746 10.19592163134746 10.19592163134746 10.19592163134746 10.19592163134746 10.19592163134746 10.19592163134746 10.19592163134746 10.19592163134746 10.19592163134746 10.19592163134746 10.19592163134746 10.19592163134746
10.19592163134746 10.19592163134746 10.19592163134746 10.19592163134746 10.19592163134746 10.19592163134746 10.19592163134746 10.19592163134746 10.19592163134746 10.19592163134746 10.19592163134746 10.19592163134746 10.19592163134746 10.19592163134746 10.19592163134746 10.19592163134746 10.19592163134746 10.19592163134746 10.19592163134746 10.19592163134746 10.19592163134746 10.19592163134746 10.19592163134746 10.19592163134746 10.19592163134746 10.19592163134746 10.19592163134746 10.19592163134746 10.19592163134746 10.19592163134746 10.19592163134746 10.19592163134746 10.19592163134746 10.19592163134746 10.19592163134746 10.19592163134746 10.19592163134746 10.19592163134746 10.19592163134746 10.19592163134746 10.19592163134746 10.19592163134746 10.19592163134746 10.19592163134746 10.19592163134746 10.19592163134746 10.19592163134746 10.19592163134746 10.19592163134746 10.19592163134746 10.19592163134746 10.19592163134746 10.19592163134746 10.19592163134746 10.19592163134746 10.19592163134746 10.19592163134746 10.19592163134746 10.19592163134746 10.19592163134746 10.19592163134746 10.19592163134746 10.19592163134746 10.19592163134746 10.19592163134746 10.19592163134746 10.19592163134746 10.19592163134746 10.19592163134746 10.19592163134746 10.19592163134746 10.19592163134746 10.19592163134746 10.19592163134746 10.19592163134746 10.19592163134746 10.19592163134746 10.19592163134746 10.19592163134746 10.19592163134746 10.19592163134746 10.19592163134746 10.19592163134746 10.19592163134746 10.19592163134746 10.19592163134746 10.19592163134746 10.19592163134746 10.19592163134746 10.19592163134746 7.829751732980883 10.19592163134746 10.19592163134746 7.02067338221095 8.583204876903839 10.19592163134746 10.19592163134746 9.087515604185299 10.19592163134746 10.19592163134746 10.19592163134746 10.19592163134746 10.19592163134746 10.19592163134746 10.19592163134746 10.19592163134746 10.19592163134746 10.19592163134746 10.19592163134746 10.19592163134746 10.19592163134746 10.19592163134746 10.19592163134746 10.19592163134746 10.19592163134746 10.19592163134746 10.19592163134746 10.19592163134746 10.19592163134746 10.19592163134746 10.19592163134746 10.19592163134746 10.19592163134746 10.19592163134746 10.19592163134746 10.19592163134746 10.19592163134746 10.19592163134746 10.19592163134746
10.19592163134746 10.19592163134746 10.19592163134746 10.19592163134746 10.19592163134746 10.19592163134746 10.19592163134746 10.19592163134746 10.19592163134746 10.19592163134746 10.19592163134746 10.19592163134746 10.19592163134746 10.19592163134746 10.19592163134746 10.19592163134746 10.19592163134746 10.19592163134746 10.19592163134746 10.19592163134746 10.19592163134746 10.19592163134746 10.19592163134746 10.19592163134746 10.19592163134746 10.19592163134746 10.19592163134746 10.19592163134746 10.19592163134746 10.19592163134746 10.19592163134746 10.19592163134746 10.19592163134746 10.19592163134746 10.19592163134746 10.19592163134746 10.19592163134746 10.19592163134746 10.19592163134746 10.19592163134746 10.19592163134746 10.19592163134746 10.19592163134746 10.19592163134746 10.19592163134746 10.19592163134746 10.19592163134746 10.19592163134746 10.19592163134746 10.19592163134746 10.19592163134746 10.19592163134746 10.19592163134746 10.19592163134746 10.19592163134746 10.19592163134746 10.19592163134746 10.19592163134746 10.19592163134746 10.19592163134746 10.19592163134746 10.19592163134746 10.19592163134746 10.19592163134746 10.19592163134746 10.19592163134746 10.19592163134746 10.19592163134746 10.19592163134746 10.19592163134746 10.19592163134746 10.19592163134746 10.19592163134746 10.19592163134746 10.19592163134746 10.19592163134746 10.19592163134746 10.19592163134746 10.19592163134746 10.19592163134746 10.19592163134746 10.19592163134746 10.19592163134746 10.19592163134746 10.19592163134746 10.19592163134746 10.19592163134746 10.19592163134746 10.19592163134746 10.19592163134746 6.740384192423076 9.671083422021969 9.372186409213063 4.753709802896547 5.296527434938996 9.469829475017336 8.21257820718256 5.349200652604024 8.160099348626497 10.190024405866565 9.411225784694496 8.93871753581042 10.19592163134746 10.19592163134746 10.19592163134746 10.19592163134746 10.19592163134746 10.19592163134746 10.19592163134746 10.19592163134746 10.19592163134746 10.19592163134746 10.19592163134746 10.19592163134746 10.19592163134746 10.19592163134746 10.19592163134746 10.19592163134746 10.19592163134746 10.19592163134746 10.19592163134746 10.19592163134746 10.19592163134746 10.19592163134746 10.19592163134746 10.19592163134746 10.19592163134746 10.19592163134746 10.19592163134746
10.19592163134746 10.19592163134746 10.19592163134746 10.19592163134746 10.19592163134746 10.19592163134746 10.19592163134746 10.19592163134746 10.19592163134746 10.19592163134746 10.19592163134746 10.19592163134746 10.19592163134746 10.19592163134746 10.19592163134746 10.19592163134746 10.19592163134746 10.19592163134746 10.19592163134746 10.19592163134746 10.19592163134746 10.19592163134746 10.19592163134746 10.19592163134746 10.19592163134746 10.19592163134746 10.19592163134746 10.19592163134746 10.19592163134746 10.19592163134746 10.19592163134746 10.19592163134746 10.19592163134746 10.19592163134746 10.19592163134746 10.19592163134746 10.19592163134746 10.19592163134746 10.19592163134746 10.19592163134746 10.19592163134746 10.19592163134746 10.19592163134746 10.19592163134746 10.19592163134746 10.19592163134746 10.19592163134746 10.19592163134746 10.19592163134746 10.19592163134746 10.19592163134746 10.19592163134746 10.19592163134746 10.19592163134746 10.19592163134746 10.19592163134746 10.19592163134746 10.19592163134746 10.19592163134746 10.19592163134746 10.19592163134746 10.19592163134746 10.19592163134746 10.19592163134746 10.19592163134746 10.19592163134746 10.19592163134746 10.19592163134746 10.19592163134746 10.19592163134746 10.19592163134746 10.19592163134746 10.19592163134746 10.19592163134746 10.19592163134746 10.19592163134746 10.19592163134746 10.19592163134746 10.19592163134746 10.19592163134746 10.19592163134746 10.19592163134746 10.19592163134746 10.19592163134746 10.19592163134746 10.19592163134746 10.19592163134746 10.19592163134746 10.19592163134746 10.19592163134746 9.46017759091419 10.19592163134746 10.172817734125196 4.493088418069996 7.9211401417340195 10.183425302271887 8.50346330906394 5.250430562578956 9.61845333379627 10.193854930520983 7.939758193887133 8.440516597447726 10.19592163134746 10.19592163134746 10.19592163134746 10.19592163134746 10.19592163134746 10.19592163134746 10.19592163134746 10.19592163134746 10.19592163134746 10.19592163134746 10.19592163134746 10.19592163134746 10.19592163134746 10.19592163134746 10.19592163134746 10.19592163134746 10.19592163134746 10.19592163134746 10.19592163134746 10.19592163134746 10.19592163134746 10.19592163134746 10.19592163134746 10.19592163134746 10.19592163134746 10.19592163134746 10.19592163134746
10.19592163134746 10.19592163134746 10.19592163134746 10.19592163134746 10.19592163134746 10.19592163134746 10.19592163134746 10.19592163134746 10.19592163134746 10.19592163134746 10.19592163134746 10.19592163134746 10.19592163134746 10.19592163134746 10.19592163134746 10.19592163134746 10.19592163134746 10.19592163134746 10.19592163134746 10.19592163134746 10.19592163134746 10.19592163134746 10.19592163134746 10.19592163134746 10.19592163134746 10.19592163134746 10.19592163134746 10.19592163134746 10.19592163134746 10.19592163134746 10.19592163134746 10.19592163134746 10.19592163134746 10.19592163134746 10.19592163134746 10.19592163134746 10.19592163134746 10.19592163134746 10.19592163134746 10.19592163134746 10.19592163134746 10.19592163134746 10.19592163134746 10.19592163134746 10.19592163134746 10.19592163134746 10.19592163134746 10.19592163134746 10.19592163134746 10.19592163134746 10.19592163134746 10.19592163134746 10.19592163134746 10.19592163134746 10.19592163134746 10.19592163134746 10.19592163134746 10.19592163134746 10.19592163134746 10.19592163134746 10.19592163134746 10.19592163134746 10.19592163134746 10.19592163134746 10.19592163134746 10.19592163134746 10.19592163134746 10.19592163134746 10.19592163134746 10.19592163134746 10.19592163134746 10.19592163134746 10.19592163134746 10.19592163134746 10.19592163134746 10.19592163134746 10.19592163134746 10.19592163134746 10.19592163134746 10.19592163134746 10.19592163134746 10.19592163134746 10.19592163134746 10.19592163134746 10.19592163134746 10.19592163134746 10.19592163134746 10.19592163134746 10.19592163134746 10.19592163134746 10.19592163134746 10.19592163134746 10.19592163134746 8.156571632789786 9.774416088428358 10.19592163134746 10.19592163134746 8.314119686172846 10.19592163134746 10.19592163134746 10.124633857154665 9.612514835377263 10.19592163134746 10.19592163134746 10.19592163134746 10.19592163134746 10.19592163134746 10.19592163134746 10.19592163134746 10.19592163134746 10.19592163134746 10.19592163134746 10.19592163134746 10.19592163134746 10.19592163134746 10.19592163134746 10.19592163134746 10.19592163134746 10.19592163134746 10.19592163134746 10.19592163134746 10.19592163134746 10.19592163134746 10.19592163134746 10.19592163134746 10.19592163134746 10.19592163134746 10.19592163134746 10.19592163134746
10.19592163134746 10.19592163134746 10.19592163134746 10.19592163134746 10.19592163134746 10.19592163134746 10.19592163134746 10.19592163134746 10.19592163134746 10.19592163134746 10.19592163134746 10.19592163134746 10.19592163134746 10.19592163134746 10.19592163134746 10.19592163134746 10.19592163134746 10.19592163134746 10.19592163134746 10.19592163134746 10.19592163134746 10.19592163134746 10.19592163134746 10.19592163134746 10.19592163134746 10.19592163134746 10.19592163134746 10.19592163134746 10.19592163134746 10.19592163134746 10.19592163134746 10.19592163134746 10.19592163134746 10.19592163134746 10.19592163134746 10.19592163134746 10.19592163134746 10.19592163134746 10.19592163134746 10.19592163134746 10.19592163134746 10.19592163134746 10.19592163134746 10.19592163134746 10.19592163134746 10.19592163134746 10.19592163134746 10.19592163134746 10.19592163134746 10.19592163134746 10.19592163134746 10.19592163134746 10.19592163134746 10.19592163134746 10.19592163134746 10.19592163134746 10.19592163134746 10.19592163134746 10.19592163134746 10.19592163134746 10.19592163134746 10.19592163134746 10.19592163134746 10.19592163134746 10.19592163134746 10.19592163134746 10.19592163134746 10.19592163134746 10.19592163134746 10.19592163134746 10.19592163134746 10.19592163134746 10.19592163134746 10.19592163134746 10.19592163134746 10.19592163134746 10.19592163134746 10.19592163134746 10.19592163134746 10.19592163134746 10.19592163134746 10.19592163134746 10.19592163134746 10.19592163134746 10.19592163134746 10.19592163134746 10.19592163134746 10.19592163134746 10.19592163134746 10.19592163134746 10.19592163134746 10.19592163134746 10.19592163134746 8.945726616486692 7.388077906614005 10.19592163134746 10.19592163134746 7.220152103695155 9.35593047129715 10.19592163134746 9.916581594801013 7.5167643263212724 10.19592163134746 10.19592163134746 10.19592163134746 10.19592163134746 10.19592163134746 10.19592163134746 10.19592163134746 10.19592163134746 10.19592163134746 10.19592163134746 10.19592163134746 10.19592163134746 10.19592163134746 10.19592163134746 10.19592163134746 10.19592163134746 10.19592163134746 10.19592163134746 10.19592163134746 10.19592163134746 10.19592163134746 10.19592163134746 10.19592163134746 10.19592163134746 10.19592163134746 10.19592163134746 10.19592163134746
10.19592163134746 10.19592163134746 10.19592163134746 10.19592163134746 10.19592163134746 10.19592163134746 10.19592163134746 10.19592163134746 10.19592163134746 10.19592163134746 10.19592163134746 10.19592163134746 10.19592163134746 10.19592163134746 10.19592163134746 10.19592163134746 10.19592163134746 10.19592163134746 10.19592163134746 10.19592163134746 10.19592163134746 10.19592163134746 10.19592163134746 10.19592163134746 10.19592163134746 10.19592163134746 10.19592163134746 10.19592163134746 10.19592163134746 10.19592163134746 10.19592163134746 10.19592163134746 10.19592163134746 10.19592163134746 10.19592163134746 10.19592163134746 10.19592163134746 10.19592163134746 10.19592163134746 10.19592163134746 10.19592163134746 10.19592163134746 10.19592163134746 10.19592163134746 10.19592163134746 10.19592163134746 10.19592163134746 10.19592163134746 10.19592163134746 10.19592163134746 10.19592163134746 10.19592163134746 10.19592163134746 10.19592163134746 10.19592163134746 10.19592163134746 10.19592163134746 10.19592163134746 10.19592163134746 10.19592163134746 10.19592163134746 10.19592163134746 10.19592163134746 10.19592163134746 10.19592163134746 10.19592163134746 10.19592163134746 10.19592163134746 10.19592163134746 10.19592163134746 10.19592163134746 10.19592163134746 10.19592163134746 10.19592163134746 10.19592163134746 10.19592163134746 10.19592163134746 10.19592163134746 10.19592163134746 10.19592163134746 10.19592163134746 10.19592163134746 10.19592163134746 10.19592163134746 10.19592163134746 10.19592163134746 10.19592163134746 10.19592163134746 10.19592163134746 10.19592163134746 10.19592163134746 10.19592163134746 10.19592163134746 8.119201373769359 7.244706987819607 10.182298949640575 8.539159353135592 4.673483461262992 7.552059267180861 9.243729077013446 6.403878093947827 4.195530792215841 9.233131831562464 10.081484005453117 8.468679542016227 9.921136139737573 10.19592163134746 10.19592163134746 10.19592163134746 10.19592163134746 10.19592163134746 10.19592163134746 10.19592163134746 10.19592163134746 10.19592163134746 10.19592163134746 10.19592163134746 10.19592163134746 10.19592163134746 10.19592163134746 10.19592163134746 10.19592163134746 10.19592163134746 10.19592163134746 10.19592163134746 10.19592163134746 10.19592163134746 10.19592163134746 10.19592163134746
10.19592163134746 10.19592163134746 10.19592163134746 10.19592163134746 10.19592163134746 10.19592163134746 10.19592163134746 10.19592163134746 10.19592163134746 10.19592163134746 10.19592163134746 10.19592163134746 10.19592163134746 10.19592163134746 10.19592163134746 10.19592163134746 10.19592163134746 10.19592163134746 10.19592163134746 10.19592163134746 10.19592163134746 10.19592163134746 10.19592163134746 10.19592163134746 10.19592163134746 10.19592163134746 10.19592163134746 10.19592163134746 10.19592163134746 10.19592163134746 10.19592163134746 10.19592163134746 10.19592163134746 10.19592163134746 10.19592163134746 10.19592163134746 10.19592163134746 10.19592163134746 10.19592163134746 10.19592163134746 10.19592163134746 10.19592163134746 10.19592163134746 10.19592163134746 10.19592163134746 10.19592163134746 10.19592163134746 10.19592163134746 10.19592163134746 10.19592163134746 10.19592163134746 10.19592163134746 10.19592163134746 10.19592163134746 10.19592163134746 10.19592163134746 10.19592163134746 10.19592163134746 10.19592163134746 10.19592163134746 10.19592163134746 10.19592163134746 10.19592163134746 10.19592163134746 10.19592163134746 10.19592163134746 10.19592163134746 10.19592163134746 10.19592163134746 10.19592163134746 10.19592163134746 10.19592163134746 10.19592163134746 10.19592163134746 10.19592163134746 10.19592163134746 10.19592163134746 10.19592163134746 10.19592163134746 10.19592163134746 10.19592163134746 10.19592163134746 10.19592163134746 10.19592163134746 10.19592163134746 10.19592163134746 10.19592163134746 10.19592163134746 10.19592163134746 10.19592163134746 10.19592163134746 10.19592163134746 10.19592163134746 10.00805115081019 10.122043194149626 10.19592163134746 10.19592163134746 8.273146427045637 10.045831286755396 10.19592163134746 8.418627376355536 6.175981325422055 10.19592163134746 10.19592163134746 8.634432716491718 10.191446578252858 10.19592163134746 10.19592163134746 10.19592163134746 10.19592163134746 10.19592163134746 10.19592163134746 10.19592163134746 10.19592163134746 10.19592163134746 10.19592163134746 10.19592163134746 10.19592163134746 10.19592163134746 10.19592163134746 10.19592163134746 10.19592163134746 10.19592163134746 10.19592163134746 10.19592163134746 10.19592163134746 10.19592163134746 10.19592163134746 10.19592163134746
10.19592163134746 10.19592163134746 10.19592163134746 10.19592163134746 10.19592163134746 10.19592163134746 10.19592163134746 10.19592163134746 10.19592163134746 10.19592163134746 10.19592163134746 10.19592163134746 10.19592163134746 10.19592163134746 10.19592163134746 10.19592163134746 10.19592163134746 10.19592163134746 10.19592163134746 10.19592163134746 10.19592163134746 10.19592163134746 10.19592163134746 10.19592163134746 10.19592163134746 10.19592163134746 10.19592163134746 10.19592163134746 10.19592163134746 10.19592163134746 10.19592163134746 10.19592163134746 10.19592163134746 10.19592163134746 10.19592163134746 10.19592163134746 10.19592163134746 10.19592163134746 10.19592163134746 10.19592163134746 10.19592163134746 10.19592163134746 10.19592163134746 10.19592163134746 10.19592163134746 10.19592163134746 10.19592163134746 10.19592163134746 10.19592163134746 10.19592163134746 10.19592163134746 10.19592163134746 10.19592163134746 10.19592163134746 10.19592163134746 10.19592163134746 10.19592163134746 10.19592163134746 10.19592163134746 10.19592163134746 10.19592163134746 10.19592163134746 10.19592163134746 10.19592163134746 10.19592163134746 10.19592163134746 10.19592163134746 10.19592163134746 10.19592163134746 10.19592163134746 10.19592163134746 10.19592163134746 10.19592163134746 10.19592163134746 10.19592163134746 10.19592163134746 10.19592163134746 10.19592163134746 10.19592163134746 10.19592163134746 10.19592163134746 10.19592163134746 10.19592163134746 10.19592163134746 10.19592163134746 10.19592163134746 10.19592163134746 10.19592163134746 10.19592163134746 10.19592163134746 10.19592163134746 10.19592163134746 10.19592163134746 10.19592163134746 10.152593238400724 10.19592163134746 10.19592163134746 9.952186347701959 9.745936123621908 10.19592163134746 10.195474978361178 6.994317185890652 10.19592163134746 10.19592163134746 9.601805080345173 10.19592163134746 10.19592163134746 10.19592163134746 10.19592163134746 10.19592163134746 10.19592163134746 10.19592163134746 10.19592163134746 10.19592163134746 10.19592163134746 10.19592163134746 10.19592163134746 10.19592163134746 10.19592163134746 10.19592163134746 10.19592163134746 10.19592163134746 10.19592163134746 10.19592163134746 10.19592163134746 10.19592163134746 10.19592163134746 10.19592163134746 10.19592163134746
10.19592163134746 10.19592163134746 10.19592163134746 10.19592163134746 10.19592163134746 10.19592163134746 10.19592163134746 10.19592163134746 10.19592163134746 10.19592163134746 10.19592163134746 10.19592163134746 10.19592163134746 10.19592163134746 10.19592163134746 10.19592163134746 10.19592163134746 10.19592163134746 10.19592163134746 10.19592163134746 10.19592163134746 10.19592163134746 10.19592163134746 10.19592163134746 10.19592163134746 10.19592163134746 10.19592163134746 10.19592163134746 10.19592163134746 10.19592163134746 10.19592163134746 10.19592163134746 10.19592163134746 10.19592163134746 10.19592163134746 10.19592163134746 10.19592163134746 10.19592163134746 10.19592163134746 10.19592163134746 10.19592163134746 10.19592163134746 10.19592163134746 10.19592163134746 10.19592163134746 10.19592163134746 10.19592163134746 10.19592163134746 10.19592163134746 10.19592163134746 10.19592163134746 10.19592163134746 10.19592163134746 10.19592163134746 10.19592163134746 10.19592163134746 10.19592163134746 10.19592163134746 10.19592163134746 10.19592163134746 10.19592163134746 10.19592163134746 10.19592163134746 10.19592163134746 10.19592163134746 10.19592163134746 10.19592163134746 10.19592163134746 10.19592163134746 10.19592163134746 10.19592163134746 10.19592163134746 10.19592163134746 10.19592163134746 10.19592163134746 10.19592163134746 10.19592163134746 10.19592163134746 10.19592163134746 10.19592163134746 10.19592163134746 10.19592163134746 10.19592163134746 10.19592163134746 10.19592163134746 10.19592163134746 10.19592163134746 10.19592163134746 10.19592163134746 10.19592163134746 10.19592163134746 10.19592163134746 10.19592163134746 10.19592163134746 9.090344600906326 10.19592163134746 10.19592163134746 8.326573795271138 6.304292108321788 10.19592163134746 8.72095619534088 4.11128050684903 9.46671681858021 10.147901846036088 7.331612347579954 8.143449443845272 10.19592163134746 10.19592163134746 10.189964722359523 9.927010798668949 10.19592163134746 10.19592163134746 10.19592163134746 10.19592163134746 10.19592163134746 10.19592163134746 10.19592163134746 10.19592163134746 10.19592163134746 10.19592163134746 10.19592163134746 10.19592163134746 10.19592163134746 10.19592163134746 10.19592163134746 10.19592163134746 10.19592163134746 10.19592163134746 10.19592163134746
10.19592163134746 10.19592163134746 10.19592163134746 10.19592163134746 10.19592163134746 10.19592163134746 10.19592163134746 10.19592163134746 10.19592163134746 10.19592163134746 10.19592163134746 10.19592163134746 10.19592163134746 10.19592163134746 10.19592163134746 10.19592163134746 10.19592163134746 10.19592163134746 10.19592163134746 10.19592163134746 10.19592163134746 10.19592163134746 10.19592163134746 10.19592163134746 10.19592163134746 10.19592163134746 10.19592163134746 10.19592163134746 10.19592163134746 10.19592163134746 10.19592163134746 10.19592163134746 10.19592163134746 10.19592163134746 10.19592163134746 10.19592163134746 10.19592163134746 10.19592163134746 10.19592163134746 10.19592163134746 10.19592163134746 10.19592163134746 10.19592163134746 10.19592163134746 10.19592163134746 10.19592163134746 10.19592163134746 10.19592163134746 10.19592163134746 10.19592163134746 10.19592163134746 10.19592163134746 10.19592163134746 10.19592163134746 10.19592163134746 10.19592163134746 10.19592163134746 10.19592163134746 10.19592163134746 10.19592163134746 10.19592163134746 10.19592163134746 10.19592163134746 10.19592163134746 10.19592163134746 10.19592163134746 10.19592163134746 10.19592163134746 10.19592163134746 10.19592163134746 10.19592163134746 10.19592163134746 10.19592163134746 10.19592163134746 10.19592163134746 10.19592163134746 10.19592163134746 10.19592163134746 10.19592163134746 10.19592163134746 10.19592163134746 10.19592163134746 10.19592163134746 10.19592163134746 10.19592163134746 10.19592163134746 10.19592163134746 10.19592163134746 10.19592163134746 10.19592163134746 10.19592163134746 10.19592163134746 10.19592163134746 10.19592163134746 10.19567850898458 10.19592163134746 10.19592163134746 9.282109931799512 7.945505395032639 10.134396083124807 7.556911656262406 3.880196940963786 9.10769662821977 8.32282162553292 4.077155162353093 7.058736205543969 10.090611807453636 9.434284473172099 7.880133912733173 9.191846775429477 10.19592163134746 10.1843096037364 10.19592163134746 10.19592163134746 10.19592163134746 10.19592163134746 10.19592163134746 10.19592163134746 10.19592163134746 10.19592163134746 10.19592163134746 10.19592163134746 10.19592163134746 10.19592163134746 10.19592163134746 10.19592163134746 10.19592163134746 10.19592163134746 10.19592163134746
10.19592163134746 10.19592163134746 10.19592163134746 10.19592163134746 10.19592163134746 10.19592163134746 10.19592163134746 10.19592163134746 10.19592163134746 10.19592163134746 10.19592163134746 10.19592163134746 10.19592163134746 10.19592163134746 10.19592163134746 10.19592163134746 10.19592163134746 10.19592163134746 10.19592163134746 10.19592163134746 10.19592163134746 10.19592163134746 10.19592163134746 10.19592163134746 10.19592163134746 10.19592163134746 10.19592163134746 10.19592163134746 10.19592163134746 10.19592163134746 10.19592163134746 10.19592163134746 10.19592163134746 10.19592163134746 10.19592163134746 10.19592163134746 10.19592163134746 10.19592163134746 10.19592163134746 10.19592163134746 10.19592163134746 10.19592163134746 10.19592163134746 10.19592163134746 10.19592163134746 10.19592163134746 10.19592163134746 10.19592163134746 10.19592163134746 10.19592163134746 10.19592163134746 10.19592163134746 10.19592163134746 10.19592163134746 10.19592163134746 10.19592163134746 10.19592163134746 10.19592163134746 10.19592163134746 10.19592163134746 10.19592163134746 10.19592163134746 10.19592163134746 10.19592163134746 10.19592163134746 10.19592163134746 10.19592163134746 10.19592163134746 10.19592163134746 10.19592163134746 10.19592163134746 10.19592163134746 10.19592163134746 10.19592163134746 10.19592163134746 10.19592163134746 10.19592163134746 10.19592163134746 10.19592163134746 10.19592163134746 10.19592163134746 10.19592163134746 10.19592163134746 10.19592163134746 10.19592163134746 10.19592163134746 10.19592163134746 10.19592163134746 10.19592163134746 10.19592163134746 10.19592163134746 10.19592163134746 10.19592163134746 10.19592163134746 10.19592163134746 10.19592163134746 10.19592163134746 10.19592163134746 10.061504268296702 10.19592163134746 10.19592163134746 7.492105539418931 10.19592163134746 10.19592163134746 6.58024064599755 9.75853923402278 10.19592163134746 10.19592163134746 8.842935235551726 9.646366588628082 10.19592163134746 10.191595857052059 10.19592163134746 10.19592163134746 10.19592163134746 10.19592163134746 10.19592163134746 10.19592163134746 10.19592163134746 10.19592163134746 10.19592163134746 10.19592163134746 10.19592163134746 10.19592163134746 10.19592163134746 10.19592163134746 10.19592163134746 10.19592163134746 10.19592163134746
10.19592163134746 10.19592163134746 10.19592163134746 10.19592163134746 10.19592163134746 10.19592163134746 10.19592163134746 10.19592163134746 10.19592163134746 10.19592163134746 10.19592163134746 10.19592163134746 10.19592163134746 10.19592163134746 10.19592163134746 10.19592163134746 10.19592163134746 10.19592163134746 10.19592163134746 10.19592163134746 10.19592163134746 10.19592163134746 10.19592163134746 10.19592163134746 10.19592163134746 10.19592163134746 10.19592163134746 10.19592163134746 10.19592163134746 10.19592163134746 10.19592163134746 10.19592163134746 10.19592163134746 10.19592163134746 10.19592163134746 10.19592163134746 10.19592163134746 10.19592163134746 10.19592163134746 10.19592163134746 10.19592163134746 10.19592163134746 10.19592163134746 10.19592163134746 10.19592163134746 10.19592163134746 10.19592163134746 10.19592163134746 10.19592163134746 10.19592163134746 10.19592163134746 10.19592163134746 10.19592163134746 10.19592163134746 10.19592163134746 10.19592163134746 10.19592163134746 10.19592163134746 10.19592163134746 10.19592163134746 10.19592163134746 10.19592163134746 10.19592163134746 10.19592163134746 10.19592163134746 10.19592163134746 10.19592163134746 10.19592163134746 10.19592163134746 10.19592163134746 10.19592163134746 10.19592163134746 10.19592163134746 10.19592163134746 10.19592163134746 10.19592163134746 10.19592163134746 10.19592163134746 10.19592163134746 10.19592163134746 10.19592163134746 10.19592163134746 10.19592163134746 10.19592163134746 10.19592163134746 10.19592163134746 10.19592163134746 10.19592163134746 10.19592163134746 10.19592163134746 10.19592163134746 10.19592163134746 10.19592163134746 10.19592163134746 10.19592163134746 10.19592163134746 10.19592163134746 10.19592163134746 9.067411338419026 10.19592163134746 10.19592163134746 7.18393144300512 10.19592163134746 10.19592163134746 7.864163280354808 8.19439424662134 10.19592163134746 10.19592163134746 8.970049423282417 7.411511106394643 10.19592163134746 10.19592163134746 10.19592163134746 10.19592163134746 10.19592163134746 10.19592163134746 10.19592163134746 10.19592163134746 10.19592163134746 10.19592163134746 10.19592163134746 10.19592163134746 10.19592163134746 10.19592163134746 10.19592163134746 10.19592163134746 10.19592163134746 10.19592163134746 10.19592163134746
10.19592163134746 10.19592163134746 10.19592163134746 10.19592163134746 10.19592163134746 10.19592163134746 10.19592163134746 10.19592163134746 10.19592163134746 10.19592163134746 10.19592163134746 10.19592163134746 10.19592163134746 10.19592163134746 10.19592163134746 10.19592163134746 10.19592163134746 10.19592163134746 10.19592163134746 10.19592163134746 10.19592163134746 10.19592163134746 10.19592163134746 10.19592163134746 10.19592163134746 10.19592163134746 10.19592163134746 10.19592163134746 10.19592163134746 10.19592163134746 10.19592163134746 10.19592163134746 10.19592163134746 10.19592163134746 10.19592163134746 10.19592163134746 10.19592163134746 10.19592163134746 10.19592163134746 10.19592163134746 10.19592163134746 10.19592163134746 10.19592163134746 10.19592163134746 10.19592163134746 10.19592163134746 10.19592163134746 10.19592163134746 10.19592163134746 10.19592163134746 10.19592163134746 10.19592163134746 10.19592163134746 10.19592163134746 10.19592163134746 10.19592163134746 10.19592163134746 10.19592163134746 10.19592163134746 10.19592163134746 10.19592163134746 10.19592163134746 10.19592163134746 10.19592163134746 10.19592163134746 10.19592163134746 10.19592163134746 10.19592163134746 10.19592163134746 10.19592163134746 10.19592163134746 10.19592163134746 10.19592163134746 10.19592163134746 10.19592163134746 10.19592163134746 10.19592163134746 10.19592163134746 10.19592163134746 10.19592163134746 10.19592163134746 10.19592163134746 10.19592163134746 10.19592163134746 10.19592163134746 10.19592163134746 10.19592163134746 10.19592163134746 10.19592163134746 10.19592163134746 10.19592163134746 10.19592163134746 10.19592163134746 10.19592163134746 10.19592163134746 10.19592163134746 10.19592163134746 10.19592163134746 8.168944290999361 10.19592163134746 10.098005394881602 5.88612705243222 9.321856910914025 9.166421969224402 5.0843741141931345 5.091805412074188 9.313998048734707 8.599557667568833 5.380940597381733 4.356074396335688 10.19592163134746 9.918184556921323 9.097186475195253 10.19592163134746 10.19592163134746 10.19592163134746 10.19592163134746 10.19592163134746 10.19592163134746 10.19592163134746 10.19592163134746 10.19592163134746 10.19592163134746 10.19592163134746 10.19592163134746 10.19592163134746 10.19592163134746 10.19592163134746 10.19592163134746
10.19592163134746 10.19592163134746 10.19592163134746 10.19592163134746 10.19592163134746 10.19592163134746 10.19592163134746 10.19592163134746 10.19592163134746 10.19592163134746 10.19592163134746 10.19592163134746 10.19592163134746 10.19592163134746 10.19592163134746 10.19592163134746 10.19592163134746 10.19592163134746 10.19592163134746 10.19592163134746 10.19592163134746 10.19592163134746 10.19592163134746 10.19592163134746 10.19592163134746 10.19592163134746 10.19592163134746 10.19592163134746 10.19592163134746 10.19592163134746 10.19592163134746 10.19592163134746 10.19592163134746 10.19592163134746 10.19592163134746 10.19592163134746 10.19592163134746 10.19592163134746 10.19592163134746 10.19592163134746 10.19592163134746 10.19592163134746 10.19592163134746 10.19592163134746 10.19592163134746 10.19592163134746 10.19592163134746 10.19592163134746 10.19592163134746 10.19592163134746 10.19592163134746 10.19592163134746 10.19592163134746 10.19592163134746 10.19592163134746 10.19592163134746 10.19592163134746 10.19592163134746 10.19592163134746 10.19592163134746 10.19592163134746 10.19592163134746 10.19592163134746 10.19592163134746 10.19592163134746 10.19592163134746 10.19592163134746 10.19592163134746 10.19592163134746 10.19592163134746 10.19592163134746 10.19592163134746 10.19592163134746 10.19592163134746 10.19592163134746 10.19592163134746 10.19592163134746 10.19592163134746 10.19592163134746 10.19592163134746 10.19592163134746 10.19592163134746 10.19592163134746 10.19592163134746 10.19592163134746 10.19592163134746 10.19592163134746 10.19592163134746 10.19592163134746 10.19592163134746 10.19592163134746 10.19592163134746 10.19592163134746 10.19592163134746 10.19592163134746 10.19592163134746 10.19592163134746 10.19592163134746 10.183616924180424 10.19592163134746 10.19592163134746 8.877273077067695 10.19592163134746 10.191295918055356 5.1245441439681265 7.943617095797717 10.186581578143105 8.976252357505919 4.67974586424235 5.959734697311367 10.19592163134746 8.772496653137463 8.398579424969329 10.19592163134746 10.19592163134746 10.186677063556376 10.19592163134746 10.19592163134746 10.19592163134746 10.19592163134746 10.19592163134746 10.19592163134746 10.19592163134746 10.19592163134746 10.19592163134746 10.19592163134746 10.19592163134746 10.19592163134746 10.19592163134746
10.19592163134746 10.19592163134746 10.19592163134746 10.19592163134746 10.19592163134746 10.19592163134746 10.19592163134746 10.19592163134746 10.19592163134746 10.19592163134746 10.19592163134746 10.19592163134746 10.19592163134746 10.19592163134746 10.19592163134746 10.19592163134746 10.19592163134746 10.19592163134746 10.19592163134746 10.19592163134746 10.19592163134746 10.19592163134746 10.19592163134746 10.19592163134746 10.19592163134746 10.19592163134746 10.19592163134746 10.19592163134746 10.19592163134746 10.19592163134746 10.19592163134746 10.19592163134746 10.19592163134746 10.19592163134746 10.19592163134746 10.19592163134746 10.19592163134746 10.19592163134746 10.19592163134746 10.19592163134746 10.19592163134746 10.19592163134746 10.19592163134746 10.19592163134746 10.19592163134746 10.19592163134746 10.19592163134746 10.19592163134746 10.19592163134746 10.19592163134746 10.19592163134746 10.19592163134746 10.19592163134746 10.19592163134746 10.19592163134746 10.19592163134746 10.19592163134746 10.19592163134746 10.19592163134746 10.19592163134746 10.19592163134746 10.19592163134746 10.19592163134746 10.19592163134746 10.19592163134746 10.19592163134746 10.19592163134746 10.19592163134746 10.19592163134746 10.19592163134746 10.19592163134746 10.19592163134746 10.19592163134746 10.19592163134746 10.19592163134746 10.19592163134746 10.19592163134746 10.19592163134746 10.19592163134746 10.19592163134746 10.19592163134746 10.19592163134746 10.19592163134746 10.19592163134746 10.19592163134746 10.19592163134746 10.19592163134746 10.19592163134746 10.19592163134746 10.19592163134746 10.19592163134746 10.19592163134746 10.19592163134746 10.19592163134746 10.19592163134746 10.19592163134746 10.19592163134746 10.19592163134746 10.19592163134746 10.19592163134746 10.19592163134746 10.195436538738543 10.19592163134746 10.19592163134746 8.912681367724751 10.032396898369019 10.19592163134746 10.19592163134746 7.881611625400133 7.305554143561816 10.19592163134746 10.182735647614955 9.652225940914139 10.19592163134746 10.19592163134746 10.19592163134746 10.19592163134746 10.19592163134746 10.19592163134746 10.19592163134746 10.19592163134746 10.19592163134746 10.19592163134746 10.19592163134746 10.19592163134746 10.19592163134746 10.19592163134746 10.19592163134746 10.19592163134746
10.19592163134746 10.19592163134746 10.19592163134746 10.19592163134746 10.19592163134746 10.19592163134746 10.19592163134746 10.19592163134746 10.19592163134746 10.19592163134746 10.19592163134746 10.19592163134746 10.19592163134746 10.19592163134746 10.19592163134746 10.19592163134746 10.19592163134746 10.19592163134746 10.19592163134746 10.19592163134746 10.19592163134746 10.19592163134746 10.19592163134746 10.19592163134746 10.19592163134746 10.19592163134746 10.19592163134746 10.19592163134746 10.19592163134746 10.19592163134746 10.19592163134746 10.19592163134746 10.19592163134746 10.19592163134746 10.19592163134746 10.19592163134746 10.19592163134746 10.19592163134746 10.19592163134746 10.19592163134746 10.19592163134746 10.19592163134746 10.19592163134746 10.19592163134746 10.19592163134746 10.19592163134746 10.19592163134746 10.19592163134746 10.19592163134746 10.19592163134746 10.19592163134746 10.19592163134746 10.19592163134746 10.19592163134746 10.19592163134746 10.19592163134746 10.19592163134746 10.19592163134746 10.19592163134746 10.19592163134746 10.19592163134746 10.19592163134746 10.19592163134746 10.19592163134746 10.19592163134746 10.19592163134746 10.19592163134746 10.19592163134746 10.19592163134746 10.19592163134746 10.19592163134746 10.19592163134746 10.19592163134746 10.19592163134746 10.19592163134746 10.19592163134746 10.19592163134746 10.19592163134746 10.19592163134746 10.19592163134746 10.19592163134746 10.19592163134746 10.19592163134746 10.19592163134746 10.19592163134746 10.19592163134746 10.19592163134746 10.19592163134746 10.19592163134746 10.19592163134746 10.19592163134746 10.19592163134746 10.19592163134746 10.19592163134746 10.19592163134746 10.19592163134746 10.19592163134746 10.19592163134746 10.180623562274214 10.19592163134746 10.19592163134746 10.186766258664646 10.19592163134746 10.19592163134746 9.30479976543256 7.984157102287826 10.19592163134746 10.19592163134746 7.264438641551493 4.556436077545141 10.19592163134746 10.183345861996727 7.533327787632217 10.19592163134746 10.19592163134746 10.19592163134746 10.19592163134746 10.19592163134746 10.19592163134746 10.19592163134746 10.19592163134746 10.19592163134746 10.19592163134746 10.19592163134746 10.19592163134746 10.19592163134746 10.19592163134746 10.19592163134746 10.19592163134746
10.19592163134746 10.19592163134746 10.19592163134746 10.19592163134746 10.19592163134746 10.19592163134746 10.19592163134746 10.19592163134746 10.19592163134746 10.19592163134746 10.19592163134746 10.19592163134746 10.19592163134746 10.19592163134746 10.19592163134746 10.19592163134746 10.19592163134746 10.19592163134746 10.19592163134746 10.19592163134746 10.19592163134746 10.19592163134746 10.19592163134746 10.19592163134746 10.19592163134746 10.19592163134746 10.19592163134746 10.19592163134746 10.19592163134746 10.19592163134746 10.19592163134746 10.19592163134746 10.19592163134746 10.19592163134746 10.19592163134746 10.19592163134746 10.19592163134746 10.19592163134746 10.19592163134746 10.19592163134746 10.19592163134746 10.19592163134746 10.19592163134746 10.19592163134746 10.19592163134746 10.19592163134746 10.19592163134746 10.19592163134746 10.19592163134746 10.19592163134746 10.19592163134746 10.19592163134746 10.19592163134746 10.19592163134746 10.19592163134746 10.19592163134746 10.19592163134746 10.19592163134746 10.19592163134746 10.19592163134746 10.19592163134746 10.19592163134746 10.19592163134746 10.19592163134746 10.19592163134746 10.19592163134746 10.19592163134746 10.19592163134746 10.19592163134746 10.19592163134746 10.19592163134746 10.19592163134746 10.19592163134746 10.19592163134746 10.19592163134746 10.19592163134746 10.19592163134746 10.19592163134746 10.19592163134746 10.19592163134746 10.19592163134746 10.19592163134746 10.19592163134746 10.19592163134746 10.19592163134746 10.19592163134746 10.19592163134746 10.19592163134746 10.19592163134746 10.19592163134746 10.19592163134746 10.19592163134746 10.19592163134746 10.19592163134746 10.19592163134746 10.19592163134746 10.19592163134746 10.19592163134746 10.19592163134746 10.19592163134746 10.19592163134746 10.19592163134746 10.19592163134746 10.19592163134746 8.051293704345113 8.014904536460907 10.14331358308692 8.78173536916171 4.667790588855833 3.5324542352392663 9.668101320326796 7.33198452406689 4.130864311423365 9.280803550722258 10.17811943847449 8.412982839022689 9.884568518222455 10.19592163134746 10.19592163134746 10.19592163134746 10.19592163134746 10.19592163134746 10.19592163134746 10.19592163134746 10.19592163134746 10.19592163134746 10.19592163134746 10.19592163134746 10.19592163134746
10.19592163134746 10.19592163134746 10.19592163134746 10.19592163134746 10.19592163134746 10.19592163134746 10.19592163134746 10.19592163134746 10.19592163134746 10.19592163134746 10.19592163134746 10.19592163134746 10.19592163134746 10.19592163134746 10.19592163134746 10.19592163134746 10.19592163134746 10.19592163134746 10.19592163134746 10.19592163134746 10.19592163134746 10.19592163134746 10.19592163134746 10.19592163134746 10.19592163134746 10.19592163134746 10.19592163134746 10.19592163134746 10.19592163134746 10.19592163134746 10.19592163134746 10.19592163134746 10.19592163134746 10.19592163134746 10.19592163134746 10.19592163134746 10.19592163134746 10.19592163134746 10.19592163134746 10.19592163134746 10.19592163134746 10.19592163134746 10.19592163134746 10.19592163134746 10.19592163134746 10.19592163134746 10.19592163134746 10.19592163134746 10.19592163134746 10.19592163134746 10.19592163134746 10.19592163134746 10.19592163134746 10.19592163134746 10.19592163134746 10.19592163134746 10.19592163134746 10.19592163134746 10.19592163134746 10.19592163134746 10.19592163134746 10.19592163134746 10.19592163134746 10.19592163134746 10.19592163134746 10.19592163134746 10.19592163134746 10.19592163134746 10.19592163134746 10.19592163134746 10.19592163134746 10.19592163134746 10.19592163134746 10.19592163134746 10.19592163134746 10.19592163134746 10.19592163134746 10.19592163134746 10.19592163134746 10.19592163134746 10.19592163134746 10.19592163134746 10.19592163134746 10.19592163134746 10.19592163134746 10.19592163134746 10.19592163134746 10.19592163134746 10.19592163134746 10.19592163134746 10.19592163134746 10.19592163134746 10.19592163134746 10.19592163134746 10.19592163134746 10.19592163134746 10.19592163134746 10.19592163134746 10.19592163134746 10.19592163134746 10.19592163134746 10.19592163134746 10.19592163134746 10.19592163134746 9.886931010087743 10.19592163134746 10.19592163134746 10.19592163134746 7.157865442817286 7.383975910801896 10.19592163134746 9.542467089088232 6.173216615949487 10.19592163134746 10.19592163134746 8.258014466825575 10.181009655797357 10.19592163134746 10.183490894768312 10.19592163134746 10.19592163134746 10.19592163134746 10.19592163134746 10.19592163134746 10.19592163134746 10.19592163134746 10.19592163134746 10.19592163134746 10.19592163134746
10.19592163134746 10.19592163134746 10.19592163134746 10.19592163134746 10.19592163134746 10.19592163134746 10.19592163134746 10.19592163134746 10.19592163134746 10.19592163134746 10.19592163134746 10.19592163134746 10.19592163134746 10.19592163134746 10.19592163134746 10.19592163134746 10.19592163134746 10.19592163134746 10.19592163134746 10.19592163134746 10.19592163134746 10.19592163134746 10.19592163134746 10.19592163134746 10.19592163134746 10.19592163134746 10.19592163134746 10.19592163134746 10.19592163134746 10.19592163134746 10.19592163134746 10.19592163134746 10.19592163134746 10.19592163134746 10.19592163134746 10.19592163134746 10.19592163134746 10.19592163134746 10.19592163134746 10.19592163134746 10.19592163134746 10.19592163134746 10.19592163134746 10.19592163134746 10.19592163134746 10.19592163134746 10.19592163134746 10.19592163134746 10.19592163134746 10.19592163134746 10.19592163134746 10.19592163134746 10.19592163134746 10.19592163134746 10.19592163134746 10.19592163134746 10.19592163134746 10.19592163134746 10.19592163134746 10.19592163134746 10.19592163134746 10.19592163134746 10.19592163134746 10.19592163134746 10.19592163134746 10.19592163134746 10.19592163134746 10.19592163134746 10.19592163134746 10.19592163134746 10.19592163134746 10.19592163134746 10.19592163134746 10.19592163134746 10.19592163134746 10.19592163134746 10.19592163134746 10.19592163134746 10.19592163134746 10.19592163134746 10.19592163134746 10.19592163134746 10.19592163134746 10.19592163134746 10.19592163134746 10.19592163134746 10.19592163134746 10.19592163134746 10.19592163134746 10.19592163134746 10.19592163134746 10.19592163134746 10.19592163134746 10.19592163134746 10.19592163134746 10.19592163134746 10.19592163134746 10.19592163134746 10.19592163134746 10.19592163134746 10.19592163134746 10.19592163134746 10.19592163134746 10.19592163134746 10.19592163134746 10.19592163134746 10.19592163134746 10.19592163134746 9.91817833777289 8.267128809020305 10.19592163134746 10.19592163134746 7.126528274102297 10.19592163134746 10.19592163134746 9.432857409171856 10.182501379591654 10.19592163134746 10.19592163134746 10.19592163134746 10.19592163134746 10.19592163134746 10.19592163134746 10.19592163134746 10.19592163134746 10.19592163134746 10.19592163134746 10.19592163134746 10.19592163134746
10.19592163134746 10.19592163134746 10.19592163134746 10.19592163134746 10.19592163134746 10.19592163134746 10.19592163134746 10.19592163134746 10.19592163134746 10.19592163134746 10.19592163134746 10.19592163134746 10.19592163134746 10.19592163134746 10.19592163134746 10.19592163134746 10.19592163134746 10.19592163134746 10.19592163134746 10.19592163134746 10.19592163134746 10.19592163134746 10.19592163134746 10.19592163134746 10.19592163134746 10.19592163134746 10.19592163134746 10.19592163134746 10.19592163134746 10.19592163134746 10.19592163134746 10.19592163134746 10.19592163134746 10.19592163134746 10.19592163134746 10.19592163134746 10.19592163134746 10.19592163134746 10.19592163134746 10.19592163134746 10.19592163134746 10.19592163134746 10.19592163134746 10.19592163134746 10.19592163134746 10.19592163134746 10.19592163134746 10.19592163134746 10.19592163134746 10.19592163134746 10.19592163134746 10.19592163134746 10.19592163134746 10.19592163134746 10.19592163134746 10.19592163134746 10.19592163134746 10.19592163134746 10.19592163134746 10.19592163134746 10.19592163134746 10.19592163134746 10.19592163134746 10.19592163134746 10.19592163134746 10.19592163134746 10.19592163134746 10.19592163134746 10.19592163134746 10.19592163134746 10.19592163134746 10.19592163134746 10.19592163134746 10.19592163134746 10.19592163134746 10.19592163134746 10.19592163134746 10.19592163134746 10.19592163134746 10.19592163134746 10.19592163134746 10.19592163134746 10.19592163134746 10.19592163134746 10.19592163134746 10.19592163134746 10.19592163134746 10.19592163134746 10.19592163134746 10.19592163134746 10.19592163134746 10.19592163134746 10.19592163134746 10.19592163134746 10.19592163134746 10.19592163134746 10.19592163134746 10.19592163134746 10.19592163134746 10.19592163134746 10.19592163134746 10.19592163134746 10.19592163134746 10.19592163134746 10.19592163134746 10.19592163134746 10.19592163134746 10.19592163134746 8.708295626978543 7.283530223192537 10.19592163134746 9.194912936091766 3.896030102082006 9.41385277990407 10.16359483623735 6.814070106657831 7.957298597277148 10.19592163134746 10.193977833417073 9.987465307463234 10.19592163134746 10.19592163134746 10.19592163134746 10.19592163134746 10.19592163134746 10.19592163134746 10.19592163134746 10.19592163134746 10.19592163134746
10.19592163134746 10.19592163134746 10.19592163134746 10.19592163134746 10.19592163134746 10.19592163134746 10.19592163134746 10.19592163134746 10.19592163134746 10.19592163134746 10.19592163134746 10.19592163134746 10.19592163134746 10.19592163134746 10.19592163134746 10.19592163134746 10.19592163134746 10.19592163134746 10.19592163134746 10.19592163134746 10.19592163134746 10.19592163134746 10.19592163134746 10.19592163134746 10.19592163134746 10.19592163134746 10.19592163134746 10.19592163134746 10.19592163134746 10.19592163134746 10.19592163134746 10.19592163134746 10.19592163134746 10.19592163134746 10.19592163134746 10.19592163134746 10.19592163134746 10.19592163134746 10.19592163134746 10.19592163134746 10.19592163134746 10.19592163134746 10.19592163134746 10.19592163134746 10.19592163134746 10.19592163134746 10.19592163134746 10.19592163134746 10.19592163134746 10.19592163134746 10.19592163134746 10.19592163134746 10.19592163134746 10.19592163134746 10.19592163134746 10.19592163134746 10.19592163134746 10.19592163134746 10.19592163134746 10.19592163134746 10.19592163134746 10.19592163134746 10.19592163134746 10.19592163134746 10.19592163134746 10.19592163134746 10.19592163134746 10.19592163134746 10.19592163134746 10.19592163134746 10.19592163134746 10.19592163134746 10.19592163134746 10.19592163134746 10.19592163134746 10.19592163134746 10.19592163134746 10.19592163134746 10.19592163134746 10.19592163134746 10.19592163134746 10.19592163134746 10.19592163134746 10.19592163134746 10.19592163134746 10.19592163134746 10.19592163134746 10.19592163134746 10.19592163134746 10.19592163134746 10.19592163134746 10.19592163134746 10.19592163134746 10.19592163134746 10.19592163134746 10.19592163134746 10.19592163134746 10.19592163134746 10.19592163134746 10.19592163134746 10.19592163134746 10.19592163134746 10.19592163134746 10.19592163134746 10.19592163134746 10.19592163134746 10.19592163134746 10.19592163134746 8.599455557741551 8.877954964959182 10.136624580660742 8.164834437824556 3.5830321330403474 9.354480095098761 8.901437939460141 3.9974860666824696 7.297833397535706 10.078276514630769 9.453874726370307 8.412294679193412 10.1348938772492 10.19592163134746 10.157915178669867 10.19592163134746 10.19592163134746 10.19592163134746 10.19592163134746 10.19592163134746 10.19592163134746
10.19592163134746 10.19592163134746 10.19592163134746 10.19592163134746 10.19592163134746 10.19592163134746 10.19592163134746 10.19592163134746 10.19592163134746 10.19592163134746 10.19592163134746 10.19592163134746 10.19592163134746 10.19592163134746 10.19592163134746 10.19592163134746 10.19592163134746 10.19592163134746 10.19592163134746 10.19592163134746 10.19592163134746 10.19592163134746 10.19592163134746 10.19592163134746 10.19592163134746 10.19592163134746 10.19592163134746 10.19592163134746 10.19592163134746 10.19592163134746 10.19592163134746 10.19592163134746 10.19592163134746 10.19592163134746 10.19592163134746 10.19592163134746 10.19592163134746 10.19592163134746 10.19592163134746 10.19592163134746 10.19592163134746 10.19592163134746 10.19592163134746 10.19592163134746 10.19592163134746 10.19592163134746 10.19592163134746 10.19592163134746 10.19592163134746 10.19592163134746 10.19592163134746 10.19592163134746 10.19592163134746 10.19592163134746 10.19592163134746 10.19592163134746 10.19592163134746 10.19592163134746 10.19592163134746 10.19592163134746 10.19592163134746 10.19592163134746 10.19592163134746 10.19592163134746 10.19592163134746 10.19592163134746 10.19592163134746 10.19592163134746 10.19592163134746 10.19592163134746 10.19592163134746 10.19592163134746 10.19592163134746 10.19592163134746 10.19592163134746 10.19592163134746 10.19592163134746 10.19592163134746 10.19592163134746 10.19592163134746 10.19592163134746 10.19592163134746 10.19592163134746 10.19592163134746 10.19592163134746 10.19592163134746 10.19592163134746 10.19592163134746 10.19592163134746 10.19592163134746 10.19592163134746 10.19592163134746 10.19592163134746 10.19592163134746 10.19592163134746 10.19592163134746 10.19592163134746 10.19592163134746 10.19592163134746 10.19592163134746 10.19592163134746 10.19592163134746 10.19592163134746 10.19592163134746 10.19592163134746 10.19592163134746 10.19592163134746 10.19592163134746 10.18005496698356 10.19592163134746 10.19592163134746 10.15326425751489 7.127130482297261 10.1201404463433 10.083662431367756 6.522244085533846 9.173189289782986 10.082993909605847 9.930160980663516 9.161976465215064 10.020745365154916 10.170581632611762 10.041507405423125 10.10024283627518 10.19592163134746 10.19592163134746 10.19592163134746 10.19592163134746 10.19592163134746
10.19592163134746 10.19592163134746 10.19592163134746 10.19592163134746 10.19592163134746 10.19592163134746 10.19592163134746 10.19592163134746 10.19592163134746 10.19592163134746 10.19592163134746 10.19592163134746 10.19592163134746 10.19592163134746 10.19592163134746 10.19592163134746 10.19592163134746 10.19592163134746 10.19592163134746 10.19592163134746 10.19592163134746 10.19592163134746 10.19592163134746 10.19592163134746 10.19592163134746 10.19592163134746 10.19592163134746 10.19592163134746 10.19592163134746 10.19592163134746 10.19592163134746 10.19592163134746 10.19592163134746 10.19592163134746 10.19592163134746 10.19592163134746 10.19592163134746 10.19592163134746 10.19592163134746 10.19592163134746 10.19592163134746 10.19592163134746 10.19592163134746 10.19592163134746 10.19592163134746 10.19592163134746 10.19592163134746 10.19592163134746 10.19592163134746 10.19592163134746 10.19592163134746 10.19592163134746 10.19592163134746 10.19592163134746 10.19592163134746 10.19592163134746 10.19592163134746 10.19592163134746 10.19592163134746 10.19592163134746 10.19592163134746 10.19592163134746 10.19592163134746 10.19592163134746 10.19592163134746 10.19592163134746 10.19592163134746 10.19592163134746 10.19592163134746 10.19592163134746 10.19592163134746 10.19592163134746 10.19592163134746 10.19592163134746 10.19592163134746 10.19592163134746 10.19592163134746 10.19592163134746 10.19592163134746 10.19592163134746 10.19592163134746 10.19592163134746 10.19592163134746 10.19592163134746 10.19592163134746 10.19592163134746 10.19592163134746 10.19592163134746 10.19592163134746 10.19592163134746 10.19592163134746 10.19592163134746 10.19592163134746 10.19592163134746 10.19592163134746 10.19592163134746 10.19592163134746 10.19592163134746 10.19592163134746 10.19592163134746 10.19592163134746 10.19592163134746 10.19592163134746 10.19592163134746 10.19592163134746 10.19592163134746 10.19592163134746 10.19592163134746 10.19592163134746 10.19592163134746 10.19592163134746 10.17300258006457 6.998804796190444 10.053296773959788 10.148669034836361 7.592678487334097 7.684021899392201 10.092179991256499 10.114788027072978 9.00522027207916 10.034997754765046 10.19146424651012 10.069949122402692 10.119811575625357 10.19592163134746 10.19592163134746 10.19592163134746 10.19592163134746 10.19592163134746
10.19592163134746 10.19592163134746 10.19592163134746 10.19592163134746 10.19592163134746 10.19592163134746 10.19592163134746 10.19592163134746 10.19592163134746 10.19592163134746 10.19592163134746 10.19592163134746 10.19592163134746 10.19592163134746 10.19592163134746 10.19592163134746 10.19592163134746 10.19592163134746 10.19592163134746 10.19592163134746 10.19592163134746 10.19592163134746 10.19592163134746 10.19592163134746 10.19592163134746 10.19592163134746 10.19592163134746 10.19592163134746 10.19592163134746 10.19592163134746 10.19592163134746 10.19592163134746 10.19592163134746 10.19592163134746 10.19592163134746 10.19592163134746 10.19592163134746 10.19592163134746 10.19592163134746 10.19592163134746 10.19592163134746 10.19592163134746 10.19592163134746 10.19592163134746 10.19592163134746 10.19592163134746 10.19592163134746 10.19592163134746 10.19592163134746 10.19592163134746 10.19592163134746 10.19592163134746 10.19592163134746 10.19592163134746 10.19592163134746 10.19592163134746 10.19592163134746 10.19592163134746 10.19592163134746 10.19592163134746 10.19592163134746 10.19592163134746 10.19592163134746 10.19592163134746 10.19592163134746 10.19592163134746 10.19592163134746 10.19592163134746 10.19592163134746 10.19592163134746 10.19592163134746 10.19592163134746 10.19592163134746 10.19592163134746 10.19592163134746 10.19592163134746 10.19592163134746 10.19592163134746 10.19592163134746 10.19592163134746 10.19592163134746 10.19592163134746 10.19592163134746 10.19592163134746 10.19592163134746 10.19592163134746 10.19592163134746 10.19592163134746 10.19592163134746 10.19592163134746 10.19592163134746 10.19592163134746 10.19592163134746 10.19592163134746 10.19592163134746 10.19592163134746 10.19592163134746 10.19592163134746 10.19592163134746 10.19592163134746 10.19592163134746 10.19592163134746 10.19592163134746 10.19592163134746 10.19592163134746 10.19592163134746 10.19592163134746 10.19592163134746 10.174783351515265 10.118902029913565 10.114993051827136 9.7764701822315 4.779375410903689 9.053171873497774 9.183416519845357 4.88667248600955 4.688737266263734 9.22620511563783 8.58788941527244 6.145185846425951 8.557187159652965 10.082389167545063 9.704979588597059 9.660849178357235 10.19592163134746 10.19592163134746 10.19592163134746 10.19592163134746 10.185196775223348
10.19592163134746 10.19592163134746 10.19592163134746 10.19592163134746 10.19592163134746 10.19592163134746 10.19592163134746 10.19592163134746 10.19592163134746 10.19592163134746 10.19592163134746 10.19592163134746 10.19592163134746 10.19592163134746 10.19592163134746 10.19592163134746 10.19592163134746 10.19592163134746 10.19592163134746 10.19592163134746 10.19592163134746 10.19592163134746 10.19592163134746 10.19592163134746 10.19592163134746 10.19592163134746 10.19592163134746 10.19592163134746 10.19592163134746 10.19592163134746 10.19592163134746 10.19592163134746 10.19592163134746 10.19592163134746 10.19592163134746 10.19592163134746 10.19592163134746 10.19592163134746 10.19592163134746 10.19592163134746 10.19592163134746 10.19592163134746 10.19592163134746 10.19592163134746 10.19592163134746 10.19592163134746 10.19592163134746 10.19592163134746 10.19592163134746 10.19592163134746 10.19592163134746 10.19592163134746 10.19592163134746 10.19592163134746 10.19592163134746 10.19592163134746 10.19592163134746 10.19592163134746 10.19592163134746 10.19592163134746 10.19592163134746 10.19592163134746 10.19592163134746 10.19592163134746 10.19592163134746 10.19592163134746 10.19592163134746 10.19592163134746 10.19592163134746 10.19592163134746 10.19592163134746 10.19592163134746 10.19592163134746 10.19592163134746 10.19592163134746 10.19592163134746 10.19592163134746 10.19592163134746 10.19592163134746 10.19592163134746 10.19592163134746 10.19592163134746 10.19592163134746 10.19592163134746 10.19592163134746 10.19592163134746 10.19592163134746 10.19592163134746 10.19592163134746 10.19592163134746 10.19592163134746 10.19592163134746 10.19592163134746 10.19592163134746 10.19592163134746 10.19592163134746 10.19592163134746 10.19592163134746 10.19592163134746 10.19592163134746 10.19592163134746 10.19592163134746 10.19592163134746 10.19592163134746 10.19592163134746 10.19592163134746 10.19592163134746 10.19592163134746 10.19592163134746 9.865413369770618 10.190449925971617 9.952446956252192 4.228902395442095 7.916199273527978 9.764486779557386 7.006216203373714 4.55820000167301 9.557295372240374 9.91203970369285 8.222508814289558 9.238189907953245 10.19592163134746 10.145662959073126 10.114987996203363 10.19592163134746 10.19592163134746 10.19592163134746 10.19592163134746 10.188796495402793
10.19592163134746 10.19592163134746 10.19592163134746 10.19592163134746 10.19592163134746 10.19592163134746 10.19592163134746 10.19592163134746 10.19592163134746 10.19592163134746 10.19592163134746 10.19592163134746 10.19592163134746 10.19592163134746 10.19592163134746 10.19592163134746 10.19592163134746 10.19592163134746 10.19592163134746 10.19592163134746 10.19592163134746 10.19592163134746 10.19592163134746 10.19592163134746 10.19592163134746 10.19592163134746 10.19592163134746 10.19592163134746 10.19592163134746 10.19592163134746 10.19592163134746 10.19592163134746 10.19592163134746 10.19592163134746 10.19592163134746 10.19592163134746 10.19592163134746 10.19592163134746 10.19592163134746 10.19592163134746 10.19592163134746 10.19592163134746 10.19592163134746 10.19592163134746 10.19592163134746 10.19592163134746 10.19592163134746 10.19592163134746 10.19592163134746 10.19592163134746 10.19592163134746 10.19592163134746 10.19592163134746 10.19592163134746 10.19592163134746 10.19592163134746 10.19592163134746 10.19592163134746 10.19592163134746 10.19592163134746 10.19592163134746 10.19592163134746 10.19592163134746 10.19592163134746 10.19592163134746 10.19592163134746 10.19592163134746 10.19592163134746 10.19592163134746 10.19592163134746 10.19592163134746 10.19592163134746 10.19592163134746 10.19592163134746 10.19592163134746 10.19592163134746 10.19592163134746 10.19592163134746 10.19592163134746 10.19592163134746 10.19592163134746 10.19592163134746 10.19592163134746 10.19592163134746 10.19592163134746 10.19592163134746 10.19592163134746 10.19592163134746 10.19592163134746 10.19592163134746 10.19592163134746 10.19592163134746 10.19592163134746 10.19592163134746 10.19592163134746 10.19592163134746 10.19592163134746 10.19592163134746 10.19592163134746 10.19592163134746 10.19592163134746 10.19592163134746 10.19592163134746 10.19592163134746 10.19592163134746 10.193177319691769 10.19592163134746 10.19592163134746 9.86103338874205 7.605239888722837 10.069733957692609 9.575153614773125 4.496041483053125 6.817962456866868 9.920305798868618 8.187626988758362 6.063616955449437 9.653423378555823 10.169024523553494 9.77541343856569 9.828825416857947 10.19592163134746 10.19592163134746 10.19592163134746 10.19592163134746 10.19592163134746 10.19592163134746 10.19592163134746 10.19592163134746
10.19592163134746 10.19592163134746 10.19592163134746 10.19592163134746 10.19592163134746 10.19592163134746 10.19592163134746 10.19592163134746 10.19592163134746 10.19592163134746 10.19592163134746 10.19592163134746 10.19592163134746 10.19592163134746 10.19592163134746 10.19592163134746 10.19592163134746 10.19592163134746 10.19592163134746 10.19592163134746 10.19592163134746 10.19592163134746 10.19592163134746 10.19592163134746 10.19592163134746 10.19592163134746 10.19592163134746 10.19592163134746 10.19592163134746 10.19592163134746 10.19592163134746 10.19592163134746 10.19592163134746 10.19592163134746 10.19592163134746 10.19592163134746 10.19592163134746 10.19592163134746 10.19592163134746 10.19592163134746 10.19592163134746 10.19592163134746 10.19592163134746 10.19592163134746 10.19592163134746 10.19592163134746 10.19592163134746 10.19592163134746 10.19592163134746 10.19592163134746 10.19592163134746 10.19592163134746 10.19592163134746 10.19592163134746 10.19592163134746 10.19592163134746 10.19592163134746 10.19592163134746 10.19592163134746 10.19592163134746 10.19592163134746 10.19592163134746 10.19592163134746 10.19592163134746 10.19592163134746 10.19592163134746 10.19592163134746 10.19592163134746 10.19592163134746 10.19592163134746 10.19592163134746 10.19592163134746 10.19592163134746 10.19592163134746 10.19592163134746 10.19592163134746 10.19592163134746 10.19592163134746 10.19592163134746 10.19592163134746 10.19592163134746 10.19592163134746 10.19592163134746 10.19592163134746 10.19592163134746 10.19592163134746 10.19592163134746 10.19592163134746 10.19592163134746 10.19592163134746 10.19592163134746 10.19592163134746 10.19592163134746 10.19592163134746 10.19592163134746 10.19592163134746 10.19592163134746 10.19592163134746 10.19592163134746 10.19592163134746 10.19592163134746 10.19592163134746 10.191913876733809 10.19592163134746 10.19592163134746 9.681827107421439 10.105043707603814 10.189531377505391 9.477766143674016 7.719345888838986 9.80716489381509 9.72927200463735 6.9908272918619065 8.63470448610724 10.07193878939983 9.886726443947449 8.657126515787592 10.14154817398288 10.19592163134746 10.19592163134746 10.19592163134746 10.19592163134746 10.19592163134746 10.19592163134746 10.19592163134746 10.19592163134746 10.19592163134746 10.19592163134746 10.19592163134746
10.19592163134746 10.19592163134746 10.19592163134746 10.19592163134746 10.19592163134746 10.19592163134746 10.19592163134746 10.19592163134746 10.19592163134746 10.19592163134746 10.19592163134746 10.19592163134746 10.19592163134746 10.19592163134746 10.19592163134746 10.19592163134746 10.19592163134746 10.19592163134746 10.19592163134746 10.19592163134746 10.19592163134746 10.19592163134746 10.19592163134746 10.19592163134746 10.19592163134746 10.19592163134746 10.19592163134746 10.19592163134746 10.19592163134746 10.19592163134746 10.19592163134746 10.19592163134746 10.19592163134746 10.19592163134746 10.19592163134746 10.19592163134746 10.19592163134746 10.19592163134746 10.19592163134746 10.19592163134746 10.19592163134746 10.19592163134746 10.19592163134746 10.19592163134746 10.19592163134746 10.19592163134746 10.19592163134746 10.19592163134746 10.19592163134746 10.19592163134746 10.19592163134746 10.19592163134746 10.19592163134746 10.19592163134746 10.19592163134746 10.19592163134746 10.19592163134746 10.19592163134746 10.19592163134746 10.19592163134746 10.19592163134746 10.19592163134746 10.19592163134746 10.19592163134746 10.19592163134746 10.19592163134746 10.19592163134746 10.19592163134746 10.19592163134746 10.19592163134746 10.19592163134746 10.19592163134746 10.19592163134746 10.19592163134746 10.19592163134746 10.19592163134746 10.19592163134746 10.19592163134746 10.19592163134746 10.19592163134746 10.19592163134746 10.19592163134746 10.19592163134746 10.19592163134746 10.19592163134746 10.19592163134746 10.19592163134746 10.19592163134746 10.19592163134746 10.19592163134746 10.19592163134746 10.19592163134746 10.19592163134746 10.19592163134746 10.19592163134746 10.19592163134746 10.19592163134746 10.19592163134746 10.19592163134746 10.19592163134746 10.19592163134746 10.19592163134746 10.062116900909542 10.19592163134746 10.19592163134746 9.625669947027493 10.129760168508296 10.19592163134746 10.127934648160636 7.09654394078728 10.19592163134746 10.19592163134746 9.513635736260222 9.63306148816197 10.19592163134746 10.19592163134746 10.142221958877387 10.19592163134746 10.19592163134746 10.19592163134746 10.19592163134746 10.19592163134746 10.19592163134746 10.19592163134746 10.19592163134746 10.19592163134746 10.19592163134746 10.19592163134746 10.19592163134746
10.19592163134746 10.19592163134746 10.19592163134746 10.19592163134746 10.19592163134746 10.19592163134746 10.19592163134746 10.19592163134746 10.19592163134746 10.19592163134746 10.19592163134746 10.19592163134746 10.19592163134746 10.19592163134746 10.19592163134746 10.19592163134746 10.19592163134746 10.19592163134746 10.19592163134746 10.19592163134746 10.19592163134746 10.19592163134746 10.19592163134746 10.19592163134746 10.19592163134746 10.19592163134746 10.19592163134746 10.19592163134746 10.19592163134746 10.19592163134746 10.19592163134746 10.19592163134746 10.19592163134746 10.19592163134746 10.19592163134746 10.19592163134746 10.19592163134746 10.19592163134746 10.19592163134746 10.19592163134746 10.19592163134746 10.19592163134746 10.19592163134746 10.19592163134746 10.19592163134746 10.19592163134746 10.19592163134746 10.19592163134746 10.19592163134746 10.19592163134746 10.19592163134746 10.19592163134746 10.19592163134746 10.19592163134746 10.19592163134746 10.19592163134746 10.19592163134746 10.19592163134746 10.19592163134746 10.19592163134746 10.19592163134746 10.19592163134746 10.19592163134746 10.19592163134746 10.19592163134746 10.19592163134746 10.19592163134746 10.19592163134746 10.19592163134746 10.19592163134746 10.19592163134746 10.19592163134746 10.19592163134746 10.19592163134746 10.19592163134746 10.19592163134746 10.19592163134746 10.19592163134746 10.19592163134746 10.19592163134746 10.19592163134746 10.19592163134746 10.19592163134746 10.19592163134746 10.19592163134746 10.19592163134746 10.19592163134746 10.19592163134746 10.19592163134746 10.19592163134746 10.19592163134746 10.19592163134746 10.19592163134746 10.19592163134746 10.19592163134746 10.19592163134746 10.19592163134746 10.19592163134746 10.062037735886062 10.19592163134746 10.19592163134746 10.19592163134746 8.993938048686614 10.19592163134746 10.19592163134746 8.108549804894963 9.801479460457658 10.19592163134746 10.166127141209502 5.8351195777993645 10.17751888501175 10.19592163134746 10.101524580406561 10.126972544913201 10.19592163134746 10.19592163134746 10.19592163134746 10.19592163134746 10.19592163134746 10.19592163134746 10.19592163134746 10.19592163134746 10.19592163134746 10.19592163134746 10.19592163134746 10.19592163134746 10.19592163134746 10.19592163134746 10.19592163134746
10.19592163134746 10.19592163134746 10.19592163134746 10.19592163134746 10.19592163134746 10.19592163134746 10.19592163134746 10.19592163134746 10.19592163134746 10.19592163134746 10.19592163134746 10.19592163134746 10.19592163134746 10.19592163134746 10.19592163134746 10.19592163134746 10.19592163134746 10.19592163134746 10.19592163134746 10.19592163134746 10.19592163134746 10.19592163134746 10.19592163134746 10.19592163134746 10.19592163134746 10.19592163134746 10.19592163134746 10.19592163134746 10.19592163134746 10.19592163134746 10.19592163134746 10.19592163134746 10.19592163134746 10.19592163134746 10.19592163134746 10.19592163134746 10.19592163134746 10.19592163134746 10.19592163134746 10.19592163134746 10.19592163134746 10.19592163134746 10.19592163134746 10.19592163134746 10.19592163134746 10.19592163134746 10.19592163134746 10.19592163134746 10.19592163134746 10.19592163134746 10.19592163134746 10.19592163134746 10.19592163134746 10.19592163134746 10.19592163134746 10.19592163134746 10.19592163134746 10.19592163134746 10.19592163134746 10.19592163134746 10.19592163134746 10.19592163134746 10.19592163134746 10.19592163134746 10.19592163134746 10.19592163134746 10.19592163134746 10.19592163134746 10.19592163134746 10.19592163134746 10.19592163134746 10.19592163134746 10.19592163134746 10.19592163134746 10.19592163134746 10.19592163134746 10.19592163134746 10.19592163134746 10.19592163134746 10.19592163134746 10.19592163134746 10.19592163134746 10.19592163134746 10.19592163134746 10.19592163134746 10.19592163134746 10.19592163134746 10.19592163134746 10.19592163134746 10.19592163134746 10.19592163134746 10.19592163134746 10.19592163134746 10.19592163134746 10.19592163134746 10.19592163134746 10.19592163134746 10.19592163134746 9.898343362254723 10.19592163134746 10.19592163134746 10.08178573651774 9.321635991728357 10.19592163134746 10.19592163134746 8.373582508641965 10.092056936273435 10.19592163134746 10.159421185467936 6.665455760629368 10.183226407715198 10.19592163134746 10.186243655692293 10.18558110781508 10.19592163134746 10.19592163134746 10.19592163134746 10.19592163134746 10.19592163134746 10.19592163134746 10.19592163134746 10.19592163134746 10.19592163134746 10.19592163134746 10.19592163134746 10.19592163134746 10.19592163134746 10.19592163134746 10.19592163134746
10.19592163134746 10.19592163134746 10.19592163134746 10.19592163134746 10.19592163134746 10.19592163134746 10.19592163134746 10.19592163134746 10.19592163134746 10.19592163134746 10.19592163134746 10.19592163134746 10.19592163134746 10.19592163134746 10.19592163134746 10.19592163134746 10.19592163134746 10.19592163134746 10.19592163134746 10.19592163134746 10.19592163134746 10.19592163134746 10.19592163134746 10.19592163134746 10.19592163134746 10.19592163134746 10.19592163134746 10.19592163134746 10.19592163134746 10.19592163134746 10.19592163134746 10.19592163134746 10.19592163134746 10.19592163134746 10.19592163134746 10.19592163134746 10.19592163134746 10.19592163134746 10.19592163134746 10.19592163134746 10.19592163134746 10.19592163134746 10.19592163134746 10.19592163134746 10.19592163134746 10.19592163134746 10.19592163134746 10.19592163134746 10.19592163134746 10.19592163134746 10.19592163134746 10.19592163134746 10.19592163134746 10.19592163134746 10.19592163134746 10.19592163134746 10.19592163134746 10.19592163134746 10.19592163134746 10.19592163134746 10.19592163134746 10.19592163134746 10.19592163134746 10.19592163134746 10.19592163134746 10.19592163134746 10.19592163134746 10.19592163134746 10.19592163134746 10.19592163134746 10.19592163134746 10.19592163134746 10.19592163134746 10.19592163134746 10.19592163134746 10.19592163134746 10.19592163134746 10.19592163134746 10.19592163134746 10.19592163134746 10.19592163134746 10.19592163134746 10.19592163134746 10.19592163134746 10.19592163134746 10.19592163134746 10.19592163134746 10.19592163134746 10.19592163134746 10.19592163134746 10.19592163134746 10.19592163134746 10.19592163134746 10.19592163134746 10.189739396094323 10.176576710211062 10.19592163134746 10.19592163134746 8.614797090355982 10.187428654954553 10.19592163134746 9.538272711697614 9.076840181500222 10.19592163134746 10.175894464966355 7.517139779087136 10.116841817253789 10.19592163134746 10.060738037787498 6.664758598251928 10.19592163134746 10.19592163134746 10.182528965431933 10.19592163134746 10.19592163134746 10.19592163134746 10.19592163134746 10.19592163134746 10.19592163134746 10.19592163134746 10.19592163134746 10.19592163134746 10.19592163134746 10.19592163134746 10.19592163134746 10.19592163134746 10.19592163134746 10.19592163134746 10.19592163134746
10.19592163134746 10.19592163134746 10.19592163134746 10.19592163134746 10.19592163134746 10.19592163134746 10.19592163134746 10.19592163134746 10.19592163134746 10.19592163134746 10.19592163134746 10.19592163134746 10.19592163134746 10.19592163134746 10.19592163134746 10.19592163134746 10.19592163134746 10.19592163134746 10.19592163134746 10.19592163134746 10.19592163134746 10.19592163134746 10.19592163134746 10.19592163134746 10.19592163134746 10.19592163134746 10.19592163134746 10.19592163134746 10.19592163134746 10.19592163134746 10.19592163134746 10.19592163134746 10.19592163134746 10.19592163134746 10.19592163134746 10.19592163134746 10.19592163134746 10.19592163134746 10.19592163134746 10.19592163134746 10.19592163134746 10.19592163134746 10.19592163134746 10.19592163134746 10.19592163134746 10.19592163134746 10.19592163134746 10.19592163134746 10.19592163134746 10.19592163134746 10.19592163134746 10.19592163134746 10.19592163134746 10.19592163134746 10.19592163134746 10.19592163134746 10.19592163134746 10.19592163134746 10.19592163134746 10.19592163134746 10.19592163134746 10.19592163134746 10.19592163134746 10.19592163134746 10.19592163134746 10.19592163134746 10.19592163134746 10.19592163134746 10.19592163134746 10.19592163134746 10.19592163134746 10.19592163134746 10.19592163134746 10.19592163134746 10.19592163134746 10.19592163134746 10.19592163134746 10.19592163134746 10.19592163134746 10.19592163134746 10.19592163134746 10.19592163134746 10.19592163134746 10.19592163134746 10.19592163134746 10.19592163134746 10.19592163134746 10.19592163134746 10.19592163134746 10.19592163134746 10.19592163134746 10.19592163134746 10.19592163134746 10.19592163134746 10.072066712451553 10.071968506059733 10.19592163134746 10.166871501553572 7.868704655266696 10.042255596120937 10.174834807514744 9.286749057319312 8.643475720791661 10.178501451721486 10.038651917606332 8.043317833865622 10.039454329348278 10.19592163134746 10.177299342172063 8.556327920980593 10.19592163134746 10.19592163134746 10.19592163134746 10.19592163134746 10.19592163134746 10.19592163134746 10.19592163134746 10.19592163134746 10.19592163134746 10.19592163134746 10.19592163134746 10.19592163134746 10.19592163134746 10.19592163134746 10.19592163134746 10.19592163134746 10.19592163134746 10.19592163134746 10.19592163134746
10.19592163134746 10.19592163134746 10.19592163134746 10.19592163134746 10.19592163134746 10.19592163134746 10.19592163134746 10.19592163134746 10.19592163134746 10.19592163134746 10.19592163134746 10.19592163134746 10.19592163134746 10.19592163134746 10.19592163134746 10.19592163134746 10.19592163134746 10.19592163134746 10.19592163134746 10.19592163134746 10.19592163134746 10.19592163134746 10.19592163134746 10.19592163134746 10.19592163134746 10.19592163134746 10.19592163134746 10.19592163134746 10.19592163134746 10.19592163134746 10.19592163134746 10.19592163134746 10.19592163134746 10.19592163134746 10.19592163134746 10.19592163134746 10.19592163134746 10.19592163134746 10.19592163134746 10.19592163134746 10.19592163134746 10.19592163134746 10.19592163134746 10.19592163134746 10.19592163134746 10.19592163134746 10.19592163134746 10.19592163134746 10.19592163134746 10.19592163134746 10.19592163134746 10.19592163134746 10.19592163134746 10.19592163134746 10.19592163134746 10.19592163134746 10.19592163134746 10.19592163134746 10.19592163134746 10.19592163134746 10.19592163134746 10.19592163134746 10.19592163134746 10.19592163134746 10.19592163134746 10.19592163134746 10.19592163134746 10.19592163134746 10.19592163134746 10.19592163134746 10.19592163134746 10.19592163134746 10.19592163134746 10.19592163134746 10.19592163134746 10.19592163134746 10.19592163134746 10.19592163134746 10.19592163134746 10.19592163134746 10.19592163134746 10.19592163134746 10.19592163134746 10.19592163134746 10.19592163134746 10.19592163134746 10.19592163134746 10.19592163134746 10.19592163134746 10.19592163134746 10.19592163134746 10.19592163134746 10.19592163134746 10.19592163134746 10.03291676833051 10.131444328386852 10.19592163134746 10.19592163134746 7.5827585062319525 10.167129968647378 10.19592163134746 9.351780406495259 8.800098168726844 10.19592163134746 10.185349234613698 8.592967950867125 10.159009687243383 10.19592163134746 10.19592163134746 9.187698633897424 10.19592163134746 10.19592163134746 10.19592163134746 10.19592163134746 10.19592163134746 10.19592163134746 10.19592163134746 10.19592163134746 10.19592163134746 10.19592163134746 10.19592163134746 10.19592163134746 10.19592163134746 10.19592163134746 10.19592163134746 10.19592163134746 10.19592163134746 10.19592163134746 10.19592163134746
10.19592163134746 10.19592163134746 10.19592163134746 10.19592163134746 10.19592163134746 10.19592163134746 10.19592163134746 10.19592163134746 10.19592163134746 10.19592163134746 10.19592163134746 10.19592163134746 10.19592163134746 10.19592163134746 10.19592163134746 10.19592163134746 10.19592163134746 10.19592163134746 10.19592163134746 10.19592163134746 10.19592163134746 10.19592163134746 10.19592163134746 10.19592163134746 10.19592163134746 10.19592163134746 10.19592163134746 10.19592163134746 10.19592163134746 10.19592163134746 10.19592163134746 10.19592163134746 10.19592163134746 10.19592163134746 10.19592163134746 10.19592163134746 10.19592163134746 10.19592163134746 10.19592163134746 10.19592163134746 10.19592163134746 10.19592163134746 10.19592163134746 10.19592163134746 10.19592163134746 10.19592163134746 10.19592163134746 10.19592163134746 10.19592163134746 10.19592163134746 10.19592163134746 10.19592163134746 10.19592163134746 10.19592163134746 10.19592163134746 10.19592163134746 10.19592163134746 10.19592163134746 10.19592163134746 10.19592163134746 10.19592163134746 10.19592163134746 10.19592163134746 10.19592163134746 10.19592163134746 10.19592163134746 10.19592163134746 10.19592163134746 10.19592163134746 10.19592163134746 10.19592163134746 10.19592163134746 10.19592163134746 10.19592163134746 10.19592163134746 10.19592163134746 10.19592163134746 10.19592163134746 10.19592163134746 10.19592163134746 10.19592163134746 10.19592163134746 10.19592163134746 10.19592163134746 10.19592163134746 10.19592163134746 10.19592163134746 10.19592163134746 10.19592163134746 10.19592163134746 10.19592163134746 10.19592163134746 10.19592163134746 10.19592163134746 9.75783311837201 10.138934173116878 10.19592163134746 10.19592163134746 7.255649033941838 10.19200223572719 10.19592163134746 9.151239054614825 9.146028755229123 10.19592163134746 10.176558076798324 9.045055331618828 10.14229613638923 10.19592163134746 10.19592163134746 9.9157288006424 10.19592163134746 10.19592163134746 10.19592163134746 10.19592163134746 10.19592163134746 10.19592163134746 10.19592163134746 10.19592163134746 10.19592163134746 10.19592163134746 10.19592163134746 10.19592163134746 10.19592163134746 10.19592163134746 10.19592163134746 10.19592163134746 10.19592163134746 10.19592163134746 10.19592163134746
10.19592163134746 10.19592163134746 10.19592163134746 10.19592163134746 10.19592163134746 10.19592163134746 10.19592163134746 10.19592163134746 10.19592163134746 10.19592163134746 10.19592163134746 10.19592163134746 10.19592163134746 10.19592163134746 10.19592163134746 10.19592163134746 10.19592163134746 10.19592163134746 10.19592163134746 10.19592163134746 10.19592163134746 10.19592163134746 10.19592163134746 10.19592163134746 10.19592163134746 10.19592163134746 10.19592163134746 10.19592163134746 10.19592163134746 10.19592163134746 10.19592163134746 10.19592163134746 10.19592163134746 10.19592163134746 10.19592163134746 10.19592163134746 10.19592163134746 10.19592163134746 10.19592163134746 10.19592163134746 10.19592163134746 10.19592163134746 10.19592163134746 10.19592163134746 10.19592163134746 10.19592163134746 10.19592163134746 10.19592163134746 10.19592163134746 10.19592163134746 10.19592163134746 10.19592163134746 10.19592163134746 10.19592163134746 10.19592163134746 10.19592163134746 10.19592163134746 10.19592163134746 10.19592163134746 10.19592163134746 10.19592163134746 10.19592163134746 10.19592163134746 10.19592163134746 10.19592163134746 10.19592163134746 10.19592163134746 10.19592163134746 10.19592163134746 10.19592163134746 10.19592163134746 10.19592163134746 10.19592163134746 10.19592163134746 10.19592163134746 10.19592163134746 10.19592163134746 10.19592163134746 10.19592163134746 10.19592163134746 10.19592163134746 10.19592163134746 10.19592163134746 10.19592163134746 10.19592163134746 10.19592163134746 10.19592163134746 10.19592163134746 10.19592163134746 10.19592163134746 10.19592163134746 10.19592163134746 10.19592163134746 10.19592163134746 9.201042750331181 9.53448697538691 10.19592163134746 10.069583044925984 6.271902610993315 9.957237258508725 10.19592163134746 9.244903974146515 8.295983729047434 10.19592163134746 10.19592163134746 8.752698250013148 10.155165794360713 10.19592163134746 10.19592163134746 10.013434426077906 10.19592163134746 10.19592163134746 10.19592163134746 10.19592163134746 10.19592163134746 10.19592163134746 10.19592163134746 10.19592163134746 10.19592163134746 10.19592163134746 10.19592163134746 10.19592163134746 10.19592163134746 10.19592163134746 10.19592163134746 10.19592163134746 10.19592163134746 10.19592163134746 10.19592163134746
10.19592163134746 10.19592163134746 10.19592163134746 10.19592163134746 10.19592163134746 10.19592163134746 10.19592163134746 10.19592163134746 10.19592163134746 10.19592163134746 10.19592163134746 10.19592163134746 10.19592163134746 10.19592163134746 10.19592163134746 10.19592163134746 10.19592163134746 10.19592163134746 10.19592163134746 10.19592163134746 10.19592163134746 10.19592163134746 10.19592163134746 10.19592163134746 10.19592163134746 10.19592163134746 10.19592163134746 10.19592163134746 10.19592163134746 10.19592163134746 10.19592163134746 10.19592163134746 10.19592163134746 10.19592163134746 10.19592163134746 10.19592163134746 10.19592163134746 10.19592163134746 10.19592163134746 10.19592163134746 10.19592163134746 10.19592163134746 10.19592163134746 10.19592163134746 10.19592163134746 10.19592163134746 10.19592163134746 10.19592163134746 10.19592163134746 10.19592163134746 10.19592163134746 10.19592163134746 10.19592163134746 10.19592163134746 10.19592163134746 10.19592163134746 10.19592163134746 10.19592163134746 10.19592163134746 10.19592163134746 10.19592163134746 10.19592163134746 10.19592163134746 10.19592163134746 10.19592163134746 10.19592163134746 10.19592163134746 10.19592163134746 10.19592163134746 10.19592163134746 10.19592163134746 10.19592163134746 10.19592163134746 10.19592163134746 10.19592163134746 10.19592163134746 10.19592163134746 10.19592163134746 10.19592163134746 10.19592163134746 10.19592163134746 10.19592163134746 10.19592163134746 10.19592163134746 10.19592163134746 10.19592163134746 10.19592163134746 10.19592163134746 10.19592163134746 10.19592163134746 10.19592163134746 10.141127453295551 10.19592163134746 10.19592163134746 7.977462227130555 8.794684302492618 10.19592163134746 9.780982746421051 5.82409231211848 9.935812185167897 10.187943971607371 9.496037949973484 9.041166803558331 10.19592163134746 10.19592163134746 9.594329945974621 10.185080361587007 10.19592163134746 10.19592163134746 10.176690978212658 10.19592163134746 10.19592163134746 10.19592163134746 10.19592163134746 10.19592163134746 10.19592163134746 10.19592163134746 10.19592163134746 10.19592163134746 10.19592163134746 10.19592163134746 10.19592163134746 10.19592163134746 10.19592163134746 10.19592163134746 10.19592163134746 10.19592163134746 10.19592163134746 10.19592163134746
10.19592163134746 10.19592163134746 10.19592163134746 10.19592163134746 10.19592163134746 10.19592163134746 10.19592163134746 10.19592163134746 10.19592163134746 10.19592163134746 10.19592163134746 10.19592163134746 10.19592163134746 10.19592163134746 10.19592163134746 10.19592163134746 10.19592163134746 10.19592163134746 10.19592163134746 10.19592163134746 10.19592163134746 10.19592163134746 10.19592163134746 10.19592163134746 10.19592163134746 10.19592163134746 10.19592163134746 10.19592163134746 10.19592163134746 10.19592163134746 10.19592163134746 10.19592163134746 10.19592163134746 10.19592163134746 10.19592163134746 10.19592163134746 10.19592163134746 10.19592163134746 10.19592163134746 10.19592163134746 10.19592163134746 10.19592163134746 10.19592163134746 10.19592163134746 10.19592163134746 10.19592163134746 10.19592163134746 10.19592163134746 10.19592163134746 10.19592163134746 10.19592163134746 10.19592163134746 10.19592163134746 10.19592163134746 10.19592163134746 10.19592163134746 10.19592163134746 10.19592163134746 10.19592163134746 10.19592163134746 10.19592163134746 10.19592163134746 10.19592163134746 10.19592163134746 10.19592163134746 10.19592163134746 10.19592163134746 10.19592163134746 10.19592163134746 10.19592163134746 10.19592163134746 10.19592163134746 10.19592163134746 10.19592163134746 10.19592163134746 10.19592163134746 10.19592163134746 10.19592163134746 10.19592163134746 10.19592163134746 10.19592163134746 10.19592163134746 10.19592163134746 10.19592163134746 10.19592163134746 10.19592163134746 10.19592163134746 10.177450974560546 10.161626063419233 10.19592163134746 9.88272496554819 8.453082884336737 10.059531474387807 9.466033435366088 5.629020562092538 7.307155879723484 9.884524984480656 8.758114537577416 5.297769288245087 9.379489260933862 10.193112681319112 9.59952263234274 9.51030791837372 10.195149019115322 10.19592163134746 10.040781226027034 10.18681860833811 10.19592163134746 10.19592163134746 10.19592163134746 10.19592163134746 10.19592163134746 10.19592163134746 10.19592163134746 10.19592163134746 10.19592163134746 10.19592163134746 10.19592163134746 10.19592163134746 10.19592163134746 10.19592163134746 10.19592163134746 10.19592163134746 10.19592163134746 10.19592163134746 10.19592163134746 10.19592163134746 10.19592163134746 10.19592163134746
10.19592163134746 10.19592163134746 10.19592163134746 10.19592163134746 10.19592163134746 10.19592163134746 10.19592163134746 10.19592163134746 10.19592163134746 10.19592163134746 10.19592163134746 10.19592163134746 10.19592163134746 10.19592163134746 10.19592163134746 10.19592163134746 10.19592163134746 10.19592163134746 10.19592163134746 10.19592163134746 10.19592163134746 10.19592163134746 10.19592163134746 10.19592163134746 10.19592163134746 10.19592163134746 10.19592163134746 10.19592163134746 10.19592163134746 10.19592163134746 10.19592163134746 10.19592163134746 10.19592163134746 10.19592163134746 10.19592163134746 10.19592163134746 10.19592163134746 10.19592163134746 10.19592163134746 10.19592163134746 10.19592163134746 10.19592163134746 10.19592163134746 10.19592163134746 10.19592163134746 10.19592163134746 10.19592163134746 10.19592163134746 10.19592163134746 10.19592163134746 10.19592163134746 10.19592163134746 10.19592163134746 10.19592163134746 10.19592163134746 10.19592163134746 10.19592163134746 10.19592163134746 10.19592163134746 10.19592163134746 10.19592163134746 10.19592163134746 10.19592163134746 10.19592163134746 10.19592163134746 10.19592163134746 10.19592163134746 10.19592163134746 10.19592163134746 10.19592163134746 10.19592163134746 10.19592163134746 10.19592163134746 10.19592163134746 10.19592163134746 10.19592163134746 10.19592163134746 10.19592163134746 10.19592163134746 10.19592163134746 10.19592163134746 10.19592163134746 10.19592163134746 10.19592163134746 10.19592163134746 10.19592163134746 10.19592163134746 10.061733917006844 10.12483655706533 10.19592163134746 9.067416907571488 7.8871258299351235 10.120987233381884 9.565457987050609 5.32871419110277 8.321173468002796 10.178913732509539 9.300197989450426 7.33416620218307 10.070272515720651 10.184958694351675 10.090719092663138 9.979675839946557 10.159672517302521 10.194004146750247 10.121718557350086 10.1601981937967 10.19592163134746 10.19592163134746 10.19592163134746 10.19592163134746 10.19592163134746 10.19592163134746 10.19592163134746 10.19592163134746 10.19592163134746 10.19592163134746 10.19592163134746 10.19592163134746 10.19592163134746 10.19592163134746 10.19592163134746 10.19592163134746 10.19592163134746 10.19592163134746 10.19592163134746 10.19592163134746 10.19592163134746 10.19592163134746
10.19592163134746 10.19592163134746 10.19592163134746 10.19592163134746 10.19592163134746 10.19592163134746 10.19592163134746 10.19592163134746 10.19592163134746 10.19592163134746 10.19592163134746 10.19592163134746 10.19592163134746 10.19592163134746 10.19592163134746 10.19592163134746 10.19592163134746 10.19592163134746 10.19592163134746 10.19592163134746 10.19592163134746 10.19592163134746 10.19592163134746 10.19592163134746 10.19592163134746 10.19592163134746 10.19592163134746 10.19592163134746 10.19592163134746 10.19592163134746 10.19592163134746 10.19592163134746 10.19592163134746 10.19592163134746 10.19592163134746 10.19592163134746 10.19592163134746 10.19592163134746 10.19592163134746 10.19592163134746 10.19592163134746 10.19592163134746 10.19592163134746 10.19592163134746 10.19592163134746 10.19592163134746 10.19592163134746 10.19592163134746 10.19592163134746 10.19592163134746 10.19592163134746 10.19592163134746 10.19592163134746 10.19592163134746 10.19592163134746 10.19592163134746 10.19592163134746 10.19592163134746 10.19592163134746 10.19592163134746 10.19592163134746 10.19592163134746 10.19592163134746 10.19592163134746 10.19592163134746 10.19592163134746 10.19592163134746 10.19592163134746 10.19592163134746 10.19592163134746 10.19592163134746 10.19592163134746 10.19592163134746 10.19592163134746 10.19592163134746 10.19592163134746 10.19592163134746 10.19592163134746 10.19592163134746 10.19592163134746 10.19592163134746 10.19592163134746 10.19592163134746 10.013810199653866 10.191366934628377 10.19592163134746 10.172397392397349 8.379646645355447 9.52415068168748 10.08204348666555 8.117162050026748 6.580478645858181 9.645111243726 9.436223794218476 5.861068322121464 8.03347109435784 9.901025776962888 9.666508466493193 8.548263217176984 9.625900396930337 10.145208793718597 10.034085493821236 9.894140028047111 10.1291156114668 10.194502256871715 10.193165024219118 10.179564257156008 10.19592163134746 10.19592163134746 10.19592163134746 10.19592163134746 10.19592163134746 10.19592163134746 10.19592163134746 10.19592163134746 10.19592163134746 10.19592163134746 10.19592163134746 10.19592163134746 10.19592163134746 10.19592163134746 10.19592163134746 10.19592163134746 10.19592163134746 10.19592163134746 10.19592163134746 10.19592163134746 10.19592163134746 10.19592163134746
10.19592163134746 10.19592163134746 10.19592163134746 10.19592163134746 10.19592163134746 10.19592163134746 10.19592163134746 10.19592163134746 10.19592163134746 10.19592163134746 10.19592163134746 10.19592163134746 10.19592163134746 10.19592163134746 10.19592163134746 10.19592163134746 10.19592163134746 10.19592163134746 10.19592163134746 10.19592163134746 10.19592163134746 10.19592163134746 10.19592163134746 10.19592163134746 10.19592163134746 10.19592163134746 10.19592163134746 10.19592163134746 10.19592163134746 10.19592163134746 10.19592163134746 10.19592163134746 10.19592163134746 10.19592163134746 10.19592163134746 10.19592163134746 10.19592163134746 10.19592163134746 10.19592163134746 10.19592163134746 10.19592163134746 10.19592163134746 10.19592163134746 10.19592163134746 10.19592163134746 10.19592163134746 10.19592163134746 10.19592163134746 10.19592163134746 10.19592163134746 10.19592163134746 10.19592163134746 10.19592163134746 10.19592163134746 10.19592163134746 10.19592163134746 10.19592163134746 10.19592163134746 10.19592163134746 10.19592163134746 10.19592163134746 10.19592163134746 10.19592163134746 10.19592163134746 10.19592163134746 10.19592163134746 10.19592163134746 10.19592163134746 10.19592163134746 10.19592163134746 10.19592163134746 10.19592163134746 10.19592163134746 10.19592163134746 10.19592163134746 10.19592163134746 10.19592163134746 10.19592163134746 10.19592163134746 10.19592163134746 10.19592163134746 10.19592163134746 10.19592163134746 8.360277932068781 9.642186096679499 10.17584819163501 9.399562235386414 6.434062069756712 9.144754898162416 9.731940605077058 7.038094245728704 6.833028827366446 9.655041999649331 9.63440691492713 7.342219358573278 8.946078602082999 10.070394101812381 9.936941060170728 9.448278949898793 9.992368119596469 10.19592163134746 10.19592163134746 10.128971623005313 10.182189237949155 10.19592163134746 10.19592163134746 10.19592163134746 10.19592163134746 10.19592163134746 10.19592163134746 10.19592163134746 10.19592163134746 10.19592163134746 10.19592163134746 10.19592163134746 10.19592163134746 10.19592163134746 10.19592163134746 10.19592163134746 10.19592163134746 10.19592163134746 10.19592163134746 10.19592163134746 10.19592163134746 10.19592163134746 10.19592163134746 10.19592163134746 10.19592163134746 10.19592163134746
10.19592163134746 10.19592163134746 10.19592163134746 10.19592163134746 10.19592163134746 10.19592163134746 10.19592163134746 10.19592163134746 10.19592163134746 10.19592163134746 10.19592163134746 10.19592163134746 10.19592163134746 10.19592163134746 10.19592163134746 10.19592163134746 10.19592163134746 10.19592163134746 10.19592163134746 10.19592163134746 10.19592163134746 10.19592163134746 10.19592163134746 10.19592163134746 10.19592163134746 10.19592163134746 10.19592163134746 10.19592163134746 10.19592163134746 10.19592163134746 10.19592163134746 10.19592163134746 10.19592163134746 10.19592163134746 10.19592163134746 10.19592163134746 10.19592163134746 10.19592163134746 10.19592163134746 10.19592163134746 10.19592163134746 10.19592163134746 10.19592163134746 10.19592163134746 10.19592163134746 10.19592163134746 10.19592163134746 10.19592163134746 10.19592163134746 10.19592163134746 10.19592163134746 10.19592163134746 10.19592163134746 10.19592163134746 10.19592163134746 10.19592163134746 10.19592163134746 10.19592163134746 10.19592163134746 10.19592163134746 10.19592163134746 10.19592163134746 10.19592163134746 10.19592163134746 10.19592163134746 10.19592163134746 10.19592163134746 10.19592163134746 10.19592163134746 10.19592163134746 10.19592163134746 10.19592163134746 10.19592163134746 10.19592163134746 10.19592163134746 10.19592163134746 10.19592163134746 10.19592163134746 10.19592163134746 10.19592163134746 10.147887704140008 10.19592163134746 10.19592163134746 7.039356651924108 9.017078484163111 10.193049894304355 9.867820737968986 6.271626767549947 9.73984602127383 10.16154816235164 8.824202995132621 8.901968132316988 10.02493821854977 9.964138130320382 8.832699653416222 9.686212111522156 10.086576977786653 9.979012832045512 9.795813661449678 10.119054207870526 10.19592163134746 10.19592163134746 10.18496583210906 10.19592163134746 10.19592163134746 10.19592163134746 10.19592163134746 10.19592163134746 10.19592163134746 10.19592163134746 10.19592163134746 10.19592163134746 10.19592163134746 10.19592163134746 10.19592163134746 10.19592163134746 10.19592163134746 10.19592163134746 10.19592163134746 10.19592163134746 10.19592163134746 10.19592163134746 10.19592163134746 10.19592163134746 10.19592163134746 10.19592163134746 10.19592163134746 10.19592163134746 10.19592163134746
