# Supplementary material for: Dynamic pre-structuration of lipid nanodomain-segregating remorin proteins
Source: Commun Biol. 2024 Dec 5;7:1620. doi: 10.1038/s42003-024-07330-y (PMC11621693; doi:10.1038/s42003-024-07330-y)
Supplement: Supplementary file 6 — Supplementary Data 4 [file 42003_2024_7330_MOESM6_ESM.zip › Supp-data-4/Fig_1A_sourcedata.xlsx]

## Sheet: data
Condition	Pearson	Independent replicate #
mRFP-AtREM1.2_mVenus-AtREM1.2	0.12	1
mRFP-AtREM1.2_mVenus-AtREM1.2	0.2	1
mRFP-AtREM1.2_mVenus-AtREM1.2	0.29	1
mRFP-AtREM1.2_mVenus-AtREM1.2	0.28	1
mRFP-AtREM1.2_mVenus-AtREM1.2	0.15	1
mRFP-AtREM1.2_mVenus-AtREM1.2	0.22	1
mRFP-AtREM1.2_mVenus-AtREM1.2	0.21	1
mRFP-AtREM1.2_mVenus-AtREM1.2	0.22	1
mRFP-AtREM1.2_mVenus-AtREM1.2	0.24	1
mRFP-AtREM1.2_mVenus-AtREM1.2	0.23	1
mRFP-AtREM6.1_mVenus-AtREM6.1	0.16	1
mRFP-AtREM6.1_mVenus-AtREM6.1	0.18	1
mRFP-AtREM6.1_mVenus-AtREM6.1	0.15	1
mRFP-AtREM6.1_mVenus-AtREM6.1	0.31	1
mRFP-AtREM6.1_mVenus-AtREM6.1	0.43	1
mRFP-AtREM6.1_mVenus-AtREM6.1	0.27	1
mRFP-AtREM6.1_mVenus-AtREM6.1	0.14	1
mRFP-AtREM1.2_mVenus-AtREM6.1	-0.62	1
mRFP-AtREM1.2_mVenus-AtREM6.1	-0.57	1
mRFP-AtREM1.2_mVenus-AtREM6.1	-0.33	1
mRFP-AtREM1.2_mVenus-AtREM6.1	-0.63	1
mRFP-AtREM1.2_mVenus-AtREM6.1	-0.43	1
mRFP-AtREM1.2_mVenus-AtREM6.1	-0.52	1
mRFP-AtREM1.2_mVenus-AtREM6.1	-0.38	1
mRFP-AtREM1.2_mVenus-AtREM6.1	-0.45	1
mRFP-AtREM6.1_mVenus-AtREM6.1	0.4	2
mRFP-AtREM6.1_mVenus-AtREM6.1	0.35	2
mRFP-AtREM6.1_mVenus-AtREM6.1	0.59	2
mRFP-AtREM6.1_mVenus-AtREM6.1	0.39	2
mRFP-AtREM6.1_mVenus-AtREM6.1	0.51	2
mRFP-AtREM6.1_mVenus-AtREM6.1	0.78	2
mRFP-AtREM6.1_mVenus-AtREM6.1	0.75	2
mRFP-AtREM6.1_mVenus-AtREM6.1	0.59	2
mRFP-AtREM6.1_mVenus-AtREM6.1	0.5	2
mRFP-AtREM1.2_mVenus-AtREM6.1	-0.53	2
mRFP-AtREM1.2_mVenus-AtREM6.1	-0.46	2
mRFP-AtREM1.2_mVenus-AtREM6.1	-0.64	2
mRFP-AtREM1.2_mVenus-AtREM6.1	-0.62	2
mRFP-AtREM1.2_mVenus-AtREM6.1	-0.63	2
mRFP-AtREM1.2_mVenus-AtREM6.1	-0.64	2
mRFP-AtREM1.2_mVenus-AtREM6.1	-0.51	2
mRFP-AtREM1.2_mVenus-AtREM6.1	-0.67	2
mRFP-AtREM1.2_mVenus-AtREM6.1	-0.34	2
mRFP-AtREM1.2_mVenus-AtREM1.2	0.17	2
mRFP-AtREM1.2_mVenus-AtREM1.2	0.29	2
mRFP-AtREM1.2_mVenus-AtREM1.2	0.18	2
mRFP-AtREM1.2_mVenus-AtREM1.2	0.37	2
mRFP-AtREM1.2_mVenus-AtREM1.2	0.22	2
mRFP-AtREM1.2_mVenus-AtREM1.2	0.1	2
mRFP-AtREM1.2_mVenus-AtREM1.2	0.2	2
mRFP-AtREM1.2_mVenus-AtREM1.2	0.15	2
mRFP-AtREM1.2_mVenus-AtREM1.2	0.15	2
mRFP-AtREM6.1_mVenus-AtREM6.1	0.64	3
mRFP-AtREM6.1_mVenus-AtREM6.1	0.48	3
mRFP-AtREM6.1_mVenus-AtREM6.1	0.61	3
mRFP-AtREM6.1_mVenus-AtREM6.1	0.56	3
mRFP-AtREM6.1_mVenus-AtREM6.1	0.3	3
mRFP-AtREM6.1_mVenus-AtREM6.1	0.72	3
mRFP-AtREM6.1_mVenus-AtREM6.1	0.62	3
mRFP-AtREM1.2_mVenus-AtREM6.1	-0.16	3
mRFP-AtREM1.2_mVenus-AtREM6.1	0.04	3
mRFP-AtREM1.2_mVenus-AtREM6.1	-0.31	3
mRFP-AtREM1.2_mVenus-AtREM6.1	-0.48	3
mRFP-AtREM1.2_mVenus-AtREM6.1	-0.33	3
mRFP-AtREM1.2_mVenus-AtREM6.1	-0.32	3
mRFP-AtREM1.2_mVenus-AtREM6.1	-0.21	3
mRFP-AtREM1.2_mVenus-AtREM6.1	-0.3	3
mRFP-AtREM1.2_mVenus-AtREM6.1	-0.5	3
mRFP-AtREM1.2_mVenus-AtREM6.1	-0.71	230519
mRFP-AtREM1.2_mVenus-AtREM6.1	-0.54	230519
mRFP-AtREM1.2_mVenus-AtREM6.1	-0.43	230519
mRFP-AtREM1.2_mVenus-AtREM6.1	-0.57	230519
mRFP-AtREM1.2_mVenus-AtREM6.1	-0.45	230519
mRFP-AtREM1.2_mVenus-AtREM6.1	-0.6	230519
mRFP-AtREM1.2_mVenus-AtREM6.1	-0.54	230519
mRFP-AtREM1.2_mVenus-AtREM1.2	0.49	230519
mRFP-AtREM1.2_mVenus-AtREM1.2	0.32	230519
mRFP-AtREM1.2_mVenus-AtREM1.2	0.38	230519
mRFP-AtREM1.2_mVenus-AtREM1.2	0.27	230519

## Sheet: stats
Kruskal-Wallis test
P value	<0,0001
Exact or approximate P value?	Approximate
P value summary	****
Do the medians vary signif. (P < 0.05)?	Yes
Number of groups	5
Kruskal-Wallis statistic	108.4
Data summary
Number of treatments (columns)	5
Number of values (total)	137
Dunn's multiple comparisons test	Mean rank diff,	Significant?	Summary	Adjusted P Value
A174_A183 vs. A101_A26	-14.54	No	ns	>0,9999	A-B
A174_A183 vs. A174_A26	77.16	Yes	****	<0,0001	A-C
A174_A183 vs. A295_A26	38.85	Yes	**	0.0038	A-D
A174_A183 vs. A295_A297	67.4	Yes	****	<0,0001	A-E
A101_A26 vs. A174_A26	91.7	Yes	****	<0,0001	B-C
A101_A26 vs. A295_A26	53.39	Yes	****	<0,0001	B-D
A101_A26 vs. A295_A297	81.95	Yes	****	<0,0001	B-E
A174_A26 vs. A295_A26	-38.31	Yes	**	0.0011	C-D
A174_A26 vs. A295_A297	-9.754	No	ns	>0,9999	C-E
A295_A26 vs. A295_A297	28.56	No	ns	0.0627	D-E
Test details	Mean rank 1	Mean rank 2	Mean rank diff,	n1	n2	Z
A174_A183 vs. A101_A26	107.2	121.8	-14.54	23	23	1.243
A174_A183 vs. A174_A26	107.2	30.06	77.16	23	33	7.158
A174_A183 vs. A295_A26	107.2	68.37	38.85	23	31	3.557
A174_A183 vs. A295_A297	107.2	39.81	67.4	23	27	5.986
A101_A26 vs. A174_A26	121.8	30.06	91.7	23	33	8.507
A101_A26 vs. A295_A26	121.8	68.37	53.39	23	31	4.889
A101_A26 vs. A295_A297	121.8	39.81	81.95	23	27	7.277
A174_A26 vs. A295_A26	30.06	68.37	-38.31	33	31	3.86
A174_A26 vs. A295_A297	30.06	39.81	-9.754	33	27	0.9472
A295_A26 vs. A295_A297	68.37	39.81	28.56	31	27	2.734
