# Supplementary material for: Dynamic pre-structuration of lipid nanodomain-segregating remorin proteins
Source: Commun Biol. 2024 Dec 5;7:1620. doi: 10.1038/s42003-024-07330-y (PMC11621693; doi:10.1038/s42003-024-07330-y)
Supplement: Supplementary file 6 — Supplementary Data 4 [file 42003_2024_7330_MOESM6_ESM.zip › Supp-data-4/Fig_6a_StREM13_67-198.dat]

10.097980403919216 10.097980403919216 10.097980403919216 10.097980403919216 10.097980403919216 10.097980403919216 10.097980403919216 10.097980403919216 10.097980403919216 10.097980403919216 10.097980403919216 10.097980403919216 10.097980403919216 10.097980403919216 10.097980403919216 10.097980403919216 10.097980403919216 10.097980403919216 10.097980403919216 10.097980403919216 10.097980403919216 10.097980403919216 10.095664053530747 10.07786976177352 10.095660183989173 10.088585887486513 10.050406458197989 10.057558804803458 10.092920771508608 10.08195890542468 10.054331315957393 10.038561364138928 10.092966951071173 10.08621313170056 10.016001486660517 10.029601461776036 10.097980403919216 10.087977579661425 10.037551498073052 10.097980403919216 10.097980403919216 10.097980403919216 10.097980403919216 10.097980403919216 10.097980403919216 10.097980403919216 10.097980403919216 10.097980403919216 10.097980403919216 10.097980403919216 10.097980403919216 10.097980403919216 10.097980403919216 10.097980403919216 10.097980403919216 10.097980403919216 10.097980403919216 10.097980403919216 10.097980403919216 10.097980403919216 10.097980403919216 10.097980403919216 10.097980403919216 10.097980403919216 10.097980403919216 10.097980403919216 10.097980403919216 10.097980403919216 10.097980403919216 10.097980403919216 10.097980403919216 10.097980403919216 10.097980403919216 10.097980403919216 10.097980403919216 10.097980403919216 10.097980403919216 10.097980403919216 10.097980403919216 10.097980403919216 10.097980403919216 10.097980403919216 10.097980403919216 10.097980403919216 10.097980403919216 10.097980403919216 10.097980403919216 10.097980403919216 10.097980403919216 10.097980403919216 10.097980403919216 10.097980403919216 10.097980403919216 10.097980403919216 10.097980403919216 10.097980403919216 10.097980403919216 10.097980403919216 10.097980403919216 10.097980403919216 10.097980403919216 10.097980403919216 10.097980403919216 10.097980403919216 10.097980403919216 10.097980403919216 10.097980403919216 10.097980403919216 10.097980403919216 10.097980403919216 10.097980403919216 10.097980403919216 10.097980403919216 10.097980403919216 10.097980403919216 10.097980403919216 10.097980403919216 10.097980403919216 10.097980403919216 10.097980403919216 10.097980403919216 10.097980403919216 10.097980403919216 10.097980403919216 10.097980403919216 10.097980403919216 10.097980403919216 10.097980403919216 10.097980403919216 10.097980403919216 10.097980403919216 10.097980403919216
10.097980403919216 10.097980403919216 10.097980403919216 10.097980403919216 10.097980403919216 10.097980403919216 10.097980403919216 10.097980403919216 10.097980403919216 10.097980403919216 10.097980403919216 10.097980403919216 10.097980403919216 10.097980403919216 10.097980403919216 10.097980403919216 10.097980403919216 10.097980403919216 10.097980403919216 10.097980403919216 10.097980403919216 10.097980403919216 10.097980403919216 10.08516962211165 10.097980403919216 10.097980403919216 10.079660245108363 10.085262347832314 10.097980403919216 10.097980403919216 10.095382703664306 10.053636559784488 10.097980403919216 10.097980403919216 10.066587763509897 10.06960254972709 10.097980403919216 10.097980403919216 10.086143266660493 10.097980403919216 10.097980403919216 10.097980403919216 10.097980403919216 10.097980403919216 10.097980403919216 10.097980403919216 10.097980403919216 10.097980403919216 10.097980403919216 10.097980403919216 10.097980403919216 10.097980403919216 10.097980403919216 10.097980403919216 10.097980403919216 10.097980403919216 10.097980403919216 10.097980403919216 10.097980403919216 10.097980403919216 10.097980403919216 10.097980403919216 10.097980403919216 10.097980403919216 10.097980403919216 10.097980403919216 10.097980403919216 10.097980403919216 10.097980403919216 10.097980403919216 10.097980403919216 10.097980403919216 10.097980403919216 10.097980403919216 10.097980403919216 10.097980403919216 10.097980403919216 10.097980403919216 10.097980403919216 10.097980403919216 10.097980403919216 10.097980403919216 10.097980403919216 10.097980403919216 10.097980403919216 10.097980403919216 10.097980403919216 10.097980403919216 10.097980403919216 10.097980403919216 10.097980403919216 10.097980403919216 10.097980403919216 10.097980403919216 10.097980403919216 10.097980403919216 10.097980403919216 10.097980403919216 10.097980403919216 10.097980403919216 10.097980403919216 10.097980403919216 10.097980403919216 10.097980403919216 10.097980403919216 10.097980403919216 10.097980403919216 10.097980403919216 10.097980403919216 10.097980403919216 10.097980403919216 10.097980403919216 10.097980403919216 10.097980403919216 10.097980403919216 10.097980403919216 10.097980403919216 10.097980403919216 10.097980403919216 10.097980403919216 10.097980403919216 10.097980403919216 10.097980403919216 10.097980403919216 10.097980403919216 10.097980403919216 10.097980403919216 10.097980403919216 10.097980403919216 10.097980403919216 10.097980403919216 10.097980403919216
10.097980403919216 10.097980403919216 10.097980403919216 10.097980403919216 10.097980403919216 10.097980403919216 10.097980403919216 10.097980403919216 10.097980403919216 10.097980403919216 10.097980403919216 10.097980403919216 10.097980403919216 10.097980403919216 10.097980403919216 10.097980403919216 10.097980403919216 10.097980403919216 10.097980403919216 10.097980403919216 10.097980403919216 10.097980403919216 10.097980403919216 10.097980403919216 10.097980403919216 10.097980403919216 10.097980403919216 10.072682122368803 10.096358529291768 10.097980403919216 10.096297259936302 10.037675382015014 10.096221070666317 10.097980403919216 10.070892841501575 10.077077394734278 10.097980403919216 10.097980403919216 10.09269129733529 10.097980403919216 10.097980403919216 10.097980403919216 10.097980403919216 10.097980403919216 10.097980403919216 10.097980403919216 10.097980403919216 10.097980403919216 10.097980403919216 10.097980403919216 10.097980403919216 10.097980403919216 10.097980403919216 10.097980403919216 10.097980403919216 10.097980403919216 10.097980403919216 10.097980403919216 10.097980403919216 10.097980403919216 10.097980403919216 10.097980403919216 10.097980403919216 10.097980403919216 10.097980403919216 10.097980403919216 10.097980403919216 10.097980403919216 10.097980403919216 10.097980403919216 10.097980403919216 10.097980403919216 10.097980403919216 10.097980403919216 10.097980403919216 10.097980403919216 10.097980403919216 10.097980403919216 10.097980403919216 10.097980403919216 10.097980403919216 10.097980403919216 10.097980403919216 10.097980403919216 10.097980403919216 10.097980403919216 10.097980403919216 10.097980403919216 10.097980403919216 10.097980403919216 10.097980403919216 10.097980403919216 10.097980403919216 10.097980403919216 10.097980403919216 10.097980403919216 10.097980403919216 10.097980403919216 10.097980403919216 10.097980403919216 10.097980403919216 10.097980403919216 10.097980403919216 10.097980403919216 10.097980403919216 10.097980403919216 10.097980403919216 10.097980403919216 10.097980403919216 10.097980403919216 10.097980403919216 10.097980403919216 10.097980403919216 10.097980403919216 10.097980403919216 10.097980403919216 10.097980403919216 10.097980403919216 10.097980403919216 10.097980403919216 10.097980403919216 10.097980403919216 10.097980403919216 10.097980403919216 10.097980403919216 10.097980403919216 10.097980403919216 10.097980403919216 10.097980403919216 10.097980403919216 10.097980403919216 10.097980403919216
10.097980403919216 10.097980403919216 10.097980403919216 10.097980403919216 10.097980403919216 10.097980403919216 10.097980403919216 10.097980403919216 10.097980403919216 10.097980403919216 10.097980403919216 10.097980403919216 10.097980403919216 10.097980403919216 10.097980403919216 10.097980403919216 10.097980403919216 10.097980403919216 10.097980403919216 10.097980403919216 10.097980403919216 10.097980403919216 10.097980403919216 10.07742595593606 10.09713541044705 10.097980403919216 10.096627682056024 10.088323960202098 10.097980403919216 10.097980403919216 10.097980403919216 10.072652585273586 10.097980403919216 10.097980403919216 10.096916203665359 10.097980403919216 10.097980403919216 10.097980403919216 10.097980403919216 10.097980403919216 10.097980403919216 10.097980403919216 10.097980403919216 10.097980403919216 10.097980403919216 10.097980403919216 10.097980403919216 10.097980403919216 10.097980403919216 10.097980403919216 10.097980403919216 10.097980403919216 10.097980403919216 10.097980403919216 10.097980403919216 10.097980403919216 10.097980403919216 10.097980403919216 10.097980403919216 10.097980403919216 10.097980403919216 10.097980403919216 10.097980403919216 10.097980403919216 10.097980403919216 10.097980403919216 10.097980403919216 10.097980403919216 10.097980403919216 10.097980403919216 10.097980403919216 10.097980403919216 10.097980403919216 10.097980403919216 10.097980403919216 10.097980403919216 10.097980403919216 10.097980403919216 10.097980403919216 10.097980403919216 10.097980403919216 10.097980403919216 10.097980403919216 10.097980403919216 10.097980403919216 10.097980403919216 10.097980403919216 10.097980403919216 10.097980403919216 10.097980403919216 10.097980403919216 10.097980403919216 10.097980403919216 10.097980403919216 10.097980403919216 10.097980403919216 10.097980403919216 10.097980403919216 10.097980403919216 10.097980403919216 10.097980403919216 10.097980403919216 10.097980403919216 10.097980403919216 10.097980403919216 10.097980403919216 10.097980403919216 10.097980403919216 10.097980403919216 10.097980403919216 10.097980403919216 10.097980403919216 10.097980403919216 10.097980403919216 10.097980403919216 10.097980403919216 10.097980403919216 10.097980403919216 10.097980403919216 10.097980403919216 10.097980403919216 10.097980403919216 10.097980403919216 10.097980403919216 10.097980403919216 10.097980403919216 10.097980403919216 10.097980403919216 10.097980403919216 10.097980403919216 10.097980403919216 10.097980403919216
10.097980403919216 10.097980403919216 10.097980403919216 10.097980403919216 10.097980403919216 10.097980403919216 10.097980403919216 10.097980403919216 10.097980403919216 10.097980403919216 10.097980403919216 10.097980403919216 10.097980403919216 10.097980403919216 10.097980403919216 10.097980403919216 10.097980403919216 10.097980403919216 10.097980403919216 10.097980403919216 10.097980403919216 10.097980403919216 10.097980403919216 10.09582698660511 10.097980403919216 10.097980403919216 10.097980403919216 10.092735126888034 10.097695013060454 10.097980403919216 10.097980403919216 10.082824918555486 10.097980403919216 10.097980403919216 10.097980403919216 10.097980403919216 10.097980403919216 10.097980403919216 10.097980403919216 10.097980403919216 10.097980403919216 10.097980403919216 10.097980403919216 10.097980403919216 10.097980403919216 10.097980403919216 10.097980403919216 10.097980403919216 10.097980403919216 10.097980403919216 10.097980403919216 10.097980403919216 10.097980403919216 10.097980403919216 10.097980403919216 10.097980403919216 10.097980403919216 10.097980403919216 10.097980403919216 10.097980403919216 10.097980403919216 10.097980403919216 10.097980403919216 10.097980403919216 10.097980403919216 10.097980403919216 10.097980403919216 10.097980403919216 10.097980403919216 10.097980403919216 10.097980403919216 10.097980403919216 10.097980403919216 10.097980403919216 10.097980403919216 10.097980403919216 10.097980403919216 10.097980403919216 10.097980403919216 10.097980403919216 10.097980403919216 10.097980403919216 10.097980403919216 10.097980403919216 10.097980403919216 10.097980403919216 10.097980403919216 10.097980403919216 10.097980403919216 10.097980403919216 10.097980403919216 10.097980403919216 10.097980403919216 10.097980403919216 10.097980403919216 10.097980403919216 10.097980403919216 10.097980403919216 10.097980403919216 10.097980403919216 10.097980403919216 10.097980403919216 10.097980403919216 10.097980403919216 10.097980403919216 10.097980403919216 10.097980403919216 10.097980403919216 10.097980403919216 10.097980403919216 10.097980403919216 10.097980403919216 10.097980403919216 10.097980403919216 10.097980403919216 10.097980403919216 10.097980403919216 10.097980403919216 10.097980403919216 10.097980403919216 10.097980403919216 10.097980403919216 10.097980403919216 10.097980403919216 10.097980403919216 10.097980403919216 10.097980403919216 10.097980403919216 10.097980403919216 10.097980403919216 10.097980403919216 10.097980403919216
10.097980403919216 10.097980403919216 10.097980403919216 10.097980403919216 10.097980403919216 10.097980403919216 10.097980403919216 10.097980403919216 10.097980403919216 10.097980403919216 10.097980403919216 10.097980403919216 10.097980403919216 10.097980403919216 10.097980403919216 10.097980403919216 10.097980403919216 10.097980403919216 10.097980403919216 10.097980403919216 10.097980403919216 10.097980403919216 10.097980403919216 10.08233664066906 9.974506416548246 10.097980403919216 10.097980403919216 10.048447091910994 10.09308686535132 10.097980403919216 10.097980403919216 10.097980403919216 10.097980403919216 10.097980403919216 10.097980403919216 10.097980403919216 10.097980403919216 10.097980403919216 10.097980403919216 10.097980403919216 10.097980403919216 10.097980403919216 10.097980403919216 10.097980403919216 10.097980403919216 10.097980403919216 10.097980403919216 10.097980403919216 10.097980403919216 10.097980403919216 10.097980403919216 10.097980403919216 10.097980403919216 10.097980403919216 10.097980403919216 10.097980403919216 10.097980403919216 10.097980403919216 10.097980403919216 10.097980403919216 10.097980403919216 10.097980403919216 10.097980403919216 10.097980403919216 10.097980403919216 10.097980403919216 10.097980403919216 10.097980403919216 10.097980403919216 10.097980403919216 10.097980403919216 10.097980403919216 10.097980403919216 10.097980403919216 10.097980403919216 10.097980403919216 10.097980403919216 10.097980403919216 10.097980403919216 10.097980403919216 10.097980403919216 10.097980403919216 10.097980403919216 10.097980403919216 10.097980403919216 10.097980403919216 10.097980403919216 10.097980403919216 10.097980403919216 10.097980403919216 10.097980403919216 10.097980403919216 10.097980403919216 10.097980403919216 10.097980403919216 10.097980403919216 10.097980403919216 10.097980403919216 10.097980403919216 10.097980403919216 10.097980403919216 10.097980403919216 10.097980403919216 10.097980403919216 10.097980403919216 10.097980403919216 10.097980403919216 10.097980403919216 10.097980403919216 10.097980403919216 10.097980403919216 10.097980403919216 10.097980403919216 10.097980403919216 10.097980403919216 10.097980403919216 10.097980403919216 10.097980403919216 10.097980403919216 10.097980403919216 10.097980403919216 10.097980403919216 10.097980403919216 10.097980403919216 10.097980403919216 10.097980403919216 10.097980403919216 10.097980403919216 10.097980403919216 10.097980403919216 10.097980403919216 10.097980403919216
10.097980403919216 10.097980403919216 10.097980403919216 10.097980403919216 10.097980403919216 10.097980403919216 10.097980403919216 10.097980403919216 10.097980403919216 10.097980403919216 10.097980403919216 10.097980403919216 10.097980403919216 10.097980403919216 10.097980403919216 10.097980403919216 10.097980403919216 10.097980403919216 10.097980403919216 10.097980403919216 10.097980403919216 10.097980403919216 10.097980403919216 10.097980403919216 10.030973432775859 10.097980403919216 10.097980403919216 10.068534145887783 10.070764894905713 10.097980403919216 10.097980403919216 10.097980403919216 10.097980403919216 10.097980403919216 10.097980403919216 10.097980403919216 10.097980403919216 10.097980403919216 10.097980403919216 10.097980403919216 10.097980403919216 10.097980403919216 10.097980403919216 10.097980403919216 10.097980403919216 10.097980403919216 10.097980403919216 10.097980403919216 10.097980403919216 10.097980403919216 10.097980403919216 10.097980403919216 10.097980403919216 10.097980403919216 10.097980403919216 10.097980403919216 10.097980403919216 10.097980403919216 10.097980403919216 10.097980403919216 10.097980403919216 10.097980403919216 10.097980403919216 10.097980403919216 10.097980403919216 10.097980403919216 10.097980403919216 10.097980403919216 10.097980403919216 10.097980403919216 10.097980403919216 10.097980403919216 10.097980403919216 10.097980403919216 10.097980403919216 10.097980403919216 10.097980403919216 10.097980403919216 10.097980403919216 10.097980403919216 10.097980403919216 10.097980403919216 10.097980403919216 10.097980403919216 10.097980403919216 10.097980403919216 10.097980403919216 10.097980403919216 10.097980403919216 10.097980403919216 10.097980403919216 10.097980403919216 10.097980403919216 10.097980403919216 10.097980403919216 10.097980403919216 10.097980403919216 10.097980403919216 10.097980403919216 10.097980403919216 10.097980403919216 10.097980403919216 10.097980403919216 10.097980403919216 10.097980403919216 10.097980403919216 10.097980403919216 10.097980403919216 10.097980403919216 10.097980403919216 10.097980403919216 10.097980403919216 10.097980403919216 10.097980403919216 10.097980403919216 10.097980403919216 10.097980403919216 10.097980403919216 10.097980403919216 10.097980403919216 10.097980403919216 10.097980403919216 10.097980403919216 10.097980403919216 10.097980403919216 10.097980403919216 10.097980403919216 10.097980403919216 10.097980403919216 10.097980403919216 10.097980403919216 10.097980403919216
10.097980403919216 10.097980403919216 10.097980403919216 10.097980403919216 10.097980403919216 10.097980403919216 10.097980403919216 10.097980403919216 10.097980403919216 10.097980403919216 10.097980403919216 10.097980403919216 10.097980403919216 10.097980403919216 10.097980403919216 10.097980403919216 10.097980403919216 10.097980403919216 10.097980403919216 10.097980403919216 10.097980403919216 10.097980403919216 10.097980403919216 10.097980403919216 10.097980403919216 10.097980403919216 10.097980403919216 10.097980403919216 10.097980403919216 10.097980403919216 10.097980403919216 10.097980403919216 10.097980403919216 10.097980403919216 10.097980403919216 10.097980403919216 10.097980403919216 10.097980403919216 10.097980403919216 10.097980403919216 10.097980403919216 10.097980403919216 10.097980403919216 10.097980403919216 10.097980403919216 10.097980403919216 10.097980403919216 10.097980403919216 10.097980403919216 10.097980403919216 10.097980403919216 10.097980403919216 10.097980403919216 10.097980403919216 10.097980403919216 10.097980403919216 10.097980403919216 10.097980403919216 10.097980403919216 10.097980403919216 10.097980403919216 10.097980403919216 10.097980403919216 10.097980403919216 10.097980403919216 10.097980403919216 10.097980403919216 10.097980403919216 10.097980403919216 10.097980403919216 10.097980403919216 10.097980403919216 10.097980403919216 10.097980403919216 10.097980403919216 10.097980403919216 10.097980403919216 10.097980403919216 10.097980403919216 10.097980403919216 10.097980403919216 10.097980403919216 10.097980403919216 10.097980403919216 10.097980403919216 10.097980403919216 10.097980403919216 10.097980403919216 10.097980403919216 10.097980403919216 10.097980403919216 10.097980403919216 10.097980403919216 10.097980403919216 10.097980403919216 10.097980403919216 10.097980403919216 10.097980403919216 10.097980403919216 10.097980403919216 10.097980403919216 10.097980403919216 10.097980403919216 10.097980403919216 10.097980403919216 10.097980403919216 10.097980403919216 10.097980403919216 10.097980403919216 10.097980403919216 10.097980403919216 10.097980403919216 10.097980403919216 10.097980403919216 10.097980403919216 10.097980403919216 10.097980403919216 10.097980403919216 10.097980403919216 10.097980403919216 10.097980403919216 10.097980403919216 10.097980403919216 10.097980403919216 10.097980403919216 10.097980403919216 10.097980403919216 10.097980403919216 10.097980403919216 10.097980403919216 10.097980403919216 10.097980403919216
10.097980403919216 10.097980403919216 10.097980403919216 10.097980403919216 10.097980403919216 10.097980403919216 10.097980403919216 10.097980403919216 10.097980403919216 10.097980403919216 10.097980403919216 10.097980403919216 10.097980403919216 10.097980403919216 10.097980403919216 10.097980403919216 10.097980403919216 10.097980403919216 10.097980403919216 10.097980403919216 10.097980403919216 10.097980403919216 10.097980403919216 10.097980403919216 10.097980403919216 10.097980403919216 10.097980403919216 10.097980403919216 10.097980403919216 10.097980403919216 10.097980403919216 10.097980403919216 10.097980403919216 10.097980403919216 10.097980403919216 10.097980403919216 10.097980403919216 10.097980403919216 10.097980403919216 10.097980403919216 10.097980403919216 10.097980403919216 10.097980403919216 10.097980403919216 10.097980403919216 10.097980403919216 10.097980403919216 10.097980403919216 10.097980403919216 10.097980403919216 10.097980403919216 10.097980403919216 10.097980403919216 10.097980403919216 10.097980403919216 10.097980403919216 10.097980403919216 10.097980403919216 10.097980403919216 10.097980403919216 10.097980403919216 10.097980403919216 10.097980403919216 10.097980403919216 10.097980403919216 10.097980403919216 10.097980403919216 10.097980403919216 10.097980403919216 10.097980403919216 10.097980403919216 10.097980403919216 10.097980403919216 10.097980403919216 10.097980403919216 10.097980403919216 10.097980403919216 10.097980403919216 10.097980403919216 10.097980403919216 10.097980403919216 10.097980403919216 10.097980403919216 10.097980403919216 10.097980403919216 10.097980403919216 10.097980403919216 10.097980403919216 10.097980403919216 10.097980403919216 10.097980403919216 10.097980403919216 10.097980403919216 10.097980403919216 10.097980403919216 10.097980403919216 10.097980403919216 10.097980403919216 10.097980403919216 10.097980403919216 10.097980403919216 10.097980403919216 10.097980403919216 10.097980403919216 10.097980403919216 10.097980403919216 10.097980403919216 10.097980403919216 10.097980403919216 10.097980403919216 10.097980403919216 10.097980403919216 10.097980403919216 10.097980403919216 10.097980403919216 10.097980403919216 10.097980403919216 10.097980403919216 10.097980403919216 10.097980403919216 10.097980403919216 10.097980403919216 10.097980403919216 10.097980403919216 10.097980403919216 10.097980403919216 10.097980403919216 10.097980403919216 10.097980403919216 10.097980403919216 10.097980403919216 10.097980403919216
10.097980403919216 10.097980403919216 10.097980403919216 10.097980403919216 10.097980403919216 10.097980403919216 10.097980403919216 10.097980403919216 10.097980403919216 10.097980403919216 10.097980403919216 10.097980403919216 10.097980403919216 10.097980403919216 10.097980403919216 10.097980403919216 10.097980403919216 10.097980403919216 10.097980403919216 10.097980403919216 10.097980403919216 10.097980403919216 10.097980403919216 10.097980403919216 10.097980403919216 10.097980403919216 10.097980403919216 10.097980403919216 10.097980403919216 10.097980403919216 10.097980403919216 10.097980403919216 10.097980403919216 10.097980403919216 10.097980403919216 10.097980403919216 10.097980403919216 10.097980403919216 10.097980403919216 10.097980403919216 10.097980403919216 10.097980403919216 10.097980403919216 10.097980403919216 10.097980403919216 10.097980403919216 10.097980403919216 10.097980403919216 10.097980403919216 10.097980403919216 10.097980403919216 10.097980403919216 10.097980403919216 10.097980403919216 10.097980403919216 10.097980403919216 10.097980403919216 10.097980403919216 10.097980403919216 10.097980403919216 10.097980403919216 10.097980403919216 10.097980403919216 10.097980403919216 10.097980403919216 10.097980403919216 10.097980403919216 10.097980403919216 10.097980403919216 10.097980403919216 10.097980403919216 10.097980403919216 10.097980403919216 10.097980403919216 10.097980403919216 10.097980403919216 10.097980403919216 10.097980403919216 10.097980403919216 10.097980403919216 10.097980403919216 10.097980403919216 10.097980403919216 10.097980403919216 10.097980403919216 10.097980403919216 10.097980403919216 10.097980403919216 10.097980403919216 10.097980403919216 10.097980403919216 10.097980403919216 10.097980403919216 10.097980403919216 10.097980403919216 10.097980403919216 10.097980403919216 10.097980403919216 10.097980403919216 10.097980403919216 10.097980403919216 10.097980403919216 10.097980403919216 10.097980403919216 10.097980403919216 10.097980403919216 10.097980403919216 10.097980403919216 10.097980403919216 10.097980403919216 10.097980403919216 10.097980403919216 10.097980403919216 10.097980403919216 10.097980403919216 10.097980403919216 10.097980403919216 10.097980403919216 10.097980403919216 10.097980403919216 10.097980403919216 10.097980403919216 10.097980403919216 10.097980403919216 10.097980403919216 10.097980403919216 10.097980403919216 10.097980403919216 10.097980403919216 10.097980403919216 10.097980403919216 10.097980403919216
10.07547467190398 10.097980403919216 10.097980403919216 10.097980403919216 10.097980403919216 10.097980403919216 10.097980403919216 10.097980403919216 10.097980403919216 10.097980403919216 10.097980403919216 10.097980403919216 10.097980403919216 10.097980403919216 10.097980403919216 10.097980403919216 10.097980403919216 10.097980403919216 10.097980403919216 10.097980403919216 10.097980403919216 10.097980403919216 10.097980403919216 10.097980403919216 10.097980403919216 10.097980403919216 10.097980403919216 10.097980403919216 10.097980403919216 10.097980403919216 10.097980403919216 10.097980403919216 10.097980403919216 10.097980403919216 10.097980403919216 10.097980403919216 10.097980403919216 10.097980403919216 10.097980403919216 10.097980403919216 10.097980403919216 10.097980403919216 10.097980403919216 10.097980403919216 10.097980403919216 10.097980403919216 10.097980403919216 10.097980403919216 10.097980403919216 10.097980403919216 10.097980403919216 10.097980403919216 10.097980403919216 10.097980403919216 10.097980403919216 10.097980403919216 10.097980403919216 10.097980403919216 10.097980403919216 10.097980403919216 10.097980403919216 10.097980403919216 10.097980403919216 10.097980403919216 10.097980403919216 10.097980403919216 10.097980403919216 10.097980403919216 10.097980403919216 10.097980403919216 10.097980403919216 10.097980403919216 10.097980403919216 10.097980403919216 10.097980403919216 10.097980403919216 10.097980403919216 10.097980403919216 10.097980403919216 10.097980403919216 10.097980403919216 10.097980403919216 10.097980403919216 10.097980403919216 10.097980403919216 10.097980403919216 10.097980403919216 10.097980403919216 10.097980403919216 10.097980403919216 10.097980403919216 10.097980403919216 10.097980403919216 10.097980403919216 10.097980403919216 10.097980403919216 10.097980403919216 10.097980403919216 10.097980403919216 10.097980403919216 10.097980403919216 10.097980403919216 10.097980403919216 10.097980403919216 10.097980403919216 10.097980403919216 10.097980403919216 10.097980403919216 10.097980403919216 10.097980403919216 10.097980403919216 10.097980403919216 10.097980403919216 10.097980403919216 10.097980403919216 10.097980403919216 10.097980403919216 10.097980403919216 10.097980403919216 10.097980403919216 10.097980403919216 10.097980403919216 10.097980403919216 10.097980403919216 10.097980403919216 10.097980403919216 10.097980403919216 10.097980403919216 10.097980403919216 10.097980403919216 10.097980403919216 10.097980403919216
10.097980403919216 10.097980403919216 10.094178314384546 10.097980403919216 10.097980403919216 10.097980403919216 10.097980403919216 10.097980403919216 10.097980403919216 10.097980403919216 10.097980403919216 10.097980403919216 10.097980403919216 10.097980403919216 10.097980403919216 10.097980403919216 10.097980403919216 10.097980403919216 10.097980403919216 10.097980403919216 10.097980403919216 10.097980403919216 10.097980403919216 10.097980403919216 10.097980403919216 10.097980403919216 10.097980403919216 10.097980403919216 10.097980403919216 10.097980403919216 10.097980403919216 10.097980403919216 10.097980403919216 10.097980403919216 10.097980403919216 10.097980403919216 10.097980403919216 10.097980403919216 10.097980403919216 10.097980403919216 10.097980403919216 10.097980403919216 10.097980403919216 10.097980403919216 10.097980403919216 10.097980403919216 10.097980403919216 10.097980403919216 10.097980403919216 10.097980403919216 10.097980403919216 10.097980403919216 10.097980403919216 10.097980403919216 10.097980403919216 10.097980403919216 10.097980403919216 10.097980403919216 10.097980403919216 10.097980403919216 10.097980403919216 10.097980403919216 10.097980403919216 10.097980403919216 10.097980403919216 10.097980403919216 10.097980403919216 10.097980403919216 10.097980403919216 10.097980403919216 10.097980403919216 10.097980403919216 10.097980403919216 10.097980403919216 10.097980403919216 10.097980403919216 10.097980403919216 10.097980403919216 10.097980403919216 10.097980403919216 10.097980403919216 10.097980403919216 10.097980403919216 10.097980403919216 10.097980403919216 10.097980403919216 10.097980403919216 10.097980403919216 10.097980403919216 10.097980403919216 10.097980403919216 10.097980403919216 10.097980403919216 10.097980403919216 10.097980403919216 10.097980403919216 10.097980403919216 10.097980403919216 10.097980403919216 10.097980403919216 10.097980403919216 10.097980403919216 10.097980403919216 10.097980403919216 10.097980403919216 10.097980403919216 10.097980403919216 10.097980403919216 10.097980403919216 10.097980403919216 10.097980403919216 10.097980403919216 10.097980403919216 10.097980403919216 10.097980403919216 10.097980403919216 10.097980403919216 10.097980403919216 10.097980403919216 10.097980403919216 10.097980403919216 10.097980403919216 10.097980403919216 10.097980403919216 10.097980403919216 10.097980403919216 10.097980403919216 10.097980403919216 10.097980403919216 10.097980403919216 10.097980403919216 10.097980403919216
10.097980403919216 10.097980403919216 10.037219045091506 10.097980403919216 10.097980403919216 10.097980403919216 10.097980403919216 10.097980403919216 10.097980403919216 10.097980403919216 10.097980403919216 10.097980403919216 10.097980403919216 10.097980403919216 10.097980403919216 10.097980403919216 10.097980403919216 10.097980403919216 10.097980403919216 10.097980403919216 10.097980403919216 10.097980403919216 10.097980403919216 10.097980403919216 10.097980403919216 10.097980403919216 10.097980403919216 10.097980403919216 10.097980403919216 10.097980403919216 10.097980403919216 10.097980403919216 10.097980403919216 10.097980403919216 10.097980403919216 10.097980403919216 10.097980403919216 10.097980403919216 10.097980403919216 10.097980403919216 10.097980403919216 10.097980403919216 10.097980403919216 10.097980403919216 10.097980403919216 10.097980403919216 10.097980403919216 10.097980403919216 10.097980403919216 10.097980403919216 10.097980403919216 10.097980403919216 10.097980403919216 10.097980403919216 10.097980403919216 10.097980403919216 10.097980403919216 10.097980403919216 10.097980403919216 10.097980403919216 10.097980403919216 10.097980403919216 10.097980403919216 10.097980403919216 10.097980403919216 10.097980403919216 10.097980403919216 10.097980403919216 10.097980403919216 10.097980403919216 10.097980403919216 10.097980403919216 10.097980403919216 10.097980403919216 10.097980403919216 10.097980403919216 10.097980403919216 10.097980403919216 10.097980403919216 10.097980403919216 10.097980403919216 10.097980403919216 10.097980403919216 10.097980403919216 10.097980403919216 10.097980403919216 10.097980403919216 10.097980403919216 10.097980403919216 10.097980403919216 10.097980403919216 10.097980403919216 10.097980403919216 10.097980403919216 10.097980403919216 10.097980403919216 10.097980403919216 10.097980403919216 10.097980403919216 10.097980403919216 10.097980403919216 10.097980403919216 10.097980403919216 10.097980403919216 10.097980403919216 10.097980403919216 10.097980403919216 10.097980403919216 10.097980403919216 10.097980403919216 10.097980403919216 10.097980403919216 10.097980403919216 10.097980403919216 10.097980403919216 10.097980403919216 10.097980403919216 10.097980403919216 10.097980403919216 10.097980403919216 10.097980403919216 10.097980403919216 10.097980403919216 10.097980403919216 10.097980403919216 10.097980403919216 10.097980403919216 10.097980403919216 10.097980403919216 10.097980403919216 10.097980403919216 10.097980403919216
10.097980403919216 10.06151731485102 9.866106415596118 9.98786663286801 10.085974957986892 10.097980403919216 10.097980403919216 10.097980403919216 10.097980403919216 10.097980403919216 10.097980403919216 10.097980403919216 10.097980403919216 10.097980403919216 10.097980403919216 10.097980403919216 10.097980403919216 10.097980403919216 10.097980403919216 10.097980403919216 10.097980403919216 10.097980403919216 10.097980403919216 10.097980403919216 10.097980403919216 10.097980403919216 10.097980403919216 10.097980403919216 10.097980403919216 10.097980403919216 10.097980403919216 10.097980403919216 10.097980403919216 10.097980403919216 10.097980403919216 10.097980403919216 10.097980403919216 10.097980403919216 10.097980403919216 10.097980403919216 10.097980403919216 10.097980403919216 10.097980403919216 10.097980403919216 10.097980403919216 10.097980403919216 10.097980403919216 10.097980403919216 10.097980403919216 10.097980403919216 10.097980403919216 10.097980403919216 10.097980403919216 10.097980403919216 10.097980403919216 10.097980403919216 10.097980403919216 10.097980403919216 10.097980403919216 10.097980403919216 10.097980403919216 10.097980403919216 10.097980403919216 10.097980403919216 10.097980403919216 10.097980403919216 10.097980403919216 10.097980403919216 10.097980403919216 10.097980403919216 10.097980403919216 10.097980403919216 10.097980403919216 10.097980403919216 10.097980403919216 10.097980403919216 10.097980403919216 10.097980403919216 10.097980403919216 10.097980403919216 10.097980403919216 10.097980403919216 10.097980403919216 10.097980403919216 10.097980403919216 10.097980403919216 10.097980403919216 10.097980403919216 10.097980403919216 10.097980403919216 10.097980403919216 10.097980403919216 10.097980403919216 10.097980403919216 10.097980403919216 10.097980403919216 10.097980403919216 10.097980403919216 10.097980403919216 10.097980403919216 10.097980403919216 10.097980403919216 10.097980403919216 10.097980403919216 10.097980403919216 10.097980403919216 10.097980403919216 10.097980403919216 10.097980403919216 10.097980403919216 10.097980403919216 10.097980403919216 10.097980403919216 10.097980403919216 10.097980403919216 10.097980403919216 10.097980403919216 10.097980403919216 10.097980403919216 10.097980403919216 10.097980403919216 10.097980403919216 10.097980403919216 10.097980403919216 10.097980403919216 10.097980403919216 10.097980403919216 10.097980403919216 10.097980403919216 10.097980403919216 10.097980403919216 10.097980403919216
9.941984515213056 9.866579561086525 9.76727769585636 9.736704311945848 9.945916501573464 10.097980403919216 10.097980403919216 10.097980403919216 10.097980403919216 10.097980403919216 10.097980403919216 10.097980403919216 10.097980403919216 10.097980403919216 10.097980403919216 10.097980403919216 10.097980403919216 10.097980403919216 10.097980403919216 10.097980403919216 10.097980403919216 10.097980403919216 10.097980403919216 10.097980403919216 10.097980403919216 10.097980403919216 10.097980403919216 10.097980403919216 10.097980403919216 10.097980403919216 10.097980403919216 10.097980403919216 10.097980403919216 10.097980403919216 10.097980403919216 10.097980403919216 10.097980403919216 10.097980403919216 10.097980403919216 10.097980403919216 10.097980403919216 10.097980403919216 10.097980403919216 10.097980403919216 10.097980403919216 10.097980403919216 10.097980403919216 10.097980403919216 10.097980403919216 10.097980403919216 10.097980403919216 10.097980403919216 10.097980403919216 10.097980403919216 10.097980403919216 10.097980403919216 10.097980403919216 10.097980403919216 10.097980403919216 10.097980403919216 10.097980403919216 10.097980403919216 10.097980403919216 10.097980403919216 10.097980403919216 10.097980403919216 10.097980403919216 10.097980403919216 10.097980403919216 10.097980403919216 10.097980403919216 10.097980403919216 10.097980403919216 10.097980403919216 10.097980403919216 10.097980403919216 10.097980403919216 10.097980403919216 10.097980403919216 10.097980403919216 10.097980403919216 10.097980403919216 10.097980403919216 10.097980403919216 10.097980403919216 10.097980403919216 10.097980403919216 10.097980403919216 10.097980403919216 10.097980403919216 10.097980403919216 10.097980403919216 10.097980403919216 10.097980403919216 10.097980403919216 10.097980403919216 10.097980403919216 10.097980403919216 10.097980403919216 10.097980403919216 10.097980403919216 10.097980403919216 10.097980403919216 10.097980403919216 10.097980403919216 10.097980403919216 10.097980403919216 10.097980403919216 10.097980403919216 10.097980403919216 10.097980403919216 10.097980403919216 10.097980403919216 10.097980403919216 10.097980403919216 10.097980403919216 10.097980403919216 10.097980403919216 10.097980403919216 10.097980403919216 10.097980403919216 10.097980403919216 10.097980403919216 10.097980403919216 10.097980403919216 10.097980403919216 10.097980403919216 10.097980403919216 10.097980403919216 10.097980403919216 10.097980403919216 10.097980403919216
10.054436307806085 9.979745030459116 9.627612457682469 9.783730021425203 10.05276327284315 10.097980403919216 10.097980403919216 10.097980403919216 10.097980403919216 10.097980403919216 10.094047420543713 10.097980403919216 10.097980403919216 10.097980403919216 10.097980403919216 10.097980403919216 10.097980403919216 10.097980403919216 10.097980403919216 10.097980403919216 10.097980403919216 10.097980403919216 10.097980403919216 10.097980403919216 10.097980403919216 10.097980403919216 10.097980403919216 10.097980403919216 10.097980403919216 10.097980403919216 10.097980403919216 10.097980403919216 10.097980403919216 10.097980403919216 10.097980403919216 10.097980403919216 10.097980403919216 10.097980403919216 10.097980403919216 10.097980403919216 10.097980403919216 10.097980403919216 10.097980403919216 10.097980403919216 10.097980403919216 10.097980403919216 10.097980403919216 10.097980403919216 10.097980403919216 10.097980403919216 10.097980403919216 10.097980403919216 10.097980403919216 10.097980403919216 10.097980403919216 10.097980403919216 10.097980403919216 10.097980403919216 10.097980403919216 10.097980403919216 10.097980403919216 10.097980403919216 10.097980403919216 10.097980403919216 10.097980403919216 10.097980403919216 10.097980403919216 10.097980403919216 10.097980403919216 10.097980403919216 10.097980403919216 10.097980403919216 10.097980403919216 10.097980403919216 10.097980403919216 10.097980403919216 10.097980403919216 10.097980403919216 10.097980403919216 10.097980403919216 10.097980403919216 10.097980403919216 10.097980403919216 10.097980403919216 10.097980403919216 10.097980403919216 10.097980403919216 10.097980403919216 10.097980403919216 10.097980403919216 10.097980403919216 10.097980403919216 10.097980403919216 10.097980403919216 10.097980403919216 10.097980403919216 10.097980403919216 10.097980403919216 10.097980403919216 10.097980403919216 10.097980403919216 10.097980403919216 10.097980403919216 10.097980403919216 10.097980403919216 10.097980403919216 10.097980403919216 10.097980403919216 10.097980403919216 10.097980403919216 10.097980403919216 10.097980403919216 10.097980403919216 10.097980403919216 10.097980403919216 10.097980403919216 10.097980403919216 10.097980403919216 10.097980403919216 10.097980403919216 10.097980403919216 10.097980403919216 10.097980403919216 10.097980403919216 10.097980403919216 10.097980403919216 10.097980403919216 10.097980403919216 10.097980403919216 10.097980403919216 10.097980403919216 10.097980403919216
9.803905584416968 9.626348043439098 9.380244677771103 9.68931680832318 9.979998621360332 10.097980403919216 10.097980403919216 10.097980403919216 10.097980403919216 10.097980403919216 10.074278202960487 10.097980403919216 10.097980403919216 10.097980403919216 10.097980403919216 10.097980403919216 10.097980403919216 10.097980403919216 10.097980403919216 10.097980403919216 10.097980403919216 10.097980403919216 10.097980403919216 10.097980403919216 10.097980403919216 10.097980403919216 10.097980403919216 10.097980403919216 10.097980403919216 10.097980403919216 10.097980403919216 10.097980403919216 10.097980403919216 10.097980403919216 10.097980403919216 10.097980403919216 10.097980403919216 10.097980403919216 10.097980403919216 10.097980403919216 10.097980403919216 10.097980403919216 10.097980403919216 10.097980403919216 10.097980403919216 10.097980403919216 10.097980403919216 10.097980403919216 10.097980403919216 10.097980403919216 10.097980403919216 10.097980403919216 10.097980403919216 10.097980403919216 10.097980403919216 10.097980403919216 10.097980403919216 10.097980403919216 10.097980403919216 10.097980403919216 10.097980403919216 10.097980403919216 10.097980403919216 10.097980403919216 10.097980403919216 10.097980403919216 10.097980403919216 10.097980403919216 10.097980403919216 10.097980403919216 10.097980403919216 10.097980403919216 10.097980403919216 10.097980403919216 10.097980403919216 10.097980403919216 10.097980403919216 10.097980403919216 10.097980403919216 10.097980403919216 10.097980403919216 10.097980403919216 10.097980403919216 10.097980403919216 10.097980403919216 10.097980403919216 10.097980403919216 10.097980403919216 10.097980403919216 10.097980403919216 10.097980403919216 10.097980403919216 10.097980403919216 10.097980403919216 10.097980403919216 10.097980403919216 10.097980403919216 10.097980403919216 10.097980403919216 10.097980403919216 10.097980403919216 10.097980403919216 10.097980403919216 10.097980403919216 10.097980403919216 10.097980403919216 10.097980403919216 10.097980403919216 10.097980403919216 10.097980403919216 10.097980403919216 10.097980403919216 10.097980403919216 10.097980403919216 10.097980403919216 10.097980403919216 10.097980403919216 10.097980403919216 10.097980403919216 10.097980403919216 10.097980403919216 10.097980403919216 10.097980403919216 10.097980403919216 10.097980403919216 10.097980403919216 10.097980403919216 10.097980403919216 10.097980403919216 10.097980403919216 10.097980403919216 10.097980403919216
9.7624302420987 9.190870104833696 9.491328882990613 9.53588118006858 9.594081907215982 10.094132859006908 10.097980403919216 10.097980403919216 10.094762016055055 10.097980403919216 10.097980403919216 10.097980403919216 10.097980403919216 10.097980403919216 10.097980403919216 10.097980403919216 10.097980403919216 10.097980403919216 10.097980403919216 10.097980403919216 10.097980403919216 10.097980403919216 10.097980403919216 10.097980403919216 10.097980403919216 10.097980403919216 10.097980403919216 10.097980403919216 10.097980403919216 10.097980403919216 10.097980403919216 10.097980403919216 10.097980403919216 10.097980403919216 10.097980403919216 10.097980403919216 10.097980403919216 10.097980403919216 10.097980403919216 10.097980403919216 10.097980403919216 10.097980403919216 10.097980403919216 10.097980403919216 10.097980403919216 10.097980403919216 10.097980403919216 10.097980403919216 10.097980403919216 10.097980403919216 10.097980403919216 10.097980403919216 10.097980403919216 10.097980403919216 10.097980403919216 10.097980403919216 10.097980403919216 10.097980403919216 10.097980403919216 10.097980403919216 10.097980403919216 10.097980403919216 10.097980403919216 10.097980403919216 10.097980403919216 10.097980403919216 10.097980403919216 10.097980403919216 10.097980403919216 10.097980403919216 10.097980403919216 10.097980403919216 10.097980403919216 10.097980403919216 10.097980403919216 10.097980403919216 10.097980403919216 10.097980403919216 10.097980403919216 10.097980403919216 10.097980403919216 10.097980403919216 10.097980403919216 10.097980403919216 10.097980403919216 10.097980403919216 10.097980403919216 10.097980403919216 10.097980403919216 10.097980403919216 10.097980403919216 10.097980403919216 10.097980403919216 10.097980403919216 10.097980403919216 10.097980403919216 10.097980403919216 10.097980403919216 10.097980403919216 10.097980403919216 10.097980403919216 10.097980403919216 10.097980403919216 10.097980403919216 10.097980403919216 10.097980403919216 10.097980403919216 10.097980403919216 10.097980403919216 10.097980403919216 10.097980403919216 10.097980403919216 10.097980403919216 10.097980403919216 10.097980403919216 10.097980403919216 10.097980403919216 10.097980403919216 10.097980403919216 10.097980403919216 10.097980403919216 10.097980403919216 10.097980403919216 10.097980403919216 10.097980403919216 10.097980403919216 10.097980403919216 10.097980403919216 10.097980403919216 10.097980403919216 10.097980403919216 10.097980403919216
9.434170130639757 9.20348730675815 9.595000345189233 9.836728071736733 10.007511713951025 10.097980403919216 10.097980403919216 10.097980403919216 10.097980403919216 10.094913052467787 10.071395489100425 10.097980403919216 10.097980403919216 10.097980403919216 10.097980403919216 10.097980403919216 10.097980403919216 10.097980403919216 10.097980403919216 10.097980403919216 10.097980403919216 10.097980403919216 10.097980403919216 10.097980403919216 10.097980403919216 10.097980403919216 10.097980403919216 10.097980403919216 10.097980403919216 10.097980403919216 10.097980403919216 10.097980403919216 10.097980403919216 10.097980403919216 10.097980403919216 10.097980403919216 10.097980403919216 10.097980403919216 10.097980403919216 10.097980403919216 10.097980403919216 10.097980403919216 10.097980403919216 10.097980403919216 10.097980403919216 10.097980403919216 10.097980403919216 10.097980403919216 10.097980403919216 10.097980403919216 10.097980403919216 10.097980403919216 10.097980403919216 10.097980403919216 10.097980403919216 10.097980403919216 10.097980403919216 10.097980403919216 10.097980403919216 10.097980403919216 10.097980403919216 10.097980403919216 10.097980403919216 10.097980403919216 10.097980403919216 10.097980403919216 10.097980403919216 10.097980403919216 10.097980403919216 10.097980403919216 10.097980403919216 10.097980403919216 10.097980403919216 10.097980403919216 10.097980403919216 10.097980403919216 10.097980403919216 10.097980403919216 10.097980403919216 10.097980403919216 10.097980403919216 10.097980403919216 10.097980403919216 10.097980403919216 10.097980403919216 10.097980403919216 10.097980403919216 10.097980403919216 10.097980403919216 10.097980403919216 10.097980403919216 10.097980403919216 10.097980403919216 10.097980403919216 10.097980403919216 10.097980403919216 10.097980403919216 10.097980403919216 10.097980403919216 10.097980403919216 10.097980403919216 10.097980403919216 10.097980403919216 10.097980403919216 10.097980403919216 10.097980403919216 10.097980403919216 10.097980403919216 10.097980403919216 10.097980403919216 10.097980403919216 10.097980403919216 10.097980403919216 10.097980403919216 10.097980403919216 10.097980403919216 10.097980403919216 10.097980403919216 10.097980403919216 10.097980403919216 10.097980403919216 10.097980403919216 10.097980403919216 10.097980403919216 10.097980403919216 10.097980403919216 10.097980403919216 10.097980403919216 10.097980403919216 10.097980403919216 10.097980403919216 10.097980403919216
9.972499133390595 9.900701974352604 10.042552138566624 10.097980403919216 10.097980403919216 10.097980403919216 10.097980403919216 10.097980403919216 10.049550939118221 9.99184925591843 9.758474615226918 10.076276468956577 10.096712809708018 10.042953131961553 10.097980403919216 10.097980403919216 10.097980403919216 10.097980403919216 10.097980403919216 10.097980403919216 10.097980403919216 10.097980403919216 10.097980403919216 10.097980403919216 10.097980403919216 10.097980403919216 10.097980403919216 10.097980403919216 10.097980403919216 10.097980403919216 10.097980403919216 10.097980403919216 10.097980403919216 10.097980403919216 10.097980403919216 10.097980403919216 10.097980403919216 10.097980403919216 10.097980403919216 10.097980403919216 10.097980403919216 10.097980403919216 10.097980403919216 10.097980403919216 10.097980403919216 10.097980403919216 10.097980403919216 10.097980403919216 10.097980403919216 10.097980403919216 10.097980403919216 10.097980403919216 10.097980403919216 10.097980403919216 10.097980403919216 10.097980403919216 10.097980403919216 10.097980403919216 10.097980403919216 10.097980403919216 10.097980403919216 10.097980403919216 10.097980403919216 10.097980403919216 10.097980403919216 10.097980403919216 10.097980403919216 10.097980403919216 10.097980403919216 10.097980403919216 10.097980403919216 10.097980403919216 10.097980403919216 10.097980403919216 10.097980403919216 10.097980403919216 10.097980403919216 10.097980403919216 10.097980403919216 10.097980403919216 10.097980403919216 10.097980403919216 10.097980403919216 10.097980403919216 10.097980403919216 10.097980403919216 10.097980403919216 10.097980403919216 10.097980403919216 10.097980403919216 10.097980403919216 10.097980403919216 10.097980403919216 10.097980403919216 10.097980403919216 10.097980403919216 10.097980403919216 10.097980403919216 10.097980403919216 10.097980403919216 10.097980403919216 10.097980403919216 10.097980403919216 10.097980403919216 10.097980403919216 10.097980403919216 10.097980403919216 10.097980403919216 10.097980403919216 10.097980403919216 10.097980403919216 10.097980403919216 10.097980403919216 10.097980403919216 10.097980403919216 10.097980403919216 10.097980403919216 10.097980403919216 10.097980403919216 10.097980403919216 10.097980403919216 10.097980403919216 10.097980403919216 10.097980403919216 10.097980403919216 10.097980403919216 10.097980403919216 10.097980403919216 10.097980403919216 10.097980403919216 10.097980403919216 10.097980403919216
10.097980403919216 9.998394336218878 10.097980403919216 10.097980403919216 10.097980403919216 10.097980403919216 10.097980403919216 10.097980403919216 10.09528739159801 10.086285186178442 10.0479110437752 10.097980403919216 10.097980403919216 10.084518615640837 10.097980403919216 10.097980403919216 10.097980403919216 10.097980403919216 10.097980403919216 10.097980403919216 10.097980403919216 10.097980403919216 10.097980403919216 10.097980403919216 10.097980403919216 10.097980403919216 10.097980403919216 10.097980403919216 10.097980403919216 10.097980403919216 10.097980403919216 10.097980403919216 10.097980403919216 10.097980403919216 10.097980403919216 10.097980403919216 10.097980403919216 10.097980403919216 10.097980403919216 10.097980403919216 10.097980403919216 10.097980403919216 10.097980403919216 10.097980403919216 10.097980403919216 10.097980403919216 10.097980403919216 10.097980403919216 10.097980403919216 10.097980403919216 10.097980403919216 10.097980403919216 10.097980403919216 10.097980403919216 10.097980403919216 10.097980403919216 10.097980403919216 10.097980403919216 10.097980403919216 10.097980403919216 10.097980403919216 10.097980403919216 10.097980403919216 10.097980403919216 10.097980403919216 10.097980403919216 10.097980403919216 10.097980403919216 10.097980403919216 10.097980403919216 10.097980403919216 10.097980403919216 10.097980403919216 10.097980403919216 10.097980403919216 10.097980403919216 10.097980403919216 10.097980403919216 10.097980403919216 10.097980403919216 10.097980403919216 10.097980403919216 10.097980403919216 10.097980403919216 10.097980403919216 10.097980403919216 10.097980403919216 10.097980403919216 10.097980403919216 10.097980403919216 10.097980403919216 10.097980403919216 10.097980403919216 10.097980403919216 10.097980403919216 10.097980403919216 10.097980403919216 10.097980403919216 10.097980403919216 10.097980403919216 10.097980403919216 10.097980403919216 10.097980403919216 10.097980403919216 10.097980403919216 10.097980403919216 10.097980403919216 10.097980403919216 10.097980403919216 10.097980403919216 10.097980403919216 10.097980403919216 10.097980403919216 10.097980403919216 10.097980403919216 10.097980403919216 10.097980403919216 10.097980403919216 10.097980403919216 10.097980403919216 10.097980403919216 10.097980403919216 10.097980403919216 10.097980403919216 10.097980403919216 10.097980403919216 10.097980403919216 10.097980403919216 10.097980403919216 10.097980403919216 10.097980403919216 10.097980403919216
9.980488237777914 9.62467650468882 10.034398377286161 9.875580013685006 9.986607108197479 10.097980403919216 10.083418635475113 10.09492670473525 10.032316917157825 10.084591165090897 10.078587662159114 10.097980403919216 10.097980403919216 10.097980403919216 10.097980403919216 10.097980403919216 10.097980403919216 10.097980403919216 10.097980403919216 10.097980403919216 10.097980403919216 10.097980403919216 10.097980403919216 10.097980403919216 10.097980403919216 10.097980403919216 10.097980403919216 10.097980403919216 10.097980403919216 10.097980403919216 10.097980403919216 10.097980403919216 10.097980403919216 10.097980403919216 10.097980403919216 10.097980403919216 10.097980403919216 10.097980403919216 10.097980403919216 10.097980403919216 10.097980403919216 10.097980403919216 10.097980403919216 10.097980403919216 10.097980403919216 10.097980403919216 10.097980403919216 10.097980403919216 10.097980403919216 10.097980403919216 10.097980403919216 10.097980403919216 10.097980403919216 10.097980403919216 10.097980403919216 10.097980403919216 10.097980403919216 10.097980403919216 10.097980403919216 10.097980403919216 10.097980403919216 10.097980403919216 10.097980403919216 10.097980403919216 10.097980403919216 10.097980403919216 10.097980403919216 10.097980403919216 10.097980403919216 10.097980403919216 10.097980403919216 10.097980403919216 10.097980403919216 10.097980403919216 10.097980403919216 10.097980403919216 10.097980403919216 10.097980403919216 10.097980403919216 10.097980403919216 10.097980403919216 10.097980403919216 10.097980403919216 10.097980403919216 10.097980403919216 10.097980403919216 10.097980403919216 10.097980403919216 10.097980403919216 10.097980403919216 10.097980403919216 10.097980403919216 10.097980403919216 10.097980403919216 10.097980403919216 10.097980403919216 10.097980403919216 10.097980403919216 10.097980403919216 10.097980403919216 10.097980403919216 10.097980403919216 10.097980403919216 10.097980403919216 10.097980403919216 10.097980403919216 10.097980403919216 10.097980403919216 10.097980403919216 10.097980403919216 10.097980403919216 10.097980403919216 10.097980403919216 10.097980403919216 10.097980403919216 10.097980403919216 10.097980403919216 10.097980403919216 10.097980403919216 10.097980403919216 10.097980403919216 10.097980403919216 10.097980403919216 10.097980403919216 10.097980403919216 10.097980403919216 10.097980403919216 10.097980403919216 10.097980403919216 10.097980403919216 10.097980403919216 10.097980403919216
10.097980403919216 10.097980403919216 10.097980403919216 10.097400602129346 10.070927125328668 10.097980403919216 10.097980403919216 9.935826104314057 9.452870742843976 9.687978604960822 9.765418438084838 10.095105437361887 10.097980403919216 9.886416205380145 9.978286657272763 10.097980403919216 10.097980403919216 10.097980403919216 10.097980403919216 10.097980403919216 10.097980403919216 10.097980403919216 10.097980403919216 10.097980403919216 10.097980403919216 10.097980403919216 10.097980403919216 10.097980403919216 10.097980403919216 10.097980403919216 10.097980403919216 10.097980403919216 10.097980403919216 10.097980403919216 10.097980403919216 10.097980403919216 10.097980403919216 10.097980403919216 10.097980403919216 10.097980403919216 10.097980403919216 10.097980403919216 10.097980403919216 10.097980403919216 10.097980403919216 10.097980403919216 10.097980403919216 10.097980403919216 10.097980403919216 10.097980403919216 10.097980403919216 10.097980403919216 10.097980403919216 10.097980403919216 10.097980403919216 10.097980403919216 10.097980403919216 10.097980403919216 10.097980403919216 10.097980403919216 10.097980403919216 10.097980403919216 10.097980403919216 10.097980403919216 10.097980403919216 10.097980403919216 10.097980403919216 10.097980403919216 10.097980403919216 10.097980403919216 10.097980403919216 10.097980403919216 10.097980403919216 10.097980403919216 10.097980403919216 10.097980403919216 10.097980403919216 10.097980403919216 10.097980403919216 10.097980403919216 10.097980403919216 10.097980403919216 10.097980403919216 10.097980403919216 10.097980403919216 10.097980403919216 10.097980403919216 10.097980403919216 10.097980403919216 10.097980403919216 10.097980403919216 10.097980403919216 10.097980403919216 10.097980403919216 10.097980403919216 10.097980403919216 10.097980403919216 10.097980403919216 10.097980403919216 10.097980403919216 10.097980403919216 10.097980403919216 10.097980403919216 10.097980403919216 10.097980403919216 10.097980403919216 10.097980403919216 10.097980403919216 10.097980403919216 10.097980403919216 10.097980403919216 10.097980403919216 10.097980403919216 10.097980403919216 10.097980403919216 10.097980403919216 10.097980403919216 10.097980403919216 10.097980403919216 10.097980403919216 10.097980403919216 10.097980403919216 10.097980403919216 10.097980403919216 10.097980403919216 10.097980403919216 10.097980403919216 10.097980403919216 10.097980403919216 10.097980403919216 10.097980403919216 10.097980403919216
10.097980403919216 10.097980403919216 10.097980403919216 10.097980403919216 10.097980403919216 10.097980403919216 10.097980403919216 10.0642891405526 9.763644070820689 9.920803267665077 9.8297178438772 10.083700728525267 10.083144400652332 9.573192047468696 9.860946849670952 10.097980403919216 10.089813909160007 10.009767565220963 10.097980403919216 10.097980403919216 10.097980403919216 10.097980403919216 10.097980403919216 10.097980403919216 10.097980403919216 10.097980403919216 10.097980403919216 10.097980403919216 10.097980403919216 10.097980403919216 10.097980403919216 10.097980403919216 10.097980403919216 10.097980403919216 10.097980403919216 10.097980403919216 10.097980403919216 10.097980403919216 10.097980403919216 10.097980403919216 10.097980403919216 10.097980403919216 10.097980403919216 10.097980403919216 10.097980403919216 10.097980403919216 10.097980403919216 10.097980403919216 10.097980403919216 10.097980403919216 10.097980403919216 10.097980403919216 10.097980403919216 10.097980403919216 10.097980403919216 10.097980403919216 10.097980403919216 10.097980403919216 10.097980403919216 10.097980403919216 10.097980403919216 10.097980403919216 10.097980403919216 10.097980403919216 10.097980403919216 10.097980403919216 10.097980403919216 10.097980403919216 10.097980403919216 10.097980403919216 10.097980403919216 10.097980403919216 10.097980403919216 10.097980403919216 10.097980403919216 10.097980403919216 10.097980403919216 10.097980403919216 10.097980403919216 10.097980403919216 10.097980403919216 10.097980403919216 10.097980403919216 10.097980403919216 10.097980403919216 10.097980403919216 10.097980403919216 10.097980403919216 10.097980403919216 10.097980403919216 10.097980403919216 10.097980403919216 10.097980403919216 10.097980403919216 10.097980403919216 10.097980403919216 10.097980403919216 10.097980403919216 10.097980403919216 10.097980403919216 10.097980403919216 10.097980403919216 10.097980403919216 10.097980403919216 10.097980403919216 10.097980403919216 10.097980403919216 10.097980403919216 10.097980403919216 10.097980403919216 10.097980403919216 10.097980403919216 10.097980403919216 10.097980403919216 10.097980403919216 10.097980403919216 10.097980403919216 10.097980403919216 10.097980403919216 10.097980403919216 10.097980403919216 10.097980403919216 10.097980403919216 10.097980403919216 10.097980403919216 10.097980403919216 10.097980403919216 10.097980403919216 10.097980403919216 10.097980403919216 10.097980403919216 10.097980403919216
10.036900340291394 10.09494014786138 10.087587187108628 10.03059676429249 10.079243134082926 10.097980403919216 10.095557557112691 10.093285532771555 9.749674392529217 9.825096542500932 10.01860062087934 10.097980403919216 10.097980403919216 9.931418589281371 10.095826436225147 10.097980403919216 10.097980403919216 10.097980403919216 10.097980403919216 10.097980403919216 10.097980403919216 10.097980403919216 10.097980403919216 10.097980403919216 10.097980403919216 10.097980403919216 10.097980403919216 10.097980403919216 10.097980403919216 10.097980403919216 10.097980403919216 10.097980403919216 10.097980403919216 10.097980403919216 10.097980403919216 10.097980403919216 10.097980403919216 10.097980403919216 10.097980403919216 10.097980403919216 10.097980403919216 10.097980403919216 10.097980403919216 10.097980403919216 10.097980403919216 10.097980403919216 10.097980403919216 10.097980403919216 10.097980403919216 10.097980403919216 10.097980403919216 10.097980403919216 10.097980403919216 10.097980403919216 10.097980403919216 10.097980403919216 10.097980403919216 10.097980403919216 10.097980403919216 10.097980403919216 10.097980403919216 10.097980403919216 10.097980403919216 10.097980403919216 10.097980403919216 10.097980403919216 10.097980403919216 10.097980403919216 10.097980403919216 10.097980403919216 10.097980403919216 10.097980403919216 10.097980403919216 10.097980403919216 10.097980403919216 10.097980403919216 10.097980403919216 10.097980403919216 10.097980403919216 10.097980403919216 10.097980403919216 10.097980403919216 10.097980403919216 10.097980403919216 10.097980403919216 10.097980403919216 10.097980403919216 10.097980403919216 10.097980403919216 10.097980403919216 10.097980403919216 10.097980403919216 10.097980403919216 10.097980403919216 10.097980403919216 10.097980403919216 10.097980403919216 10.097980403919216 10.097980403919216 10.097980403919216 10.097980403919216 10.097980403919216 10.097980403919216 10.097980403919216 10.097980403919216 10.097980403919216 10.097980403919216 10.097980403919216 10.097980403919216 10.097980403919216 10.097980403919216 10.097980403919216 10.097980403919216 10.097980403919216 10.097980403919216 10.097980403919216 10.097980403919216 10.097980403919216 10.097980403919216 10.097980403919216 10.097980403919216 10.097980403919216 10.097980403919216 10.097980403919216 10.097980403919216 10.097980403919216 10.097980403919216 10.097980403919216 10.097980403919216 10.097980403919216 10.097980403919216 10.097980403919216
9.847462851623327 9.425487367140157 9.764496432423156 8.541703085227988 8.540500604886207 10.021299472523024 9.765799527178919 9.254488441010864 7.933405694054302 9.241124670526538 9.993824479737732 10.097980403919216 10.097980403919216 10.071795624581187 10.044587250038642 10.097980403919216 10.097980403919216 10.063370632402787 10.097980403919216 10.097980403919216 10.097980403919216 10.097980403919216 10.097980403919216 10.097980403919216 10.097980403919216 10.097980403919216 10.097980403919216 10.097980403919216 10.097980403919216 10.097980403919216 10.097980403919216 10.097980403919216 10.097980403919216 10.097980403919216 10.097980403919216 10.097980403919216 10.097980403919216 10.097980403919216 10.097980403919216 10.097980403919216 10.097980403919216 10.097980403919216 10.097980403919216 10.097980403919216 10.097980403919216 10.097980403919216 10.097980403919216 10.097980403919216 10.097980403919216 10.097980403919216 10.097980403919216 10.097980403919216 10.097980403919216 10.097980403919216 10.097980403919216 10.097980403919216 10.097980403919216 10.097980403919216 10.097980403919216 10.097980403919216 10.097980403919216 10.097980403919216 10.097980403919216 10.097980403919216 10.097980403919216 10.097980403919216 10.097980403919216 10.097980403919216 10.097980403919216 10.097980403919216 10.097980403919216 10.097980403919216 10.097980403919216 10.097980403919216 10.097980403919216 10.097980403919216 10.097980403919216 10.097980403919216 10.097980403919216 10.097980403919216 10.097980403919216 10.097980403919216 10.097980403919216 10.097980403919216 10.097980403919216 10.097980403919216 10.097980403919216 10.097980403919216 10.097980403919216 10.097980403919216 10.097980403919216 10.097980403919216 10.097980403919216 10.097980403919216 10.097980403919216 10.097980403919216 10.097980403919216 10.097980403919216 10.097980403919216 10.097980403919216 10.097980403919216 10.097980403919216 10.097980403919216 10.097980403919216 10.097980403919216 10.097980403919216 10.097980403919216 10.097980403919216 10.097980403919216 10.097980403919216 10.097980403919216 10.097980403919216 10.097980403919216 10.097980403919216 10.097980403919216 10.097980403919216 10.097980403919216 10.097980403919216 10.097980403919216 10.097980403919216 10.097980403919216 10.097980403919216 10.097980403919216 10.097980403919216 10.097980403919216 10.097980403919216 10.097980403919216 10.097980403919216 10.097980403919216 10.097980403919216 10.097980403919216 10.097980403919216
10.087367049168648 9.984083900726397 10.043375007399039 9.264715736656834 9.03805607062821 10.0601457720479 9.974903126974977 8.75597936478995 6.861979802620422 8.325524837320058 9.464254484636372 10.073331632747701 10.089635252592135 7.548127687150833 7.272922006959564 10.059433446708976 9.252599378698983 6.649567055285205 9.74378366086705 10.097980403919216 10.055808836423855 10.090654781532313 10.097980403919216 10.097980403919216 10.097980403919216 10.097980403919216 10.097980403919216 10.097980403919216 10.097980403919216 10.097980403919216 10.097980403919216 10.097980403919216 10.097980403919216 10.097980403919216 10.097980403919216 10.097980403919216 10.097980403919216 10.097980403919216 10.097980403919216 10.097980403919216 10.097980403919216 10.097980403919216 10.097980403919216 10.097980403919216 10.097980403919216 10.097980403919216 10.097980403919216 10.097980403919216 10.097980403919216 10.097980403919216 10.097980403919216 10.097980403919216 10.097980403919216 10.097980403919216 10.097980403919216 10.097980403919216 10.097980403919216 10.097980403919216 10.097980403919216 10.097980403919216 10.097980403919216 10.097980403919216 10.097980403919216 10.097980403919216 10.097980403919216 10.097980403919216 10.097980403919216 10.097980403919216 10.097980403919216 10.097980403919216 10.097980403919216 10.097980403919216 10.097980403919216 10.097980403919216 10.097980403919216 10.097980403919216 10.097980403919216 10.097980403919216 10.097980403919216 10.097980403919216 10.097980403919216 10.097980403919216 10.097980403919216 10.097980403919216 10.097980403919216 10.097980403919216 10.097980403919216 10.097980403919216 10.097980403919216 10.097980403919216 10.097980403919216 10.097980403919216 10.097980403919216 10.097980403919216 10.097980403919216 10.097980403919216 10.097980403919216 10.097980403919216 10.097980403919216 10.097980403919216 10.097980403919216 10.097980403919216 10.097980403919216 10.097980403919216 10.097980403919216 10.097980403919216 10.097980403919216 10.097980403919216 10.097980403919216 10.097980403919216 10.097980403919216 10.097980403919216 10.097980403919216 10.097980403919216 10.097980403919216 10.097980403919216 10.097980403919216 10.097980403919216 10.097980403919216 10.097980403919216 10.097980403919216 10.097980403919216 10.097980403919216 10.097980403919216 10.097980403919216 10.097980403919216 10.097980403919216 10.097980403919216 10.097980403919216 10.097980403919216 10.097980403919216 10.097980403919216
10.06450013016176 10.079576700183662 10.097980403919216 10.060074953115187 10.06743564421597 10.097980403919216 10.097980403919216 10.079511540785674 9.84456859846845 10.074380823328504 10.075416637278165 10.097980403919216 10.097980403919216 9.642497580796542 10.014506570891323 10.097980403919216 9.992760924747849 7.933097471992314 10.097980403919216 10.097980403919216 9.87960502220146 10.082694045183628 10.097980403919216 10.097980403919216 10.097980403919216 10.097980403919216 10.097980403919216 10.097980403919216 10.097980403919216 10.097980403919216 10.097980403919216 10.097980403919216 10.097980403919216 10.097980403919216 10.097980403919216 10.097980403919216 10.097980403919216 10.097980403919216 10.097980403919216 10.097980403919216 10.097980403919216 10.097980403919216 10.097980403919216 10.097980403919216 10.097980403919216 10.097980403919216 10.097980403919216 10.097980403919216 10.097980403919216 10.097980403919216 10.097980403919216 10.097980403919216 10.097980403919216 10.097980403919216 10.097980403919216 10.097980403919216 10.097980403919216 10.097980403919216 10.097980403919216 10.097980403919216 10.097980403919216 10.097980403919216 10.097980403919216 10.097980403919216 10.097980403919216 10.097980403919216 10.097980403919216 10.097980403919216 10.097980403919216 10.097980403919216 10.097980403919216 10.097980403919216 10.097980403919216 10.097980403919216 10.097980403919216 10.097980403919216 10.097980403919216 10.097980403919216 10.097980403919216 10.097980403919216 10.097980403919216 10.097980403919216 10.097980403919216 10.097980403919216 10.097980403919216 10.097980403919216 10.097980403919216 10.097980403919216 10.097980403919216 10.097980403919216 10.097980403919216 10.097980403919216 10.097980403919216 10.097980403919216 10.097980403919216 10.097980403919216 10.097980403919216 10.097980403919216 10.097980403919216 10.097980403919216 10.097980403919216 10.097980403919216 10.097980403919216 10.097980403919216 10.097980403919216 10.097980403919216 10.097980403919216 10.097980403919216 10.097980403919216 10.097980403919216 10.097980403919216 10.097980403919216 10.097980403919216 10.097980403919216 10.097980403919216 10.097980403919216 10.097980403919216 10.097980403919216 10.097980403919216 10.097980403919216 10.097980403919216 10.097980403919216 10.097980403919216 10.097980403919216 10.097980403919216 10.097980403919216 10.097980403919216 10.097980403919216 10.097980403919216 10.097980403919216 10.097980403919216 10.097980403919216
9.486291608994973 8.872504044108018 9.967594705032319 9.770886325279095 9.392010939011529 10.09339782667459 10.077304951410664 10.058951928245223 9.928118346663407 10.097980403919216 10.097980403919216 10.097980403919216 10.097980403919216 10.097980403919216 10.097980403919216 10.097980403919216 10.097980403919216 10.002561278140854 10.097980403919216 10.097980403919216 10.097980403919216 10.097980403919216 10.097980403919216 10.097980403919216 10.097980403919216 10.097980403919216 10.097980403919216 10.097980403919216 10.097980403919216 10.097980403919216 10.097980403919216 10.097980403919216 10.097980403919216 10.097980403919216 10.097980403919216 10.097980403919216 10.097980403919216 10.097980403919216 10.097980403919216 10.097980403919216 10.097980403919216 10.097980403919216 10.097980403919216 10.097980403919216 10.097980403919216 10.097980403919216 10.097980403919216 10.097980403919216 10.097980403919216 10.097980403919216 10.097980403919216 10.097980403919216 10.097980403919216 10.097980403919216 10.097980403919216 10.097980403919216 10.097980403919216 10.097980403919216 10.097980403919216 10.097980403919216 10.097980403919216 10.097980403919216 10.097980403919216 10.097980403919216 10.097980403919216 10.097980403919216 10.097980403919216 10.097980403919216 10.097980403919216 10.097980403919216 10.097980403919216 10.097980403919216 10.097980403919216 10.097980403919216 10.097980403919216 10.097980403919216 10.097980403919216 10.097980403919216 10.097980403919216 10.097980403919216 10.097980403919216 10.097980403919216 10.097980403919216 10.097980403919216 10.097980403919216 10.097980403919216 10.097980403919216 10.097980403919216 10.097980403919216 10.097980403919216 10.097980403919216 10.097980403919216 10.097980403919216 10.097980403919216 10.097980403919216 10.097980403919216 10.097980403919216 10.097980403919216 10.097980403919216 10.097980403919216 10.097980403919216 10.097980403919216 10.097980403919216 10.097980403919216 10.097980403919216 10.097980403919216 10.097980403919216 10.097980403919216 10.097980403919216 10.097980403919216 10.097980403919216 10.097980403919216 10.097980403919216 10.097980403919216 10.097980403919216 10.097980403919216 10.097980403919216 10.097980403919216 10.097980403919216 10.097980403919216 10.097980403919216 10.097980403919216 10.097980403919216 10.097980403919216 10.097980403919216 10.097980403919216 10.097980403919216 10.097980403919216 10.097980403919216 10.097980403919216 10.097980403919216 10.097980403919216
9.494344186042307 8.526596345139163 9.410693310763998 9.03609894252041 7.685056542354234 9.472682435558358 9.852699223387877 8.961950312031732 9.155069349156381 10.062981439819483 10.097441499854561 10.097980403919216 10.097980403919216 10.097219517368439 9.985042323823665 10.097980403919216 10.097980403919216 8.05963136466764 10.017940963409517 10.097980403919216 10.020122811590802 9.155094300762313 10.097980403919216 10.097980403919216 10.097980403919216 10.097980403919216 10.097980403919216 10.097980403919216 10.097980403919216 10.097980403919216 10.097980403919216 10.097980403919216 10.097980403919216 10.097980403919216 10.097980403919216 10.097980403919216 10.097980403919216 10.097980403919216 10.097980403919216 10.097980403919216 10.097980403919216 10.097980403919216 10.097980403919216 10.097980403919216 10.097980403919216 10.097980403919216 10.097980403919216 10.097980403919216 10.097980403919216 10.097980403919216 10.097980403919216 10.097980403919216 10.097980403919216 10.097980403919216 10.097980403919216 10.097980403919216 10.097980403919216 10.097980403919216 10.097980403919216 10.097980403919216 10.097980403919216 10.097980403919216 10.097980403919216 10.097980403919216 10.097980403919216 10.097980403919216 10.097980403919216 10.097980403919216 10.097980403919216 10.097980403919216 10.097980403919216 10.097980403919216 10.097980403919216 10.097980403919216 10.097980403919216 10.097980403919216 10.097980403919216 10.097980403919216 10.097980403919216 10.097980403919216 10.097980403919216 10.097980403919216 10.097980403919216 10.097980403919216 10.097980403919216 10.097980403919216 10.097980403919216 10.097980403919216 10.097980403919216 10.097980403919216 10.097980403919216 10.097980403919216 10.097980403919216 10.097980403919216 10.097980403919216 10.097980403919216 10.097980403919216 10.097980403919216 10.097980403919216 10.097980403919216 10.097980403919216 10.097980403919216 10.097980403919216 10.097980403919216 10.097980403919216 10.097980403919216 10.097980403919216 10.097980403919216 10.097980403919216 10.097980403919216 10.097980403919216 10.097980403919216 10.097980403919216 10.097980403919216 10.097980403919216 10.097980403919216 10.097980403919216 10.097980403919216 10.097980403919216 10.097980403919216 10.097980403919216 10.097980403919216 10.097980403919216 10.097980403919216 10.097980403919216 10.097980403919216 10.097980403919216 10.097980403919216 10.097980403919216 10.097980403919216 10.097980403919216 10.097980403919216
10.069470057839357 9.871200315756544 10.094766437159315 9.996988434937863 9.950228581960015 10.093745556495735 10.095377929597301 10.025640975485492 9.975244767097085 10.097980403919216 10.097980403919216 10.097980403919216 10.097980403919216 10.07311885868618 9.999535146669059 10.097980403919216 9.593257871269977 6.193061890540233 8.527173522529381 9.785775263384673 7.0309271744674495 6.364440809260821 9.955312520739675 10.085031748177194 9.380996773203616 10.097980403919216 10.097980403919216 10.097980403919216 10.097980403919216 10.097980403919216 10.097980403919216 10.097980403919216 10.097980403919216 10.097980403919216 10.097980403919216 10.097980403919216 10.097980403919216 10.097980403919216 10.097980403919216 10.097980403919216 10.097980403919216 10.097980403919216 10.097980403919216 10.097980403919216 10.097980403919216 10.097980403919216 10.097980403919216 10.097980403919216 10.097980403919216 10.097980403919216 10.097980403919216 10.097980403919216 10.097980403919216 10.097980403919216 10.097980403919216 10.097980403919216 10.097980403919216 10.097980403919216 10.097980403919216 10.097980403919216 10.097980403919216 10.097980403919216 10.097980403919216 10.097980403919216 10.097980403919216 10.097980403919216 10.097980403919216 10.097980403919216 10.097980403919216 10.097980403919216 10.097980403919216 10.097980403919216 10.097980403919216 10.097980403919216 10.097980403919216 10.097980403919216 10.097980403919216 10.097980403919216 10.097980403919216 10.097980403919216 10.097980403919216 10.097980403919216 10.097980403919216 10.097980403919216 10.097980403919216 10.097980403919216 10.097980403919216 10.097980403919216 10.097980403919216 10.097980403919216 10.097980403919216 10.097980403919216 10.097980403919216 10.097980403919216 10.097980403919216 10.097980403919216 10.097980403919216 10.097980403919216 10.097980403919216 10.097980403919216 10.097980403919216 10.097980403919216 10.097980403919216 10.097980403919216 10.097980403919216 10.097980403919216 10.097980403919216 10.097980403919216 10.097980403919216 10.097980403919216 10.097980403919216 10.097980403919216 10.097980403919216 10.097980403919216 10.097980403919216 10.097980403919216 10.097980403919216 10.097980403919216 10.097980403919216 10.097980403919216 10.097980403919216 10.097980403919216 10.097980403919216 10.097980403919216 10.097980403919216 10.097980403919216 10.097980403919216 10.097980403919216 10.097980403919216 10.097980403919216 10.097980403919216 10.097980403919216
9.786737998575449 9.795842297879918 10.093665619416395 10.097980403919216 10.092170864431642 10.097980403919216 10.097980403919216 10.097980403919216 10.097980403919216 10.097980403919216 10.097980403919216 10.097980403919216 10.097980403919216 10.097980403919216 10.097980403919216 10.097980403919216 10.097980403919216 9.819643974433664 10.097980403919216 10.097980403919216 9.467428054764284 8.772716209782145 10.097980403919216 10.097980403919216 9.790031812635256 10.097980403919216 10.097980403919216 10.097980403919216 10.097980403919216 10.097980403919216 10.097980403919216 10.097980403919216 10.097980403919216 10.097980403919216 10.097980403919216 10.097980403919216 10.097980403919216 10.097980403919216 10.097980403919216 10.097980403919216 10.097980403919216 10.097980403919216 10.097980403919216 10.097980403919216 10.097980403919216 10.097980403919216 10.097980403919216 10.097980403919216 10.097980403919216 10.097980403919216 10.097980403919216 10.097980403919216 10.097980403919216 10.097980403919216 10.097980403919216 10.097980403919216 10.097980403919216 10.097980403919216 10.097980403919216 10.097980403919216 10.097980403919216 10.097980403919216 10.097980403919216 10.097980403919216 10.097980403919216 10.097980403919216 10.097980403919216 10.097980403919216 10.097980403919216 10.097980403919216 10.097980403919216 10.097980403919216 10.097980403919216 10.097980403919216 10.097980403919216 10.097980403919216 10.097980403919216 10.097980403919216 10.097980403919216 10.097980403919216 10.097980403919216 10.097980403919216 10.097980403919216 10.097980403919216 10.097980403919216 10.097980403919216 10.097980403919216 10.097980403919216 10.097980403919216 10.097980403919216 10.097980403919216 10.097980403919216 10.097980403919216 10.097980403919216 10.097980403919216 10.097980403919216 10.097980403919216 10.097980403919216 10.097980403919216 10.097980403919216 10.097980403919216 10.097980403919216 10.097980403919216 10.097980403919216 10.097980403919216 10.097980403919216 10.097980403919216 10.097980403919216 10.097980403919216 10.097980403919216 10.097980403919216 10.097980403919216 10.097980403919216 10.097980403919216 10.097980403919216 10.097980403919216 10.097980403919216 10.097980403919216 10.097980403919216 10.097980403919216 10.097980403919216 10.097980403919216 10.097980403919216 10.097980403919216 10.097980403919216 10.097980403919216 10.097980403919216 10.097980403919216 10.097980403919216 10.097980403919216 10.097980403919216 10.097980403919216
8.982859170318696 8.751105925367828 9.649912060096478 9.85026057192209 9.766012613008028 10.079727641993918 10.097980403919216 10.097980403919216 10.097980403919216 10.097980403919216 10.097980403919216 10.097980403919216 10.097980403919216 10.097980403919216 10.097980403919216 10.097980403919216 10.097980403919216 10.097823005536315 10.097980403919216 10.097980403919216 10.097980403919216 9.358446890719389 10.097980403919216 10.097980403919216 10.097980403919216 10.097980403919216 10.097980403919216 10.097980403919216 10.097980403919216 10.097980403919216 10.097980403919216 10.097980403919216 10.097980403919216 10.097980403919216 10.097980403919216 10.097980403919216 10.097980403919216 10.097980403919216 10.097980403919216 10.097980403919216 10.097980403919216 10.097980403919216 10.097980403919216 10.097980403919216 10.097980403919216 10.097980403919216 10.097980403919216 10.097980403919216 10.097980403919216 10.097980403919216 10.097980403919216 10.097980403919216 10.097980403919216 10.097980403919216 10.097980403919216 10.097980403919216 10.097980403919216 10.097980403919216 10.097980403919216 10.097980403919216 10.097980403919216 10.097980403919216 10.097980403919216 10.097980403919216 10.097980403919216 10.097980403919216 10.097980403919216 10.097980403919216 10.097980403919216 10.097980403919216 10.097980403919216 10.097980403919216 10.097980403919216 10.097980403919216 10.097980403919216 10.097980403919216 10.097980403919216 10.097980403919216 10.097980403919216 10.097980403919216 10.097980403919216 10.097980403919216 10.097980403919216 10.097980403919216 10.097980403919216 10.097980403919216 10.097980403919216 10.097980403919216 10.097980403919216 10.097980403919216 10.097980403919216 10.097980403919216 10.097980403919216 10.097980403919216 10.097980403919216 10.097980403919216 10.097980403919216 10.097980403919216 10.097980403919216 10.097980403919216 10.097980403919216 10.097980403919216 10.097980403919216 10.097980403919216 10.097980403919216 10.097980403919216 10.097980403919216 10.097980403919216 10.097980403919216 10.097980403919216 10.097980403919216 10.097980403919216 10.097980403919216 10.097980403919216 10.097980403919216 10.097980403919216 10.097980403919216 10.097980403919216 10.097980403919216 10.097980403919216 10.097980403919216 10.097980403919216 10.097980403919216 10.097980403919216 10.097980403919216 10.097980403919216 10.097980403919216 10.097980403919216 10.097980403919216 10.097980403919216 10.097980403919216 10.097980403919216
9.742066283811079 9.623501831889309 9.974968314927393 10.002459990102729 9.962541791162998 10.089771994359056 10.096521713102627 10.097980403919216 10.097980403919216 10.097980403919216 10.097980403919216 10.097980403919216 10.097980403919216 10.097980403919216 10.097980403919216 10.097980403919216 10.097980403919216 9.45990637976263 9.752954653616364 10.097980403919216 9.046555572002282 6.092684473574456 9.293118712137023 10.079701296320165 8.023206452010285 8.801217424088128 10.097980403919216 10.097980403919216 10.097980403919216 10.097980403919216 10.097980403919216 10.097980403919216 10.097980403919216 10.097980403919216 10.097980403919216 10.097980403919216 10.097980403919216 10.097980403919216 10.097980403919216 10.097980403919216 10.097980403919216 10.097980403919216 10.097980403919216 10.097980403919216 10.097980403919216 10.097980403919216 10.097980403919216 10.097980403919216 10.097980403919216 10.097980403919216 10.097980403919216 10.097980403919216 10.097980403919216 10.097980403919216 10.097980403919216 10.097980403919216 10.097980403919216 10.097980403919216 10.097980403919216 10.097980403919216 10.097980403919216 10.097980403919216 10.097980403919216 10.097980403919216 10.097980403919216 10.097980403919216 10.097980403919216 10.097980403919216 10.097980403919216 10.097980403919216 10.097980403919216 10.097980403919216 10.097980403919216 10.097980403919216 10.097980403919216 10.097980403919216 10.097980403919216 10.097980403919216 10.097980403919216 10.097980403919216 10.097980403919216 10.097980403919216 10.097980403919216 10.097980403919216 10.097980403919216 10.097980403919216 10.097980403919216 10.097980403919216 10.097980403919216 10.097980403919216 10.097980403919216 10.097980403919216 10.097980403919216 10.097980403919216 10.097980403919216 10.097980403919216 10.097980403919216 10.097980403919216 10.097980403919216 10.097980403919216 10.097980403919216 10.097980403919216 10.097980403919216 10.097980403919216 10.097980403919216 10.097980403919216 10.097980403919216 10.097980403919216 10.097980403919216 10.097980403919216 10.097980403919216 10.097980403919216 10.097980403919216 10.097980403919216 10.097980403919216 10.097980403919216 10.097980403919216 10.097980403919216 10.097980403919216 10.097980403919216 10.097980403919216 10.097980403919216 10.097980403919216 10.097980403919216 10.097980403919216 10.097980403919216 10.097980403919216 10.097980403919216 10.097980403919216 10.097980403919216 10.097980403919216 10.097980403919216
10.041691628569625 10.097980403919216 10.097980403919216 10.097980403919216 10.097980403919216 10.097980403919216 10.097980403919216 10.097980403919216 10.097980403919216 10.097980403919216 10.097980403919216 10.097980403919216 10.097980403919216 10.097980403919216 10.097980403919216 10.097980403919216 10.097980403919216 10.083612978536175 10.097343520595684 10.097980403919216 8.548139183259032 6.4552761649391925 9.219094207164291 9.052075492737798 5.725148644307083 7.6807923429415865 10.097980403919216 9.917864037881948 9.295696617656693 10.097980403919216 10.097980403919216 10.097980403919216 10.097980403919216 10.097980403919216 10.097980403919216 10.097980403919216 10.097980403919216 10.097980403919216 10.097980403919216 10.097980403919216 10.097980403919216 10.097980403919216 10.097980403919216 10.097980403919216 10.097980403919216 10.097980403919216 10.097980403919216 10.097980403919216 10.097980403919216 10.097980403919216 10.097980403919216 10.097980403919216 10.097980403919216 10.097980403919216 10.097980403919216 10.097980403919216 10.097980403919216 10.097980403919216 10.097980403919216 10.097980403919216 10.097980403919216 10.097980403919216 10.097980403919216 10.097980403919216 10.097980403919216 10.097980403919216 10.097980403919216 10.097980403919216 10.097980403919216 10.097980403919216 10.097980403919216 10.097980403919216 10.097980403919216 10.097980403919216 10.097980403919216 10.097980403919216 10.097980403919216 10.097980403919216 10.097980403919216 10.097980403919216 10.097980403919216 10.097980403919216 10.097980403919216 10.097980403919216 10.097980403919216 10.097980403919216 10.097980403919216 10.097980403919216 10.097980403919216 10.097980403919216 10.097980403919216 10.097980403919216 10.097980403919216 10.097980403919216 10.097980403919216 10.097980403919216 10.097980403919216 10.097980403919216 10.097980403919216 10.097980403919216 10.097980403919216 10.097980403919216 10.097980403919216 10.097980403919216 10.097980403919216 10.097980403919216 10.097980403919216 10.097980403919216 10.097980403919216 10.097980403919216 10.097980403919216 10.097980403919216 10.097980403919216 10.097980403919216 10.097980403919216 10.097980403919216 10.097980403919216 10.097980403919216 10.097980403919216 10.097980403919216 10.097980403919216 10.097980403919216 10.097980403919216 10.097980403919216 10.097980403919216 10.097980403919216 10.097980403919216 10.097980403919216 10.097980403919216 10.097980403919216 10.097980403919216 10.097980403919216
9.768285805430844 10.038526905553638 10.079083774376366 10.09297443904236 10.097980403919216 10.097980403919216 10.097980403919216 10.097980403919216 10.097980403919216 10.097980403919216 10.097980403919216 10.097980403919216 10.097980403919216 10.097980403919216 10.097980403919216 10.097980403919216 10.097980403919216 10.097980403919216 10.097980403919216 10.097980403919216 10.097980403919216 9.858613046353998 10.097980403919216 10.097980403919216 9.057990609713936 10.072949664151 10.097980403919216 10.097980403919216 10.092614109501548 10.097980403919216 10.097980403919216 10.097980403919216 10.097980403919216 10.097980403919216 10.097980403919216 10.097980403919216 10.097980403919216 10.097980403919216 10.097980403919216 10.097980403919216 10.097980403919216 10.097980403919216 10.097980403919216 10.097980403919216 10.097980403919216 10.097980403919216 10.097980403919216 10.097980403919216 10.097980403919216 10.097980403919216 10.097980403919216 10.097980403919216 10.097980403919216 10.097980403919216 10.097980403919216 10.097980403919216 10.097980403919216 10.097980403919216 10.097980403919216 10.097980403919216 10.097980403919216 10.097980403919216 10.097980403919216 10.097980403919216 10.097980403919216 10.097980403919216 10.097980403919216 10.097980403919216 10.097980403919216 10.097980403919216 10.097980403919216 10.097980403919216 10.097980403919216 10.097980403919216 10.097980403919216 10.097980403919216 10.097980403919216 10.097980403919216 10.097980403919216 10.097980403919216 10.097980403919216 10.097980403919216 10.097980403919216 10.097980403919216 10.097980403919216 10.097980403919216 10.097980403919216 10.097980403919216 10.097980403919216 10.097980403919216 10.097980403919216 10.097980403919216 10.097980403919216 10.097980403919216 10.097980403919216 10.097980403919216 10.097980403919216 10.097980403919216 10.097980403919216 10.097980403919216 10.097980403919216 10.097980403919216 10.097980403919216 10.097980403919216 10.097980403919216 10.097980403919216 10.097980403919216 10.097980403919216 10.097980403919216 10.097980403919216 10.097980403919216 10.097980403919216 10.097980403919216 10.097980403919216 10.097980403919216 10.097980403919216 10.097980403919216 10.097980403919216 10.097980403919216 10.097980403919216 10.097980403919216 10.097980403919216 10.097980403919216 10.097980403919216 10.097980403919216 10.097980403919216 10.097980403919216 10.097980403919216 10.097980403919216 10.097980403919216 10.097980403919216 10.097980403919216
9.77308711501696 10.038306542340289 10.079864464821615 10.070829660532143 10.097980403919216 10.097980403919216 10.097980403919216 10.097980403919216 10.097980403919216 10.097980403919216 10.097980403919216 10.097980403919216 10.097980403919216 10.097980403919216 10.097980403919216 10.097980403919216 10.097980403919216 10.097980403919216 10.097980403919216 10.097980403919216 10.097980403919216 9.704560617077426 10.097980403919216 10.097980403919216 9.363886770917794 9.150778585954265 10.097980403919216 10.097980403919216 9.956060730790707 10.097980403919216 10.097980403919216 10.097980403919216 10.097980403919216 10.097980403919216 10.097980403919216 10.097980403919216 10.097980403919216 10.097980403919216 10.097980403919216 10.097980403919216 10.097980403919216 10.097980403919216 10.097980403919216 10.097980403919216 10.097980403919216 10.097980403919216 10.097980403919216 10.097980403919216 10.097980403919216 10.097980403919216 10.097980403919216 10.097980403919216 10.097980403919216 10.097980403919216 10.097980403919216 10.097980403919216 10.097980403919216 10.097980403919216 10.097980403919216 10.097980403919216 10.097980403919216 10.097980403919216 10.097980403919216 10.097980403919216 10.097980403919216 10.097980403919216 10.097980403919216 10.097980403919216 10.097980403919216 10.097980403919216 10.097980403919216 10.097980403919216 10.097980403919216 10.097980403919216 10.097980403919216 10.097980403919216 10.097980403919216 10.097980403919216 10.097980403919216 10.097980403919216 10.097980403919216 10.097980403919216 10.097980403919216 10.097980403919216 10.097980403919216 10.097980403919216 10.097980403919216 10.097980403919216 10.097980403919216 10.097980403919216 10.097980403919216 10.097980403919216 10.097980403919216 10.097980403919216 10.097980403919216 10.097980403919216 10.097980403919216 10.097980403919216 10.097980403919216 10.097980403919216 10.097980403919216 10.097980403919216 10.097980403919216 10.097980403919216 10.097980403919216 10.097980403919216 10.097980403919216 10.097980403919216 10.097980403919216 10.097980403919216 10.097980403919216 10.097980403919216 10.097980403919216 10.097980403919216 10.097980403919216 10.097980403919216 10.097980403919216 10.097980403919216 10.097980403919216 10.097980403919216 10.097980403919216 10.097980403919216 10.097980403919216 10.097980403919216 10.097980403919216 10.097980403919216 10.097980403919216 10.097980403919216 10.097980403919216 10.097980403919216 10.097980403919216 10.097980403919216
10.097980403919216 10.097980403919216 10.097980403919216 10.097980403919216 10.097980403919216 10.097980403919216 10.097980403919216 10.097980403919216 10.097980403919216 10.097980403919216 10.097980403919216 10.097980403919216 10.097980403919216 10.097980403919216 10.097980403919216 10.097980403919216 10.097980403919216 10.097980403919216 10.097980403919216 10.097980403919216 10.097980403919216 8.549542994250723 9.575104166223412 9.80587352018797 6.466547689008858 5.83972324164433 9.193902466680127 8.791165834933128 6.269313513329612 9.088651472283226 10.097980403919216 10.0792453072412 10.094490398789715 10.097980403919216 10.097980403919216 10.097980403919216 10.097980403919216 10.097980403919216 10.097980403919216 10.097980403919216 10.097980403919216 10.097980403919216 10.097980403919216 10.097980403919216 10.097980403919216 10.097980403919216 10.097980403919216 10.097980403919216 10.097980403919216 10.097980403919216 10.097980403919216 10.097980403919216 10.097980403919216 10.097980403919216 10.097980403919216 10.097980403919216 10.097980403919216 10.097980403919216 10.097980403919216 10.097980403919216 10.097980403919216 10.097980403919216 10.097980403919216 10.097980403919216 10.097980403919216 10.097980403919216 10.097980403919216 10.097980403919216 10.097980403919216 10.097980403919216 10.097980403919216 10.097980403919216 10.097980403919216 10.097980403919216 10.097980403919216 10.097980403919216 10.097980403919216 10.097980403919216 10.097980403919216 10.097980403919216 10.097980403919216 10.097980403919216 10.097980403919216 10.097980403919216 10.097980403919216 10.097980403919216 10.097980403919216 10.097980403919216 10.097980403919216 10.097980403919216 10.097980403919216 10.097980403919216 10.097980403919216 10.097980403919216 10.097980403919216 10.097980403919216 10.097980403919216 10.097980403919216 10.097980403919216 10.097980403919216 10.097980403919216 10.097980403919216 10.097980403919216 10.097980403919216 10.097980403919216 10.097980403919216 10.097980403919216 10.097980403919216 10.097980403919216 10.097980403919216 10.097980403919216 10.097980403919216 10.097980403919216 10.097980403919216 10.097980403919216 10.097980403919216 10.097980403919216 10.097980403919216 10.097980403919216 10.097980403919216 10.097980403919216 10.097980403919216 10.097980403919216 10.097980403919216 10.097980403919216 10.097980403919216 10.097980403919216 10.097980403919216 10.097980403919216 10.097980403919216 10.097980403919216 10.097980403919216
10.097980403919216 10.097980403919216 10.097980403919216 10.097980403919216 10.097980403919216 10.097980403919216 10.097980403919216 10.097980403919216 10.097980403919216 10.097980403919216 10.097980403919216 10.097980403919216 10.097980403919216 10.097980403919216 10.097980403919216 10.097980403919216 10.097980403919216 10.097980403919216 10.097980403919216 10.097980403919216 10.097980403919216 10.097980403919216 10.097980403919216 10.097980403919216 8.353216240054214 8.721127833225363 10.097839222420435 9.448204011213358 6.776524138303139 10.015976041120878 10.097980403919216 9.627004415476032 10.065676163626096 10.097980403919216 10.097980403919216 10.097980403919216 10.097980403919216 10.097980403919216 10.097980403919216 10.097980403919216 10.097980403919216 10.097980403919216 10.097980403919216 10.097980403919216 10.097980403919216 10.097980403919216 10.097980403919216 10.097980403919216 10.097980403919216 10.097980403919216 10.097980403919216 10.097980403919216 10.097980403919216 10.097980403919216 10.097980403919216 10.097980403919216 10.097980403919216 10.097980403919216 10.097980403919216 10.097980403919216 10.097980403919216 10.097980403919216 10.097980403919216 10.097980403919216 10.097980403919216 10.097980403919216 10.097980403919216 10.097980403919216 10.097980403919216 10.097980403919216 10.097980403919216 10.097980403919216 10.097980403919216 10.097980403919216 10.097980403919216 10.097980403919216 10.097980403919216 10.097980403919216 10.097980403919216 10.097980403919216 10.097980403919216 10.097980403919216 10.097980403919216 10.097980403919216 10.097980403919216 10.097980403919216 10.097980403919216 10.097980403919216 10.097980403919216 10.097980403919216 10.097980403919216 10.097980403919216 10.097980403919216 10.097980403919216 10.097980403919216 10.097980403919216 10.097980403919216 10.097980403919216 10.097980403919216 10.097980403919216 10.097980403919216 10.097980403919216 10.097980403919216 10.097980403919216 10.097980403919216 10.097980403919216 10.097980403919216 10.097980403919216 10.097980403919216 10.097980403919216 10.097980403919216 10.097980403919216 10.097980403919216 10.097980403919216 10.097980403919216 10.097980403919216 10.097980403919216 10.097980403919216 10.097980403919216 10.097980403919216 10.097980403919216 10.097980403919216 10.097980403919216 10.097980403919216 10.097980403919216 10.097980403919216 10.097980403919216 10.097980403919216 10.097980403919216 10.097980403919216 10.097980403919216 10.097980403919216
10.086475455716753 10.097980403919216 10.097980403919216 10.097980403919216 10.097980403919216 10.097980403919216 10.097980403919216 10.097980403919216 10.097980403919216 10.097980403919216 10.097980403919216 10.097980403919216 10.097980403919216 10.097980403919216 10.097980403919216 10.097980403919216 10.097980403919216 10.097980403919216 10.097980403919216 10.097980403919216 10.097980403919216 10.097980403919216 10.097980403919216 10.097980403919216 10.097980403919216 10.097980403919216 10.097980403919216 10.097980403919216 9.567776708952229 10.097980403919216 10.097980403919216 10.097980403919216 10.097980403919216 10.097980403919216 10.097980403919216 10.097980403919216 10.097980403919216 10.097980403919216 10.097980403919216 10.097980403919216 10.097980403919216 10.097980403919216 10.097980403919216 10.097980403919216 10.097980403919216 10.097980403919216 10.097980403919216 10.097980403919216 10.097980403919216 10.097980403919216 10.097980403919216 10.097980403919216 10.097980403919216 10.097980403919216 10.097980403919216 10.097980403919216 10.097980403919216 10.097980403919216 10.097980403919216 10.097980403919216 10.097980403919216 10.097980403919216 10.097980403919216 10.097980403919216 10.097980403919216 10.097980403919216 10.097980403919216 10.097980403919216 10.097980403919216 10.097980403919216 10.097980403919216 10.097980403919216 10.097980403919216 10.097980403919216 10.097980403919216 10.097980403919216 10.097980403919216 10.097980403919216 10.097980403919216 10.097980403919216 10.097980403919216 10.097980403919216 10.097980403919216 10.097980403919216 10.097980403919216 10.097980403919216 10.097980403919216 10.097980403919216 10.097980403919216 10.097980403919216 10.097980403919216 10.097980403919216 10.097980403919216 10.097980403919216 10.097980403919216 10.097980403919216 10.097980403919216 10.097980403919216 10.097980403919216 10.097980403919216 10.097980403919216 10.097980403919216 10.097980403919216 10.097980403919216 10.097980403919216 10.097980403919216 10.097980403919216 10.097980403919216 10.097980403919216 10.097980403919216 10.097980403919216 10.097980403919216 10.097980403919216 10.097980403919216 10.097980403919216 10.097980403919216 10.097980403919216 10.097980403919216 10.097980403919216 10.097980403919216 10.097980403919216 10.097980403919216 10.097980403919216 10.097980403919216 10.097980403919216 10.097980403919216 10.097980403919216 10.097980403919216 10.097980403919216 10.097980403919216 10.097980403919216 10.097980403919216
10.097980403919216 10.097980403919216 10.097980403919216 10.097980403919216 10.097980403919216 10.097980403919216 10.097980403919216 10.097980403919216 10.097980403919216 10.097980403919216 10.097980403919216 10.097980403919216 10.097980403919216 10.097980403919216 10.097980403919216 10.097980403919216 10.097980403919216 10.097980403919216 10.097980403919216 10.097980403919216 10.097980403919216 10.097980403919216 10.097980403919216 10.097980403919216 10.097980403919216 9.6048748424496 10.097980403919216 10.097980403919216 8.212952701663575 9.815784316416458 10.097980403919216 10.096155573063067 9.392274135458589 10.097980403919216 10.097980403919216 10.097980403919216 10.097980403919216 10.097980403919216 10.097980403919216 10.097980403919216 10.097980403919216 10.097980403919216 10.097980403919216 10.097980403919216 10.097980403919216 10.097980403919216 10.097980403919216 10.097980403919216 10.097980403919216 10.097980403919216 10.097980403919216 10.097980403919216 10.097980403919216 10.097980403919216 10.097980403919216 10.097980403919216 10.097980403919216 10.097980403919216 10.097980403919216 10.097980403919216 10.097980403919216 10.097980403919216 10.097980403919216 10.097980403919216 10.097980403919216 10.097980403919216 10.097980403919216 10.097980403919216 10.097980403919216 10.097980403919216 10.097980403919216 10.097980403919216 10.097980403919216 10.097980403919216 10.097980403919216 10.097980403919216 10.097980403919216 10.097980403919216 10.097980403919216 10.097980403919216 10.097980403919216 10.097980403919216 10.097980403919216 10.097980403919216 10.097980403919216 10.097980403919216 10.097980403919216 10.097980403919216 10.097980403919216 10.097980403919216 10.097980403919216 10.097980403919216 10.097980403919216 10.097980403919216 10.097980403919216 10.097980403919216 10.097980403919216 10.097980403919216 10.097980403919216 10.097980403919216 10.097980403919216 10.097980403919216 10.097980403919216 10.097980403919216 10.097980403919216 10.097980403919216 10.097980403919216 10.097980403919216 10.097980403919216 10.097980403919216 10.097980403919216 10.097980403919216 10.097980403919216 10.097980403919216 10.097980403919216 10.097980403919216 10.097980403919216 10.097980403919216 10.097980403919216 10.097980403919216 10.097980403919216 10.097980403919216 10.097980403919216 10.097980403919216 10.097980403919216 10.097980403919216 10.097980403919216 10.097980403919216 10.097980403919216 10.097980403919216 10.097980403919216 10.097980403919216
10.097980403919216 10.097980403919216 10.097980403919216 10.097980403919216 10.097980403919216 10.097980403919216 10.097980403919216 10.097980403919216 10.097980403919216 10.097980403919216 10.097980403919216 10.097980403919216 10.097980403919216 10.097980403919216 10.097980403919216 10.097980403919216 10.097980403919216 10.097980403919216 10.097980403919216 10.097980403919216 10.097980403919216 10.097980403919216 10.097980403919216 10.097980403919216 10.097980403919216 9.56003303110293 10.097980403919216 9.8547138872141 6.149083774391621 8.002034376981658 9.857894606132891 7.296669097986658 6.281648063079109 10.024893108610902 10.097980403919216 9.329719403560485 10.097980403919216 10.097980403919216 10.097980403919216 10.097980403919216 10.097980403919216 10.097980403919216 10.097980403919216 10.097980403919216 10.097980403919216 10.097980403919216 10.097980403919216 10.097980403919216 10.097980403919216 10.097980403919216 10.097980403919216 10.097980403919216 10.097980403919216 10.097980403919216 10.097980403919216 10.097980403919216 10.097980403919216 10.097980403919216 10.097980403919216 10.097980403919216 10.097980403919216 10.097980403919216 10.097980403919216 10.097980403919216 10.097980403919216 10.097980403919216 10.097980403919216 10.097980403919216 10.097980403919216 10.097980403919216 10.097980403919216 10.097980403919216 10.097980403919216 10.097980403919216 10.097980403919216 10.097980403919216 10.097980403919216 10.097980403919216 10.097980403919216 10.097980403919216 10.097980403919216 10.097980403919216 10.097980403919216 10.097980403919216 10.097980403919216 10.097980403919216 10.097980403919216 10.097980403919216 10.097980403919216 10.097980403919216 10.097980403919216 10.097980403919216 10.097980403919216 10.097980403919216 10.097980403919216 10.097980403919216 10.097980403919216 10.097980403919216 10.097980403919216 10.097980403919216 10.097980403919216 10.097980403919216 10.097980403919216 10.097980403919216 10.097980403919216 10.097980403919216 10.097980403919216 10.097980403919216 10.097980403919216 10.097980403919216 10.097980403919216 10.097980403919216 10.097980403919216 10.097980403919216 10.097980403919216 10.097980403919216 10.097980403919216 10.097980403919216 10.097980403919216 10.097980403919216 10.097980403919216 10.097980403919216 10.097980403919216 10.097980403919216 10.097980403919216 10.097980403919216 10.097980403919216 10.097980403919216 10.097980403919216 10.097980403919216 10.097980403919216 10.097980403919216
10.097980403919216 10.097980403919216 10.097980403919216 10.097980403919216 10.097980403919216 10.097980403919216 10.097980403919216 10.097980403919216 10.097980403919216 10.097980403919216 10.097980403919216 10.097980403919216 10.097980403919216 10.097980403919216 10.097980403919216 10.097980403919216 10.097980403919216 10.097980403919216 10.097980403919216 10.097980403919216 10.097980403919216 10.097980403919216 10.097980403919216 10.097980403919216 10.097980403919216 10.097980403919216 10.097980403919216 10.097980403919216 9.4882735725941 10.097980403919216 10.097980403919216 9.618362769812228 8.996045561246108 10.097980403919216 10.097980403919216 9.97540972068508 10.097980403919216 10.097980403919216 10.097980403919216 10.097980403919216 10.097980403919216 10.097980403919216 10.097980403919216 10.097980403919216 10.097980403919216 10.097980403919216 10.097980403919216 10.097980403919216 10.097980403919216 10.097980403919216 10.097980403919216 10.097980403919216 10.097980403919216 10.097980403919216 10.097980403919216 10.097980403919216 10.097980403919216 10.097980403919216 10.097980403919216 10.097980403919216 10.097980403919216 10.097980403919216 10.097980403919216 10.097980403919216 10.097980403919216 10.097980403919216 10.097980403919216 10.097980403919216 10.097980403919216 10.097980403919216 10.097980403919216 10.097980403919216 10.097980403919216 10.097980403919216 10.097980403919216 10.097980403919216 10.097980403919216 10.097980403919216 10.097980403919216 10.097980403919216 10.097980403919216 10.097980403919216 10.097980403919216 10.097980403919216 10.097980403919216 10.097980403919216 10.097980403919216 10.097980403919216 10.097980403919216 10.097980403919216 10.097980403919216 10.097980403919216 10.097980403919216 10.097980403919216 10.097980403919216 10.097980403919216 10.097980403919216 10.097980403919216 10.097980403919216 10.097980403919216 10.097980403919216 10.097980403919216 10.097980403919216 10.097980403919216 10.097980403919216 10.097980403919216 10.097980403919216 10.097980403919216 10.097980403919216 10.097980403919216 10.097980403919216 10.097980403919216 10.097980403919216 10.097980403919216 10.097980403919216 10.097980403919216 10.097980403919216 10.097980403919216 10.097980403919216 10.097980403919216 10.097980403919216 10.097980403919216 10.097980403919216 10.097980403919216 10.097980403919216 10.097980403919216 10.097980403919216 10.097980403919216 10.097980403919216 10.097980403919216 10.097980403919216 10.097980403919216
10.097980403919216 10.097980403919216 10.097980403919216 10.097980403919216 10.097980403919216 10.097980403919216 10.097980403919216 10.097980403919216 10.097980403919216 10.097980403919216 10.097980403919216 10.097980403919216 10.097980403919216 10.097980403919216 10.097980403919216 10.097980403919216 10.097980403919216 10.097980403919216 10.097980403919216 10.097980403919216 10.097980403919216 10.097980403919216 10.097980403919216 10.097980403919216 10.097980403919216 10.097980403919216 10.097980403919216 10.097980403919216 10.097980403919216 10.097980403919216 10.097980403919216 10.097980403919216 10.040421144378003 10.097980403919216 10.097980403919216 10.097980403919216 10.097980403919216 10.097980403919216 10.097980403919216 10.097980403919216 10.097980403919216 10.097980403919216 10.097980403919216 10.097980403919216 10.097980403919216 10.097980403919216 10.097980403919216 10.097980403919216 10.097980403919216 10.097980403919216 10.097980403919216 10.097980403919216 10.097980403919216 10.097980403919216 10.097980403919216 10.097980403919216 10.097980403919216 10.097980403919216 10.097980403919216 10.097980403919216 10.097980403919216 10.097980403919216 10.097980403919216 10.097980403919216 10.097980403919216 10.097980403919216 10.097980403919216 10.097980403919216 10.097980403919216 10.097980403919216 10.097980403919216 10.097980403919216 10.097980403919216 10.097980403919216 10.097980403919216 10.097980403919216 10.097980403919216 10.097980403919216 10.097980403919216 10.097980403919216 10.097980403919216 10.097980403919216 10.097980403919216 10.097980403919216 10.097980403919216 10.097980403919216 10.097980403919216 10.097980403919216 10.097980403919216 10.097980403919216 10.097980403919216 10.097980403919216 10.097980403919216 10.097980403919216 10.097980403919216 10.097980403919216 10.097980403919216 10.097980403919216 10.097980403919216 10.097980403919216 10.097980403919216 10.097980403919216 10.097980403919216 10.097980403919216 10.097980403919216 10.097980403919216 10.097980403919216 10.097980403919216 10.097980403919216 10.097980403919216 10.097980403919216 10.097980403919216 10.097980403919216 10.097980403919216 10.097980403919216 10.097980403919216 10.097980403919216 10.097980403919216 10.097980403919216 10.097980403919216 10.097980403919216 10.097980403919216 10.097980403919216 10.097980403919216 10.097980403919216 10.097980403919216 10.097980403919216 10.097980403919216 10.097980403919216 10.097980403919216 10.097980403919216 10.097980403919216
10.097980403919216 10.097980403919216 10.097980403919216 10.097980403919216 10.097980403919216 10.097980403919216 10.097980403919216 10.097980403919216 10.097980403919216 10.097980403919216 10.097980403919216 10.097980403919216 10.097980403919216 10.097980403919216 10.097980403919216 10.097980403919216 10.097980403919216 10.097980403919216 10.097980403919216 10.097980403919216 10.097980403919216 10.097980403919216 10.097980403919216 10.097980403919216 10.097980403919216 10.097980403919216 10.097980403919216 10.097980403919216 10.086887895048768 10.095320734139914 10.097980403919216 9.9608048791298 7.326797813569346 10.086603957872672 10.097980403919216 8.606832700445182 9.618623547177071 10.097980403919216 10.097980403919216 10.097980403919216 10.097980403919216 10.097980403919216 10.097980403919216 10.097980403919216 10.097980403919216 10.097980403919216 10.097980403919216 10.097980403919216 10.097980403919216 10.097980403919216 10.097980403919216 10.097980403919216 10.097980403919216 10.097980403919216 10.097980403919216 10.097980403919216 10.097980403919216 10.097980403919216 10.097980403919216 10.097980403919216 10.097980403919216 10.097980403919216 10.097980403919216 10.097980403919216 10.097980403919216 10.097980403919216 10.097980403919216 10.097980403919216 10.097980403919216 10.097980403919216 10.097980403919216 10.097980403919216 10.097980403919216 10.097980403919216 10.097980403919216 10.097980403919216 10.097980403919216 10.097980403919216 10.097980403919216 10.097980403919216 10.097980403919216 10.097980403919216 10.097980403919216 10.097980403919216 10.097980403919216 10.097980403919216 10.097980403919216 10.097980403919216 10.097980403919216 10.097980403919216 10.097980403919216 10.097980403919216 10.097980403919216 10.097980403919216 10.097980403919216 10.097980403919216 10.097980403919216 10.097980403919216 10.097980403919216 10.097980403919216 10.097980403919216 10.097980403919216 10.097980403919216 10.097980403919216 10.097980403919216 10.097980403919216 10.097980403919216 10.097980403919216 10.097980403919216 10.097980403919216 10.097980403919216 10.097980403919216 10.097980403919216 10.097980403919216 10.097980403919216 10.097980403919216 10.097980403919216 10.097980403919216 10.097980403919216 10.097980403919216 10.097980403919216 10.097980403919216 10.097980403919216 10.097980403919216 10.097980403919216 10.097980403919216 10.097980403919216 10.097980403919216 10.097980403919216 10.097980403919216 10.097980403919216 10.097980403919216
10.097980403919216 10.097980403919216 10.097980403919216 10.097980403919216 10.097980403919216 10.097980403919216 10.097980403919216 10.097980403919216 10.097980403919216 10.097980403919216 10.097980403919216 10.097980403919216 10.097980403919216 10.097980403919216 10.097980403919216 10.097980403919216 10.097980403919216 10.097980403919216 10.097980403919216 10.097980403919216 10.097980403919216 10.097980403919216 10.097980403919216 10.097980403919216 10.097980403919216 10.097980403919216 10.097980403919216 10.097980403919216 10.097948903574485 10.097980403919216 10.097980403919216 9.046033940532977 7.29237520525953 9.992004420911774 9.731163678244402 6.336224073785756 8.491285515694349 10.097980403919216 9.964229073223322 9.510957188467396 10.097980403919216 10.097980403919216 10.097980403919216 10.097980403919216 10.097980403919216 10.097980403919216 10.097980403919216 10.097980403919216 10.097980403919216 10.097980403919216 10.097980403919216 10.097980403919216 10.097980403919216 10.097980403919216 10.097980403919216 10.097980403919216 10.097980403919216 10.097980403919216 10.097980403919216 10.097980403919216 10.097980403919216 10.097980403919216 10.097980403919216 10.097980403919216 10.097980403919216 10.097980403919216 10.097980403919216 10.097980403919216 10.097980403919216 10.097980403919216 10.097980403919216 10.097980403919216 10.097980403919216 10.097980403919216 10.097980403919216 10.097980403919216 10.097980403919216 10.097980403919216 10.097980403919216 10.097980403919216 10.097980403919216 10.097980403919216 10.097980403919216 10.097980403919216 10.097980403919216 10.097980403919216 10.097980403919216 10.097980403919216 10.097980403919216 10.097980403919216 10.097980403919216 10.097980403919216 10.097980403919216 10.097980403919216 10.097980403919216 10.097980403919216 10.097980403919216 10.097980403919216 10.097980403919216 10.097980403919216 10.097980403919216 10.097980403919216 10.097980403919216 10.097980403919216 10.097980403919216 10.097980403919216 10.097980403919216 10.097980403919216 10.097980403919216 10.097980403919216 10.097980403919216 10.097980403919216 10.097980403919216 10.097980403919216 10.097980403919216 10.097980403919216 10.097980403919216 10.097980403919216 10.097980403919216 10.097980403919216 10.097980403919216 10.097980403919216 10.097980403919216 10.097980403919216 10.097980403919216 10.097980403919216 10.097980403919216 10.097980403919216 10.097980403919216 10.097980403919216 10.097980403919216 10.097980403919216
10.097980403919216 10.097980403919216 10.097980403919216 10.097980403919216 10.097980403919216 10.097980403919216 10.097980403919216 10.097980403919216 10.097980403919216 10.097980403919216 10.097980403919216 10.097980403919216 10.097980403919216 10.097980403919216 10.097980403919216 10.097980403919216 10.097980403919216 10.097980403919216 10.097980403919216 10.097980403919216 10.097980403919216 10.097980403919216 10.097980403919216 10.097980403919216 10.097980403919216 10.097980403919216 10.097980403919216 10.097980403919216 10.097980403919216 10.097980403919216 10.097980403919216 10.097980403919216 10.097980403919216 10.097980403919216 10.097980403919216 9.747646721154316 10.097980403919216 10.097980403919216 10.097980403919216 10.097980403919216 10.097980403919216 10.097980403919216 10.097980403919216 10.097980403919216 10.097980403919216 10.097980403919216 10.097980403919216 10.097980403919216 10.097980403919216 10.097980403919216 10.097980403919216 10.097980403919216 10.097980403919216 10.097980403919216 10.097980403919216 10.097980403919216 10.097980403919216 10.097980403919216 10.097980403919216 10.097980403919216 10.097980403919216 10.097980403919216 10.097980403919216 10.097980403919216 10.097980403919216 10.097980403919216 10.097980403919216 10.097980403919216 10.097980403919216 10.097980403919216 10.097980403919216 10.097980403919216 10.097980403919216 10.097980403919216 10.097980403919216 10.097980403919216 10.097980403919216 10.097980403919216 10.097980403919216 10.097980403919216 10.097980403919216 10.097980403919216 10.097980403919216 10.097980403919216 10.097980403919216 10.097980403919216 10.097980403919216 10.097980403919216 10.097980403919216 10.097980403919216 10.097980403919216 10.097980403919216 10.097980403919216 10.097980403919216 10.097980403919216 10.097980403919216 10.097980403919216 10.097980403919216 10.097980403919216 10.097980403919216 10.097980403919216 10.097980403919216 10.097980403919216 10.097980403919216 10.097980403919216 10.097980403919216 10.097980403919216 10.097980403919216 10.097980403919216 10.097980403919216 10.097980403919216 10.097980403919216 10.097980403919216 10.097980403919216 10.097980403919216 10.097980403919216 10.097980403919216 10.097980403919216 10.097980403919216 10.097980403919216 10.097980403919216 10.097980403919216 10.097980403919216 10.097980403919216 10.097980403919216 10.097980403919216 10.097980403919216 10.097980403919216 10.097980403919216 10.097980403919216 10.097980403919216 10.097980403919216
10.097980403919216 10.097980403919216 10.097980403919216 10.097980403919216 10.097980403919216 10.097980403919216 10.097980403919216 10.097980403919216 10.097980403919216 10.097980403919216 10.097980403919216 10.097980403919216 10.097980403919216 10.097980403919216 10.097980403919216 10.097980403919216 10.097980403919216 10.097980403919216 10.097980403919216 10.097980403919216 10.097980403919216 10.097980403919216 10.097980403919216 10.097980403919216 10.097980403919216 10.097980403919216 10.097980403919216 10.097980403919216 10.097980403919216 10.097980403919216 10.097980403919216 10.097980403919216 10.097980403919216 10.097980403919216 10.097980403919216 10.027003682284954 10.093960860572443 10.097980403919216 10.097980403919216 10.097980403919216 10.097980403919216 10.097980403919216 10.097980403919216 10.097980403919216 10.097980403919216 10.097980403919216 10.097980403919216 10.097980403919216 10.097980403919216 10.097980403919216 10.097980403919216 10.097980403919216 10.097980403919216 10.097980403919216 10.097980403919216 10.097980403919216 10.097980403919216 10.097980403919216 10.097980403919216 10.097980403919216 10.097980403919216 10.097980403919216 10.097980403919216 10.097980403919216 10.097980403919216 10.097980403919216 10.097980403919216 10.097980403919216 10.097980403919216 10.097980403919216 10.097980403919216 10.097980403919216 10.097980403919216 10.097980403919216 10.097980403919216 10.097980403919216 10.097980403919216 10.097980403919216 10.097980403919216 10.097980403919216 10.097980403919216 10.097980403919216 10.097980403919216 10.097980403919216 10.097980403919216 10.097980403919216 10.097980403919216 10.097980403919216 10.097980403919216 10.097980403919216 10.097980403919216 10.097980403919216 10.097980403919216 10.097980403919216 10.097980403919216 10.097980403919216 10.097980403919216 10.097980403919216 10.097980403919216 10.097980403919216 10.097980403919216 10.097980403919216 10.097980403919216 10.097980403919216 10.097980403919216 10.097980403919216 10.097980403919216 10.097980403919216 10.097980403919216 10.097980403919216 10.097980403919216 10.097980403919216 10.097980403919216 10.097980403919216 10.097980403919216 10.097980403919216 10.097980403919216 10.097980403919216 10.097980403919216 10.097980403919216 10.097980403919216 10.097980403919216 10.097980403919216 10.097980403919216 10.097980403919216 10.097980403919216 10.097980403919216 10.097980403919216 10.097980403919216 10.097980403919216 10.097980403919216 10.097980403919216
10.097980403919216 10.097980403919216 10.097980403919216 10.097980403919216 10.097980403919216 10.097980403919216 10.097980403919216 10.097980403919216 10.097980403919216 10.097980403919216 10.097980403919216 10.097980403919216 10.097980403919216 10.097980403919216 10.097980403919216 10.097980403919216 10.097980403919216 10.097980403919216 10.097980403919216 10.097980403919216 10.097980403919216 10.097980403919216 10.097980403919216 10.097980403919216 10.097980403919216 10.097980403919216 10.097980403919216 10.097980403919216 10.097980403919216 10.097980403919216 10.097980403919216 10.097980403919216 9.770288906329885 10.097980403919216 10.097980403919216 7.42798743472489 7.343846286883767 10.089495668756188 9.250907284764143 6.740057782859155 9.978237058714518 10.097980403919216 10.093726264906739 10.097980403919216 10.097980403919216 10.097980403919216 10.097980403919216 10.097980403919216 10.097980403919216 10.097980403919216 10.097980403919216 10.097980403919216 10.097980403919216 10.097980403919216 10.097980403919216 10.097980403919216 10.097980403919216 10.097980403919216 10.097980403919216 10.097980403919216 10.097980403919216 10.097980403919216 10.097980403919216 10.097980403919216 10.097980403919216 10.097980403919216 10.097980403919216 10.097980403919216 10.097980403919216 10.097980403919216 10.097980403919216 10.097980403919216 10.097980403919216 10.097980403919216 10.097980403919216 10.097980403919216 10.097980403919216 10.097980403919216 10.097980403919216 10.097980403919216 10.097980403919216 10.097980403919216 10.097980403919216 10.097980403919216 10.097980403919216 10.097980403919216 10.097980403919216 10.097980403919216 10.097980403919216 10.097980403919216 10.097980403919216 10.097980403919216 10.097980403919216 10.097980403919216 10.097980403919216 10.097980403919216 10.097980403919216 10.097980403919216 10.097980403919216 10.097980403919216 10.097980403919216 10.097980403919216 10.097980403919216 10.097980403919216 10.097980403919216 10.097980403919216 10.097980403919216 10.097980403919216 10.097980403919216 10.097980403919216 10.097980403919216 10.097980403919216 10.097980403919216 10.097980403919216 10.097980403919216 10.097980403919216 10.097980403919216 10.097980403919216 10.097980403919216 10.097980403919216 10.097980403919216 10.097980403919216 10.097980403919216 10.097980403919216 10.097980403919216 10.097980403919216 10.097980403919216 10.097980403919216 10.097980403919216 10.097980403919216 10.097980403919216 10.097980403919216
10.097980403919216 10.097980403919216 10.097980403919216 10.097980403919216 10.097980403919216 10.097980403919216 10.097980403919216 10.097980403919216 10.097980403919216 10.097980403919216 10.097980403919216 10.097980403919216 10.097980403919216 10.097980403919216 10.097980403919216 10.097980403919216 10.097980403919216 10.097980403919216 10.097980403919216 10.097980403919216 10.097980403919216 10.097980403919216 10.097980403919216 10.097980403919216 10.097980403919216 10.097980403919216 10.097980403919216 10.097980403919216 10.097980403919216 10.097980403919216 10.097980403919216 10.097980403919216 10.097980403919216 10.097980403919216 10.097980403919216 9.243302304930676 9.99241727188614 10.097980403919216 9.91100616859495 7.880000916612728 10.097980403919216 10.097980403919216 9.966412856037323 10.097980403919216 10.097980403919216 10.097980403919216 10.097980403919216 10.097980403919216 10.097980403919216 10.097980403919216 10.097980403919216 10.097980403919216 10.097980403919216 10.097980403919216 10.097980403919216 10.097980403919216 10.097980403919216 10.097980403919216 10.097980403919216 10.097980403919216 10.097980403919216 10.097980403919216 10.097980403919216 10.097980403919216 10.097980403919216 10.097980403919216 10.097980403919216 10.097980403919216 10.097980403919216 10.097980403919216 10.097980403919216 10.097980403919216 10.097980403919216 10.097980403919216 10.097980403919216 10.097980403919216 10.097980403919216 10.097980403919216 10.097980403919216 10.097980403919216 10.097980403919216 10.097980403919216 10.097980403919216 10.097980403919216 10.097980403919216 10.097980403919216 10.097980403919216 10.097980403919216 10.097980403919216 10.097980403919216 10.097980403919216 10.097980403919216 10.097980403919216 10.097980403919216 10.097980403919216 10.097980403919216 10.097980403919216 10.097980403919216 10.097980403919216 10.097980403919216 10.097980403919216 10.097980403919216 10.097980403919216 10.097980403919216 10.097980403919216 10.097980403919216 10.097980403919216 10.097980403919216 10.097980403919216 10.097980403919216 10.097980403919216 10.097980403919216 10.097980403919216 10.097980403919216 10.097980403919216 10.097980403919216 10.097980403919216 10.097980403919216 10.097980403919216 10.097980403919216 10.097980403919216 10.097980403919216 10.097980403919216 10.097980403919216 10.097980403919216 10.097980403919216 10.097980403919216 10.097980403919216 10.097980403919216 10.097980403919216 10.097980403919216 10.097980403919216
10.097980403919216 10.097980403919216 10.097980403919216 10.097980403919216 10.097980403919216 10.097980403919216 10.097980403919216 10.097980403919216 10.097980403919216 10.097980403919216 10.097980403919216 10.097980403919216 10.097980403919216 10.097980403919216 10.097980403919216 10.097980403919216 10.097980403919216 10.097980403919216 10.097980403919216 10.097980403919216 10.097980403919216 10.097980403919216 10.097980403919216 10.097980403919216 10.097980403919216 10.097980403919216 10.097980403919216 10.097980403919216 10.097980403919216 10.097980403919216 10.097980403919216 10.097980403919216 10.097980403919216 10.097980403919216 10.097980403919216 10.097980403919216 10.097980403919216 10.097980403919216 10.097980403919216 10.087028749760053 10.097980403919216 10.097980403919216 10.097980403919216 10.097980403919216 10.097980403919216 10.097980403919216 10.097980403919216 10.097980403919216 10.097980403919216 10.097980403919216 10.097980403919216 10.097980403919216 10.097980403919216 10.097980403919216 10.097980403919216 10.097980403919216 10.097980403919216 10.097980403919216 10.097980403919216 10.097980403919216 10.097980403919216 10.097980403919216 10.097980403919216 10.097980403919216 10.097980403919216 10.097980403919216 10.097980403919216 10.097980403919216 10.097980403919216 10.097980403919216 10.097980403919216 10.097980403919216 10.097980403919216 10.097980403919216 10.097980403919216 10.097980403919216 10.097980403919216 10.097980403919216 10.097980403919216 10.097980403919216 10.097980403919216 10.097980403919216 10.097980403919216 10.097980403919216 10.097980403919216 10.097980403919216 10.097980403919216 10.097980403919216 10.097980403919216 10.097980403919216 10.097980403919216 10.097980403919216 10.097980403919216 10.097980403919216 10.097980403919216 10.097980403919216 10.097980403919216 10.097980403919216 10.097980403919216 10.097980403919216 10.097980403919216 10.097980403919216 10.097980403919216 10.097980403919216 10.097980403919216 10.097980403919216 10.097980403919216 10.097980403919216 10.097980403919216 10.097980403919216 10.097980403919216 10.097980403919216 10.097980403919216 10.097980403919216 10.097980403919216 10.097980403919216 10.097980403919216 10.097980403919216 10.097980403919216 10.097980403919216 10.097980403919216 10.097980403919216 10.097980403919216 10.097980403919216 10.097980403919216 10.097980403919216 10.097980403919216 10.097980403919216 10.097980403919216 10.097980403919216 10.097980403919216 10.097980403919216
10.097980403919216 10.097980403919216 10.097980403919216 10.097980403919216 10.097980403919216 10.097980403919216 10.097980403919216 10.097980403919216 10.097980403919216 10.097980403919216 10.097980403919216 10.097980403919216 10.097980403919216 10.097980403919216 10.097980403919216 10.097980403919216 10.097980403919216 10.097980403919216 10.097980403919216 10.097980403919216 10.097980403919216 10.097980403919216 10.097980403919216 10.097980403919216 10.097980403919216 10.097980403919216 10.097980403919216 10.097980403919216 10.097980403919216 10.097980403919216 10.097980403919216 10.097980403919216 10.097980403919216 10.097980403919216 10.097980403919216 10.097980403919216 10.087516985134013 10.097980403919216 10.097980403919216 8.508704046580723 10.09705241687339 10.097980403919216 10.091425473424664 9.970226032503955 10.097980403919216 10.097980403919216 10.097980403919216 10.097980403919216 10.097980403919216 10.097980403919216 10.097980403919216 10.097980403919216 10.097980403919216 10.097980403919216 10.097980403919216 10.097980403919216 10.097980403919216 10.097980403919216 10.097980403919216 10.097980403919216 10.097980403919216 10.097980403919216 10.097980403919216 10.097980403919216 10.097980403919216 10.097980403919216 10.097980403919216 10.097980403919216 10.097980403919216 10.097980403919216 10.097980403919216 10.097980403919216 10.097980403919216 10.097980403919216 10.097980403919216 10.097980403919216 10.097980403919216 10.097980403919216 10.097980403919216 10.097980403919216 10.097980403919216 10.097980403919216 10.097980403919216 10.097980403919216 10.097980403919216 10.097980403919216 10.097980403919216 10.097980403919216 10.097980403919216 10.097980403919216 10.097980403919216 10.097980403919216 10.097980403919216 10.097980403919216 10.097980403919216 10.097980403919216 10.097980403919216 10.097980403919216 10.097980403919216 10.097980403919216 10.097980403919216 10.097980403919216 10.097980403919216 10.097980403919216 10.097980403919216 10.097980403919216 10.097980403919216 10.097980403919216 10.097980403919216 10.097980403919216 10.097980403919216 10.097980403919216 10.097980403919216 10.097980403919216 10.097980403919216 10.097980403919216 10.097980403919216 10.097980403919216 10.097980403919216 10.097980403919216 10.097980403919216 10.097980403919216 10.097980403919216 10.097980403919216 10.097980403919216 10.097980403919216 10.097980403919216 10.097980403919216 10.097980403919216 10.097980403919216 10.097980403919216 10.097980403919216
10.097980403919216 10.097980403919216 10.097980403919216 10.097980403919216 10.097980403919216 10.097980403919216 10.097980403919216 10.097980403919216 10.097980403919216 10.097980403919216 10.097980403919216 10.097980403919216 10.097980403919216 10.097980403919216 10.097980403919216 10.097980403919216 10.097980403919216 10.097980403919216 10.097980403919216 10.097980403919216 10.097980403919216 10.097980403919216 10.097980403919216 10.097980403919216 10.097980403919216 10.097980403919216 10.097980403919216 10.097980403919216 10.097980403919216 10.097980403919216 10.097980403919216 10.097980403919216 10.097980403919216 10.097980403919216 10.097980403919216 10.097980403919216 10.072334853890307 10.097980403919216 9.841194230945309 6.5590697535061135 9.067691339818342 10.074898533664797 7.4185504724342985 7.210063174991962 10.097980403919216 10.097980403919216 9.413926223671655 10.097980403919216 10.097980403919216 10.097980403919216 10.097980403919216 10.097980403919216 10.097980403919216 10.097980403919216 10.097980403919216 10.097980403919216 10.097980403919216 10.097980403919216 10.097980403919216 10.097980403919216 10.097980403919216 10.097980403919216 10.097980403919216 10.097980403919216 10.097980403919216 10.097980403919216 10.097980403919216 10.097980403919216 10.097980403919216 10.097980403919216 10.097980403919216 10.097980403919216 10.097980403919216 10.097980403919216 10.097980403919216 10.097980403919216 10.097980403919216 10.097980403919216 10.097980403919216 10.097980403919216 10.097980403919216 10.097980403919216 10.097980403919216 10.097980403919216 10.097980403919216 10.097980403919216 10.097980403919216 10.097980403919216 10.097980403919216 10.097980403919216 10.097980403919216 10.097980403919216 10.097980403919216 10.097980403919216 10.097980403919216 10.097980403919216 10.097980403919216 10.097980403919216 10.097980403919216 10.097980403919216 10.097980403919216 10.097980403919216 10.097980403919216 10.097980403919216 10.097980403919216 10.097980403919216 10.097980403919216 10.097980403919216 10.097980403919216 10.097980403919216 10.097980403919216 10.097980403919216 10.097980403919216 10.097980403919216 10.097980403919216 10.097980403919216 10.097980403919216 10.097980403919216 10.097980403919216 10.097980403919216 10.097980403919216 10.097980403919216 10.097980403919216 10.097980403919216 10.097980403919216 10.097980403919216 10.097980403919216 10.097980403919216 10.097980403919216 10.097980403919216 10.097980403919216 10.097980403919216
10.097980403919216 10.097980403919216 10.097980403919216 10.097980403919216 10.097980403919216 10.097980403919216 10.097980403919216 10.097980403919216 10.097980403919216 10.097980403919216 10.097980403919216 10.097980403919216 10.097980403919216 10.097980403919216 10.097980403919216 10.097980403919216 10.097980403919216 10.097980403919216 10.097980403919216 10.097980403919216 10.097980403919216 10.097980403919216 10.097980403919216 10.097980403919216 10.097980403919216 10.097980403919216 10.097980403919216 10.097980403919216 10.097980403919216 10.097980403919216 10.097980403919216 10.097980403919216 10.097980403919216 10.097980403919216 10.097980403919216 10.097980403919216 10.097980403919216 10.097980403919216 10.097980403919216 10.012220072687159 10.097980403919216 10.097980403919216 9.83378534401077 9.898993616575362 10.097980403919216 10.097980403919216 10.050984974721885 10.097980403919216 10.097980403919216 10.097980403919216 10.097980403919216 10.097980403919216 10.097980403919216 10.097980403919216 10.097980403919216 10.097980403919216 10.097980403919216 10.097980403919216 10.097980403919216 10.097980403919216 10.097980403919216 10.097980403919216 10.097980403919216 10.097980403919216 10.097980403919216 10.097980403919216 10.097980403919216 10.097980403919216 10.097980403919216 10.097980403919216 10.097980403919216 10.097980403919216 10.097980403919216 10.097980403919216 10.097980403919216 10.097980403919216 10.097980403919216 10.097980403919216 10.097980403919216 10.097980403919216 10.097980403919216 10.097980403919216 10.097980403919216 10.097980403919216 10.097980403919216 10.097980403919216 10.097980403919216 10.097980403919216 10.097980403919216 10.097980403919216 10.097980403919216 10.097980403919216 10.097980403919216 10.097980403919216 10.097980403919216 10.097980403919216 10.097980403919216 10.097980403919216 10.097980403919216 10.097980403919216 10.097980403919216 10.097980403919216 10.097980403919216 10.097980403919216 10.097980403919216 10.097980403919216 10.097980403919216 10.097980403919216 10.097980403919216 10.097980403919216 10.097980403919216 10.097980403919216 10.097980403919216 10.097980403919216 10.097980403919216 10.097980403919216 10.097980403919216 10.097980403919216 10.097980403919216 10.097980403919216 10.097980403919216 10.097980403919216 10.097980403919216 10.097980403919216 10.097980403919216 10.097980403919216 10.097980403919216 10.097980403919216 10.097980403919216 10.097980403919216 10.097980403919216 10.097980403919216
10.097980403919216 10.097980403919216 10.097980403919216 10.097980403919216 10.097980403919216 10.097980403919216 10.097980403919216 10.097980403919216 10.097980403919216 10.097980403919216 10.097980403919216 10.097980403919216 10.097980403919216 10.097980403919216 10.097980403919216 10.097980403919216 10.097980403919216 10.097980403919216 10.097980403919216 10.097980403919216 10.097980403919216 10.097980403919216 10.097980403919216 10.097980403919216 10.097980403919216 10.097980403919216 10.097980403919216 10.097980403919216 10.097980403919216 10.097980403919216 10.097980403919216 10.097980403919216 10.097980403919216 10.097980403919216 10.097980403919216 10.097980403919216 10.097980403919216 10.097980403919216 10.097980403919216 10.097980403919216 10.097980403919216 10.097980403919216 10.097980403919216 10.097980403919216 10.097980403919216 10.097980403919216 10.097980403919216 10.097980403919216 10.097980403919216 10.097980403919216 10.097980403919216 10.097980403919216 10.097980403919216 10.097980403919216 10.097980403919216 10.097980403919216 10.097980403919216 10.097980403919216 10.097980403919216 10.097980403919216 10.097980403919216 10.097980403919216 10.097980403919216 10.097980403919216 10.097980403919216 10.097980403919216 10.097980403919216 10.097980403919216 10.097980403919216 10.097980403919216 10.097980403919216 10.097980403919216 10.097980403919216 10.097980403919216 10.097980403919216 10.097980403919216 10.097980403919216 10.097980403919216 10.097980403919216 10.097980403919216 10.097980403919216 10.097980403919216 10.097980403919216 10.097980403919216 10.097980403919216 10.097980403919216 10.097980403919216 10.097980403919216 10.097980403919216 10.097980403919216 10.097980403919216 10.097980403919216 10.097980403919216 10.097980403919216 10.097980403919216 10.097980403919216 10.097980403919216 10.097980403919216 10.097980403919216 10.097980403919216 10.097980403919216 10.097980403919216 10.097980403919216 10.097980403919216 10.097980403919216 10.097980403919216 10.097980403919216 10.097980403919216 10.097980403919216 10.097980403919216 10.097980403919216 10.097980403919216 10.097980403919216 10.097980403919216 10.097980403919216 10.097980403919216 10.097980403919216 10.097980403919216 10.097980403919216 10.097980403919216 10.097980403919216 10.097980403919216 10.097980403919216 10.097980403919216 10.097980403919216 10.097980403919216 10.097980403919216 10.097980403919216 10.097980403919216 10.097980403919216 10.097980403919216 10.097980403919216
10.097980403919216 10.097980403919216 10.097980403919216 10.097980403919216 10.097980403919216 10.097980403919216 10.097980403919216 10.097980403919216 10.097980403919216 10.097980403919216 10.097980403919216 10.097980403919216 10.097980403919216 10.097980403919216 10.097980403919216 10.097980403919216 10.097980403919216 10.097980403919216 10.097980403919216 10.097980403919216 10.097980403919216 10.097980403919216 10.097980403919216 10.097980403919216 10.097980403919216 10.097980403919216 10.097980403919216 10.097980403919216 10.097980403919216 10.097980403919216 10.097980403919216 10.097980403919216 10.097980403919216 10.097980403919216 10.097980403919216 10.097980403919216 10.097980403919216 10.097980403919216 10.097980403919216 10.08789028906306 10.097980403919216 10.097980403919216 9.992843550895074 7.989618889291172 10.097980403919216 10.097980403919216 8.71949303864434 10.037554126726503 10.097980403919216 10.097980403919216 10.097980403919216 10.097980403919216 10.097980403919216 10.097980403919216 10.097980403919216 10.097980403919216 10.097980403919216 10.097980403919216 10.097980403919216 10.097980403919216 10.097980403919216 10.097980403919216 10.097980403919216 10.097980403919216 10.097980403919216 10.097980403919216 10.097980403919216 10.097980403919216 10.097980403919216 10.097980403919216 10.097980403919216 10.097980403919216 10.097980403919216 10.097980403919216 10.097980403919216 10.097980403919216 10.097980403919216 10.097980403919216 10.097980403919216 10.097980403919216 10.097980403919216 10.097980403919216 10.097980403919216 10.097980403919216 10.097980403919216 10.097980403919216 10.097980403919216 10.097980403919216 10.097980403919216 10.097980403919216 10.097980403919216 10.097980403919216 10.097980403919216 10.097980403919216 10.097980403919216 10.097980403919216 10.097980403919216 10.097980403919216 10.097980403919216 10.097980403919216 10.097980403919216 10.097980403919216 10.097980403919216 10.097980403919216 10.097980403919216 10.097980403919216 10.097980403919216 10.097980403919216 10.097980403919216 10.097980403919216 10.097980403919216 10.097980403919216 10.097980403919216 10.097980403919216 10.097980403919216 10.097980403919216 10.097980403919216 10.097980403919216 10.097980403919216 10.097980403919216 10.097980403919216 10.097980403919216 10.097980403919216 10.097980403919216 10.097980403919216 10.097980403919216 10.097980403919216 10.097980403919216 10.097980403919216 10.097980403919216 10.097980403919216 10.097980403919216
10.097980403919216 10.097980403919216 10.097980403919216 10.097980403919216 10.097980403919216 10.097980403919216 10.097980403919216 10.097980403919216 10.097980403919216 10.097980403919216 10.097980403919216 10.097980403919216 10.097980403919216 10.097980403919216 10.097980403919216 10.097980403919216 10.097980403919216 10.097980403919216 10.097980403919216 10.097980403919216 10.097980403919216 10.097980403919216 10.097980403919216 10.097980403919216 10.097980403919216 10.097980403919216 10.097980403919216 10.097980403919216 10.097980403919216 10.097980403919216 10.097980403919216 10.097980403919216 10.097980403919216 10.097980403919216 10.097980403919216 10.097980403919216 10.097980403919216 10.097980403919216 10.097980403919216 10.097980403919216 10.097980403919216 10.097980403919216 9.202080707627703 7.950503863225702 10.097980403919216 9.889781156374486 6.634020017768395 9.23435447563718 10.097980403919216 9.910122656639897 9.731823267881088 10.097980403919216 10.097980403919216 10.097980403919216 10.097980403919216 10.097980403919216 10.097980403919216 10.097980403919216 10.097980403919216 10.097980403919216 10.097980403919216 10.097980403919216 10.097980403919216 10.097980403919216 10.097980403919216 10.097980403919216 10.097980403919216 10.097980403919216 10.097980403919216 10.097980403919216 10.097980403919216 10.097980403919216 10.097980403919216 10.097980403919216 10.097980403919216 10.097980403919216 10.097980403919216 10.097980403919216 10.097980403919216 10.097980403919216 10.097980403919216 10.097980403919216 10.097980403919216 10.097980403919216 10.097980403919216 10.097980403919216 10.097980403919216 10.097980403919216 10.097980403919216 10.097980403919216 10.097980403919216 10.097980403919216 10.097980403919216 10.097980403919216 10.097980403919216 10.097980403919216 10.097980403919216 10.097980403919216 10.097980403919216 10.097980403919216 10.097980403919216 10.097980403919216 10.097980403919216 10.097980403919216 10.097980403919216 10.097980403919216 10.097980403919216 10.097980403919216 10.097980403919216 10.097980403919216 10.097980403919216 10.097980403919216 10.097980403919216 10.097980403919216 10.097980403919216 10.097980403919216 10.097980403919216 10.097980403919216 10.097980403919216 10.097980403919216 10.097980403919216 10.097980403919216 10.097980403919216 10.097980403919216 10.097980403919216 10.097980403919216 10.097980403919216 10.097980403919216 10.097980403919216 10.097980403919216 10.097980403919216 10.097980403919216
10.097980403919216 10.097980403919216 10.097980403919216 10.097980403919216 10.097980403919216 10.097980403919216 10.097980403919216 10.097980403919216 10.097980403919216 10.097980403919216 10.097980403919216 10.097980403919216 10.097980403919216 10.097980403919216 10.097980403919216 10.097980403919216 10.097980403919216 10.097980403919216 10.097980403919216 10.097980403919216 10.097980403919216 10.097980403919216 10.097980403919216 10.097980403919216 10.097980403919216 10.097980403919216 10.097980403919216 10.097980403919216 10.097980403919216 10.097980403919216 10.097980403919216 10.097980403919216 10.097980403919216 10.097980403919216 10.097980403919216 10.097980403919216 10.097980403919216 10.097980403919216 10.097980403919216 10.097980403919216 10.097980403919216 10.097980403919216 10.097980403919216 10.097980403919216 10.097980403919216 10.097980403919216 9.908597724494753 10.097980403919216 10.097980403919216 10.097980403919216 10.097848485577684 10.097980403919216 10.097980403919216 10.097980403919216 10.097980403919216 10.097980403919216 10.097980403919216 10.097980403919216 10.097980403919216 10.097980403919216 10.097980403919216 10.097980403919216 10.097980403919216 10.097980403919216 10.097980403919216 10.097980403919216 10.097980403919216 10.097980403919216 10.097980403919216 10.097980403919216 10.097980403919216 10.097980403919216 10.097980403919216 10.097980403919216 10.097980403919216 10.097980403919216 10.097980403919216 10.097980403919216 10.097980403919216 10.097980403919216 10.097980403919216 10.097980403919216 10.097980403919216 10.097980403919216 10.097980403919216 10.097980403919216 10.097980403919216 10.097980403919216 10.097980403919216 10.097980403919216 10.097980403919216 10.097980403919216 10.097980403919216 10.097980403919216 10.097980403919216 10.097980403919216 10.097980403919216 10.097980403919216 10.097980403919216 10.097980403919216 10.097980403919216 10.097980403919216 10.097980403919216 10.097980403919216 10.097980403919216 10.097980403919216 10.097980403919216 10.097980403919216 10.097980403919216 10.097980403919216 10.097980403919216 10.097980403919216 10.097980403919216 10.097980403919216 10.097980403919216 10.097980403919216 10.097980403919216 10.097980403919216 10.097980403919216 10.097980403919216 10.097980403919216 10.097980403919216 10.097980403919216 10.097980403919216 10.097980403919216 10.097980403919216 10.097980403919216 10.097980403919216 10.097980403919216 10.097980403919216 10.097980403919216 10.097980403919216
10.097980403919216 10.097980403919216 10.097980403919216 10.097980403919216 10.097980403919216 10.097980403919216 10.097980403919216 10.097980403919216 10.097980403919216 10.097980403919216 10.097980403919216 10.097980403919216 10.097980403919216 10.097980403919216 10.097980403919216 10.097980403919216 10.097980403919216 10.097980403919216 10.097980403919216 10.097980403919216 10.097980403919216 10.097980403919216 10.097980403919216 10.097980403919216 10.097980403919216 10.097980403919216 10.097980403919216 10.097980403919216 10.097980403919216 10.097980403919216 10.097980403919216 10.097980403919216 10.097980403919216 10.097980403919216 10.097980403919216 10.097980403919216 10.097980403919216 10.097980403919216 10.097980403919216 10.097980403919216 10.097980403919216 10.097980403919216 10.097980403919216 10.097980403919216 10.097980403919216 10.097980403919216 10.053918909475422 10.097980403919216 10.097980403919216 10.097980403919216 10.08655494902287 10.097980403919216 10.097980403919216 10.097980403919216 10.097980403919216 10.097980403919216 10.097980403919216 10.097980403919216 10.097980403919216 10.097980403919216 10.097980403919216 10.097980403919216 10.097980403919216 10.097980403919216 10.097980403919216 10.097980403919216 10.097980403919216 10.097980403919216 10.097980403919216 10.097980403919216 10.097980403919216 10.097980403919216 10.097980403919216 10.097980403919216 10.097980403919216 10.097980403919216 10.097980403919216 10.097980403919216 10.097980403919216 10.097980403919216 10.097980403919216 10.097980403919216 10.097980403919216 10.097980403919216 10.097980403919216 10.097980403919216 10.097980403919216 10.097980403919216 10.097980403919216 10.097980403919216 10.097980403919216 10.097980403919216 10.097980403919216 10.097980403919216 10.097980403919216 10.097980403919216 10.097980403919216 10.097980403919216 10.097980403919216 10.097980403919216 10.097980403919216 10.097980403919216 10.097980403919216 10.097980403919216 10.097980403919216 10.097980403919216 10.097980403919216 10.097980403919216 10.097980403919216 10.097980403919216 10.097980403919216 10.097980403919216 10.097980403919216 10.097980403919216 10.097980403919216 10.097980403919216 10.097980403919216 10.097980403919216 10.097980403919216 10.097980403919216 10.097980403919216 10.097980403919216 10.097980403919216 10.097980403919216 10.097980403919216 10.097980403919216 10.097980403919216 10.097980403919216 10.097980403919216 10.097980403919216 10.097980403919216 10.097980403919216
10.097980403919216 10.097980403919216 10.097980403919216 10.097980403919216 10.097980403919216 10.097980403919216 10.097980403919216 10.097980403919216 10.097980403919216 10.097980403919216 10.097980403919216 10.097980403919216 10.097980403919216 10.097980403919216 10.097980403919216 10.097980403919216 10.097980403919216 10.097980403919216 10.097980403919216 10.097980403919216 10.097980403919216 10.097980403919216 10.097980403919216 10.097980403919216 10.097980403919216 10.097980403919216 10.097980403919216 10.097980403919216 10.097980403919216 10.097980403919216 10.097980403919216 10.097980403919216 10.097980403919216 10.097980403919216 10.097980403919216 10.097980403919216 10.097980403919216 10.097980403919216 10.097980403919216 10.097980403919216 10.097980403919216 10.097980403919216 10.097980403919216 9.909711526071206 10.097980403919216 10.097980403919216 7.5602793847485055 8.06719832863097 10.096816915359769 9.25073186465599 7.051477822924698 10.033760119106647 10.097980403919216 10.014414964339322 10.097980403919216 10.097980403919216 10.097980403919216 10.097980403919216 10.097980403919216 10.097980403919216 10.097980403919216 10.097980403919216 10.097980403919216 10.097980403919216 10.097980403919216 10.097980403919216 10.097980403919216 10.097980403919216 10.097980403919216 10.097980403919216 10.097980403919216 10.097980403919216 10.097980403919216 10.097980403919216 10.097980403919216 10.097980403919216 10.097980403919216 10.097980403919216 10.097980403919216 10.097980403919216 10.097980403919216 10.097980403919216 10.097980403919216 10.097980403919216 10.097980403919216 10.097980403919216 10.097980403919216 10.097980403919216 10.097980403919216 10.097980403919216 10.097980403919216 10.097980403919216 10.097980403919216 10.097980403919216 10.097980403919216 10.097980403919216 10.097980403919216 10.097980403919216 10.097980403919216 10.097980403919216 10.097980403919216 10.097980403919216 10.097980403919216 10.097980403919216 10.097980403919216 10.097980403919216 10.097980403919216 10.097980403919216 10.097980403919216 10.097980403919216 10.097980403919216 10.097980403919216 10.097980403919216 10.097980403919216 10.097980403919216 10.097980403919216 10.097980403919216 10.097980403919216 10.097980403919216 10.097980403919216 10.097980403919216 10.097980403919216 10.097980403919216 10.097980403919216 10.097980403919216 10.097980403919216 10.097980403919216 10.097980403919216 10.097980403919216 10.097980403919216 10.097980403919216 10.097980403919216
10.097980403919216 10.097980403919216 10.097980403919216 10.097980403919216 10.097980403919216 10.097980403919216 10.097980403919216 10.097980403919216 10.097980403919216 10.097980403919216 10.097980403919216 10.097980403919216 10.097980403919216 10.097980403919216 10.097980403919216 10.097980403919216 10.097980403919216 10.097980403919216 10.097980403919216 10.097980403919216 10.097980403919216 10.097980403919216 10.097980403919216 10.097980403919216 10.097980403919216 10.097980403919216 10.097980403919216 10.097980403919216 10.097980403919216 10.097980403919216 10.097980403919216 10.097980403919216 10.097980403919216 10.097980403919216 10.097980403919216 10.097980403919216 10.097980403919216 10.097980403919216 10.097980403919216 10.097980403919216 10.097980403919216 10.097980403919216 10.097980403919216 10.097980403919216 10.097980403919216 10.097980403919216 9.275140447481922 10.046358582775957 10.097980403919216 9.558158236438112 8.060940842335327 10.097980403919216 10.097980403919216 9.487247196312998 10.097511860642383 10.097980403919216 10.097980403919216 10.097980403919216 10.097980403919216 10.097980403919216 10.097980403919216 10.097980403919216 10.097980403919216 10.097980403919216 10.097980403919216 10.097980403919216 10.097980403919216 10.097980403919216 10.097980403919216 10.097980403919216 10.097980403919216 10.097980403919216 10.097980403919216 10.097980403919216 10.097980403919216 10.097980403919216 10.097980403919216 10.097980403919216 10.097980403919216 10.097980403919216 10.097980403919216 10.097980403919216 10.097980403919216 10.097980403919216 10.097980403919216 10.097980403919216 10.097980403919216 10.097980403919216 10.097980403919216 10.097980403919216 10.097980403919216 10.097980403919216 10.097980403919216 10.097980403919216 10.097980403919216 10.097980403919216 10.097980403919216 10.097980403919216 10.097980403919216 10.097980403919216 10.097980403919216 10.097980403919216 10.097980403919216 10.097980403919216 10.097980403919216 10.097980403919216 10.097980403919216 10.097980403919216 10.097980403919216 10.097980403919216 10.097980403919216 10.097980403919216 10.097980403919216 10.097980403919216 10.097980403919216 10.097980403919216 10.097980403919216 10.097980403919216 10.097980403919216 10.097980403919216 10.097980403919216 10.097980403919216 10.097980403919216 10.097980403919216 10.097980403919216 10.097980403919216 10.097980403919216 10.097980403919216 10.097980403919216 10.097980403919216 10.097980403919216 10.097980403919216
10.097980403919216 10.097980403919216 10.097980403919216 10.097980403919216 10.097980403919216 10.097980403919216 10.097980403919216 10.097980403919216 10.097980403919216 10.097980403919216 10.097980403919216 10.097980403919216 10.097980403919216 10.097980403919216 10.097980403919216 10.097980403919216 10.097980403919216 10.097980403919216 10.097980403919216 10.097980403919216 10.097980403919216 10.097980403919216 10.097980403919216 10.097980403919216 10.097980403919216 10.097980403919216 10.097980403919216 10.097980403919216 10.097980403919216 10.097980403919216 10.097980403919216 10.097980403919216 10.097980403919216 10.097980403919216 10.097980403919216 10.097980403919216 10.097980403919216 10.097980403919216 10.097980403919216 10.097980403919216 10.097980403919216 10.097980403919216 10.097980403919216 10.097980403919216 10.097980403919216 10.097980403919216 10.097980403919216 10.097980403919216 10.097980403919216 10.097980403919216 10.050292072778362 10.097980403919216 10.097980403919216 10.097980403919216 10.097980403919216 10.097980403919216 10.097980403919216 10.097980403919216 10.097980403919216 10.097980403919216 10.097980403919216 10.097980403919216 10.097980403919216 10.097980403919216 10.097980403919216 10.097980403919216 10.097980403919216 10.097980403919216 10.097980403919216 10.097980403919216 10.097980403919216 10.097980403919216 10.097980403919216 10.097980403919216 10.097980403919216 10.097980403919216 10.097980403919216 10.097980403919216 10.097980403919216 10.097980403919216 10.097980403919216 10.097980403919216 10.097980403919216 10.097980403919216 10.097980403919216 10.097980403919216 10.097980403919216 10.097980403919216 10.097980403919216 10.097980403919216 10.097980403919216 10.097980403919216 10.097980403919216 10.097980403919216 10.097980403919216 10.097980403919216 10.097980403919216 10.097980403919216 10.097980403919216 10.097980403919216 10.097980403919216 10.097980403919216 10.097980403919216 10.097980403919216 10.097980403919216 10.097980403919216 10.097980403919216 10.097980403919216 10.097980403919216 10.097980403919216 10.097980403919216 10.097980403919216 10.097980403919216 10.097980403919216 10.097980403919216 10.097980403919216 10.097980403919216 10.097980403919216 10.097980403919216 10.097980403919216 10.097980403919216 10.097980403919216 10.097980403919216 10.097980403919216 10.097980403919216 10.097980403919216 10.097980403919216 10.097980403919216 10.097980403919216 10.097980403919216 10.097980403919216 10.097980403919216
10.097980403919216 10.097980403919216 10.097980403919216 10.097980403919216 10.097980403919216 10.097980403919216 10.097980403919216 10.097980403919216 10.097980403919216 10.097980403919216 10.097980403919216 10.097980403919216 10.097980403919216 10.097980403919216 10.097980403919216 10.097980403919216 10.097980403919216 10.097980403919216 10.097980403919216 10.097980403919216 10.097980403919216 10.097980403919216 10.097980403919216 10.097980403919216 10.097980403919216 10.097980403919216 10.097980403919216 10.097980403919216 10.097980403919216 10.097980403919216 10.097980403919216 10.097980403919216 10.097980403919216 10.097980403919216 10.097980403919216 10.097980403919216 10.097980403919216 10.097980403919216 10.097980403919216 10.097980403919216 10.097980403919216 10.097980403919216 10.097980403919216 10.097980403919216 10.097980403919216 10.097980403919216 10.097980403919216 10.097980403919216 10.097980403919216 10.097980403919216 8.845711521148278 10.097531321020872 10.097980403919216 10.041403517114917 9.9157925356269 10.097980403919216 10.097980403919216 10.097980403919216 10.097980403919216 10.097980403919216 10.097980403919216 10.097980403919216 10.097980403919216 10.097980403919216 10.097980403919216 10.097980403919216 10.097980403919216 10.097980403919216 10.097980403919216 10.097980403919216 10.097980403919216 10.097980403919216 10.097980403919216 10.097980403919216 10.097980403919216 10.097980403919216 10.097980403919216 10.097980403919216 10.097980403919216 10.097980403919216 10.097980403919216 10.097980403919216 10.097980403919216 10.097980403919216 10.097980403919216 10.097980403919216 10.097980403919216 10.097980403919216 10.097980403919216 10.097980403919216 10.097980403919216 10.097980403919216 10.097980403919216 10.097980403919216 10.097980403919216 10.097980403919216 10.097980403919216 10.097980403919216 10.097980403919216 10.097980403919216 10.097980403919216 10.097980403919216 10.097980403919216 10.097980403919216 10.097980403919216 10.097980403919216 10.097980403919216 10.097980403919216 10.097980403919216 10.097980403919216 10.097980403919216 10.097980403919216 10.097980403919216 10.097980403919216 10.097980403919216 10.097980403919216 10.097980403919216 10.097980403919216 10.097980403919216 10.097980403919216 10.097980403919216 10.097980403919216 10.097980403919216 10.097980403919216 10.097980403919216 10.097980403919216 10.097980403919216 10.097980403919216 10.097980403919216 10.097980403919216 10.097980403919216 10.097980403919216
10.097980403919216 10.097980403919216 10.097980403919216 10.097980403919216 10.097980403919216 10.097980403919216 10.097980403919216 10.097980403919216 10.097980403919216 10.097980403919216 10.097980403919216 10.097980403919216 10.097980403919216 10.097980403919216 10.097980403919216 10.097980403919216 10.097980403919216 10.097980403919216 10.097980403919216 10.097980403919216 10.097980403919216 10.097980403919216 10.097980403919216 10.097980403919216 10.097980403919216 10.097980403919216 10.097980403919216 10.097980403919216 10.097980403919216 10.097980403919216 10.097980403919216 10.097980403919216 10.097980403919216 10.097980403919216 10.097980403919216 10.097980403919216 10.097980403919216 10.097980403919216 10.097980403919216 10.097980403919216 10.097980403919216 10.097980403919216 10.097980403919216 10.097980403919216 10.097980403919216 10.097980403919216 10.097980403919216 10.097980403919216 10.097980403919216 9.965125129695227 7.4531426570423305 9.80622651742924 10.089669756955125 7.23276157765114 7.722784154402588 10.097925238908736 10.05526387597763 8.673958043024177 10.097980403919216 10.097980403919216 10.097980403919216 10.097980403919216 10.097980403919216 10.097980403919216 10.097980403919216 10.097980403919216 10.097980403919216 10.097980403919216 10.097980403919216 10.097980403919216 10.097980403919216 10.097980403919216 10.097980403919216 10.097980403919216 10.097980403919216 10.097980403919216 10.097980403919216 10.097980403919216 10.097980403919216 10.097980403919216 10.097980403919216 10.097980403919216 10.097980403919216 10.097980403919216 10.097980403919216 10.097980403919216 10.097980403919216 10.097980403919216 10.097980403919216 10.097980403919216 10.097980403919216 10.097980403919216 10.097980403919216 10.097980403919216 10.097980403919216 10.097980403919216 10.097980403919216 10.097980403919216 10.097980403919216 10.097980403919216 10.097980403919216 10.097980403919216 10.097980403919216 10.097980403919216 10.097980403919216 10.097980403919216 10.097980403919216 10.097980403919216 10.097980403919216 10.097980403919216 10.097980403919216 10.097980403919216 10.097980403919216 10.097980403919216 10.097980403919216 10.097980403919216 10.097980403919216 10.097980403919216 10.097980403919216 10.097980403919216 10.097980403919216 10.097980403919216 10.097980403919216 10.097980403919216 10.097980403919216 10.097980403919216 10.097980403919216 10.097980403919216 10.097980403919216 10.097980403919216 10.097980403919216 10.097980403919216
10.097980403919216 10.097980403919216 10.097980403919216 10.097980403919216 10.097980403919216 10.097980403919216 10.097980403919216 10.097980403919216 10.097980403919216 10.097980403919216 10.097980403919216 10.097980403919216 10.097980403919216 10.097980403919216 10.097980403919216 10.097980403919216 10.097980403919216 10.097980403919216 10.097980403919216 10.097980403919216 10.097980403919216 10.097980403919216 10.097980403919216 10.097980403919216 10.097980403919216 10.097980403919216 10.097980403919216 10.097980403919216 10.097980403919216 10.097980403919216 10.097980403919216 10.097980403919216 10.097980403919216 10.097980403919216 10.097980403919216 10.097980403919216 10.097980403919216 10.097980403919216 10.097980403919216 10.097980403919216 10.097980403919216 10.097980403919216 10.097980403919216 10.097980403919216 10.097980403919216 10.097980403919216 10.097980403919216 10.097980403919216 10.097980403919216 10.097980403919216 10.09738843808509 10.097980403919216 10.097980403919216 9.994546076911766 10.08289512769104 10.097980403919216 10.097980403919216 9.957040319670924 10.097980403919216 10.097980403919216 10.097980403919216 10.097980403919216 10.097980403919216 10.097980403919216 10.097980403919216 10.097980403919216 10.097980403919216 10.097980403919216 10.097980403919216 10.097980403919216 10.097980403919216 10.097980403919216 10.097980403919216 10.097980403919216 10.097980403919216 10.097980403919216 10.097980403919216 10.097980403919216 10.097980403919216 10.097980403919216 10.097980403919216 10.097980403919216 10.097980403919216 10.097980403919216 10.097980403919216 10.097980403919216 10.097980403919216 10.097980403919216 10.097980403919216 10.097980403919216 10.097980403919216 10.097980403919216 10.097980403919216 10.097980403919216 10.097980403919216 10.097980403919216 10.097980403919216 10.097980403919216 10.097980403919216 10.097980403919216 10.097980403919216 10.097980403919216 10.097980403919216 10.097980403919216 10.097980403919216 10.097980403919216 10.097980403919216 10.097980403919216 10.097980403919216 10.097980403919216 10.097980403919216 10.097980403919216 10.097980403919216 10.097980403919216 10.097980403919216 10.097980403919216 10.097980403919216 10.097980403919216 10.097980403919216 10.097980403919216 10.097980403919216 10.097980403919216 10.097980403919216 10.097980403919216 10.097980403919216 10.097980403919216 10.097980403919216 10.097980403919216 10.097980403919216 10.097980403919216 10.097980403919216 10.097980403919216
10.097980403919216 10.097980403919216 10.097980403919216 10.097980403919216 10.097980403919216 10.097980403919216 10.097980403919216 10.097980403919216 10.097980403919216 10.097980403919216 10.097980403919216 10.097980403919216 10.097980403919216 10.097980403919216 10.097980403919216 10.097980403919216 10.097980403919216 10.097980403919216 10.097980403919216 10.097980403919216 10.097980403919216 10.097980403919216 10.097980403919216 10.097980403919216 10.097980403919216 10.097980403919216 10.097980403919216 10.097980403919216 10.097980403919216 10.097980403919216 10.097980403919216 10.097980403919216 10.097980403919216 10.097980403919216 10.097980403919216 10.097980403919216 10.097980403919216 10.097980403919216 10.097980403919216 10.097980403919216 10.097980403919216 10.097980403919216 10.097980403919216 10.097980403919216 10.097980403919216 10.097980403919216 10.097980403919216 10.097980403919216 10.097980403919216 10.097980403919216 10.097980403919216 10.097980403919216 10.097980403919216 10.097980403919216 10.097980403919216 10.097980403919216 10.097980403919216 10.097980403919216 10.097980403919216 10.097980403919216 10.097980403919216 10.097980403919216 10.097980403919216 10.097980403919216 10.097980403919216 10.097980403919216 10.097980403919216 10.097980403919216 10.097980403919216 10.097980403919216 10.097980403919216 10.097980403919216 10.097980403919216 10.097980403919216 10.097980403919216 10.097980403919216 10.097980403919216 10.097980403919216 10.097980403919216 10.097980403919216 10.097980403919216 10.097980403919216 10.097980403919216 10.097980403919216 10.097980403919216 10.097980403919216 10.097980403919216 10.097980403919216 10.097980403919216 10.097980403919216 10.097980403919216 10.097980403919216 10.097980403919216 10.097980403919216 10.097980403919216 10.097980403919216 10.097980403919216 10.097980403919216 10.097980403919216 10.097980403919216 10.097980403919216 10.097980403919216 10.097980403919216 10.097980403919216 10.097980403919216 10.097980403919216 10.097980403919216 10.097980403919216 10.097980403919216 10.097980403919216 10.097980403919216 10.097980403919216 10.097980403919216 10.097980403919216 10.097980403919216 10.097980403919216 10.097980403919216 10.097980403919216 10.097980403919216 10.097980403919216 10.097980403919216 10.097980403919216 10.097980403919216 10.097980403919216 10.097980403919216 10.097980403919216 10.097980403919216 10.097980403919216 10.097980403919216 10.097980403919216 10.097980403919216 10.097980403919216
10.097980403919216 10.097980403919216 10.097980403919216 10.097980403919216 10.097980403919216 10.097980403919216 10.097980403919216 10.097980403919216 10.097980403919216 10.097980403919216 10.097980403919216 10.097980403919216 10.097980403919216 10.097980403919216 10.097980403919216 10.097980403919216 10.097980403919216 10.097980403919216 10.097980403919216 10.097980403919216 10.097980403919216 10.097980403919216 10.097980403919216 10.097980403919216 10.097980403919216 10.097980403919216 10.097980403919216 10.097980403919216 10.097980403919216 10.097980403919216 10.097980403919216 10.097980403919216 10.097980403919216 10.097980403919216 10.097980403919216 10.097980403919216 10.097980403919216 10.097980403919216 10.097980403919216 10.097980403919216 10.097980403919216 10.097980403919216 10.097980403919216 10.097980403919216 10.097980403919216 10.097980403919216 10.097980403919216 10.097980403919216 10.097980403919216 10.097980403919216 10.065235013142448 10.097980403919216 10.097980403919216 9.70033436465491 8.360024631895763 10.097980403919216 10.097980403919216 7.919177430204335 9.81169895728006 10.097980403919216 10.097980403919216 10.095038265964318 10.097980403919216 10.097980403919216 10.097980403919216 10.097980403919216 10.097980403919216 10.097980403919216 10.097980403919216 10.097980403919216 10.097980403919216 10.097980403919216 10.097980403919216 10.097980403919216 10.097980403919216 10.097980403919216 10.097980403919216 10.097980403919216 10.097980403919216 10.097980403919216 10.097980403919216 10.097980403919216 10.097980403919216 10.097980403919216 10.097980403919216 10.097980403919216 10.097980403919216 10.097980403919216 10.097980403919216 10.097980403919216 10.097980403919216 10.097980403919216 10.097980403919216 10.097980403919216 10.097980403919216 10.097980403919216 10.097980403919216 10.097980403919216 10.097980403919216 10.097980403919216 10.097980403919216 10.097980403919216 10.097980403919216 10.097980403919216 10.097980403919216 10.097980403919216 10.097980403919216 10.097980403919216 10.097980403919216 10.097980403919216 10.097980403919216 10.097980403919216 10.097980403919216 10.097980403919216 10.097980403919216 10.097980403919216 10.097980403919216 10.097980403919216 10.097980403919216 10.097980403919216 10.097980403919216 10.097980403919216 10.097980403919216 10.097980403919216 10.097980403919216 10.097980403919216 10.097980403919216 10.097980403919216 10.097980403919216 10.097980403919216 10.097980403919216 10.097980403919216
10.097980403919216 10.097980403919216 10.097980403919216 10.097980403919216 10.097980403919216 10.097980403919216 10.097980403919216 10.097980403919216 10.097980403919216 10.097980403919216 10.097980403919216 10.097980403919216 10.097980403919216 10.097980403919216 10.097980403919216 10.097980403919216 10.097980403919216 10.097980403919216 10.097980403919216 10.097980403919216 10.097980403919216 10.097980403919216 10.097980403919216 10.097980403919216 10.097980403919216 10.097980403919216 10.097980403919216 10.097980403919216 10.097980403919216 10.097980403919216 10.097980403919216 10.097980403919216 10.097980403919216 10.097980403919216 10.097980403919216 10.097980403919216 10.097980403919216 10.097980403919216 10.097980403919216 10.097980403919216 10.097980403919216 10.097980403919216 10.097980403919216 10.097980403919216 10.097980403919216 10.097980403919216 10.097980403919216 10.097980403919216 10.097980403919216 10.097980403919216 10.097980403919216 10.097980403919216 10.097980403919216 9.797324436966143 9.48673036624774 10.097980403919216 10.000037563252462 6.946088442925337 9.561617127069457 10.097980403919216 9.479847703103667 9.344295684435368 10.097980403919216 10.097980403919216 10.097980403919216 10.097980403919216 10.097980403919216 10.097980403919216 10.097980403919216 10.097980403919216 10.097980403919216 10.097980403919216 10.097980403919216 10.097980403919216 10.097980403919216 10.097980403919216 10.097980403919216 10.097980403919216 10.097980403919216 10.097980403919216 10.097980403919216 10.097980403919216 10.097980403919216 10.097980403919216 10.097980403919216 10.097980403919216 10.097980403919216 10.097980403919216 10.097980403919216 10.097980403919216 10.097980403919216 10.097980403919216 10.097980403919216 10.097980403919216 10.097980403919216 10.097980403919216 10.097980403919216 10.097980403919216 10.097980403919216 10.097980403919216 10.097980403919216 10.097980403919216 10.097980403919216 10.097980403919216 10.097980403919216 10.097980403919216 10.097980403919216 10.097980403919216 10.097980403919216 10.097980403919216 10.097980403919216 10.097980403919216 10.097980403919216 10.097980403919216 10.097980403919216 10.097980403919216 10.097980403919216 10.097980403919216 10.097980403919216 10.097980403919216 10.097980403919216 10.097980403919216 10.097980403919216 10.097980403919216 10.097980403919216 10.097980403919216 10.097980403919216 10.097980403919216 10.097980403919216 10.097980403919216 10.097980403919216 10.097980403919216
10.097980403919216 10.097980403919216 10.097980403919216 10.097980403919216 10.097980403919216 10.097980403919216 10.097980403919216 10.097980403919216 10.097980403919216 10.097980403919216 10.097980403919216 10.097980403919216 10.097980403919216 10.097980403919216 10.097980403919216 10.097980403919216 10.097980403919216 10.097980403919216 10.097980403919216 10.097980403919216 10.097980403919216 10.097980403919216 10.097980403919216 10.097980403919216 10.097980403919216 10.097980403919216 10.097980403919216 10.097980403919216 10.097980403919216 10.097980403919216 10.097980403919216 10.097980403919216 10.097980403919216 10.097980403919216 10.097980403919216 10.097980403919216 10.097980403919216 10.097980403919216 10.097980403919216 10.097980403919216 10.097980403919216 10.097980403919216 10.097980403919216 10.097980403919216 10.097980403919216 10.097980403919216 10.097980403919216 10.097980403919216 10.097980403919216 10.097980403919216 10.097980403919216 10.097980403919216 10.097980403919216 10.097980403919216 10.097980403919216 10.097980403919216 10.097980403919216 10.06010073033298 10.097980403919216 10.097980403919216 10.097980403919216 10.097980403919216 10.097980403919216 10.097980403919216 10.097980403919216 10.097980403919216 10.097980403919216 10.097980403919216 10.097980403919216 10.097980403919216 10.097980403919216 10.097980403919216 10.097980403919216 10.097980403919216 10.097980403919216 10.097980403919216 10.097980403919216 10.097980403919216 10.097980403919216 10.097980403919216 10.097980403919216 10.097980403919216 10.097980403919216 10.097980403919216 10.097980403919216 10.097980403919216 10.097980403919216 10.097980403919216 10.097980403919216 10.097980403919216 10.097980403919216 10.097980403919216 10.097980403919216 10.097980403919216 10.097980403919216 10.097980403919216 10.097980403919216 10.097980403919216 10.097980403919216 10.097980403919216 10.097980403919216 10.097980403919216 10.097980403919216 10.097980403919216 10.097980403919216 10.097980403919216 10.097980403919216 10.097980403919216 10.097980403919216 10.097980403919216 10.097980403919216 10.097980403919216 10.097980403919216 10.097980403919216 10.097980403919216 10.097980403919216 10.097980403919216 10.097980403919216 10.097980403919216 10.097980403919216 10.097980403919216 10.097980403919216 10.097980403919216 10.097980403919216 10.097980403919216 10.097980403919216 10.097980403919216 10.097980403919216 10.097980403919216 10.097980403919216 10.097980403919216 10.097980403919216
10.097980403919216 10.097980403919216 10.097980403919216 10.097980403919216 10.097980403919216 10.097980403919216 10.097980403919216 10.097980403919216 10.097980403919216 10.097980403919216 10.097980403919216 10.097980403919216 10.097980403919216 10.097980403919216 10.097980403919216 10.097980403919216 10.097980403919216 10.097980403919216 10.097980403919216 10.097980403919216 10.097980403919216 10.097980403919216 10.097980403919216 10.097980403919216 10.097980403919216 10.097980403919216 10.097980403919216 10.097980403919216 10.097980403919216 10.097980403919216 10.097980403919216 10.097980403919216 10.097980403919216 10.097980403919216 10.097980403919216 10.097980403919216 10.097980403919216 10.097980403919216 10.097980403919216 10.097980403919216 10.097980403919216 10.097980403919216 10.097980403919216 10.097980403919216 10.097980403919216 10.097980403919216 10.097980403919216 10.097980403919216 10.097980403919216 10.097980403919216 10.097980403919216 10.097980403919216 10.097980403919216 10.097980403919216 10.097980403919216 10.097980403919216 10.097980403919216 10.066067574049946 10.097980403919216 10.097980403919216 10.097980403919216 10.012036282961972 10.097980403919216 10.097980403919216 10.097980403919216 10.097980403919216 10.097980403919216 10.097980403919216 10.097980403919216 10.097980403919216 10.097980403919216 10.097980403919216 10.097980403919216 10.097980403919216 10.097980403919216 10.097980403919216 10.097980403919216 10.097980403919216 10.097980403919216 10.097980403919216 10.097980403919216 10.097980403919216 10.097980403919216 10.097980403919216 10.097980403919216 10.097980403919216 10.097980403919216 10.097980403919216 10.097980403919216 10.097980403919216 10.097980403919216 10.097980403919216 10.097980403919216 10.097980403919216 10.097980403919216 10.097980403919216 10.097980403919216 10.097980403919216 10.097980403919216 10.097980403919216 10.097980403919216 10.097980403919216 10.097980403919216 10.097980403919216 10.097980403919216 10.097980403919216 10.097980403919216 10.097980403919216 10.097980403919216 10.097980403919216 10.097980403919216 10.097980403919216 10.097980403919216 10.097980403919216 10.097980403919216 10.097980403919216 10.097980403919216 10.097980403919216 10.097980403919216 10.097980403919216 10.097980403919216 10.097980403919216 10.097980403919216 10.097980403919216 10.097980403919216 10.097980403919216 10.097980403919216 10.097980403919216 10.097980403919216 10.097980403919216 10.097980403919216 10.097980403919216
10.097980403919216 10.097980403919216 10.097980403919216 10.097980403919216 10.097980403919216 10.097980403919216 10.097980403919216 10.097980403919216 10.097980403919216 10.097980403919216 10.097980403919216 10.097980403919216 10.097980403919216 10.097980403919216 10.097980403919216 10.097980403919216 10.097980403919216 10.097980403919216 10.097980403919216 10.097980403919216 10.097980403919216 10.097980403919216 10.097980403919216 10.097980403919216 10.097980403919216 10.097980403919216 10.097980403919216 10.097980403919216 10.097980403919216 10.097980403919216 10.097980403919216 10.097980403919216 10.097980403919216 10.097980403919216 10.097980403919216 10.097980403919216 10.097980403919216 10.097980403919216 10.097980403919216 10.097980403919216 10.097980403919216 10.097980403919216 10.097980403919216 10.097980403919216 10.097980403919216 10.097980403919216 10.097980403919216 10.097980403919216 10.097980403919216 10.097980403919216 10.097980403919216 10.097980403919216 10.097980403919216 10.097980403919216 10.09450160196113 10.097980403919216 10.097980403919216 7.925097587215266 8.590601311128756 10.095319601852825 8.701597793597811 6.547883424153099 10.011522393051822 10.097980403919216 9.369115688494238 10.09206368495726 10.097980403919216 10.097980403919216 10.097980403919216 10.097980403919216 10.097980403919216 10.097980403919216 10.097980403919216 10.097980403919216 10.097980403919216 10.097980403919216 10.097980403919216 10.097980403919216 10.097980403919216 10.097980403919216 10.097980403919216 10.097980403919216 10.097980403919216 10.097980403919216 10.097980403919216 10.097980403919216 10.097980403919216 10.097980403919216 10.097980403919216 10.097980403919216 10.097980403919216 10.097980403919216 10.097980403919216 10.097980403919216 10.097980403919216 10.097980403919216 10.097980403919216 10.097980403919216 10.097980403919216 10.097980403919216 10.097980403919216 10.097980403919216 10.097980403919216 10.097980403919216 10.097980403919216 10.097980403919216 10.097980403919216 10.097980403919216 10.097980403919216 10.097980403919216 10.097980403919216 10.097980403919216 10.097980403919216 10.097980403919216 10.097980403919216 10.097980403919216 10.097980403919216 10.097980403919216 10.097980403919216 10.097980403919216 10.097980403919216 10.097980403919216 10.097980403919216 10.097980403919216 10.097980403919216 10.097980403919216 10.097980403919216 10.097980403919216 10.097980403919216 10.097980403919216 10.097980403919216 10.097980403919216
10.097980403919216 10.097980403919216 10.097980403919216 10.097980403919216 10.097980403919216 10.097980403919216 10.097980403919216 10.097980403919216 10.097980403919216 10.097980403919216 10.097980403919216 10.097980403919216 10.097980403919216 10.097980403919216 10.097980403919216 10.097980403919216 10.097980403919216 10.097980403919216 10.097980403919216 10.097980403919216 10.097980403919216 10.097980403919216 10.097980403919216 10.097980403919216 10.097980403919216 10.097980403919216 10.097980403919216 10.097980403919216 10.097980403919216 10.097980403919216 10.097980403919216 10.097980403919216 10.097980403919216 10.097980403919216 10.097980403919216 10.097980403919216 10.097980403919216 10.097980403919216 10.097980403919216 10.097980403919216 10.097980403919216 10.097980403919216 10.097980403919216 10.097980403919216 10.097980403919216 10.097980403919216 10.097980403919216 10.097980403919216 10.097980403919216 10.097980403919216 10.097980403919216 10.097980403919216 10.097980403919216 10.097980403919216 10.097980403919216 10.097980403919216 10.097980403919216 10.009987167631047 10.097980403919216 10.097980403919216 9.914622089673264 8.695049081825891 10.097980403919216 10.097980403919216 9.51433271353305 10.097980403919216 10.097980403919216 10.097980403919216 10.097980403919216 10.097980403919216 10.097980403919216 10.097980403919216 10.097980403919216 10.097980403919216 10.097980403919216 10.097980403919216 10.097980403919216 10.097980403919216 10.097980403919216 10.097980403919216 10.097980403919216 10.097980403919216 10.097980403919216 10.097980403919216 10.097980403919216 10.097980403919216 10.097980403919216 10.097980403919216 10.097980403919216 10.097980403919216 10.097980403919216 10.097980403919216 10.097980403919216 10.097980403919216 10.097980403919216 10.097980403919216 10.097980403919216 10.097980403919216 10.097980403919216 10.097980403919216 10.097980403919216 10.097980403919216 10.097980403919216 10.097980403919216 10.097980403919216 10.097980403919216 10.097980403919216 10.097980403919216 10.097980403919216 10.097980403919216 10.097980403919216 10.097980403919216 10.097980403919216 10.097980403919216 10.097980403919216 10.097980403919216 10.097980403919216 10.097980403919216 10.097980403919216 10.097980403919216 10.097980403919216 10.097980403919216 10.097980403919216 10.097980403919216 10.097980403919216 10.097980403919216 10.097980403919216 10.097980403919216 10.097980403919216 10.097980403919216 10.097980403919216 10.097980403919216
10.097980403919216 10.097980403919216 10.097980403919216 10.097980403919216 10.097980403919216 10.097980403919216 10.097980403919216 10.097980403919216 10.097980403919216 10.097980403919216 10.097980403919216 10.097980403919216 10.097980403919216 10.097980403919216 10.097980403919216 10.097980403919216 10.097980403919216 10.097980403919216 10.097980403919216 10.097980403919216 10.097980403919216 10.097980403919216 10.097980403919216 10.097980403919216 10.097980403919216 10.097980403919216 10.097980403919216 10.097980403919216 10.097980403919216 10.097980403919216 10.097980403919216 10.097980403919216 10.097980403919216 10.097980403919216 10.097980403919216 10.097980403919216 10.097980403919216 10.097980403919216 10.097980403919216 10.097980403919216 10.097980403919216 10.097980403919216 10.097980403919216 10.097980403919216 10.097980403919216 10.097980403919216 10.097980403919216 10.097980403919216 10.097980403919216 10.097980403919216 10.097980403919216 10.097980403919216 10.097980403919216 10.097980403919216 10.097980403919216 10.097980403919216 10.097980403919216 10.097980403919216 10.097980403919216 10.097980403919216 10.097980403919216 10.09670584308662 10.097980403919216 10.097980403919216 10.097980403919216 10.097980403919216 10.097980403919216 10.097980403919216 10.097980403919216 10.097980403919216 10.097980403919216 10.097980403919216 10.097980403919216 10.097980403919216 10.097980403919216 10.097980403919216 10.097980403919216 10.097980403919216 10.097980403919216 10.097980403919216 10.097980403919216 10.097980403919216 10.097980403919216 10.097980403919216 10.097980403919216 10.097980403919216 10.097980403919216 10.097980403919216 10.097980403919216 10.097980403919216 10.097980403919216 10.097980403919216 10.097980403919216 10.097980403919216 10.097980403919216 10.097980403919216 10.097980403919216 10.097980403919216 10.097980403919216 10.097980403919216 10.097980403919216 10.097980403919216 10.097980403919216 10.097980403919216 10.097980403919216 10.097980403919216 10.097980403919216 10.097980403919216 10.097980403919216 10.097980403919216 10.097980403919216 10.097980403919216 10.097980403919216 10.097980403919216 10.097980403919216 10.097980403919216 10.097980403919216 10.097980403919216 10.097980403919216 10.097980403919216 10.097980403919216 10.097980403919216 10.097980403919216 10.097980403919216 10.097980403919216 10.097980403919216 10.097980403919216 10.097980403919216 10.097980403919216 10.097980403919216 10.097980403919216 10.097980403919216
10.097980403919216 10.097980403919216 10.097980403919216 10.097980403919216 10.097980403919216 10.097980403919216 10.097980403919216 10.097980403919216 10.097980403919216 10.097980403919216 10.097980403919216 10.097980403919216 10.097980403919216 10.097980403919216 10.097980403919216 10.097980403919216 10.097980403919216 10.097980403919216 10.097980403919216 10.097980403919216 10.097980403919216 10.097980403919216 10.097980403919216 10.097980403919216 10.097980403919216 10.097980403919216 10.097980403919216 10.097980403919216 10.097980403919216 10.097980403919216 10.097980403919216 10.097980403919216 10.097980403919216 10.097980403919216 10.097980403919216 10.097980403919216 10.097980403919216 10.097980403919216 10.097980403919216 10.097980403919216 10.097980403919216 10.097980403919216 10.097980403919216 10.097980403919216 10.097980403919216 10.097980403919216 10.097980403919216 10.097980403919216 10.097980403919216 10.097980403919216 10.097980403919216 10.097980403919216 10.097980403919216 10.097980403919216 10.097980403919216 10.097980403919216 10.097980403919216 10.097980403919216 10.097980403919216 10.097980403919216 10.097980403919216 8.582275505749696 10.096358866950185 10.097980403919216 9.53346785919753 9.803564275142946 10.097980403919216 10.097980403919216 10.097980403919216 10.097980403919216 10.097980403919216 10.097980403919216 10.097980403919216 10.097980403919216 10.097980403919216 10.097980403919216 10.097980403919216 10.097980403919216 10.097980403919216 10.097980403919216 10.097980403919216 10.097980403919216 10.097980403919216 10.097980403919216 10.097980403919216 10.097980403919216 10.097980403919216 10.097980403919216 10.097980403919216 10.097980403919216 10.097980403919216 10.097980403919216 10.097980403919216 10.097980403919216 10.097980403919216 10.097980403919216 10.097980403919216 10.097980403919216 10.097980403919216 10.097980403919216 10.097980403919216 10.097980403919216 10.097980403919216 10.097980403919216 10.097980403919216 10.097980403919216 10.097980403919216 10.097980403919216 10.097980403919216 10.097980403919216 10.097980403919216 10.097980403919216 10.097980403919216 10.097980403919216 10.097980403919216 10.097980403919216 10.097980403919216 10.097980403919216 10.097980403919216 10.097980403919216 10.097980403919216 10.097980403919216 10.097980403919216 10.097980403919216 10.097980403919216 10.097980403919216 10.097980403919216 10.097980403919216 10.097980403919216 10.097980403919216 10.097980403919216 10.097980403919216
10.097980403919216 10.097980403919216 10.097980403919216 10.097980403919216 10.097980403919216 10.097980403919216 10.097980403919216 10.097980403919216 10.097980403919216 10.097980403919216 10.097980403919216 10.097980403919216 10.097980403919216 10.097980403919216 10.097980403919216 10.097980403919216 10.097980403919216 10.097980403919216 10.097980403919216 10.097980403919216 10.097980403919216 10.097980403919216 10.097980403919216 10.097980403919216 10.097980403919216 10.097980403919216 10.097980403919216 10.097980403919216 10.097980403919216 10.097980403919216 10.097980403919216 10.097980403919216 10.097980403919216 10.097980403919216 10.097980403919216 10.097980403919216 10.097980403919216 10.097980403919216 10.097980403919216 10.097980403919216 10.097980403919216 10.097980403919216 10.097980403919216 10.097980403919216 10.097980403919216 10.097980403919216 10.097980403919216 10.097980403919216 10.097980403919216 10.097980403919216 10.097980403919216 10.097980403919216 10.097980403919216 10.097980403919216 10.097980403919216 10.097980403919216 10.097980403919216 10.097980403919216 10.097980403919216 10.097980403919216 10.025669584921847 7.900633025210592 10.055152749931212 10.057991075588216 6.911670925863708 7.9792434385236675 10.097980403919216 9.899387542504556 8.554619846357152 10.097980403919216 10.097980403919216 10.097980403919216 10.097980403919216 10.097980403919216 10.097980403919216 10.097980403919216 10.097980403919216 10.097980403919216 10.097980403919216 10.097980403919216 10.097980403919216 10.097980403919216 10.097980403919216 10.097980403919216 10.097980403919216 10.097980403919216 10.097980403919216 10.097980403919216 10.097980403919216 10.097980403919216 10.097980403919216 10.097980403919216 10.097980403919216 10.097980403919216 10.097980403919216 10.097980403919216 10.097980403919216 10.097980403919216 10.097980403919216 10.097980403919216 10.097980403919216 10.097980403919216 10.097980403919216 10.097980403919216 10.097980403919216 10.097980403919216 10.097980403919216 10.097980403919216 10.097980403919216 10.097980403919216 10.097980403919216 10.097980403919216 10.097980403919216 10.097980403919216 10.097980403919216 10.097980403919216 10.097980403919216 10.097980403919216 10.097980403919216 10.097980403919216 10.097980403919216 10.097980403919216 10.097980403919216 10.097980403919216 10.097980403919216 10.097980403919216 10.097980403919216 10.097980403919216 10.097980403919216 10.097980403919216 10.097980403919216 10.097980403919216
10.097980403919216 10.097980403919216 10.097980403919216 10.097980403919216 10.097980403919216 10.097980403919216 10.097980403919216 10.097980403919216 10.097980403919216 10.097980403919216 10.097980403919216 10.097980403919216 10.097980403919216 10.097980403919216 10.097980403919216 10.097980403919216 10.097980403919216 10.097980403919216 10.097980403919216 10.097980403919216 10.097980403919216 10.097980403919216 10.097980403919216 10.097980403919216 10.097980403919216 10.097980403919216 10.097980403919216 10.097980403919216 10.097980403919216 10.097980403919216 10.097980403919216 10.097980403919216 10.097980403919216 10.097980403919216 10.097980403919216 10.097980403919216 10.097980403919216 10.097980403919216 10.097980403919216 10.097980403919216 10.097980403919216 10.097980403919216 10.097980403919216 10.097980403919216 10.097980403919216 10.097980403919216 10.097980403919216 10.097980403919216 10.097980403919216 10.097980403919216 10.097980403919216 10.097980403919216 10.097980403919216 10.097980403919216 10.097980403919216 10.097980403919216 10.097980403919216 10.097980403919216 10.097980403919216 10.097980403919216 10.097980403919216 10.097980403919216 10.097980403919216 10.097980403919216 10.017963780168065 10.097980403919216 10.097980403919216 10.097980403919216 10.052328392260351 10.097980403919216 10.097980403919216 10.097980403919216 10.097980403919216 10.097980403919216 10.097980403919216 10.097980403919216 10.097980403919216 10.097980403919216 10.097980403919216 10.097980403919216 10.097980403919216 10.097980403919216 10.097980403919216 10.097980403919216 10.097980403919216 10.097980403919216 10.097980403919216 10.097980403919216 10.097980403919216 10.097980403919216 10.097980403919216 10.097980403919216 10.097980403919216 10.097980403919216 10.097980403919216 10.097980403919216 10.097980403919216 10.097980403919216 10.097980403919216 10.097980403919216 10.097980403919216 10.097980403919216 10.097980403919216 10.097980403919216 10.097980403919216 10.097980403919216 10.097980403919216 10.097980403919216 10.097980403919216 10.097980403919216 10.097980403919216 10.097980403919216 10.097980403919216 10.097980403919216 10.097980403919216 10.097980403919216 10.097980403919216 10.097980403919216 10.097980403919216 10.097980403919216 10.097980403919216 10.097980403919216 10.097980403919216 10.097980403919216 10.097980403919216 10.097980403919216 10.097980403919216 10.097980403919216 10.097980403919216 10.097980403919216 10.097980403919216 10.097980403919216
10.097980403919216 10.097980403919216 10.097980403919216 10.097980403919216 10.097980403919216 10.097980403919216 10.097980403919216 10.097980403919216 10.097980403919216 10.097980403919216 10.097980403919216 10.097980403919216 10.097980403919216 10.097980403919216 10.097980403919216 10.097980403919216 10.097980403919216 10.097980403919216 10.097980403919216 10.097980403919216 10.097980403919216 10.097980403919216 10.097980403919216 10.097980403919216 10.097980403919216 10.097980403919216 10.097980403919216 10.097980403919216 10.097980403919216 10.097980403919216 10.097980403919216 10.097980403919216 10.097980403919216 10.097980403919216 10.097980403919216 10.097980403919216 10.097980403919216 10.097980403919216 10.097980403919216 10.097980403919216 10.097980403919216 10.097980403919216 10.097980403919216 10.097980403919216 10.097980403919216 10.097980403919216 10.097980403919216 10.097980403919216 10.097980403919216 10.097980403919216 10.097980403919216 10.097980403919216 10.097980403919216 10.097980403919216 10.097980403919216 10.097980403919216 10.097980403919216 10.097980403919216 10.097980403919216 10.097980403919216 10.097980403919216 10.097980403919216 10.097980403919216 10.097980403919216 10.097980403919216 10.097980403919216 10.097980403919216 10.097980403919216 10.093883655632068 10.097980403919216 10.097980403919216 10.097980403919216 10.097980403919216 10.097980403919216 10.097980403919216 10.097980403919216 10.097980403919216 10.097980403919216 10.097980403919216 10.097980403919216 10.097980403919216 10.097980403919216 10.097980403919216 10.097980403919216 10.097980403919216 10.097980403919216 10.097980403919216 10.097980403919216 10.097980403919216 10.097980403919216 10.097980403919216 10.097980403919216 10.097980403919216 10.097980403919216 10.097980403919216 10.097980403919216 10.097980403919216 10.097980403919216 10.097980403919216 10.097980403919216 10.097980403919216 10.097980403919216 10.097980403919216 10.097980403919216 10.097980403919216 10.097980403919216 10.097980403919216 10.097980403919216 10.097980403919216 10.097980403919216 10.097980403919216 10.097980403919216 10.097980403919216 10.097980403919216 10.097980403919216 10.097980403919216 10.097980403919216 10.097980403919216 10.097980403919216 10.097980403919216 10.097980403919216 10.097980403919216 10.097980403919216 10.097980403919216 10.097980403919216 10.097980403919216 10.097980403919216 10.097980403919216 10.097980403919216 10.097980403919216 10.097980403919216 10.097980403919216
10.097980403919216 10.097980403919216 10.097980403919216 10.097980403919216 10.097980403919216 10.097980403919216 10.097980403919216 10.097980403919216 10.097980403919216 10.097980403919216 10.097980403919216 10.097980403919216 10.097980403919216 10.097980403919216 10.097980403919216 10.097980403919216 10.097980403919216 10.097980403919216 10.097980403919216 10.097980403919216 10.097980403919216 10.097980403919216 10.097980403919216 10.097980403919216 10.097980403919216 10.097980403919216 10.097980403919216 10.097980403919216 10.097980403919216 10.097980403919216 10.097980403919216 10.097980403919216 10.097980403919216 10.097980403919216 10.097980403919216 10.097980403919216 10.097980403919216 10.097980403919216 10.097980403919216 10.097980403919216 10.097980403919216 10.097980403919216 10.097980403919216 10.097980403919216 10.097980403919216 10.097980403919216 10.097980403919216 10.097980403919216 10.097980403919216 10.097980403919216 10.097980403919216 10.097980403919216 10.097980403919216 10.097980403919216 10.097980403919216 10.097980403919216 10.097980403919216 10.097980403919216 10.097980403919216 10.097980403919216 10.097980403919216 10.096957243919228 10.097980403919216 10.097980403919216 9.304029665264506 8.254456955333428 10.096501264836812 10.035412811443322 7.369826491753701 9.797919127526871 10.097980403919216 10.083372363701498 10.094593615395121 10.097980403919216 10.097980403919216 10.097980403919216 10.097980403919216 10.097980403919216 10.097980403919216 10.097980403919216 10.097980403919216 10.097980403919216 10.097980403919216 10.097980403919216 10.097980403919216 10.097980403919216 10.097980403919216 10.097980403919216 10.097980403919216 10.097980403919216 10.097980403919216 10.097980403919216 10.097980403919216 10.097980403919216 10.097980403919216 10.097980403919216 10.097980403919216 10.097980403919216 10.097980403919216 10.097980403919216 10.097980403919216 10.097980403919216 10.097980403919216 10.097980403919216 10.097980403919216 10.097980403919216 10.097980403919216 10.097980403919216 10.097980403919216 10.097980403919216 10.097980403919216 10.097980403919216 10.097980403919216 10.097980403919216 10.097980403919216 10.097980403919216 10.097980403919216 10.097980403919216 10.097980403919216 10.097980403919216 10.097980403919216 10.097980403919216 10.097980403919216 10.097980403919216 10.097980403919216 10.097980403919216 10.097980403919216 10.097980403919216 10.097980403919216 10.097980403919216 10.097980403919216 10.097980403919216
10.097980403919216 10.097980403919216 10.097980403919216 10.097980403919216 10.097980403919216 10.097980403919216 10.097980403919216 10.097980403919216 10.097980403919216 10.097980403919216 10.097980403919216 10.097980403919216 10.097980403919216 10.097980403919216 10.097980403919216 10.097980403919216 10.097980403919216 10.097980403919216 10.097980403919216 10.097980403919216 10.097980403919216 10.097980403919216 10.097980403919216 10.097980403919216 10.097980403919216 10.097980403919216 10.097980403919216 10.097980403919216 10.097980403919216 10.097980403919216 10.097980403919216 10.097980403919216 10.097980403919216 10.097980403919216 10.097980403919216 10.097980403919216 10.097980403919216 10.097980403919216 10.097980403919216 10.097980403919216 10.097980403919216 10.097980403919216 10.097980403919216 10.097980403919216 10.097980403919216 10.097980403919216 10.097980403919216 10.097980403919216 10.097980403919216 10.097980403919216 10.097980403919216 10.097980403919216 10.097980403919216 10.097980403919216 10.097980403919216 10.097980403919216 10.097980403919216 10.097980403919216 10.097980403919216 10.097980403919216 10.097980403919216 10.097980403919216 10.097980403919216 10.097980403919216 9.798166499980276 9.752035503684477 10.097980403919216 9.956725591535639 7.066739405932206 10.008489213368728 10.097980403919216 9.25407937552087 9.988616468849681 10.097980403919216 10.097980403919216 10.097980403919216 10.097980403919216 10.097980403919216 10.097980403919216 10.097980403919216 10.097980403919216 10.097980403919216 10.097980403919216 10.097980403919216 10.097980403919216 10.097980403919216 10.097980403919216 10.097980403919216 10.097980403919216 10.097980403919216 10.097980403919216 10.097980403919216 10.097980403919216 10.097980403919216 10.097980403919216 10.097980403919216 10.097980403919216 10.097980403919216 10.097980403919216 10.097980403919216 10.097980403919216 10.097980403919216 10.097980403919216 10.097980403919216 10.097980403919216 10.097980403919216 10.097980403919216 10.097980403919216 10.097980403919216 10.097980403919216 10.097980403919216 10.097980403919216 10.097980403919216 10.097980403919216 10.097980403919216 10.097980403919216 10.097980403919216 10.097980403919216 10.097980403919216 10.097980403919216 10.097980403919216 10.097980403919216 10.097980403919216 10.097980403919216 10.097980403919216 10.097980403919216 10.097980403919216 10.097980403919216 10.097980403919216 10.097980403919216 10.097980403919216 10.097980403919216
10.097980403919216 10.097980403919216 10.097980403919216 10.097980403919216 10.097980403919216 10.097980403919216 10.097980403919216 10.097980403919216 10.097980403919216 10.097980403919216 10.097980403919216 10.097980403919216 10.097980403919216 10.097980403919216 10.097980403919216 10.097980403919216 10.097980403919216 10.097980403919216 10.097980403919216 10.097980403919216 10.097980403919216 10.097980403919216 10.097980403919216 10.097980403919216 10.097980403919216 10.097980403919216 10.097980403919216 10.097980403919216 10.097980403919216 10.097980403919216 10.097980403919216 10.097980403919216 10.097980403919216 10.097980403919216 10.097980403919216 10.097980403919216 10.097980403919216 10.097980403919216 10.097980403919216 10.097980403919216 10.097980403919216 10.097980403919216 10.097980403919216 10.097980403919216 10.097980403919216 10.097980403919216 10.097980403919216 10.097980403919216 10.097980403919216 10.097980403919216 10.097980403919216 10.097980403919216 10.097980403919216 10.097980403919216 10.097980403919216 10.097980403919216 10.097980403919216 10.097980403919216 10.097980403919216 10.097980403919216 10.097980403919216 10.097980403919216 10.097980403919216 10.097980403919216 10.097980403919216 10.097980403919216 10.097980403919216 10.097980403919216 10.07623061000599 10.097980403919216 10.097980403919216 10.097980403919216 10.097980403919216 10.097980403919216 10.097980403919216 10.097980403919216 10.097980403919216 10.097980403919216 10.097980403919216 10.097980403919216 10.097980403919216 10.097980403919216 10.097980403919216 10.097980403919216 10.097980403919216 10.097980403919216 10.097980403919216 10.097980403919216 10.097980403919216 10.097980403919216 10.097980403919216 10.097980403919216 10.097980403919216 10.097980403919216 10.097980403919216 10.097980403919216 10.097980403919216 10.097980403919216 10.097980403919216 10.097980403919216 10.097980403919216 10.097980403919216 10.097980403919216 10.097980403919216 10.097980403919216 10.097980403919216 10.097980403919216 10.097980403919216 10.097980403919216 10.097980403919216 10.097980403919216 10.097980403919216 10.097980403919216 10.097980403919216 10.097980403919216 10.097980403919216 10.097980403919216 10.097980403919216 10.097980403919216 10.097980403919216 10.097980403919216 10.097980403919216 10.097980403919216 10.097980403919216 10.097980403919216 10.097980403919216 10.097980403919216 10.097980403919216 10.097980403919216 10.097980403919216 10.097980403919216 10.097980403919216
10.097980403919216 10.097980403919216 10.097980403919216 10.097980403919216 10.097980403919216 10.097980403919216 10.097980403919216 10.097980403919216 10.097980403919216 10.097980403919216 10.097980403919216 10.097980403919216 10.097980403919216 10.097980403919216 10.097980403919216 10.097980403919216 10.097980403919216 10.097980403919216 10.097980403919216 10.097980403919216 10.097980403919216 10.097980403919216 10.097980403919216 10.097980403919216 10.097980403919216 10.097980403919216 10.097980403919216 10.097980403919216 10.097980403919216 10.097980403919216 10.097980403919216 10.097980403919216 10.097980403919216 10.097980403919216 10.097980403919216 10.097980403919216 10.097980403919216 10.097980403919216 10.097980403919216 10.097980403919216 10.097980403919216 10.097980403919216 10.097980403919216 10.097980403919216 10.097980403919216 10.097980403919216 10.097980403919216 10.097980403919216 10.097980403919216 10.097980403919216 10.097980403919216 10.097980403919216 10.097980403919216 10.097980403919216 10.097980403919216 10.097980403919216 10.097980403919216 10.097980403919216 10.097980403919216 10.097980403919216 10.097980403919216 10.097980403919216 10.097980403919216 10.097980403919216 10.097980403919216 10.097980403919216 10.097980403919216 10.097980403919216 9.64377271752723 10.097980403919216 10.097980403919216 10.097980403919216 9.957963702408659 10.097980403919216 10.097980403919216 10.097980403919216 10.097980403919216 10.097980403919216 10.097980403919216 10.097980403919216 10.097980403919216 10.097980403919216 10.097980403919216 10.097980403919216 10.097980403919216 10.097980403919216 10.097980403919216 10.097980403919216 10.097980403919216 10.097980403919216 10.097980403919216 10.097980403919216 10.097980403919216 10.097980403919216 10.097980403919216 10.097980403919216 10.097980403919216 10.097980403919216 10.097980403919216 10.097980403919216 10.097980403919216 10.097980403919216 10.097980403919216 10.097980403919216 10.097980403919216 10.097980403919216 10.097980403919216 10.097980403919216 10.097980403919216 10.097980403919216 10.097980403919216 10.097980403919216 10.097980403919216 10.097980403919216 10.097980403919216 10.097980403919216 10.097980403919216 10.097980403919216 10.097980403919216 10.097980403919216 10.097980403919216 10.097980403919216 10.097980403919216 10.097980403919216 10.097980403919216 10.097980403919216 10.097980403919216 10.097980403919216 10.097980403919216 10.097980403919216 10.097980403919216 10.097980403919216
10.097980403919216 10.097980403919216 10.097980403919216 10.097980403919216 10.097980403919216 10.097980403919216 10.097980403919216 10.097980403919216 10.097980403919216 10.097980403919216 10.097980403919216 10.097980403919216 10.097980403919216 10.097980403919216 10.097980403919216 10.097980403919216 10.097980403919216 10.097980403919216 10.097980403919216 10.097980403919216 10.097980403919216 10.097980403919216 10.097980403919216 10.097980403919216 10.097980403919216 10.097980403919216 10.097980403919216 10.097980403919216 10.097980403919216 10.097980403919216 10.097980403919216 10.097980403919216 10.097980403919216 10.097980403919216 10.097980403919216 10.097980403919216 10.097980403919216 10.097980403919216 10.097980403919216 10.097980403919216 10.097980403919216 10.097980403919216 10.097980403919216 10.097980403919216 10.097980403919216 10.097980403919216 10.097980403919216 10.097980403919216 10.097980403919216 10.097980403919216 10.097980403919216 10.097980403919216 10.097980403919216 10.097980403919216 10.097980403919216 10.097980403919216 10.097980403919216 10.097980403919216 10.097980403919216 10.097980403919216 10.097980403919216 10.097980403919216 10.097980403919216 10.097980403919216 10.097980403919216 10.081121153581208 10.097980403919216 10.097980403919216 7.354873183340728 8.71216608784429 10.04013245715888 7.771153580323737 6.846219685977642 10.082523750703718 10.097980403919216 9.555430404265337 10.097980403919216 10.097980403919216 10.097980403919216 10.097980403919216 10.097980403919216 10.097980403919216 10.097980403919216 10.097980403919216 10.097980403919216 10.097980403919216 10.097980403919216 10.097980403919216 10.097980403919216 10.097980403919216 10.097980403919216 10.097980403919216 10.097980403919216 10.097980403919216 10.097980403919216 10.097980403919216 10.097980403919216 10.097980403919216 10.097980403919216 10.097980403919216 10.097980403919216 10.097980403919216 10.097980403919216 10.097980403919216 10.097980403919216 10.097980403919216 10.097980403919216 10.097980403919216 10.097980403919216 10.097980403919216 10.097980403919216 10.097980403919216 10.097980403919216 10.097980403919216 10.097980403919216 10.097980403919216 10.097980403919216 10.097980403919216 10.097980403919216 10.097980403919216 10.097980403919216 10.097980403919216 10.097980403919216 10.097980403919216 10.097980403919216 10.097980403919216 10.097980403919216 10.097980403919216 10.097980403919216 10.097980403919216 10.097980403919216 10.097980403919216
10.097980403919216 10.097980403919216 10.097980403919216 10.097980403919216 10.097980403919216 10.097980403919216 10.097980403919216 10.097980403919216 10.097980403919216 10.097980403919216 10.097980403919216 10.097980403919216 10.097980403919216 10.097980403919216 10.097980403919216 10.097980403919216 10.097980403919216 10.097980403919216 10.097980403919216 10.097980403919216 10.097980403919216 10.097980403919216 10.097980403919216 10.097980403919216 10.097980403919216 10.097980403919216 10.097980403919216 10.097980403919216 10.097980403919216 10.097980403919216 10.097980403919216 10.097980403919216 10.097980403919216 10.097980403919216 10.097980403919216 10.097980403919216 10.097980403919216 10.097980403919216 10.097980403919216 10.097980403919216 10.097980403919216 10.097980403919216 10.097980403919216 10.097980403919216 10.097980403919216 10.097980403919216 10.097980403919216 10.097980403919216 10.097980403919216 10.097980403919216 10.097980403919216 10.097980403919216 10.097980403919216 10.097980403919216 10.097980403919216 10.097980403919216 10.097980403919216 10.097980403919216 10.097980403919216 10.097980403919216 10.097980403919216 10.097980403919216 10.097980403919216 10.097980403919216 10.097980403919216 10.097980403919216 10.097980403919216 10.097980403919216 9.990570810615868 10.097980403919216 10.097980403919216 9.47449932894936 9.147485642558221 10.097980403919216 10.097980403919216 9.814904458805044 10.097980403919216 10.097980403919216 10.097980403919216 10.097980403919216 10.097980403919216 10.097980403919216 10.097980403919216 10.097980403919216 10.097980403919216 10.097980403919216 10.097980403919216 10.097980403919216 10.097980403919216 10.097980403919216 10.097980403919216 10.097980403919216 10.097980403919216 10.097980403919216 10.097980403919216 10.097980403919216 10.097980403919216 10.097980403919216 10.097980403919216 10.097980403919216 10.097980403919216 10.097980403919216 10.097980403919216 10.097980403919216 10.097980403919216 10.097980403919216 10.097980403919216 10.097980403919216 10.097980403919216 10.097980403919216 10.097980403919216 10.097980403919216 10.097980403919216 10.097980403919216 10.097980403919216 10.097980403919216 10.097980403919216 10.097980403919216 10.097980403919216 10.097980403919216 10.097980403919216 10.097980403919216 10.097980403919216 10.097980403919216 10.097980403919216 10.097980403919216 10.097980403919216 10.097980403919216 10.097980403919216 10.097980403919216 10.097980403919216 10.097980403919216
10.097980403919216 10.097980403919216 10.097980403919216 10.097980403919216 10.097980403919216 10.097980403919216 10.097980403919216 10.097980403919216 10.097980403919216 10.097980403919216 10.097980403919216 10.097980403919216 10.097980403919216 10.097980403919216 10.097980403919216 10.097980403919216 10.097980403919216 10.097980403919216 10.097980403919216 10.097980403919216 10.097980403919216 10.097980403919216 10.097980403919216 10.097980403919216 10.097980403919216 10.097980403919216 10.097980403919216 10.097980403919216 10.097980403919216 10.097980403919216 10.097980403919216 10.097980403919216 10.097980403919216 10.097980403919216 10.097980403919216 10.097980403919216 10.097980403919216 10.097980403919216 10.097980403919216 10.097980403919216 10.097980403919216 10.097980403919216 10.097980403919216 10.097980403919216 10.097980403919216 10.097980403919216 10.097980403919216 10.097980403919216 10.097980403919216 10.097980403919216 10.097980403919216 10.097980403919216 10.097980403919216 10.097980403919216 10.097980403919216 10.097980403919216 10.097980403919216 10.097980403919216 10.097980403919216 10.097980403919216 10.097980403919216 10.097980403919216 10.097980403919216 10.097980403919216 10.097980403919216 10.097980403919216 10.097980403919216 10.097980403919216 10.097980403919216 10.097980403919216 10.097980403919216 10.097980403919216 10.091847033227415 10.097980403919216 10.097980403919216 10.097980403919216 10.097980403919216 10.097980403919216 10.097980403919216 10.097980403919216 10.097980403919216 10.097980403919216 10.097980403919216 10.097980403919216 10.097980403919216 10.097980403919216 10.097980403919216 10.097980403919216 10.097980403919216 10.097980403919216 10.097980403919216 10.097980403919216 10.097980403919216 10.097980403919216 10.097980403919216 10.097980403919216 10.097980403919216 10.097980403919216 10.097980403919216 10.097980403919216 10.097980403919216 10.097980403919216 10.097980403919216 10.097980403919216 10.097980403919216 10.097980403919216 10.097980403919216 10.097980403919216 10.097980403919216 10.097980403919216 10.097980403919216 10.097980403919216 10.097980403919216 10.097980403919216 10.097980403919216 10.097980403919216 10.097980403919216 10.097980403919216 10.097980403919216 10.097980403919216 10.097980403919216 10.097980403919216 10.097980403919216 10.097980403919216 10.097980403919216 10.097980403919216 10.097980403919216 10.097980403919216 10.097980403919216 10.097980403919216 10.097980403919216 10.097980403919216
10.097980403919216 10.097980403919216 10.097980403919216 10.097980403919216 10.097980403919216 10.097980403919216 10.097980403919216 10.097980403919216 10.097980403919216 10.097980403919216 10.097980403919216 10.097980403919216 10.097980403919216 10.097980403919216 10.097980403919216 10.097980403919216 10.097980403919216 10.097980403919216 10.097980403919216 10.097980403919216 10.097980403919216 10.097980403919216 10.097980403919216 10.097980403919216 10.097980403919216 10.097980403919216 10.097980403919216 10.097980403919216 10.097980403919216 10.097980403919216 10.097980403919216 10.097980403919216 10.097980403919216 10.097980403919216 10.097980403919216 10.097980403919216 10.097980403919216 10.097980403919216 10.097980403919216 10.097980403919216 10.097980403919216 10.097980403919216 10.097980403919216 10.097980403919216 10.097980403919216 10.097980403919216 10.097980403919216 10.097980403919216 10.097980403919216 10.097980403919216 10.097980403919216 10.097980403919216 10.097980403919216 10.097980403919216 10.097980403919216 10.097980403919216 10.097980403919216 10.097980403919216 10.097980403919216 10.097980403919216 10.097980403919216 10.097980403919216 10.097980403919216 10.097980403919216 10.097980403919216 10.097980403919216 10.097980403919216 10.097980403919216 10.097980403919216 10.097980403919216 10.097980403919216 10.054202018374445 7.939010343352346 10.097980403919216 10.097980403919216 9.077046876547294 10.00217598334143 10.097980403919216 10.097980403919216 10.097980403919216 10.097980403919216 10.097980403919216 10.097980403919216 10.097980403919216 10.097980403919216 10.097980403919216 10.097980403919216 10.097980403919216 10.097980403919216 10.097980403919216 10.097980403919216 10.097980403919216 10.097980403919216 10.097980403919216 10.097980403919216 10.097980403919216 10.097980403919216 10.097980403919216 10.097980403919216 10.097980403919216 10.097980403919216 10.097980403919216 10.097980403919216 10.097980403919216 10.097980403919216 10.097980403919216 10.097980403919216 10.097980403919216 10.097980403919216 10.097980403919216 10.097980403919216 10.097980403919216 10.097980403919216 10.097980403919216 10.097980403919216 10.097980403919216 10.097980403919216 10.097980403919216 10.097980403919216 10.097980403919216 10.097980403919216 10.097980403919216 10.097980403919216 10.097980403919216 10.097980403919216 10.097980403919216 10.097980403919216 10.097980403919216 10.097980403919216 10.097980403919216 10.097980403919216 10.097980403919216
10.097980403919216 10.097980403919216 10.097980403919216 10.097980403919216 10.097980403919216 10.097980403919216 10.097980403919216 10.097980403919216 10.097980403919216 10.097980403919216 10.097980403919216 10.097980403919216 10.097980403919216 10.097980403919216 10.097980403919216 10.097980403919216 10.097980403919216 10.097980403919216 10.097980403919216 10.097980403919216 10.097980403919216 10.097980403919216 10.097980403919216 10.097980403919216 10.097980403919216 10.097980403919216 10.097980403919216 10.097980403919216 10.097980403919216 10.097980403919216 10.097980403919216 10.097980403919216 10.097980403919216 10.097980403919216 10.097980403919216 10.097980403919216 10.097980403919216 10.097980403919216 10.097980403919216 10.097980403919216 10.097980403919216 10.097980403919216 10.097980403919216 10.097980403919216 10.097980403919216 10.097980403919216 10.097980403919216 10.097980403919216 10.097980403919216 10.097980403919216 10.097980403919216 10.097980403919216 10.097980403919216 10.097980403919216 10.097980403919216 10.097980403919216 10.097980403919216 10.097980403919216 10.097980403919216 10.097980403919216 10.097980403919216 10.097980403919216 10.097980403919216 10.097980403919216 10.097980403919216 10.097980403919216 10.097980403919216 10.097980403919216 10.097980403919216 10.097980403919216 10.097980403919216 9.31732965234929 7.566751065905384 10.045105519504673 9.827001554647666 6.52988662854652 8.636644252821464 10.097980403919216 10.002745411378633 9.29218552290183 10.097980403919216 10.097980403919216 10.097980403919216 10.097980403919216 10.097980403919216 10.097980403919216 10.097980403919216 10.097980403919216 10.097980403919216 10.097980403919216 10.097980403919216 10.097980403919216 10.097980403919216 10.097980403919216 10.097980403919216 10.097980403919216 10.097980403919216 10.097980403919216 10.097980403919216 10.097980403919216 10.097980403919216 10.097980403919216 10.097980403919216 10.097980403919216 10.097980403919216 10.097980403919216 10.097980403919216 10.097980403919216 10.097980403919216 10.097980403919216 10.097980403919216 10.097980403919216 10.097980403919216 10.097980403919216 10.097980403919216 10.097980403919216 10.097980403919216 10.097980403919216 10.097980403919216 10.097980403919216 10.097980403919216 10.097980403919216 10.097980403919216 10.097980403919216 10.097980403919216 10.097980403919216 10.097980403919216 10.097980403919216 10.097980403919216 10.097980403919216 10.097980403919216 10.097980403919216
10.097980403919216 10.097980403919216 10.097980403919216 10.097980403919216 10.097980403919216 10.097980403919216 10.097980403919216 10.097980403919216 10.097980403919216 10.097980403919216 10.097980403919216 10.097980403919216 10.097980403919216 10.097980403919216 10.097980403919216 10.097980403919216 10.097980403919216 10.097980403919216 10.097980403919216 10.097980403919216 10.097980403919216 10.097980403919216 10.097980403919216 10.097980403919216 10.097980403919216 10.097980403919216 10.097980403919216 10.097980403919216 10.097980403919216 10.097980403919216 10.097980403919216 10.097980403919216 10.097980403919216 10.097980403919216 10.097980403919216 10.097980403919216 10.097980403919216 10.097980403919216 10.097980403919216 10.097980403919216 10.097980403919216 10.097980403919216 10.097980403919216 10.097980403919216 10.097980403919216 10.097980403919216 10.097980403919216 10.097980403919216 10.097980403919216 10.097980403919216 10.097980403919216 10.097980403919216 10.097980403919216 10.097980403919216 10.097980403919216 10.097980403919216 10.097980403919216 10.097980403919216 10.097980403919216 10.097980403919216 10.097980403919216 10.097980403919216 10.097980403919216 10.097980403919216 10.097980403919216 10.097980403919216 10.097980403919216 10.097980403919216 10.097980403919216 10.097980403919216 10.097980403919216 10.097980403919216 10.097980403919216 10.097980403919216 10.097980403919216 9.832170999646825 10.097980403919216 10.097980403919216 10.097980403919216 10.089727780611272 10.097980403919216 10.097980403919216 10.097980403919216 10.097980403919216 10.097980403919216 10.097980403919216 10.097980403919216 10.097980403919216 10.097980403919216 10.097980403919216 10.097980403919216 10.097980403919216 10.097980403919216 10.097980403919216 10.097980403919216 10.097980403919216 10.097980403919216 10.097980403919216 10.097980403919216 10.097980403919216 10.097980403919216 10.097980403919216 10.097980403919216 10.097980403919216 10.097980403919216 10.097980403919216 10.097980403919216 10.097980403919216 10.097980403919216 10.097980403919216 10.097980403919216 10.097980403919216 10.097980403919216 10.097980403919216 10.097980403919216 10.097980403919216 10.097980403919216 10.097980403919216 10.097980403919216 10.097980403919216 10.097980403919216 10.097980403919216 10.097980403919216 10.097980403919216 10.097980403919216 10.097980403919216 10.097980403919216 10.097980403919216 10.097980403919216 10.097980403919216 10.097980403919216 10.097980403919216
10.097980403919216 10.097980403919216 10.097980403919216 10.097980403919216 10.097980403919216 10.097980403919216 10.097980403919216 10.097980403919216 10.097980403919216 10.097980403919216 10.097980403919216 10.097980403919216 10.097980403919216 10.097980403919216 10.097980403919216 10.097980403919216 10.097980403919216 10.097980403919216 10.097980403919216 10.097980403919216 10.097980403919216 10.097980403919216 10.097980403919216 10.097980403919216 10.097980403919216 10.097980403919216 10.097980403919216 10.097980403919216 10.097980403919216 10.097980403919216 10.097980403919216 10.097980403919216 10.097980403919216 10.097980403919216 10.097980403919216 10.097980403919216 10.097980403919216 10.097980403919216 10.097980403919216 10.097980403919216 10.097980403919216 10.097980403919216 10.097980403919216 10.097980403919216 10.097980403919216 10.097980403919216 10.097980403919216 10.097980403919216 10.097980403919216 10.097980403919216 10.097980403919216 10.097980403919216 10.097980403919216 10.097980403919216 10.097980403919216 10.097980403919216 10.097980403919216 10.097980403919216 10.097980403919216 10.097980403919216 10.097980403919216 10.097980403919216 10.097980403919216 10.097980403919216 10.097980403919216 10.097980403919216 10.097980403919216 10.097980403919216 10.097980403919216 10.097980403919216 10.097980403919216 10.097980403919216 10.097980403919216 10.097980403919216 10.097980403919216 10.093998244943045 10.097980403919216 10.097980403919216 10.097980403919216 10.094284339433603 10.097980403919216 10.097980403919216 10.097980403919216 10.097980403919216 10.097980403919216 10.097980403919216 10.097980403919216 10.097980403919216 10.097980403919216 10.097980403919216 10.097980403919216 10.097980403919216 10.097980403919216 10.097980403919216 10.097980403919216 10.097980403919216 10.097980403919216 10.097980403919216 10.097980403919216 10.097980403919216 10.097980403919216 10.097980403919216 10.097980403919216 10.097980403919216 10.097980403919216 10.097980403919216 10.097980403919216 10.097980403919216 10.097980403919216 10.097980403919216 10.097980403919216 10.097980403919216 10.097980403919216 10.097980403919216 10.097980403919216 10.097980403919216 10.097980403919216 10.097980403919216 10.097980403919216 10.097980403919216 10.097980403919216 10.097980403919216 10.097980403919216 10.097980403919216 10.097980403919216 10.097980403919216 10.097980403919216 10.097980403919216 10.097980403919216 10.097980403919216 10.097980403919216 10.097980403919216
10.097980403919216 10.097980403919216 10.097980403919216 10.097980403919216 10.097980403919216 10.097980403919216 10.097980403919216 10.097980403919216 10.097980403919216 10.097980403919216 10.097980403919216 10.097980403919216 10.097980403919216 10.097980403919216 10.097980403919216 10.097980403919216 10.097980403919216 10.097980403919216 10.097980403919216 10.097980403919216 10.097980403919216 10.097980403919216 10.097980403919216 10.097980403919216 10.097980403919216 10.097980403919216 10.097980403919216 10.097980403919216 10.097980403919216 10.097980403919216 10.097980403919216 10.097980403919216 10.097980403919216 10.097980403919216 10.097980403919216 10.097980403919216 10.097980403919216 10.097980403919216 10.097980403919216 10.097980403919216 10.097980403919216 10.097980403919216 10.097980403919216 10.097980403919216 10.097980403919216 10.097980403919216 10.097980403919216 10.097980403919216 10.097980403919216 10.097980403919216 10.097980403919216 10.097980403919216 10.097980403919216 10.097980403919216 10.097980403919216 10.097980403919216 10.097980403919216 10.097980403919216 10.097980403919216 10.097980403919216 10.097980403919216 10.097980403919216 10.097980403919216 10.097980403919216 10.097980403919216 10.097980403919216 10.097980403919216 10.097980403919216 10.097980403919216 10.097980403919216 10.097980403919216 10.097980403919216 9.936166757307046 10.097980403919216 10.097980403919216 7.962662472554255 7.994324902868496 10.097980403919216 9.886124568633837 7.19331381493247 9.952978852627872 10.097980403919216 10.097980403919216 10.094361440594396 10.097980403919216 10.097980403919216 10.097980403919216 10.097980403919216 10.097980403919216 10.097980403919216 10.097980403919216 10.097980403919216 10.097980403919216 10.097980403919216 10.097980403919216 10.097980403919216 10.097980403919216 10.097980403919216 10.097980403919216 10.097980403919216 10.097980403919216 10.097980403919216 10.097980403919216 10.097980403919216 10.097980403919216 10.097980403919216 10.097980403919216 10.097980403919216 10.097980403919216 10.097980403919216 10.097980403919216 10.097980403919216 10.097980403919216 10.097980403919216 10.097980403919216 10.097980403919216 10.097980403919216 10.097980403919216 10.097980403919216 10.097980403919216 10.097980403919216 10.097980403919216 10.097980403919216 10.097980403919216 10.097980403919216 10.097980403919216 10.097980403919216 10.097980403919216 10.097980403919216 10.097980403919216 10.097980403919216 10.097980403919216
10.097980403919216 10.097980403919216 10.097980403919216 10.097980403919216 10.097980403919216 10.097980403919216 10.097980403919216 10.097980403919216 10.097980403919216 10.097980403919216 10.097980403919216 10.097980403919216 10.097980403919216 10.097980403919216 10.097980403919216 10.097980403919216 10.097980403919216 10.097980403919216 10.097980403919216 10.097980403919216 10.097980403919216 10.097980403919216 10.097980403919216 10.097980403919216 10.097980403919216 10.097980403919216 10.097980403919216 10.097980403919216 10.097980403919216 10.097980403919216 10.097980403919216 10.097980403919216 10.097980403919216 10.097980403919216 10.097980403919216 10.097980403919216 10.097980403919216 10.097980403919216 10.097980403919216 10.097980403919216 10.097980403919216 10.097980403919216 10.097980403919216 10.097980403919216 10.097980403919216 10.097980403919216 10.097980403919216 10.097980403919216 10.097980403919216 10.097980403919216 10.097980403919216 10.097980403919216 10.097980403919216 10.097980403919216 10.097980403919216 10.097980403919216 10.097980403919216 10.097980403919216 10.097980403919216 10.097980403919216 10.097980403919216 10.097980403919216 10.097980403919216 10.097980403919216 10.097980403919216 10.097980403919216 10.097980403919216 10.097980403919216 10.097980403919216 10.097980403919216 10.097980403919216 10.097980403919216 10.097980403919216 10.097980403919216 10.097980403919216 9.28891854670521 9.978250125070634 10.097980403919216 9.850806385415295 7.451532271635428 10.09049797425655 10.097980403919216 9.923669268205906 10.082215380801642 10.097980403919216 10.097980403919216 10.097980403919216 10.097980403919216 10.097980403919216 10.097980403919216 10.097980403919216 10.097980403919216 10.097980403919216 10.097980403919216 10.097980403919216 10.097980403919216 10.097980403919216 10.097980403919216 10.097980403919216 10.097980403919216 10.097980403919216 10.097980403919216 10.097980403919216 10.097980403919216 10.097980403919216 10.097980403919216 10.097980403919216 10.097980403919216 10.097980403919216 10.097980403919216 10.097980403919216 10.097980403919216 10.097980403919216 10.097980403919216 10.097980403919216 10.097980403919216 10.097980403919216 10.097980403919216 10.097980403919216 10.097980403919216 10.097980403919216 10.097980403919216 10.097980403919216 10.097980403919216 10.097980403919216 10.097980403919216 10.097980403919216 10.097980403919216 10.097980403919216 10.097980403919216 10.097980403919216 10.097980403919216
10.097980403919216 10.097980403919216 10.097980403919216 10.097980403919216 10.097980403919216 10.097980403919216 10.097980403919216 10.097980403919216 10.097980403919216 10.097980403919216 10.097980403919216 10.097980403919216 10.097980403919216 10.097980403919216 10.097980403919216 10.097980403919216 10.097980403919216 10.097980403919216 10.097980403919216 10.097980403919216 10.097980403919216 10.097980403919216 10.097980403919216 10.097980403919216 10.097980403919216 10.097980403919216 10.097980403919216 10.097980403919216 10.097980403919216 10.097980403919216 10.097980403919216 10.097980403919216 10.097980403919216 10.097980403919216 10.097980403919216 10.097980403919216 10.097980403919216 10.097980403919216 10.097980403919216 10.097980403919216 10.097980403919216 10.097980403919216 10.097980403919216 10.097980403919216 10.097980403919216 10.097980403919216 10.097980403919216 10.097980403919216 10.097980403919216 10.097980403919216 10.097980403919216 10.097980403919216 10.097980403919216 10.097980403919216 10.097980403919216 10.097980403919216 10.097980403919216 10.097980403919216 10.097980403919216 10.097980403919216 10.097980403919216 10.097980403919216 10.097980403919216 10.097980403919216 10.097980403919216 10.097980403919216 10.097980403919216 10.097980403919216 10.097980403919216 10.097980403919216 10.097980403919216 10.097980403919216 10.097980403919216 10.097980403919216 10.097980403919216 10.097980403919216 10.097980403919216 10.097980403919216 10.097980403919216 10.062325266106813 10.097980403919216 10.097980403919216 10.097980403919216 10.097980403919216 10.097980403919216 10.097980403919216 10.097980403919216 10.097980403919216 10.097980403919216 10.097980403919216 10.097980403919216 10.097980403919216 10.097980403919216 10.097980403919216 10.097980403919216 10.097980403919216 10.097980403919216 10.097980403919216 10.097980403919216 10.097980403919216 10.097980403919216 10.097980403919216 10.097980403919216 10.097980403919216 10.097980403919216 10.097980403919216 10.097980403919216 10.097980403919216 10.097980403919216 10.097980403919216 10.097980403919216 10.097980403919216 10.097980403919216 10.097980403919216 10.097980403919216 10.097980403919216 10.097980403919216 10.097980403919216 10.097980403919216 10.097980403919216 10.097980403919216 10.097980403919216 10.097980403919216 10.097980403919216 10.097980403919216 10.097980403919216 10.097980403919216 10.097980403919216 10.097980403919216 10.097980403919216 10.097980403919216 10.097980403919216
10.097980403919216 10.097980403919216 10.097980403919216 10.097980403919216 10.097980403919216 10.097980403919216 10.097980403919216 10.097980403919216 10.097980403919216 10.097980403919216 10.097980403919216 10.097980403919216 10.097980403919216 10.097980403919216 10.097980403919216 10.097980403919216 10.097980403919216 10.097980403919216 10.097980403919216 10.097980403919216 10.097980403919216 10.097980403919216 10.097980403919216 10.097980403919216 10.097980403919216 10.097980403919216 10.097980403919216 10.097980403919216 10.097980403919216 10.097980403919216 10.097980403919216 10.097980403919216 10.097980403919216 10.097980403919216 10.097980403919216 10.097980403919216 10.097980403919216 10.097980403919216 10.097980403919216 10.097980403919216 10.097980403919216 10.097980403919216 10.097980403919216 10.097980403919216 10.097980403919216 10.097980403919216 10.097980403919216 10.097980403919216 10.097980403919216 10.097980403919216 10.097980403919216 10.097980403919216 10.097980403919216 10.097980403919216 10.097980403919216 10.097980403919216 10.097980403919216 10.097980403919216 10.097980403919216 10.097980403919216 10.097980403919216 10.097980403919216 10.097980403919216 10.097980403919216 10.097980403919216 10.097980403919216 10.097980403919216 10.097980403919216 10.097980403919216 10.097980403919216 10.097980403919216 10.097980403919216 10.097980403919216 10.097980403919216 10.097980403919216 10.097980403919216 10.097980403919216 10.097980403919216 10.097980403919216 9.07279158196452 10.097980403919216 10.097980403919216 10.097980403919216 9.990425463148332 10.097980403919216 10.097980403919216 10.097980403919216 10.097980403919216 10.097980403919216 10.097980403919216 10.097980403919216 10.097980403919216 10.097980403919216 10.097980403919216 10.097980403919216 10.097980403919216 10.097980403919216 10.097980403919216 10.097980403919216 10.097980403919216 10.097980403919216 10.097980403919216 10.097980403919216 10.097980403919216 10.097980403919216 10.097980403919216 10.097980403919216 10.097980403919216 10.097980403919216 10.097980403919216 10.097980403919216 10.097980403919216 10.097980403919216 10.097980403919216 10.097980403919216 10.097980403919216 10.097980403919216 10.097980403919216 10.097980403919216 10.097980403919216 10.097980403919216 10.097980403919216 10.097980403919216 10.097980403919216 10.097980403919216 10.097980403919216 10.097980403919216 10.097980403919216 10.097980403919216 10.097980403919216 10.097980403919216 10.097980403919216
10.097980403919216 10.097980403919216 10.097980403919216 10.097980403919216 10.097980403919216 10.097980403919216 10.097980403919216 10.097980403919216 10.097980403919216 10.097980403919216 10.097980403919216 10.097980403919216 10.097980403919216 10.097980403919216 10.097980403919216 10.097980403919216 10.097980403919216 10.097980403919216 10.097980403919216 10.097980403919216 10.097980403919216 10.097980403919216 10.097980403919216 10.097980403919216 10.097980403919216 10.097980403919216 10.097980403919216 10.097980403919216 10.097980403919216 10.097980403919216 10.097980403919216 10.097980403919216 10.097980403919216 10.097980403919216 10.097980403919216 10.097980403919216 10.097980403919216 10.097980403919216 10.097980403919216 10.097980403919216 10.097980403919216 10.097980403919216 10.097980403919216 10.097980403919216 10.097980403919216 10.097980403919216 10.097980403919216 10.097980403919216 10.097980403919216 10.097980403919216 10.097980403919216 10.097980403919216 10.097980403919216 10.097980403919216 10.097980403919216 10.097980403919216 10.097980403919216 10.097980403919216 10.097980403919216 10.097980403919216 10.097980403919216 10.097980403919216 10.097980403919216 10.097980403919216 10.097980403919216 10.097980403919216 10.097980403919216 10.097980403919216 10.097980403919216 10.097980403919216 10.097980403919216 10.097980403919216 10.097980403919216 10.097980403919216 10.097980403919216 10.097980403919216 10.0814794776695 10.097980403919216 10.020384327897496 6.593070746822207 8.520406659741289 10.085523715559464 7.905473487578399 6.752444800538517 10.093838496826763 10.097980403919216 9.580497486488886 10.097980403919216 10.097980403919216 10.097980403919216 10.097980403919216 10.097980403919216 10.097980403919216 10.097980403919216 10.097980403919216 10.097980403919216 10.097980403919216 10.097980403919216 10.097980403919216 10.097980403919216 10.097980403919216 10.097980403919216 10.097980403919216 10.097980403919216 10.097980403919216 10.097980403919216 10.097980403919216 10.097980403919216 10.097980403919216 10.097980403919216 10.097980403919216 10.097980403919216 10.097980403919216 10.097980403919216 10.097980403919216 10.097980403919216 10.097980403919216 10.097980403919216 10.097980403919216 10.097980403919216 10.097980403919216 10.097980403919216 10.097980403919216 10.097980403919216 10.097980403919216 10.097980403919216 10.097980403919216 10.097980403919216 10.097980403919216 10.097980403919216 10.097980403919216 10.097980403919216
10.097980403919216 10.097980403919216 10.097980403919216 10.097980403919216 10.097980403919216 10.097980403919216 10.097980403919216 10.097980403919216 10.097980403919216 10.097980403919216 10.097980403919216 10.097980403919216 10.097980403919216 10.097980403919216 10.097980403919216 10.097980403919216 10.097980403919216 10.097980403919216 10.097980403919216 10.097980403919216 10.097980403919216 10.097980403919216 10.097980403919216 10.097980403919216 10.097980403919216 10.097980403919216 10.097980403919216 10.097980403919216 10.097980403919216 10.097980403919216 10.097980403919216 10.097980403919216 10.097980403919216 10.097980403919216 10.097980403919216 10.097980403919216 10.097980403919216 10.097980403919216 10.097980403919216 10.097980403919216 10.097980403919216 10.097980403919216 10.097980403919216 10.097980403919216 10.097980403919216 10.097980403919216 10.097980403919216 10.097980403919216 10.097980403919216 10.097980403919216 10.097980403919216 10.097980403919216 10.097980403919216 10.097980403919216 10.097980403919216 10.097980403919216 10.097980403919216 10.097980403919216 10.097980403919216 10.097980403919216 10.097980403919216 10.097980403919216 10.097980403919216 10.097980403919216 10.097980403919216 10.097980403919216 10.097980403919216 10.097980403919216 10.097980403919216 10.097980403919216 10.097980403919216 10.097980403919216 10.097980403919216 10.097980403919216 10.097980403919216 10.097980403919216 10.097980403919216 10.097980403919216 10.097980403919216 9.861175742681674 10.097980403919216 10.097980403919216 9.906824801268709 9.248652223754894 10.097980403919216 10.097980403919216 9.975931554340507 10.097980403919216 10.097980403919216 10.097980403919216 10.097980403919216 10.097980403919216 10.097980403919216 10.097980403919216 10.097980403919216 10.097980403919216 10.097980403919216 10.097980403919216 10.097980403919216 10.097980403919216 10.097980403919216 10.097980403919216 10.097980403919216 10.097980403919216 10.097980403919216 10.097980403919216 10.097980403919216 10.097980403919216 10.097980403919216 10.097980403919216 10.097980403919216 10.097980403919216 10.097980403919216 10.097980403919216 10.097980403919216 10.097980403919216 10.097980403919216 10.097980403919216 10.097980403919216 10.097980403919216 10.097980403919216 10.097980403919216 10.097980403919216 10.097980403919216 10.097980403919216 10.097980403919216 10.097980403919216 10.097980403919216 10.097980403919216 10.097980403919216 10.097980403919216 10.097980403919216
10.097980403919216 10.097980403919216 10.097980403919216 10.097980403919216 10.097980403919216 10.097980403919216 10.097980403919216 10.097980403919216 10.097980403919216 10.097980403919216 10.097980403919216 10.097980403919216 10.097980403919216 10.097980403919216 10.097980403919216 10.097980403919216 10.097980403919216 10.097980403919216 10.097980403919216 10.097980403919216 10.097980403919216 10.097980403919216 10.097980403919216 10.097980403919216 10.097980403919216 10.097980403919216 10.097980403919216 10.097980403919216 10.097980403919216 10.097980403919216 10.097980403919216 10.097980403919216 10.097980403919216 10.097980403919216 10.097980403919216 10.097980403919216 10.097980403919216 10.097980403919216 10.097980403919216 10.097980403919216 10.097980403919216 10.097980403919216 10.097980403919216 10.097980403919216 10.097980403919216 10.097980403919216 10.097980403919216 10.097980403919216 10.097980403919216 10.097980403919216 10.097980403919216 10.097980403919216 10.097980403919216 10.097980403919216 10.097980403919216 10.097980403919216 10.097980403919216 10.097980403919216 10.097980403919216 10.097980403919216 10.097980403919216 10.097980403919216 10.097980403919216 10.097980403919216 10.097980403919216 10.097980403919216 10.097980403919216 10.097980403919216 10.097980403919216 10.097980403919216 10.097980403919216 10.097980403919216 10.097980403919216 10.097980403919216 10.097980403919216 10.097980403919216 10.097980403919216 10.097980403919216 10.097980403919216 10.097980403919216 10.097980403919216 10.097980403919216 10.097980403919216 10.095209881165394 10.097980403919216 10.097980403919216 10.097980403919216 10.097980403919216 10.097980403919216 10.097980403919216 10.097980403919216 10.097980403919216 10.097980403919216 10.097980403919216 10.097980403919216 10.097980403919216 10.097980403919216 10.097980403919216 10.097980403919216 10.097980403919216 10.097980403919216 10.097980403919216 10.097980403919216 10.097980403919216 10.097980403919216 10.097980403919216 10.097980403919216 10.097980403919216 10.097980403919216 10.097980403919216 10.097980403919216 10.097980403919216 10.097980403919216 10.097980403919216 10.097980403919216 10.097980403919216 10.097980403919216 10.097980403919216 10.097980403919216 10.097980403919216 10.097980403919216 10.097980403919216 10.097980403919216 10.097980403919216 10.097980403919216 10.097980403919216 10.097980403919216 10.097980403919216 10.097980403919216 10.097980403919216 10.097980403919216 10.097980403919216
10.097980403919216 10.097980403919216 10.097980403919216 10.097980403919216 10.097980403919216 10.097980403919216 10.097980403919216 10.097980403919216 10.097980403919216 10.097980403919216 10.097980403919216 10.097980403919216 10.097980403919216 10.097980403919216 10.097980403919216 10.097980403919216 10.097980403919216 10.097980403919216 10.097980403919216 10.097980403919216 10.097980403919216 10.097980403919216 10.097980403919216 10.097980403919216 10.097980403919216 10.097980403919216 10.097980403919216 10.097980403919216 10.097980403919216 10.097980403919216 10.097980403919216 10.097980403919216 10.097980403919216 10.097980403919216 10.097980403919216 10.097980403919216 10.097980403919216 10.097980403919216 10.097980403919216 10.097980403919216 10.097980403919216 10.097980403919216 10.097980403919216 10.097980403919216 10.097980403919216 10.097980403919216 10.097980403919216 10.097980403919216 10.097980403919216 10.097980403919216 10.097980403919216 10.097980403919216 10.097980403919216 10.097980403919216 10.097980403919216 10.097980403919216 10.097980403919216 10.097980403919216 10.097980403919216 10.097980403919216 10.097980403919216 10.097980403919216 10.097980403919216 10.097980403919216 10.097980403919216 10.097980403919216 10.097980403919216 10.097980403919216 10.097980403919216 10.097980403919216 10.097980403919216 10.097980403919216 10.097980403919216 10.097980403919216 10.097980403919216 10.097980403919216 10.097980403919216 10.097980403919216 10.097980403919216 10.070076709035805 10.091726622472718 10.097980403919216 10.001975247226294 7.455312867222958 10.093178584277993 10.097980403919216 8.62267382174587 9.650518100336091 10.097980403919216 10.097980403919216 10.097980403919216 10.097980403919216 10.097980403919216 10.097980403919216 10.097980403919216 10.097980403919216 10.097980403919216 10.097980403919216 10.097980403919216 10.097980403919216 10.097980403919216 10.097980403919216 10.097980403919216 10.097980403919216 10.097980403919216 10.097980403919216 10.097980403919216 10.097980403919216 10.097980403919216 10.097980403919216 10.097980403919216 10.097980403919216 10.097980403919216 10.097980403919216 10.097980403919216 10.097980403919216 10.097980403919216 10.097980403919216 10.097980403919216 10.097980403919216 10.097980403919216 10.097980403919216 10.097980403919216 10.097980403919216 10.097980403919216 10.097980403919216 10.097980403919216 10.097980403919216 10.097980403919216 10.097980403919216 10.097980403919216 10.097980403919216
10.097980403919216 10.097980403919216 10.097980403919216 10.097980403919216 10.097980403919216 10.097980403919216 10.097980403919216 10.097980403919216 10.097980403919216 10.097980403919216 10.097980403919216 10.097980403919216 10.097980403919216 10.097980403919216 10.097980403919216 10.097980403919216 10.097980403919216 10.097980403919216 10.097980403919216 10.097980403919216 10.097980403919216 10.097980403919216 10.097980403919216 10.097980403919216 10.097980403919216 10.097980403919216 10.097980403919216 10.097980403919216 10.097980403919216 10.097980403919216 10.097980403919216 10.097980403919216 10.097980403919216 10.097980403919216 10.097980403919216 10.097980403919216 10.097980403919216 10.097980403919216 10.097980403919216 10.097980403919216 10.097980403919216 10.097980403919216 10.097980403919216 10.097980403919216 10.097980403919216 10.097980403919216 10.097980403919216 10.097980403919216 10.097980403919216 10.097980403919216 10.097980403919216 10.097980403919216 10.097980403919216 10.097980403919216 10.097980403919216 10.097980403919216 10.097980403919216 10.097980403919216 10.097980403919216 10.097980403919216 10.097980403919216 10.097980403919216 10.097980403919216 10.097980403919216 10.097980403919216 10.097980403919216 10.097980403919216 10.097980403919216 10.097980403919216 10.097980403919216 10.097980403919216 10.097980403919216 10.097980403919216 10.097980403919216 10.097980403919216 10.097980403919216 10.097980403919216 10.097980403919216 10.097980403919216 10.09710905219133 10.097980403919216 10.097980403919216 9.3192281336795 7.511942307785056 10.065825703763183 9.847477453854417 6.457300228303667 8.622396468910768 10.097980403919216 10.009826512926553 9.347648040051078 10.097980403919216 10.097980403919216 10.097980403919216 10.097980403919216 10.097980403919216 10.097980403919216 10.097980403919216 10.097980403919216 10.097980403919216 10.097980403919216 10.097980403919216 10.097980403919216 10.097980403919216 10.097980403919216 10.097980403919216 10.097980403919216 10.097980403919216 10.097980403919216 10.097980403919216 10.097980403919216 10.097980403919216 10.097980403919216 10.097980403919216 10.097980403919216 10.097980403919216 10.097980403919216 10.097980403919216 10.097980403919216 10.097980403919216 10.097980403919216 10.097980403919216 10.097980403919216 10.097980403919216 10.097980403919216 10.097980403919216 10.097980403919216 10.097980403919216 10.097980403919216 10.097980403919216 10.097980403919216 10.097980403919216
10.097980403919216 10.097980403919216 10.097980403919216 10.097980403919216 10.097980403919216 10.097980403919216 10.097980403919216 10.097980403919216 10.097980403919216 10.097980403919216 10.097980403919216 10.097980403919216 10.097980403919216 10.097980403919216 10.097980403919216 10.097980403919216 10.097980403919216 10.097980403919216 10.097980403919216 10.097980403919216 10.097980403919216 10.097980403919216 10.097980403919216 10.097980403919216 10.097980403919216 10.097980403919216 10.097980403919216 10.097980403919216 10.097980403919216 10.097980403919216 10.097980403919216 10.097980403919216 10.097980403919216 10.097980403919216 10.097980403919216 10.097980403919216 10.097980403919216 10.097980403919216 10.097980403919216 10.097980403919216 10.097980403919216 10.097980403919216 10.097980403919216 10.097980403919216 10.097980403919216 10.097980403919216 10.097980403919216 10.097980403919216 10.097980403919216 10.097980403919216 10.097980403919216 10.097980403919216 10.097980403919216 10.097980403919216 10.097980403919216 10.097980403919216 10.097980403919216 10.097980403919216 10.097980403919216 10.097980403919216 10.097980403919216 10.097980403919216 10.097980403919216 10.097980403919216 10.097980403919216 10.097980403919216 10.097980403919216 10.097980403919216 10.097980403919216 10.097980403919216 10.097980403919216 10.097980403919216 10.097980403919216 10.097980403919216 10.097980403919216 10.097980403919216 10.097980403919216 10.097980403919216 10.097980403919216 10.097980403919216 10.097980403919216 10.097980403919216 10.097980403919216 10.097980403919216 10.097980403919216 10.097980403919216 9.836315345993103 10.097980403919216 10.097980403919216 10.097980403919216 10.097980403919216 10.097980403919216 10.097980403919216 10.097980403919216 10.097980403919216 10.097980403919216 10.097980403919216 10.097980403919216 10.097980403919216 10.097980403919216 10.097980403919216 10.097980403919216 10.097980403919216 10.097980403919216 10.097980403919216 10.097980403919216 10.097980403919216 10.097980403919216 10.097980403919216 10.097980403919216 10.097980403919216 10.097980403919216 10.097980403919216 10.097980403919216 10.097980403919216 10.097980403919216 10.097980403919216 10.097980403919216 10.097980403919216 10.097980403919216 10.097980403919216 10.097980403919216 10.097980403919216 10.097980403919216 10.097980403919216 10.097980403919216 10.097980403919216 10.097980403919216 10.097980403919216 10.097980403919216 10.097980403919216 10.097980403919216
10.097980403919216 10.097980403919216 10.097980403919216 10.097980403919216 10.097980403919216 10.097980403919216 10.097980403919216 10.097980403919216 10.097980403919216 10.097980403919216 10.097980403919216 10.097980403919216 10.097980403919216 10.097980403919216 10.097980403919216 10.097980403919216 10.097980403919216 10.097980403919216 10.097980403919216 10.097980403919216 10.097980403919216 10.097980403919216 10.097980403919216 10.097980403919216 10.097980403919216 10.097980403919216 10.097980403919216 10.097980403919216 10.097980403919216 10.097980403919216 10.097980403919216 10.097980403919216 10.097980403919216 10.097980403919216 10.097980403919216 10.097980403919216 10.097980403919216 10.097980403919216 10.097980403919216 10.097980403919216 10.097980403919216 10.097980403919216 10.097980403919216 10.097980403919216 10.097980403919216 10.097980403919216 10.097980403919216 10.097980403919216 10.097980403919216 10.097980403919216 10.097980403919216 10.097980403919216 10.097980403919216 10.097980403919216 10.097980403919216 10.097980403919216 10.097980403919216 10.097980403919216 10.097980403919216 10.097980403919216 10.097980403919216 10.097980403919216 10.097980403919216 10.097980403919216 10.097980403919216 10.097980403919216 10.097980403919216 10.097980403919216 10.097980403919216 10.097980403919216 10.097980403919216 10.097980403919216 10.097980403919216 10.097980403919216 10.097980403919216 10.097980403919216 10.097980403919216 10.097980403919216 10.097980403919216 10.097980403919216 10.097980403919216 10.097980403919216 10.097980403919216 10.097980403919216 10.097980403919216 10.097980403919216 10.038393154919365 10.094875410512715 10.097980403919216 10.097980403919216 10.03550580631425 10.097980403919216 10.097980403919216 10.097980403919216 10.097980403919216 10.097980403919216 10.097980403919216 10.097980403919216 10.097980403919216 10.097980403919216 10.097980403919216 10.097980403919216 10.097980403919216 10.097980403919216 10.097980403919216 10.097980403919216 10.097980403919216 10.097980403919216 10.097980403919216 10.097980403919216 10.097980403919216 10.097980403919216 10.097980403919216 10.097980403919216 10.097980403919216 10.097980403919216 10.097980403919216 10.097980403919216 10.097980403919216 10.097980403919216 10.097980403919216 10.097980403919216 10.097980403919216 10.097980403919216 10.097980403919216 10.097980403919216 10.097980403919216 10.097980403919216 10.097980403919216 10.097980403919216 10.097980403919216 10.097980403919216
10.097980403919216 10.097980403919216 10.097980403919216 10.097980403919216 10.097980403919216 10.097980403919216 10.097980403919216 10.097980403919216 10.097980403919216 10.097980403919216 10.097980403919216 10.097980403919216 10.097980403919216 10.097980403919216 10.097980403919216 10.097980403919216 10.097980403919216 10.097980403919216 10.097980403919216 10.097980403919216 10.097980403919216 10.097980403919216 10.097980403919216 10.097980403919216 10.097980403919216 10.097980403919216 10.097980403919216 10.097980403919216 10.097980403919216 10.097980403919216 10.097980403919216 10.097980403919216 10.097980403919216 10.097980403919216 10.097980403919216 10.097980403919216 10.097980403919216 10.097980403919216 10.097980403919216 10.097980403919216 10.097980403919216 10.097980403919216 10.097980403919216 10.097980403919216 10.097980403919216 10.097980403919216 10.097980403919216 10.097980403919216 10.097980403919216 10.097980403919216 10.097980403919216 10.097980403919216 10.097980403919216 10.097980403919216 10.097980403919216 10.097980403919216 10.097980403919216 10.097980403919216 10.097980403919216 10.097980403919216 10.097980403919216 10.097980403919216 10.097980403919216 10.097980403919216 10.097980403919216 10.097980403919216 10.097980403919216 10.097980403919216 10.097980403919216 10.097980403919216 10.097980403919216 10.097980403919216 10.097980403919216 10.097980403919216 10.097980403919216 10.097980403919216 10.097980403919216 10.097980403919216 10.097980403919216 10.097980403919216 10.097980403919216 10.097980403919216 10.097980403919216 9.807461375092334 10.097980403919216 10.097980403919216 7.37659407452433 7.349330323762313 10.064839162796773 9.06643368255017 6.337776858302279 9.444383824738697 10.097980403919216 10.082960049150344 10.095640118667625 10.097980403919216 10.097980403919216 10.097980403919216 10.097980403919216 10.097980403919216 10.097980403919216 10.097980403919216 10.097980403919216 10.097980403919216 10.097980403919216 10.097980403919216 10.097980403919216 10.097980403919216 10.097980403919216 10.097980403919216 10.097980403919216 10.097980403919216 10.097980403919216 10.097980403919216 10.097980403919216 10.097980403919216 10.097980403919216 10.097980403919216 10.097980403919216 10.097980403919216 10.097980403919216 10.097980403919216 10.097980403919216 10.097980403919216 10.097980403919216 10.097980403919216 10.097980403919216 10.097980403919216 10.097980403919216 10.097980403919216 10.097980403919216 10.097980403919216
10.097980403919216 10.097980403919216 10.097980403919216 10.097980403919216 10.097980403919216 10.097980403919216 10.097980403919216 10.097980403919216 10.097980403919216 10.097980403919216 10.097980403919216 10.097980403919216 10.097980403919216 10.097980403919216 10.097980403919216 10.097980403919216 10.097980403919216 10.097980403919216 10.097980403919216 10.097980403919216 10.097980403919216 10.097980403919216 10.097980403919216 10.097980403919216 10.097980403919216 10.097980403919216 10.097980403919216 10.097980403919216 10.097980403919216 10.097980403919216 10.097980403919216 10.097980403919216 10.097980403919216 10.097980403919216 10.097980403919216 10.097980403919216 10.097980403919216 10.097980403919216 10.097980403919216 10.097980403919216 10.097980403919216 10.097980403919216 10.097980403919216 10.097980403919216 10.097980403919216 10.097980403919216 10.097980403919216 10.097980403919216 10.097980403919216 10.097980403919216 10.097980403919216 10.097980403919216 10.097980403919216 10.097980403919216 10.097980403919216 10.097980403919216 10.097980403919216 10.097980403919216 10.097980403919216 10.097980403919216 10.097980403919216 10.097980403919216 10.097980403919216 10.097980403919216 10.097980403919216 10.097980403919216 10.097980403919216 10.097980403919216 10.097980403919216 10.097980403919216 10.097980403919216 10.097980403919216 10.097980403919216 10.097980403919216 10.097980403919216 10.097980403919216 10.097980403919216 10.097980403919216 10.097980403919216 10.097980403919216 10.097980403919216 10.097980403919216 10.097980403919216 10.097980403919216 10.097980403919216 10.097980403919216 9.163312315807376 9.986274297610343 10.097980403919216 9.729253385822625 7.381289962017926 10.097276586858044 10.097980403919216 9.718882529721702 10.078405357877129 10.097980403919216 10.097980403919216 10.097980403919216 10.097980403919216 10.097980403919216 10.097980403919216 10.097980403919216 10.097980403919216 10.097980403919216 10.097980403919216 10.097980403919216 10.097980403919216 10.097980403919216 10.097980403919216 10.097980403919216 10.097980403919216 10.097980403919216 10.097980403919216 10.097980403919216 10.097980403919216 10.097980403919216 10.097980403919216 10.097980403919216 10.097980403919216 10.097980403919216 10.097980403919216 10.097980403919216 10.097980403919216 10.097980403919216 10.097980403919216 10.097980403919216 10.097980403919216 10.097980403919216 10.097980403919216 10.097980403919216 10.097980403919216 10.097980403919216
10.097980403919216 10.097980403919216 10.097980403919216 10.097980403919216 10.097980403919216 10.097980403919216 10.097980403919216 10.097980403919216 10.097980403919216 10.097980403919216 10.097980403919216 10.097980403919216 10.097980403919216 10.097980403919216 10.097980403919216 10.097980403919216 10.097980403919216 10.097980403919216 10.097980403919216 10.097980403919216 10.097980403919216 10.097980403919216 10.097980403919216 10.097980403919216 10.097980403919216 10.097980403919216 10.097980403919216 10.097980403919216 10.097980403919216 10.097980403919216 10.097980403919216 10.097980403919216 10.097980403919216 10.097980403919216 10.097980403919216 10.097980403919216 10.097980403919216 10.097980403919216 10.097980403919216 10.097980403919216 10.097980403919216 10.097980403919216 10.097980403919216 10.097980403919216 10.097980403919216 10.097980403919216 10.097980403919216 10.097980403919216 10.097980403919216 10.097980403919216 10.097980403919216 10.097980403919216 10.097980403919216 10.097980403919216 10.097980403919216 10.097980403919216 10.097980403919216 10.097980403919216 10.097980403919216 10.097980403919216 10.097980403919216 10.097980403919216 10.097980403919216 10.097980403919216 10.097980403919216 10.097980403919216 10.097980403919216 10.097980403919216 10.097980403919216 10.097980403919216 10.097980403919216 10.097980403919216 10.097980403919216 10.097980403919216 10.097980403919216 10.097980403919216 10.097980403919216 10.097980403919216 10.097980403919216 10.097980403919216 10.097980403919216 10.097980403919216 10.097980403919216 10.097980403919216 10.097980403919216 10.097980403919216 10.097980403919216 10.097980403919216 10.097980403919216 10.097980403919216 9.908665316670783 10.097980403919216 10.097980403919216 10.097980403919216 10.097980403919216 10.097980403919216 10.097980403919216 10.097980403919216 10.097980403919216 10.097980403919216 10.097980403919216 10.097980403919216 10.097980403919216 10.097980403919216 10.097980403919216 10.097980403919216 10.097980403919216 10.097980403919216 10.097980403919216 10.097980403919216 10.097980403919216 10.097980403919216 10.097980403919216 10.097980403919216 10.097980403919216 10.097980403919216 10.097980403919216 10.097980403919216 10.097980403919216 10.097980403919216 10.097980403919216 10.097980403919216 10.097980403919216 10.097980403919216 10.097980403919216 10.097980403919216 10.097980403919216 10.097980403919216 10.097980403919216 10.097980403919216 10.097980403919216 10.097980403919216
10.097980403919216 10.097980403919216 10.097980403919216 10.097980403919216 10.097980403919216 10.097980403919216 10.097980403919216 10.097980403919216 10.097980403919216 10.097980403919216 10.097980403919216 10.097980403919216 10.097980403919216 10.097980403919216 10.097980403919216 10.097980403919216 10.097980403919216 10.097980403919216 10.097980403919216 10.097980403919216 10.097980403919216 10.097980403919216 10.097980403919216 10.097980403919216 10.097980403919216 10.097980403919216 10.097980403919216 10.097980403919216 10.097980403919216 10.097980403919216 10.097980403919216 10.097980403919216 10.097980403919216 10.097980403919216 10.097980403919216 10.097980403919216 10.097980403919216 10.097980403919216 10.097980403919216 10.097980403919216 10.097980403919216 10.097980403919216 10.097980403919216 10.097980403919216 10.097980403919216 10.097980403919216 10.097980403919216 10.097980403919216 10.097980403919216 10.097980403919216 10.097980403919216 10.097980403919216 10.097980403919216 10.097980403919216 10.097980403919216 10.097980403919216 10.097980403919216 10.097980403919216 10.097980403919216 10.097980403919216 10.097980403919216 10.097980403919216 10.097980403919216 10.097980403919216 10.097980403919216 10.097980403919216 10.097980403919216 10.097980403919216 10.097980403919216 10.097980403919216 10.097980403919216 10.097980403919216 10.097980403919216 10.097980403919216 10.097980403919216 10.097980403919216 10.097980403919216 10.097980403919216 10.097980403919216 10.097980403919216 10.097980403919216 10.097980403919216 10.097980403919216 10.097980403919216 10.097980403919216 10.097980403919216 10.097980403919216 10.09686598365552 10.097980403919216 10.097980403919216 8.077754841325966 9.851874860726628 10.097980403919216 10.04620821997599 9.214554579842384 10.097980403919216 10.097980403919216 10.097980403919216 10.097980403919216 10.097980403919216 10.097980403919216 10.097980403919216 10.097980403919216 10.097980403919216 10.097980403919216 10.097980403919216 10.097980403919216 10.097980403919216 10.097980403919216 10.097980403919216 10.097980403919216 10.097980403919216 10.097980403919216 10.097980403919216 10.097980403919216 10.097980403919216 10.097980403919216 10.097980403919216 10.097980403919216 10.097980403919216 10.097980403919216 10.097980403919216 10.097980403919216 10.097980403919216 10.097980403919216 10.097980403919216 10.097980403919216 10.097980403919216 10.097980403919216 10.097980403919216 10.097980403919216 10.097980403919216
10.097980403919216 10.097980403919216 10.097980403919216 10.097980403919216 10.097980403919216 10.097980403919216 10.097980403919216 10.097980403919216 10.097980403919216 10.097980403919216 10.097980403919216 10.097980403919216 10.097980403919216 10.097980403919216 10.097980403919216 10.097980403919216 10.097980403919216 10.097980403919216 10.097980403919216 10.097980403919216 10.097980403919216 10.097980403919216 10.097980403919216 10.097980403919216 10.097980403919216 10.097980403919216 10.097980403919216 10.097980403919216 10.097980403919216 10.097980403919216 10.097980403919216 10.097980403919216 10.097980403919216 10.097980403919216 10.097980403919216 10.097980403919216 10.097980403919216 10.097980403919216 10.097980403919216 10.097980403919216 10.097980403919216 10.097980403919216 10.097980403919216 10.097980403919216 10.097980403919216 10.097980403919216 10.097980403919216 10.097980403919216 10.097980403919216 10.097980403919216 10.097980403919216 10.097980403919216 10.097980403919216 10.097980403919216 10.097980403919216 10.097980403919216 10.097980403919216 10.097980403919216 10.097980403919216 10.097980403919216 10.097980403919216 10.097980403919216 10.097980403919216 10.097980403919216 10.097980403919216 10.097980403919216 10.097980403919216 10.097980403919216 10.097980403919216 10.097980403919216 10.097980403919216 10.097980403919216 10.097980403919216 10.097980403919216 10.097980403919216 10.097980403919216 10.097980403919216 10.097980403919216 10.097980403919216 10.097980403919216 10.097980403919216 10.097980403919216 10.097980403919216 10.097980403919216 10.097980403919216 10.097980403919216 10.09695909930179 10.076281726243472 10.097980403919216 9.51924781360879 6.172256586677787 8.22239453323122 9.601778945956125 6.846768914930321 6.383663612511523 10.006887122939306 10.095458794301909 9.424410655703479 10.097980403919216 10.097980403919216 10.097980403919216 10.097980403919216 10.097980403919216 10.097980403919216 10.097980403919216 10.097980403919216 10.097980403919216 10.097980403919216 10.097980403919216 10.097980403919216 10.097980403919216 10.097980403919216 10.097980403919216 10.097980403919216 10.097980403919216 10.097980403919216 10.097980403919216 10.097980403919216 10.097980403919216 10.097980403919216 10.097980403919216 10.097980403919216 10.097980403919216 10.097980403919216 10.097980403919216 10.097980403919216 10.097980403919216 10.097980403919216 10.097980403919216 10.097980403919216 10.097980403919216 10.097980403919216
10.097980403919216 10.097980403919216 10.097980403919216 10.097980403919216 10.097980403919216 10.097980403919216 10.097980403919216 10.097980403919216 10.097980403919216 10.097980403919216 10.097980403919216 10.097980403919216 10.097980403919216 10.097980403919216 10.097980403919216 10.097980403919216 10.097980403919216 10.097980403919216 10.097980403919216 10.097980403919216 10.097980403919216 10.097980403919216 10.097980403919216 10.097980403919216 10.097980403919216 10.097980403919216 10.097980403919216 10.097980403919216 10.097980403919216 10.097980403919216 10.097980403919216 10.097980403919216 10.097980403919216 10.097980403919216 10.097980403919216 10.097980403919216 10.097980403919216 10.097980403919216 10.097980403919216 10.097980403919216 10.097980403919216 10.097980403919216 10.097980403919216 10.097980403919216 10.097980403919216 10.097980403919216 10.097980403919216 10.097980403919216 10.097980403919216 10.097980403919216 10.097980403919216 10.097980403919216 10.097980403919216 10.097980403919216 10.097980403919216 10.097980403919216 10.097980403919216 10.097980403919216 10.097980403919216 10.097980403919216 10.097980403919216 10.097980403919216 10.097980403919216 10.097980403919216 10.097980403919216 10.097980403919216 10.097980403919216 10.097980403919216 10.097980403919216 10.097980403919216 10.097980403919216 10.097980403919216 10.097980403919216 10.097980403919216 10.097980403919216 10.097980403919216 10.097980403919216 10.097980403919216 10.097980403919216 10.097980403919216 10.097980403919216 10.097980403919216 10.097980403919216 10.097980403919216 10.097980403919216 10.097980403919216 10.097980403919216 10.097980403919216 10.097980403919216 10.097980403919216 9.860401661120097 10.097980403919216 10.097980403919216 9.436869420180816 8.844878785547273 10.097980403919216 10.097980403919216 9.972552188253093 10.097980403919216 10.097980403919216 10.097980403919216 10.097980403919216 10.097980403919216 10.097980403919216 10.097980403919216 10.097980403919216 10.097980403919216 10.097980403919216 10.097980403919216 10.097980403919216 10.097980403919216 10.097980403919216 10.097980403919216 10.097980403919216 10.097980403919216 10.097980403919216 10.097980403919216 10.097980403919216 10.097980403919216 10.097980403919216 10.097980403919216 10.097980403919216 10.097980403919216 10.097980403919216 10.097980403919216 10.097980403919216 10.097980403919216 10.097980403919216 10.097980403919216 10.097980403919216 10.097980403919216 10.097980403919216
10.097980403919216 10.097980403919216 10.097980403919216 10.097980403919216 10.097980403919216 10.097980403919216 10.097980403919216 10.097980403919216 10.097980403919216 10.097980403919216 10.097980403919216 10.097980403919216 10.097980403919216 10.097980403919216 10.097980403919216 10.097980403919216 10.097980403919216 10.097980403919216 10.097980403919216 10.097980403919216 10.097980403919216 10.097980403919216 10.097980403919216 10.097980403919216 10.097980403919216 10.097980403919216 10.097980403919216 10.097980403919216 10.097980403919216 10.097980403919216 10.097980403919216 10.097980403919216 10.097980403919216 10.097980403919216 10.097980403919216 10.097980403919216 10.097980403919216 10.097980403919216 10.097980403919216 10.097980403919216 10.097980403919216 10.097980403919216 10.097980403919216 10.097980403919216 10.097980403919216 10.097980403919216 10.097980403919216 10.097980403919216 10.097980403919216 10.097980403919216 10.097980403919216 10.097980403919216 10.097980403919216 10.097980403919216 10.097980403919216 10.097980403919216 10.097980403919216 10.097980403919216 10.097980403919216 10.097980403919216 10.097980403919216 10.097980403919216 10.097980403919216 10.097980403919216 10.097980403919216 10.097980403919216 10.097980403919216 10.097980403919216 10.097980403919216 10.097980403919216 10.097980403919216 10.097980403919216 10.097980403919216 10.097980403919216 10.097980403919216 10.097980403919216 10.097980403919216 10.097980403919216 10.097980403919216 10.097980403919216 10.097980403919216 10.097980403919216 10.097980403919216 10.097980403919216 10.097980403919216 10.097980403919216 10.097980403919216 10.097980403919216 10.097980403919216 10.097980403919216 10.097980403919216 10.097980403919216 10.097980403919216 10.097980403919216 9.26130099888465 10.097980403919216 10.097980403919216 10.097980403919216 10.097980403919216 10.097980403919216 10.097980403919216 10.097980403919216 10.097980403919216 10.097980403919216 10.097980403919216 10.097980403919216 10.097980403919216 10.097980403919216 10.097980403919216 10.097980403919216 10.097980403919216 10.097980403919216 10.097980403919216 10.097980403919216 10.097980403919216 10.097980403919216 10.097980403919216 10.097980403919216 10.097980403919216 10.097980403919216 10.097980403919216 10.097980403919216 10.097980403919216 10.097980403919216 10.097980403919216 10.097980403919216 10.097980403919216 10.097980403919216 10.097980403919216 10.097980403919216 10.097980403919216 10.097980403919216
10.097980403919216 10.097980403919216 10.097980403919216 10.097980403919216 10.097980403919216 10.097980403919216 10.097980403919216 10.097980403919216 10.097980403919216 10.097980403919216 10.097980403919216 10.097980403919216 10.097980403919216 10.097980403919216 10.097980403919216 10.097980403919216 10.097980403919216 10.097980403919216 10.097980403919216 10.097980403919216 10.097980403919216 10.097980403919216 10.097980403919216 10.097980403919216 10.097980403919216 10.097980403919216 10.097980403919216 10.097980403919216 10.097980403919216 10.097980403919216 10.097980403919216 10.097980403919216 10.097980403919216 10.097980403919216 10.097980403919216 10.097980403919216 10.097980403919216 10.097980403919216 10.097980403919216 10.097980403919216 10.097980403919216 10.097980403919216 10.097980403919216 10.097980403919216 10.097980403919216 10.097980403919216 10.097980403919216 10.097980403919216 10.097980403919216 10.097980403919216 10.097980403919216 10.097980403919216 10.097980403919216 10.097980403919216 10.097980403919216 10.097980403919216 10.097980403919216 10.097980403919216 10.097980403919216 10.097980403919216 10.097980403919216 10.097980403919216 10.097980403919216 10.097980403919216 10.097980403919216 10.097980403919216 10.097980403919216 10.097980403919216 10.097980403919216 10.097980403919216 10.097980403919216 10.097980403919216 10.097980403919216 10.097980403919216 10.097980403919216 10.097980403919216 10.097980403919216 10.097980403919216 10.097980403919216 10.097980403919216 10.097980403919216 10.097980403919216 10.097980403919216 10.097980403919216 10.097980403919216 10.097980403919216 10.097980403919216 10.097980403919216 10.097980403919216 10.097980403919216 9.52135589656459 9.526601318143783 10.097980403919216 8.696102400765636 5.891756648420468 9.234383688195875 10.07816930535063 7.758272057831753 8.912694439489902 10.097980403919216 10.097980403919216 10.097980403919216 10.097980403919216 10.097980403919216 10.097980403919216 10.097980403919216 10.097980403919216 10.097980403919216 10.097980403919216 10.097980403919216 10.097980403919216 10.097980403919216 10.097980403919216 10.097980403919216 10.097980403919216 10.097980403919216 10.097980403919216 10.097980403919216 10.097980403919216 10.097980403919216 10.097980403919216 10.097980403919216 10.097980403919216 10.097980403919216 10.097980403919216 10.097980403919216 10.097980403919216 10.097980403919216 10.097980403919216 10.097980403919216 10.097980403919216 10.097980403919216
10.097980403919216 10.097980403919216 10.097980403919216 10.097980403919216 10.097980403919216 10.097980403919216 10.097980403919216 10.097980403919216 10.097980403919216 10.097980403919216 10.097980403919216 10.097980403919216 10.097980403919216 10.097980403919216 10.097980403919216 10.097980403919216 10.097980403919216 10.097980403919216 10.097980403919216 10.097980403919216 10.097980403919216 10.097980403919216 10.097980403919216 10.097980403919216 10.097980403919216 10.097980403919216 10.097980403919216 10.097980403919216 10.097980403919216 10.097980403919216 10.097980403919216 10.097980403919216 10.097980403919216 10.097980403919216 10.097980403919216 10.097980403919216 10.097980403919216 10.097980403919216 10.097980403919216 10.097980403919216 10.097980403919216 10.097980403919216 10.097980403919216 10.097980403919216 10.097980403919216 10.097980403919216 10.097980403919216 10.097980403919216 10.097980403919216 10.097980403919216 10.097980403919216 10.097980403919216 10.097980403919216 10.097980403919216 10.097980403919216 10.097980403919216 10.097980403919216 10.097980403919216 10.097980403919216 10.097980403919216 10.097980403919216 10.097980403919216 10.097980403919216 10.097980403919216 10.097980403919216 10.097980403919216 10.097980403919216 10.097980403919216 10.097980403919216 10.097980403919216 10.097980403919216 10.097980403919216 10.097980403919216 10.097980403919216 10.097980403919216 10.097980403919216 10.097980403919216 10.097980403919216 10.097980403919216 10.097980403919216 10.097980403919216 10.097980403919216 10.097980403919216 10.097980403919216 10.097980403919216 10.097980403919216 10.097980403919216 10.097980403919216 10.097980403919216 10.097980403919216 10.09236777351952 10.097278273759295 10.097980403919216 8.236177065496385 6.4242348242412355 9.358267815390025 9.014060474631624 5.72596269138695 8.06367616802541 10.097980403919216 9.838282132793486 9.447488419467351 10.097980403919216 10.097980403919216 10.097980403919216 10.097980403919216 10.097980403919216 10.097980403919216 10.097980403919216 10.097980403919216 10.097980403919216 10.097980403919216 10.097980403919216 10.097980403919216 10.097980403919216 10.097980403919216 10.097980403919216 10.097980403919216 10.097980403919216 10.097980403919216 10.097980403919216 10.097980403919216 10.097980403919216 10.097980403919216 10.097980403919216 10.097980403919216 10.097980403919216 10.097980403919216 10.097980403919216 10.097980403919216 10.097980403919216 10.097980403919216
10.097980403919216 10.097980403919216 10.097980403919216 10.097980403919216 10.097980403919216 10.097980403919216 10.097980403919216 10.097980403919216 10.097980403919216 10.097980403919216 10.097980403919216 10.097980403919216 10.097980403919216 10.097980403919216 10.097980403919216 10.097980403919216 10.097980403919216 10.097980403919216 10.097980403919216 10.097980403919216 10.097980403919216 10.097980403919216 10.097980403919216 10.097980403919216 10.097980403919216 10.097980403919216 10.097980403919216 10.097980403919216 10.097980403919216 10.097980403919216 10.097980403919216 10.097980403919216 10.097980403919216 10.097980403919216 10.097980403919216 10.097980403919216 10.097980403919216 10.097980403919216 10.097980403919216 10.097980403919216 10.097980403919216 10.097980403919216 10.097980403919216 10.097980403919216 10.097980403919216 10.097980403919216 10.097980403919216 10.097980403919216 10.097980403919216 10.097980403919216 10.097980403919216 10.097980403919216 10.097980403919216 10.097980403919216 10.097980403919216 10.097980403919216 10.097980403919216 10.097980403919216 10.097980403919216 10.097980403919216 10.097980403919216 10.097980403919216 10.097980403919216 10.097980403919216 10.097980403919216 10.097980403919216 10.097980403919216 10.097980403919216 10.097980403919216 10.097980403919216 10.097980403919216 10.097980403919216 10.097980403919216 10.097980403919216 10.097980403919216 10.097980403919216 10.097980403919216 10.097980403919216 10.097980403919216 10.097980403919216 10.097980403919216 10.097980403919216 10.097980403919216 10.097980403919216 10.097980403919216 10.097980403919216 10.097980403919216 10.097980403919216 10.097980403919216 10.097980403919216 10.097980403919216 10.097980403919216 10.097980403919216 10.097980403919216 9.80099407096455 10.097980403919216 10.097980403919216 8.991128784230764 10.090374203647468 10.097980403919216 10.097980403919216 10.090026587884987 10.097980403919216 10.097980403919216 10.097980403919216 10.097980403919216 10.097980403919216 10.097980403919216 10.097980403919216 10.097980403919216 10.097980403919216 10.097980403919216 10.097980403919216 10.097980403919216 10.097980403919216 10.097980403919216 10.097980403919216 10.097980403919216 10.097980403919216 10.097980403919216 10.097980403919216 10.097980403919216 10.097980403919216 10.097980403919216 10.097980403919216 10.097980403919216 10.097980403919216 10.097980403919216 10.097980403919216 10.097980403919216 10.097980403919216 10.097980403919216
10.097980403919216 10.097980403919216 10.097980403919216 10.097980403919216 10.097980403919216 10.097980403919216 10.097980403919216 10.097980403919216 10.097980403919216 10.097980403919216 10.097980403919216 10.097980403919216 10.097980403919216 10.097980403919216 10.097980403919216 10.097980403919216 10.097980403919216 10.097980403919216 10.097980403919216 10.097980403919216 10.097980403919216 10.097980403919216 10.097980403919216 10.097980403919216 10.097980403919216 10.097980403919216 10.097980403919216 10.097980403919216 10.097980403919216 10.097980403919216 10.097980403919216 10.097980403919216 10.097980403919216 10.097980403919216 10.097980403919216 10.097980403919216 10.097980403919216 10.097980403919216 10.097980403919216 10.097980403919216 10.097980403919216 10.097980403919216 10.097980403919216 10.097980403919216 10.097980403919216 10.097980403919216 10.097980403919216 10.097980403919216 10.097980403919216 10.097980403919216 10.097980403919216 10.097980403919216 10.097980403919216 10.097980403919216 10.097980403919216 10.097980403919216 10.097980403919216 10.097980403919216 10.097980403919216 10.097980403919216 10.097980403919216 10.097980403919216 10.097980403919216 10.097980403919216 10.097980403919216 10.097980403919216 10.097980403919216 10.097980403919216 10.097980403919216 10.097980403919216 10.097980403919216 10.097980403919216 10.097980403919216 10.097980403919216 10.097980403919216 10.097980403919216 10.097980403919216 10.097980403919216 10.097980403919216 10.097980403919216 10.097980403919216 10.097980403919216 10.097980403919216 10.097980403919216 10.097980403919216 10.097980403919216 10.097980403919216 10.097980403919216 10.097980403919216 10.097980403919216 10.097980403919216 10.097980403919216 10.097980403919216 10.097980403919216 9.554533153661762 10.097980403919216 10.097980403919216 9.151914404014866 9.285983749885421 10.097980403919216 10.097980403919216 9.942495007888246 10.097980403919216 10.097980403919216 10.097980403919216 10.097980403919216 10.097980403919216 10.097980403919216 10.097980403919216 10.097980403919216 10.097980403919216 10.097980403919216 10.097980403919216 10.097980403919216 10.097980403919216 10.097980403919216 10.097980403919216 10.097980403919216 10.097980403919216 10.097980403919216 10.097980403919216 10.097980403919216 10.097980403919216 10.097980403919216 10.097980403919216 10.097980403919216 10.097980403919216 10.097980403919216 10.097980403919216 10.097980403919216 10.097980403919216 10.097980403919216
10.097980403919216 10.097980403919216 10.097980403919216 10.097980403919216 10.097980403919216 10.097980403919216 10.097980403919216 10.097980403919216 10.097980403919216 10.097980403919216 10.097980403919216 10.097980403919216 10.097980403919216 10.097980403919216 10.097980403919216 10.097980403919216 10.097980403919216 10.097980403919216 10.097980403919216 10.097980403919216 10.097980403919216 10.097980403919216 10.097980403919216 10.097980403919216 10.097980403919216 10.097980403919216 10.097980403919216 10.097980403919216 10.097980403919216 10.097980403919216 10.097980403919216 10.097980403919216 10.097980403919216 10.097980403919216 10.097980403919216 10.097980403919216 10.097980403919216 10.097980403919216 10.097980403919216 10.097980403919216 10.097980403919216 10.097980403919216 10.097980403919216 10.097980403919216 10.097980403919216 10.097980403919216 10.097980403919216 10.097980403919216 10.097980403919216 10.097980403919216 10.097980403919216 10.097980403919216 10.097980403919216 10.097980403919216 10.097980403919216 10.097980403919216 10.097980403919216 10.097980403919216 10.097980403919216 10.097980403919216 10.097980403919216 10.097980403919216 10.097980403919216 10.097980403919216 10.097980403919216 10.097980403919216 10.097980403919216 10.097980403919216 10.097980403919216 10.097980403919216 10.097980403919216 10.097980403919216 10.097980403919216 10.097980403919216 10.097980403919216 10.097980403919216 10.097980403919216 10.097980403919216 10.097980403919216 10.097980403919216 10.097980403919216 10.097980403919216 10.097980403919216 10.097980403919216 10.097980403919216 10.097980403919216 10.097980403919216 10.097980403919216 10.097980403919216 10.097980403919216 10.097980403919216 10.097980403919216 10.097980403919216 10.097980403919216 8.397900605428699 9.632196096631331 9.79666010718635 6.316948760948571 5.99846196758208 9.303326619550434 8.727510941226383 6.360178792631514 9.244108768514115 10.097980403919216 10.082222937723099 10.095656116896903 10.097980403919216 10.097980403919216 10.097980403919216 10.097980403919216 10.097980403919216 10.097980403919216 10.097980403919216 10.097980403919216 10.097980403919216 10.097980403919216 10.097980403919216 10.097980403919216 10.097980403919216 10.097980403919216 10.097980403919216 10.097980403919216 10.097980403919216 10.097980403919216 10.097980403919216 10.097980403919216 10.097980403919216 10.097980403919216 10.097980403919216 10.097980403919216 10.097980403919216 10.097980403919216
10.097980403919216 10.097980403919216 10.097980403919216 10.097980403919216 10.097980403919216 10.097980403919216 10.097980403919216 10.097980403919216 10.097980403919216 10.097980403919216 10.097980403919216 10.097980403919216 10.097980403919216 10.097980403919216 10.097980403919216 10.097980403919216 10.097980403919216 10.097980403919216 10.097980403919216 10.097980403919216 10.097980403919216 10.097980403919216 10.097980403919216 10.097980403919216 10.097980403919216 10.097980403919216 10.097980403919216 10.097980403919216 10.097980403919216 10.097980403919216 10.097980403919216 10.097980403919216 10.097980403919216 10.097980403919216 10.097980403919216 10.097980403919216 10.097980403919216 10.097980403919216 10.097980403919216 10.097980403919216 10.097980403919216 10.097980403919216 10.097980403919216 10.097980403919216 10.097980403919216 10.097980403919216 10.097980403919216 10.097980403919216 10.097980403919216 10.097980403919216 10.097980403919216 10.097980403919216 10.097980403919216 10.097980403919216 10.097980403919216 10.097980403919216 10.097980403919216 10.097980403919216 10.097980403919216 10.097980403919216 10.097980403919216 10.097980403919216 10.097980403919216 10.097980403919216 10.097980403919216 10.097980403919216 10.097980403919216 10.097980403919216 10.097980403919216 10.097980403919216 10.097980403919216 10.097980403919216 10.097980403919216 10.097980403919216 10.097980403919216 10.097980403919216 10.097980403919216 10.097980403919216 10.097980403919216 10.097980403919216 10.097980403919216 10.097980403919216 10.097980403919216 10.097980403919216 10.097980403919216 10.097980403919216 10.097980403919216 10.097980403919216 10.097980403919216 10.097980403919216 10.097980403919216 10.097980403919216 10.097980403919216 10.097980403919216 10.097980403919216 10.097980403919216 10.097980403919216 8.310121840693535 8.863642577100482 10.097604445376794 9.34674515203916 6.8737440170791295 10.032181015966303 10.097980403919216 9.770422125040202 10.061861154126673 10.097980403919216 10.097980403919216 10.097980403919216 10.097980403919216 10.097980403919216 10.097980403919216 10.097980403919216 10.097980403919216 10.097980403919216 10.097980403919216 10.097980403919216 10.097980403919216 10.097980403919216 10.097980403919216 10.097980403919216 10.097980403919216 10.097980403919216 10.097980403919216 10.097980403919216 10.097980403919216 10.097980403919216 10.097980403919216 10.097980403919216 10.097980403919216 10.097980403919216 10.097980403919216
10.097980403919216 10.097980403919216 10.097980403919216 10.097980403919216 10.097980403919216 10.097980403919216 10.097980403919216 10.097980403919216 10.097980403919216 10.097980403919216 10.097980403919216 10.097980403919216 10.097980403919216 10.097980403919216 10.097980403919216 10.097980403919216 10.097980403919216 10.097980403919216 10.097980403919216 10.097980403919216 10.097980403919216 10.097980403919216 10.097980403919216 10.097980403919216 10.097980403919216 10.097980403919216 10.097980403919216 10.097980403919216 10.097980403919216 10.097980403919216 10.097980403919216 10.097980403919216 10.097980403919216 10.097980403919216 10.097980403919216 10.097980403919216 10.097980403919216 10.097980403919216 10.097980403919216 10.097980403919216 10.097980403919216 10.097980403919216 10.097980403919216 10.097980403919216 10.097980403919216 10.097980403919216 10.097980403919216 10.097980403919216 10.097980403919216 10.097980403919216 10.097980403919216 10.097980403919216 10.097980403919216 10.097980403919216 10.097980403919216 10.097980403919216 10.097980403919216 10.097980403919216 10.097980403919216 10.097980403919216 10.097980403919216 10.097980403919216 10.097980403919216 10.097980403919216 10.097980403919216 10.097980403919216 10.097980403919216 10.097980403919216 10.097980403919216 10.097980403919216 10.097980403919216 10.097980403919216 10.097980403919216 10.097980403919216 10.097980403919216 10.097980403919216 10.097980403919216 10.097980403919216 10.097980403919216 10.097980403919216 10.097980403919216 10.097980403919216 10.097980403919216 10.097980403919216 10.097980403919216 10.097980403919216 10.097980403919216 10.097980403919216 10.097980403919216 10.097980403919216 10.097980403919216 10.097980403919216 10.097980403919216 10.097980403919216 10.097980403919216 10.097980403919216 10.097980403919216 10.097980403919216 10.097980403919216 10.097980403919216 10.097980403919216 9.686474832689777 10.097980403919216 10.097980403919216 10.097980403919216 10.097980403919216 10.097980403919216 10.097980403919216 10.097980403919216 10.097980403919216 10.097980403919216 10.097980403919216 10.097980403919216 10.097980403919216 10.097980403919216 10.097980403919216 10.097980403919216 10.097980403919216 10.097980403919216 10.097980403919216 10.097980403919216 10.097980403919216 10.097980403919216 10.097980403919216 10.097980403919216 10.097980403919216 10.097980403919216 10.097980403919216 10.097980403919216 10.097980403919216 10.097980403919216 10.097980403919216
10.097980403919216 10.097980403919216 10.097980403919216 10.097980403919216 10.097980403919216 10.097980403919216 10.097980403919216 10.097980403919216 10.097980403919216 10.097980403919216 10.097980403919216 10.097980403919216 10.097980403919216 10.097980403919216 10.097980403919216 10.097980403919216 10.097980403919216 10.097980403919216 10.097980403919216 10.097980403919216 10.097980403919216 10.097980403919216 10.097980403919216 10.097980403919216 10.097980403919216 10.097980403919216 10.097980403919216 10.097980403919216 10.097980403919216 10.097980403919216 10.097980403919216 10.097980403919216 10.097980403919216 10.097980403919216 10.097980403919216 10.097980403919216 10.097980403919216 10.097980403919216 10.097980403919216 10.097980403919216 10.097980403919216 10.097980403919216 10.097980403919216 10.097980403919216 10.097980403919216 10.097980403919216 10.097980403919216 10.097980403919216 10.097980403919216 10.097980403919216 10.097980403919216 10.097980403919216 10.097980403919216 10.097980403919216 10.097980403919216 10.097980403919216 10.097980403919216 10.097980403919216 10.097980403919216 10.097980403919216 10.097980403919216 10.097980403919216 10.097980403919216 10.097980403919216 10.097980403919216 10.097980403919216 10.097980403919216 10.097980403919216 10.097980403919216 10.097980403919216 10.097980403919216 10.097980403919216 10.097980403919216 10.097980403919216 10.097980403919216 10.097980403919216 10.097980403919216 10.097980403919216 10.097980403919216 10.097980403919216 10.097980403919216 10.097980403919216 10.097980403919216 10.097980403919216 10.097980403919216 10.097980403919216 10.097980403919216 10.097980403919216 10.097980403919216 10.097980403919216 10.097980403919216 10.097980403919216 10.097980403919216 10.097980403919216 10.097980403919216 10.097980403919216 10.097980403919216 10.097980403919216 9.69989575316563 10.097980403919216 10.097980403919216 8.416362482117396 10.008598755040712 10.097980403919216 10.097980403919216 9.802046493818088 10.097980403919216 10.097980403919216 10.097980403919216 10.097980403919216 10.097980403919216 10.097980403919216 10.097980403919216 10.097980403919216 10.097980403919216 10.097980403919216 10.097980403919216 10.097980403919216 10.097980403919216 10.097980403919216 10.097980403919216 10.097980403919216 10.097980403919216 10.097980403919216 10.097980403919216 10.097980403919216 10.097980403919216 10.097980403919216 10.097980403919216 10.097980403919216 10.097980403919216 10.097980403919216
10.097980403919216 10.097980403919216 10.097980403919216 10.097980403919216 10.097980403919216 10.097980403919216 10.097980403919216 10.097980403919216 10.097980403919216 10.097980403919216 10.097980403919216 10.097980403919216 10.097980403919216 10.097980403919216 10.097980403919216 10.097980403919216 10.097980403919216 10.097980403919216 10.097980403919216 10.097980403919216 10.097980403919216 10.097980403919216 10.097980403919216 10.097980403919216 10.097980403919216 10.097980403919216 10.097980403919216 10.097980403919216 10.097980403919216 10.097980403919216 10.097980403919216 10.097980403919216 10.097980403919216 10.097980403919216 10.097980403919216 10.097980403919216 10.097980403919216 10.097980403919216 10.097980403919216 10.097980403919216 10.097980403919216 10.097980403919216 10.097980403919216 10.097980403919216 10.097980403919216 10.097980403919216 10.097980403919216 10.097980403919216 10.097980403919216 10.097980403919216 10.097980403919216 10.097980403919216 10.097980403919216 10.097980403919216 10.097980403919216 10.097980403919216 10.097980403919216 10.097980403919216 10.097980403919216 10.097980403919216 10.097980403919216 10.097980403919216 10.097980403919216 10.097980403919216 10.097980403919216 10.097980403919216 10.097980403919216 10.097980403919216 10.097980403919216 10.097980403919216 10.097980403919216 10.097980403919216 10.097980403919216 10.097980403919216 10.097980403919216 10.097980403919216 10.097980403919216 10.097980403919216 10.097980403919216 10.097980403919216 10.097980403919216 10.097980403919216 10.097980403919216 10.097980403919216 10.097980403919216 10.097980403919216 10.097980403919216 10.097980403919216 10.097980403919216 10.097980403919216 10.097980403919216 10.097980403919216 10.097980403919216 10.097980403919216 10.097980403919216 10.097980403919216 10.097980403919216 10.078502336606435 9.377819181923758 10.097980403919216 9.745314874893499 6.082566450119264 8.00232185830712 9.977498230153124 7.76105839019299 6.5782737085069245 10.080796730676896 10.097980403919216 9.754307860417782 10.097980403919216 10.097980403919216 10.097980403919216 10.097980403919216 10.097980403919216 10.097980403919216 10.097980403919216 10.097980403919216 10.097980403919216 10.097980403919216 10.097980403919216 10.097980403919216 10.097980403919216 10.097980403919216 10.097980403919216 10.097980403919216 10.097980403919216 10.097980403919216 10.097980403919216 10.097980403919216 10.097980403919216 10.097980403919216 10.097980403919216
10.097980403919216 10.097980403919216 10.097980403919216 10.097980403919216 10.097980403919216 10.097980403919216 10.097980403919216 10.097980403919216 10.097980403919216 10.097980403919216 10.097980403919216 10.097980403919216 10.097980403919216 10.097980403919216 10.097980403919216 10.097980403919216 10.097980403919216 10.097980403919216 10.097980403919216 10.097980403919216 10.097980403919216 10.097980403919216 10.097980403919216 10.097980403919216 10.097980403919216 10.097980403919216 10.097980403919216 10.097980403919216 10.097980403919216 10.097980403919216 10.097980403919216 10.097980403919216 10.097980403919216 10.097980403919216 10.097980403919216 10.097980403919216 10.097980403919216 10.097980403919216 10.097980403919216 10.097980403919216 10.097980403919216 10.097980403919216 10.097980403919216 10.097980403919216 10.097980403919216 10.097980403919216 10.097980403919216 10.097980403919216 10.097980403919216 10.097980403919216 10.097980403919216 10.097980403919216 10.097980403919216 10.097980403919216 10.097980403919216 10.097980403919216 10.097980403919216 10.097980403919216 10.097980403919216 10.097980403919216 10.097980403919216 10.097980403919216 10.097980403919216 10.097980403919216 10.097980403919216 10.097980403919216 10.097980403919216 10.097980403919216 10.097980403919216 10.097980403919216 10.097980403919216 10.097980403919216 10.097980403919216 10.097980403919216 10.097980403919216 10.097980403919216 10.097980403919216 10.097980403919216 10.097980403919216 10.097980403919216 10.097980403919216 10.097980403919216 10.097980403919216 10.097980403919216 10.097980403919216 10.097980403919216 10.097980403919216 10.097980403919216 10.097980403919216 10.097980403919216 10.097980403919216 10.097980403919216 10.097980403919216 10.097980403919216 10.097980403919216 10.097980403919216 10.097980403919216 10.097980403919216 10.097980403919216 10.097980403919216 10.097980403919216 9.4499166923714 10.097980403919216 10.097980403919216 9.894297129031443 9.148940621419714 10.097980403919216 10.097980403919216 10.052677031874127 10.097980403919216 10.097980403919216 10.097980403919216 10.097980403919216 10.097980403919216 10.097980403919216 10.097980403919216 10.097980403919216 10.097980403919216 10.097980403919216 10.097980403919216 10.097980403919216 10.097980403919216 10.097980403919216 10.097980403919216 10.097980403919216 10.097980403919216 10.097980403919216 10.097980403919216 10.097980403919216 10.097980403919216 10.097980403919216 10.097980403919216
10.097980403919216 10.097980403919216 10.097980403919216 10.097980403919216 10.097980403919216 10.097980403919216 10.097980403919216 10.097980403919216 10.097980403919216 10.097980403919216 10.097980403919216 10.097980403919216 10.097980403919216 10.097980403919216 10.097980403919216 10.097980403919216 10.097980403919216 10.097980403919216 10.097980403919216 10.097980403919216 10.097980403919216 10.097980403919216 10.097980403919216 10.097980403919216 10.097980403919216 10.097980403919216 10.097980403919216 10.097980403919216 10.097980403919216 10.097980403919216 10.097980403919216 10.097980403919216 10.097980403919216 10.097980403919216 10.097980403919216 10.097980403919216 10.097980403919216 10.097980403919216 10.097980403919216 10.097980403919216 10.097980403919216 10.097980403919216 10.097980403919216 10.097980403919216 10.097980403919216 10.097980403919216 10.097980403919216 10.097980403919216 10.097980403919216 10.097980403919216 10.097980403919216 10.097980403919216 10.097980403919216 10.097980403919216 10.097980403919216 10.097980403919216 10.097980403919216 10.097980403919216 10.097980403919216 10.097980403919216 10.097980403919216 10.097980403919216 10.097980403919216 10.097980403919216 10.097980403919216 10.097980403919216 10.097980403919216 10.097980403919216 10.097980403919216 10.097980403919216 10.097980403919216 10.097980403919216 10.097980403919216 10.097980403919216 10.097980403919216 10.097980403919216 10.097980403919216 10.097980403919216 10.097980403919216 10.097980403919216 10.097980403919216 10.097980403919216 10.097980403919216 10.097980403919216 10.097980403919216 10.097980403919216 10.097980403919216 10.097980403919216 10.097980403919216 10.097980403919216 10.097980403919216 10.097980403919216 10.097980403919216 10.097980403919216 10.097980403919216 10.097980403919216 10.097980403919216 10.097980403919216 10.097980403919216 10.097980403919216 10.097980403919216 10.097980403919216 10.097980403919216 10.097980403919216 10.097980403919216 10.071267571442762 10.097980403919216 10.097980403919216 10.097980403919216 10.097980403919216 10.097980403919216 10.097980403919216 10.097980403919216 10.097980403919216 10.097980403919216 10.097980403919216 10.097980403919216 10.097980403919216 10.097980403919216 10.097980403919216 10.097980403919216 10.097980403919216 10.097980403919216 10.097980403919216 10.097980403919216 10.097980403919216 10.097980403919216 10.097980403919216 10.097980403919216 10.097980403919216 10.097980403919216 10.097980403919216
10.097980403919216 10.097980403919216 10.097980403919216 10.097980403919216 10.097980403919216 10.097980403919216 10.097980403919216 10.097980403919216 10.097980403919216 10.097980403919216 10.097980403919216 10.097980403919216 10.097980403919216 10.097980403919216 10.097980403919216 10.097980403919216 10.097980403919216 10.097980403919216 10.097980403919216 10.097980403919216 10.097980403919216 10.097980403919216 10.097980403919216 10.097980403919216 10.097980403919216 10.097980403919216 10.097980403919216 10.097980403919216 10.097980403919216 10.097980403919216 10.097980403919216 10.097980403919216 10.097980403919216 10.097980403919216 10.097980403919216 10.097980403919216 10.097980403919216 10.097980403919216 10.097980403919216 10.097980403919216 10.097980403919216 10.097980403919216 10.097980403919216 10.097980403919216 10.097980403919216 10.097980403919216 10.097980403919216 10.097980403919216 10.097980403919216 10.097980403919216 10.097980403919216 10.097980403919216 10.097980403919216 10.097980403919216 10.097980403919216 10.097980403919216 10.097980403919216 10.097980403919216 10.097980403919216 10.097980403919216 10.097980403919216 10.097980403919216 10.097980403919216 10.097980403919216 10.097980403919216 10.097980403919216 10.097980403919216 10.097980403919216 10.097980403919216 10.097980403919216 10.097980403919216 10.097980403919216 10.097980403919216 10.097980403919216 10.097980403919216 10.097980403919216 10.097980403919216 10.097980403919216 10.097980403919216 10.097980403919216 10.097980403919216 10.097980403919216 10.097980403919216 10.097980403919216 10.097980403919216 10.097980403919216 10.097980403919216 10.097980403919216 10.097980403919216 10.097980403919216 10.097980403919216 10.097980403919216 10.097980403919216 10.097980403919216 10.097980403919216 10.097980403919216 10.097980403919216 10.097980403919216 10.097980403919216 10.097980403919216 10.097980403919216 10.029023844585495 10.063404868421737 10.097980403919216 10.02200951506001 7.320060190881681 10.089715270888341 10.097980403919216 8.667104928547221 9.732230253096503 10.097980403919216 10.097980403919216 10.097980403919216 10.097980403919216 10.097980403919216 10.097980403919216 10.097980403919216 10.097980403919216 10.097980403919216 10.097980403919216 10.097980403919216 10.097980403919216 10.097980403919216 10.097980403919216 10.097980403919216 10.097980403919216 10.097980403919216 10.097980403919216 10.097980403919216 10.097980403919216 10.097980403919216 10.097980403919216
10.097980403919216 10.097980403919216 10.097980403919216 10.097980403919216 10.097980403919216 10.097980403919216 10.097980403919216 10.097980403919216 10.097980403919216 10.097980403919216 10.097980403919216 10.097980403919216 10.097980403919216 10.097980403919216 10.097980403919216 10.097980403919216 10.097980403919216 10.097980403919216 10.097980403919216 10.097980403919216 10.097980403919216 10.097980403919216 10.097980403919216 10.097980403919216 10.097980403919216 10.097980403919216 10.097980403919216 10.097980403919216 10.097980403919216 10.097980403919216 10.097980403919216 10.097980403919216 10.097980403919216 10.097980403919216 10.097980403919216 10.097980403919216 10.097980403919216 10.097980403919216 10.097980403919216 10.097980403919216 10.097980403919216 10.097980403919216 10.097980403919216 10.097980403919216 10.097980403919216 10.097980403919216 10.097980403919216 10.097980403919216 10.097980403919216 10.097980403919216 10.097980403919216 10.097980403919216 10.097980403919216 10.097980403919216 10.097980403919216 10.097980403919216 10.097980403919216 10.097980403919216 10.097980403919216 10.097980403919216 10.097980403919216 10.097980403919216 10.097980403919216 10.097980403919216 10.097980403919216 10.097980403919216 10.097980403919216 10.097980403919216 10.097980403919216 10.097980403919216 10.097980403919216 10.097980403919216 10.097980403919216 10.097980403919216 10.097980403919216 10.097980403919216 10.097980403919216 10.097980403919216 10.097980403919216 10.097980403919216 10.097980403919216 10.097980403919216 10.097980403919216 10.097980403919216 10.097980403919216 10.097980403919216 10.097980403919216 10.097980403919216 10.097980403919216 10.097980403919216 10.097980403919216 10.097980403919216 10.097980403919216 10.097980403919216 10.097980403919216 10.097980403919216 10.097980403919216 10.097980403919216 10.097980403919216 10.097980403919216 10.097980403919216 10.08572719640732 10.097980403919216 10.097980403919216 9.421266505409198 7.408815311769055 10.030644654945512 9.706260950040818 6.824991861830035 9.12379219897977 10.097980403919216 9.955189046918516 9.800082747252196 10.097980403919216 10.097980403919216 10.097980403919216 10.097980403919216 10.097980403919216 10.097980403919216 10.097980403919216 10.097980403919216 10.097980403919216 10.097980403919216 10.097980403919216 10.097980403919216 10.097980403919216 10.097980403919216 10.097980403919216 10.097980403919216 10.097980403919216 10.097980403919216 10.097980403919216
10.097980403919216 10.097980403919216 10.097980403919216 10.097980403919216 10.097980403919216 10.097980403919216 10.097980403919216 10.097980403919216 10.097980403919216 10.097980403919216 10.097980403919216 10.097980403919216 10.097980403919216 10.097980403919216 10.097980403919216 10.097980403919216 10.097980403919216 10.097980403919216 10.097980403919216 10.097980403919216 10.097980403919216 10.097980403919216 10.097980403919216 10.097980403919216 10.097980403919216 10.097980403919216 10.097980403919216 10.097980403919216 10.097980403919216 10.097980403919216 10.097980403919216 10.097980403919216 10.097980403919216 10.097980403919216 10.097980403919216 10.097980403919216 10.097980403919216 10.097980403919216 10.097980403919216 10.097980403919216 10.097980403919216 10.097980403919216 10.097980403919216 10.097980403919216 10.097980403919216 10.097980403919216 10.097980403919216 10.097980403919216 10.097980403919216 10.097980403919216 10.097980403919216 10.097980403919216 10.097980403919216 10.097980403919216 10.097980403919216 10.097980403919216 10.097980403919216 10.097980403919216 10.097980403919216 10.097980403919216 10.097980403919216 10.097980403919216 10.097980403919216 10.097980403919216 10.097980403919216 10.097980403919216 10.097980403919216 10.097980403919216 10.097980403919216 10.097980403919216 10.097980403919216 10.097980403919216 10.097980403919216 10.097980403919216 10.097980403919216 10.097980403919216 10.097980403919216 10.097980403919216 10.097980403919216 10.097980403919216 10.097980403919216 10.097980403919216 10.097980403919216 10.097980403919216 10.097980403919216 10.097980403919216 10.097980403919216 10.097980403919216 10.097980403919216 10.097980403919216 10.097980403919216 10.097980403919216 10.097980403919216 10.097980403919216 10.097980403919216 10.097980403919216 10.097980403919216 10.097980403919216 10.097980403919216 10.097980403919216 10.097980403919216 10.097980403919216 10.097980403919216 10.097980403919216 10.097980403919216 10.097980403919216 10.097980403919216 10.097980403919216 9.767044448690474 10.097980403919216 10.097980403919216 10.097980403919216 10.08565470537023 10.097980403919216 10.097980403919216 10.097980403919216 10.097980403919216 10.097980403919216 10.097980403919216 10.097980403919216 10.097980403919216 10.097980403919216 10.097980403919216 10.097980403919216 10.097980403919216 10.097980403919216 10.097980403919216 10.097980403919216 10.097980403919216 10.097980403919216 10.097980403919216 10.090894100288805
10.097980403919216 10.097980403919216 10.097980403919216 10.097980403919216 10.097980403919216 10.097980403919216 10.097980403919216 10.097980403919216 10.097980403919216 10.097980403919216 10.097980403919216 10.097980403919216 10.097980403919216 10.097980403919216 10.097980403919216 10.097980403919216 10.097980403919216 10.097980403919216 10.097980403919216 10.097980403919216 10.097980403919216 10.097980403919216 10.097980403919216 10.097980403919216 10.097980403919216 10.097980403919216 10.097980403919216 10.097980403919216 10.097980403919216 10.097980403919216 10.097980403919216 10.097980403919216 10.097980403919216 10.097980403919216 10.097980403919216 10.097980403919216 10.097980403919216 10.097980403919216 10.097980403919216 10.097980403919216 10.097980403919216 10.097980403919216 10.097980403919216 10.097980403919216 10.097980403919216 10.097980403919216 10.097980403919216 10.097980403919216 10.097980403919216 10.097980403919216 10.097980403919216 10.097980403919216 10.097980403919216 10.097980403919216 10.097980403919216 10.097980403919216 10.097980403919216 10.097980403919216 10.097980403919216 10.097980403919216 10.097980403919216 10.097980403919216 10.097980403919216 10.097980403919216 10.097980403919216 10.097980403919216 10.097980403919216 10.097980403919216 10.097980403919216 10.097980403919216 10.097980403919216 10.097980403919216 10.097980403919216 10.097980403919216 10.097980403919216 10.097980403919216 10.097980403919216 10.097980403919216 10.097980403919216 10.097980403919216 10.097980403919216 10.097980403919216 10.097980403919216 10.097980403919216 10.097980403919216 10.097980403919216 10.097980403919216 10.097980403919216 10.097980403919216 10.097980403919216 10.097980403919216 10.097980403919216 10.097980403919216 10.097980403919216 10.097980403919216 10.097980403919216 10.097980403919216 10.097980403919216 10.097980403919216 10.097980403919216 10.097980403919216 10.097980403919216 10.097980403919216 10.097980403919216 10.097980403919216 10.097980403919216 10.097980403919216 10.097980403919216 9.738374421478074 10.058842393347335 10.097980403919216 10.09025549799552 9.865798080806064 10.097980403919216 10.097980403919216 10.093922645288016 10.097980403919216 10.097980403919216 10.097980403919216 10.097980403919216 10.097980403919216 10.097980403919216 10.097980403919216 10.097980403919216 10.097980403919216 10.097980403919216 10.097980403919216 10.097980403919216 10.097980403919216 10.097980403919216 10.09382750769652 10.047867633836978
10.097980403919216 10.097980403919216 10.097980403919216 10.097980403919216 10.097980403919216 10.097980403919216 10.097980403919216 10.097980403919216 10.097980403919216 10.097980403919216 10.097980403919216 10.097980403919216 10.097980403919216 10.097980403919216 10.097980403919216 10.097980403919216 10.097980403919216 10.097980403919216 10.097980403919216 10.097980403919216 10.097980403919216 10.097980403919216 10.097980403919216 10.097980403919216 10.097980403919216 10.097980403919216 10.097980403919216 10.097980403919216 10.097980403919216 10.097980403919216 10.097980403919216 10.097980403919216 10.097980403919216 10.097980403919216 10.097980403919216 10.097980403919216 10.097980403919216 10.097980403919216 10.097980403919216 10.097980403919216 10.097980403919216 10.097980403919216 10.097980403919216 10.097980403919216 10.097980403919216 10.097980403919216 10.097980403919216 10.097980403919216 10.097980403919216 10.097980403919216 10.097980403919216 10.097980403919216 10.097980403919216 10.097980403919216 10.097980403919216 10.097980403919216 10.097980403919216 10.097980403919216 10.097980403919216 10.097980403919216 10.097980403919216 10.097980403919216 10.097980403919216 10.097980403919216 10.097980403919216 10.097980403919216 10.097980403919216 10.097980403919216 10.097980403919216 10.097980403919216 10.097980403919216 10.097980403919216 10.097980403919216 10.097980403919216 10.097980403919216 10.097980403919216 10.097980403919216 10.097980403919216 10.097980403919216 10.097980403919216 10.097980403919216 10.097980403919216 10.097980403919216 10.097980403919216 10.097980403919216 10.097980403919216 10.097980403919216 10.097980403919216 10.097980403919216 10.097980403919216 10.097980403919216 10.097980403919216 10.097980403919216 10.097980403919216 10.097980403919216 10.097980403919216 10.097980403919216 10.097980403919216 10.097980403919216 10.097980403919216 10.097980403919216 10.097980403919216 10.097980403919216 10.097980403919216 10.097980403919216 9.313047198345345 10.054814067899782 9.939768572468752 7.232591666408212 7.617830811942435 9.873337719860611 9.253582690813216 7.992212380417078 9.854362909467865 10.097980403919216 9.934287019590304 10.076450384938772 10.097980403919216 10.097980403919216 10.097980403919216 10.097980403919216 10.097980403919216 10.097980403919216 10.097980403919216 10.097980403919216 10.097980403919216 10.097980403919216 10.097980403919216 10.097980403919216 10.097980403919216 10.089092111997296 10.05610672383104
10.097980403919216 10.097980403919216 10.097980403919216 10.097980403919216 10.097980403919216 10.097980403919216 10.097980403919216 10.097980403919216 10.097980403919216 10.097980403919216 10.097980403919216 10.097980403919216 10.097980403919216 10.097980403919216 10.097980403919216 10.097980403919216 10.097980403919216 10.097980403919216 10.097980403919216 10.097980403919216 10.097980403919216 10.097980403919216 10.097980403919216 10.097980403919216 10.097980403919216 10.097980403919216 10.097980403919216 10.097980403919216 10.097980403919216 10.097980403919216 10.097980403919216 10.097980403919216 10.097980403919216 10.097980403919216 10.097980403919216 10.097980403919216 10.097980403919216 10.097980403919216 10.097980403919216 10.097980403919216 10.097980403919216 10.097980403919216 10.097980403919216 10.097980403919216 10.097980403919216 10.097980403919216 10.097980403919216 10.097980403919216 10.097980403919216 10.097980403919216 10.097980403919216 10.097980403919216 10.097980403919216 10.097980403919216 10.097980403919216 10.097980403919216 10.097980403919216 10.097980403919216 10.097980403919216 10.097980403919216 10.097980403919216 10.097980403919216 10.097980403919216 10.097980403919216 10.097980403919216 10.097980403919216 10.097980403919216 10.097980403919216 10.097980403919216 10.097980403919216 10.097980403919216 10.097980403919216 10.097980403919216 10.097980403919216 10.097980403919216 10.097980403919216 10.097980403919216 10.097980403919216 10.097980403919216 10.097980403919216 10.097980403919216 10.097980403919216 10.097980403919216 10.097980403919216 10.097980403919216 10.097980403919216 10.097980403919216 10.097980403919216 10.097980403919216 10.097980403919216 10.097980403919216 10.097980403919216 10.097980403919216 10.097980403919216 10.097980403919216 10.097980403919216 10.097980403919216 10.097980403919216 10.097980403919216 10.097980403919216 10.097980403919216 10.097980403919216 10.09584166206702 10.097980403919216 10.097626534019664 8.260707353766373 9.321560069359508 9.805218621475124 7.718714482740506 6.943637537852402 9.804271535944038 9.916737609619204 8.746216477112966 10.019612835711293 10.097980403919216 10.08584186617869 10.097980403919216 10.097980403919216 10.097980403919216 10.097980403919216 10.097980403919216 10.097980403919216 10.097980403919216 10.097980403919216 10.097980403919216 10.097980403919216 10.097980403919216 10.097980403919216 10.097980403919216 10.097125168747635 10.092948101460689 10.059273475958902
10.097980403919216 10.097980403919216 10.097980403919216 10.097980403919216 10.097980403919216 10.097980403919216 10.097980403919216 10.097980403919216 10.097980403919216 10.097980403919216 10.097980403919216 10.097980403919216 10.097980403919216 10.097980403919216 10.097980403919216 10.097980403919216 10.097980403919216 10.097980403919216 10.097980403919216 10.097980403919216 10.097980403919216 10.097980403919216 10.097980403919216 10.097980403919216 10.097980403919216 10.097980403919216 10.097980403919216 10.097980403919216 10.097980403919216 10.097980403919216 10.097980403919216 10.097980403919216 10.097980403919216 10.097980403919216 10.097980403919216 10.097980403919216 10.097980403919216 10.097980403919216 10.097980403919216 10.097980403919216 10.097980403919216 10.097980403919216 10.097980403919216 10.097980403919216 10.097980403919216 10.097980403919216 10.097980403919216 10.097980403919216 10.097980403919216 10.097980403919216 10.097980403919216 10.097980403919216 10.097980403919216 10.097980403919216 10.097980403919216 10.097980403919216 10.097980403919216 10.097980403919216 10.097980403919216 10.097980403919216 10.097980403919216 10.097980403919216 10.097980403919216 10.097980403919216 10.097980403919216 10.097980403919216 10.097980403919216 10.097980403919216 10.097980403919216 10.097980403919216 10.097980403919216 10.097980403919216 10.097980403919216 10.097980403919216 10.097980403919216 10.097980403919216 10.097980403919216 10.097980403919216 10.097980403919216 10.097980403919216 10.097980403919216 10.097980403919216 10.097980403919216 10.097980403919216 10.097980403919216 10.097980403919216 10.097980403919216 10.097980403919216 10.097980403919216 10.097980403919216 10.097980403919216 10.097980403919216 10.097980403919216 10.097980403919216 10.097980403919216 10.097980403919216 10.097980403919216 10.097980403919216 10.097980403919216 10.097980403919216 10.097980403919216 10.036979269306354 9.293795834060496 10.009736846784367 9.959878706127249 7.023420243969532 8.448666742178075 9.849899220967734 8.615396557449076 7.773393423108292 9.984028949006955 10.07072340000437 9.978840470993866 10.090597460648715 10.097980403919216 10.09038488934266 10.097980403919216 10.097980403919216 10.097980403919216 10.097980403919216 10.097980403919216 10.097980403919216 10.097980403919216 10.097980403919216 10.097980403919216 10.097980403919216 10.097980403919216 10.097980403919216 10.097980403919216 10.097980403919216 10.097980403919216 10.095186357028721
10.097980403919216 10.097980403919216 10.097980403919216 10.097980403919216 10.097980403919216 10.097980403919216 10.097980403919216 10.097980403919216 10.097980403919216 10.097980403919216 10.097980403919216 10.097980403919216 10.097980403919216 10.097980403919216 10.097980403919216 10.097980403919216 10.097980403919216 10.097980403919216 10.097980403919216 10.097980403919216 10.097980403919216 10.097980403919216 10.097980403919216 10.097980403919216 10.097980403919216 10.097980403919216 10.097980403919216 10.097980403919216 10.097980403919216 10.097980403919216 10.097980403919216 10.097980403919216 10.097980403919216 10.097980403919216 10.097980403919216 10.097980403919216 10.097980403919216 10.097980403919216 10.097980403919216 10.097980403919216 10.097980403919216 10.097980403919216 10.097980403919216 10.097980403919216 10.097980403919216 10.097980403919216 10.097980403919216 10.097980403919216 10.097980403919216 10.097980403919216 10.097980403919216 10.097980403919216 10.097980403919216 10.097980403919216 10.097980403919216 10.097980403919216 10.097980403919216 10.097980403919216 10.097980403919216 10.097980403919216 10.097980403919216 10.097980403919216 10.097980403919216 10.097980403919216 10.097980403919216 10.097980403919216 10.097980403919216 10.097980403919216 10.097980403919216 10.097980403919216 10.097980403919216 10.097980403919216 10.097980403919216 10.097980403919216 10.097980403919216 10.097980403919216 10.097980403919216 10.097980403919216 10.097980403919216 10.097980403919216 10.097980403919216 10.097980403919216 10.097980403919216 10.097980403919216 10.097980403919216 10.097980403919216 10.097980403919216 10.097980403919216 10.097980403919216 10.097980403919216 10.097980403919216 10.097980403919216 10.097980403919216 10.097980403919216 10.097980403919216 10.097980403919216 10.097980403919216 10.097980403919216 10.097980403919216 10.097980403919216 10.097980403919216 9.968599697612948 9.275195304831142 10.081120356682453 10.07905538705256 9.047687937457614 9.487039784952433 10.090913028913672 10.014936458993802 9.771658007061049 10.097980403919216 10.097980403919216 10.089491222127966 10.097980403919216 10.097980403919216 10.097980403919216 10.097980403919216 10.097980403919216 10.097980403919216 10.097980403919216 10.097980403919216 10.097980403919216 10.097980403919216 10.097980403919216 10.097980403919216 10.097980403919216 10.097980403919216 10.097980403919216 10.097980403919216 10.097980403919216 10.083894558814018 10.07330455360536
10.097980403919216 10.097980403919216 10.097980403919216 10.097980403919216 10.097980403919216 10.097980403919216 10.097980403919216 10.097980403919216 10.097980403919216 10.097980403919216 10.097980403919216 10.097980403919216 10.097980403919216 10.097980403919216 10.097980403919216 10.097980403919216 10.097980403919216 10.097980403919216 10.097980403919216 10.097980403919216 10.097980403919216 10.097980403919216 10.097980403919216 10.097980403919216 10.097980403919216 10.097980403919216 10.097980403919216 10.097980403919216 10.097980403919216 10.097980403919216 10.097980403919216 10.097980403919216 10.097980403919216 10.097980403919216 10.097980403919216 10.097980403919216 10.097980403919216 10.097980403919216 10.097980403919216 10.097980403919216 10.097980403919216 10.097980403919216 10.097980403919216 10.097980403919216 10.097980403919216 10.097980403919216 10.097980403919216 10.097980403919216 10.097980403919216 10.097980403919216 10.097980403919216 10.097980403919216 10.097980403919216 10.097980403919216 10.097980403919216 10.097980403919216 10.097980403919216 10.097980403919216 10.097980403919216 10.097980403919216 10.097980403919216 10.097980403919216 10.097980403919216 10.097980403919216 10.097980403919216 10.097980403919216 10.097980403919216 10.097980403919216 10.097980403919216 10.097980403919216 10.097980403919216 10.097980403919216 10.097980403919216 10.097980403919216 10.097980403919216 10.097980403919216 10.097980403919216 10.097980403919216 10.097980403919216 10.097980403919216 10.097980403919216 10.097980403919216 10.097980403919216 10.097980403919216 10.097980403919216 10.097980403919216 10.097980403919216 10.097980403919216 10.097980403919216 10.097980403919216 10.097980403919216 10.097980403919216 10.097980403919216 10.097980403919216 10.097980403919216 10.097980403919216 10.097980403919216 10.097980403919216 10.09637385080293 10.097980403919216 10.097980403919216 10.097980403919216 9.987571682697014 10.097980403919216 10.097980403919216 10.066012350241959 10.073526187013194 10.097980403919216 10.097980403919216 10.074876891648833 10.097980403919216 10.097980403919216 10.092435022435723 10.097980403919216 10.097980403919216 10.097980403919216 10.097980403919216 10.097980403919216 10.097980403919216 10.097980403919216 10.097980403919216 10.097980403919216 10.097980403919216 10.097980403919216 10.096376137653385 10.056305997485111 10.053749635238917 10.097980403919216 10.097980403919216 10.084281068612054 10.070614194515366 10.076823335967884
10.097980403919216 10.097980403919216 10.097980403919216 10.097980403919216 10.097980403919216 10.097980403919216 10.097980403919216 10.097980403919216 10.097980403919216 10.097980403919216 10.097980403919216 10.097980403919216 10.097980403919216 10.097980403919216 10.097980403919216 10.097980403919216 10.097980403919216 10.097980403919216 10.097980403919216 10.097980403919216 10.097980403919216 10.097980403919216 10.097980403919216 10.097980403919216 10.097980403919216 10.097980403919216 10.097980403919216 10.097980403919216 10.097980403919216 10.097980403919216 10.097980403919216 10.097980403919216 10.097980403919216 10.097980403919216 10.097980403919216 10.097980403919216 10.097980403919216 10.097980403919216 10.097980403919216 10.097980403919216 10.097980403919216 10.097980403919216 10.097980403919216 10.097980403919216 10.097980403919216 10.097980403919216 10.097980403919216 10.097980403919216 10.097980403919216 10.097980403919216 10.097980403919216 10.097980403919216 10.097980403919216 10.097980403919216 10.097980403919216 10.097980403919216 10.097980403919216 10.097980403919216 10.097980403919216 10.097980403919216 10.097980403919216 10.097980403919216 10.097980403919216 10.097980403919216 10.097980403919216 10.097980403919216 10.097980403919216 10.097980403919216 10.097980403919216 10.097980403919216 10.097980403919216 10.097980403919216 10.097980403919216 10.097980403919216 10.097980403919216 10.097980403919216 10.097980403919216 10.097980403919216 10.097980403919216 10.097980403919216 10.097980403919216 10.097980403919216 10.097980403919216 10.097980403919216 10.097980403919216 10.097980403919216 10.097980403919216 10.097980403919216 10.097980403919216 10.097980403919216 10.097980403919216 10.097980403919216 10.097980403919216 10.097980403919216 10.097980403919216 10.097980403919216 10.097980403919216 10.097980403919216 10.075730969673938 10.088018599080259 10.097980403919216 10.094240168221745 9.681605294137611 10.091875518483016 10.097980403919216 10.061246069382541 10.028036079241256 10.097980403919216 10.097980403919216 10.086931032269137 10.097980403919216 10.097980403919216 10.097980403919216 10.097980403919216 10.097980403919216 10.097980403919216 10.097980403919216 10.097980403919216 10.097980403919216 10.097980403919216 10.097980403919216 10.097980403919216 10.097980403919216 10.097980403919216 10.094213924474463 10.038554315055345 10.07493706267115 10.097980403919216 10.097980403919216 10.097980403919216 10.089942654169798 10.097980403919216
10.097980403919216 10.097980403919216 10.097980403919216 10.097980403919216 10.097980403919216 10.097980403919216 10.097980403919216 10.097980403919216 10.097980403919216 10.097980403919216 10.097980403919216 10.097980403919216 10.097980403919216 10.097980403919216 10.097980403919216 10.097980403919216 10.097980403919216 10.097980403919216 10.097980403919216 10.097980403919216 10.097980403919216 10.097980403919216 10.097980403919216 10.097980403919216 10.097980403919216 10.097980403919216 10.097980403919216 10.097980403919216 10.097980403919216 10.097980403919216 10.097980403919216 10.097980403919216 10.097980403919216 10.097980403919216 10.097980403919216 10.097980403919216 10.097980403919216 10.097980403919216 10.097980403919216 10.097980403919216 10.097980403919216 10.097980403919216 10.097980403919216 10.097980403919216 10.097980403919216 10.097980403919216 10.097980403919216 10.097980403919216 10.097980403919216 10.097980403919216 10.097980403919216 10.097980403919216 10.097980403919216 10.097980403919216 10.097980403919216 10.097980403919216 10.097980403919216 10.097980403919216 10.097980403919216 10.097980403919216 10.097980403919216 10.097980403919216 10.097980403919216 10.097980403919216 10.097980403919216 10.097980403919216 10.097980403919216 10.097980403919216 10.097980403919216 10.097980403919216 10.097980403919216 10.097980403919216 10.097980403919216 10.097980403919216 10.097980403919216 10.097980403919216 10.097980403919216 10.097980403919216 10.097980403919216 10.097980403919216 10.097980403919216 10.097980403919216 10.097980403919216 10.097980403919216 10.097980403919216 10.097980403919216 10.097980403919216 10.097980403919216 10.097980403919216 10.097980403919216 10.097980403919216 10.097980403919216 10.097980403919216 10.097980403919216 10.097980403919216 10.097980403919216 10.097980403919216 10.097980403919216 10.097980403919216 10.070095031803984 10.097980403919216 10.087900478783382 8.648653657010449 9.862140273462218 10.097313541082528 9.624429666263206 9.237605071599807 10.097557437572938 10.08825226438944 9.993316524755176 10.093896055518682 10.097980403919216 10.095921613408565 10.097980403919216 10.097980403919216 10.097980403919216 10.097980403919216 10.097980403919216 10.097980403919216 10.097980403919216 10.097980403919216 10.097980403919216 10.097980403919216 10.097980403919216 10.097980403919216 10.097980403919216 10.097980403919216 10.097980403919216 10.097980403919216 10.097980403919216 10.097980403919216 10.097980403919216
10.097980403919216 10.097980403919216 10.097980403919216 10.097980403919216 10.097980403919216 10.097980403919216 10.097980403919216 10.097980403919216 10.097980403919216 10.097980403919216 10.097980403919216 10.097980403919216 10.097980403919216 10.097980403919216 10.097980403919216 10.097980403919216 10.097980403919216 10.097980403919216 10.097980403919216 10.097980403919216 10.097980403919216 10.097980403919216 10.097980403919216 10.097980403919216 10.097980403919216 10.097980403919216 10.097980403919216 10.097980403919216 10.097980403919216 10.097980403919216 10.097980403919216 10.097980403919216 10.097980403919216 10.097980403919216 10.097980403919216 10.097980403919216 10.097980403919216 10.097980403919216 10.097980403919216 10.097980403919216 10.097980403919216 10.097980403919216 10.097980403919216 10.097980403919216 10.097980403919216 10.097980403919216 10.097980403919216 10.097980403919216 10.097980403919216 10.097980403919216 10.097980403919216 10.097980403919216 10.097980403919216 10.097980403919216 10.097980403919216 10.097980403919216 10.097980403919216 10.097980403919216 10.097980403919216 10.097980403919216 10.097980403919216 10.097980403919216 10.097980403919216 10.097980403919216 10.097980403919216 10.097980403919216 10.097980403919216 10.097980403919216 10.097980403919216 10.097980403919216 10.097980403919216 10.097980403919216 10.097980403919216 10.097980403919216 10.097980403919216 10.097980403919216 10.097980403919216 10.097980403919216 10.097980403919216 10.097980403919216 10.097980403919216 10.097980403919216 10.097980403919216 10.097980403919216 10.097980403919216 10.097980403919216 10.097980403919216 10.097980403919216 10.097980403919216 10.097980403919216 10.097980403919216 10.097980403919216 10.097980403919216 10.097980403919216 10.097980403919216 10.097980403919216 10.097980403919216 10.097980403919216 10.09072572636722 10.069018809301923 10.097980403919216 10.093061606303104 9.551659248293586 9.951773843043583 10.092954878483589 9.96291026200144 9.669067679589151 10.094702800167665 10.097980403919216 10.046873294960186 10.097980403919216 10.097980403919216 10.097980403919216 10.097980403919216 10.097980403919216 10.097980403919216 10.097980403919216 10.097980403919216 10.097980403919216 10.097980403919216 10.097980403919216 10.097980403919216 10.097980403919216 10.097980403919216 10.07037036799196 10.065147421482342 10.097980403919216 10.097980403919216 10.097980403919216 10.097980403919216 10.097980403919216 10.097980403919216
10.097980403919216 10.097980403919216 10.097980403919216 10.097980403919216 10.097980403919216 10.097980403919216 10.097980403919216 10.097980403919216 10.097980403919216 10.097980403919216 10.097980403919216 10.097980403919216 10.097980403919216 10.097980403919216 10.097980403919216 10.097980403919216 10.097980403919216 10.097980403919216 10.097980403919216 10.097980403919216 10.097980403919216 10.097980403919216 10.097980403919216 10.097980403919216 10.097980403919216 10.097980403919216 10.097980403919216 10.097980403919216 10.097980403919216 10.097980403919216 10.097980403919216 10.097980403919216 10.097980403919216 10.097980403919216 10.097980403919216 10.097980403919216 10.097980403919216 10.097980403919216 10.097980403919216 10.097980403919216 10.097980403919216 10.097980403919216 10.097980403919216 10.097980403919216 10.097980403919216 10.097980403919216 10.097980403919216 10.097980403919216 10.097980403919216 10.097980403919216 10.097980403919216 10.097980403919216 10.097980403919216 10.097980403919216 10.097980403919216 10.097980403919216 10.097980403919216 10.097980403919216 10.097980403919216 10.097980403919216 10.097980403919216 10.097980403919216 10.097980403919216 10.097980403919216 10.097980403919216 10.097980403919216 10.097980403919216 10.097980403919216 10.097980403919216 10.097980403919216 10.097980403919216 10.097980403919216 10.097980403919216 10.097980403919216 10.097980403919216 10.097980403919216 10.097980403919216 10.097980403919216 10.097980403919216 10.097980403919216 10.097980403919216 10.097980403919216 10.097980403919216 10.097980403919216 10.097980403919216 10.097980403919216 10.097980403919216 10.097980403919216 10.097980403919216 10.097980403919216 10.097980403919216 10.097980403919216 10.097980403919216 10.097980403919216 10.097980403919216 10.097980403919216 10.097980403919216 10.097980403919216 10.083065526580906 9.868230203336672 10.097980403919216 10.097980403919216 9.567340671106063 9.940815743380655 10.097980403919216 9.877081059023869 8.767948081603702 10.08986261339354 10.089765851969798 9.500298705900628 9.904329564056425 10.097980403919216 10.067884733584357 9.65292579865744 10.094289011774766 10.097980403919216 9.851018513152233 9.905028243745555 10.097980403919216 10.092156279731597 10.053347790312394 10.097980403919216 10.097980403919216 10.082368944515446 10.077168811571594 10.092341624480639 10.097980403919216 10.097980403919216 10.097980403919216 10.097980403919216 10.097980403919216 10.097980403919216
10.097980403919216 10.097980403919216 10.097980403919216 10.097980403919216 10.097980403919216 10.097980403919216 10.097980403919216 10.097980403919216 10.097980403919216 10.097980403919216 10.097980403919216 10.097980403919216 10.097980403919216 10.097980403919216 10.097980403919216 10.097980403919216 10.097980403919216 10.097980403919216 10.097980403919216 10.097980403919216 10.097980403919216 10.097980403919216 10.097980403919216 10.097980403919216 10.097980403919216 10.097980403919216 10.097980403919216 10.097980403919216 10.097980403919216 10.097980403919216 10.097980403919216 10.097980403919216 10.097980403919216 10.097980403919216 10.097980403919216 10.097980403919216 10.097980403919216 10.097980403919216 10.097980403919216 10.097980403919216 10.097980403919216 10.097980403919216 10.097980403919216 10.097980403919216 10.097980403919216 10.097980403919216 10.097980403919216 10.097980403919216 10.097980403919216 10.097980403919216 10.097980403919216 10.097980403919216 10.097980403919216 10.097980403919216 10.097980403919216 10.097980403919216 10.097980403919216 10.097980403919216 10.097980403919216 10.097980403919216 10.097980403919216 10.097980403919216 10.097980403919216 10.097980403919216 10.097980403919216 10.097980403919216 10.097980403919216 10.097980403919216 10.097980403919216 10.097980403919216 10.097980403919216 10.097980403919216 10.097980403919216 10.097980403919216 10.097980403919216 10.097980403919216 10.097980403919216 10.097980403919216 10.097980403919216 10.097980403919216 10.097980403919216 10.097980403919216 10.097980403919216 10.097980403919216 10.097980403919216 10.097980403919216 10.097980403919216 10.097980403919216 10.097980403919216 10.097980403919216 10.097980403919216 10.097980403919216 10.097980403919216 10.097980403919216 10.097980403919216 10.073500015160086 10.080388327190109 10.097980403919216 9.87002766904499 9.31825660074357 9.885220142429873 9.950156312469186 8.59276284057603 9.147214768832203 10.013423507046518 8.711248722588318 7.533280040604027 9.826483438298578 9.667470036311373 7.855053577403689 9.429344918468871 10.097116132064079 9.607656787175852 9.294631552069763 10.086126455690058 10.097980403919216 9.806049747566771 10.055327684562785 10.097980403919216 10.097980403919216 10.097980403919216 10.097980403919216 10.097980403919216 10.091842362396855 10.097980403919216 10.090811769395799 10.097980403919216 10.097980403919216 10.097980403919216 10.097980403919216 10.097980403919216 10.097980403919216
10.097980403919216 10.097980403919216 10.097980403919216 10.097980403919216 10.097980403919216 10.097980403919216 10.097980403919216 10.097980403919216 10.097980403919216 10.097980403919216 10.097980403919216 10.097980403919216 10.097980403919216 10.097980403919216 10.097980403919216 10.097980403919216 10.097980403919216 10.097980403919216 10.097980403919216 10.097980403919216 10.097980403919216 10.097980403919216 10.097980403919216 10.097980403919216 10.097980403919216 10.097980403919216 10.097980403919216 10.097980403919216 10.097980403919216 10.097980403919216 10.097980403919216 10.097980403919216 10.097980403919216 10.097980403919216 10.097980403919216 10.097980403919216 10.097980403919216 10.097980403919216 10.097980403919216 10.097980403919216 10.097980403919216 10.097980403919216 10.097980403919216 10.097980403919216 10.097980403919216 10.097980403919216 10.097980403919216 10.097980403919216 10.097980403919216 10.097980403919216 10.097980403919216 10.097980403919216 10.097980403919216 10.097980403919216 10.097980403919216 10.097980403919216 10.097980403919216 10.097980403919216 10.097980403919216 10.097980403919216 10.097980403919216 10.097980403919216 10.097980403919216 10.097980403919216 10.097980403919216 10.097980403919216 10.097980403919216 10.097980403919216 10.097980403919216 10.097980403919216 10.097980403919216 10.097980403919216 10.097980403919216 10.097980403919216 10.097980403919216 10.097980403919216 10.097980403919216 10.097980403919216 10.097980403919216 10.097980403919216 10.097980403919216 10.097980403919216 10.097980403919216 10.097980403919216 10.097980403919216 10.097980403919216 10.097980403919216 10.097980403919216 10.097980403919216 10.097980403919216 10.097980403919216 10.097980403919216 10.090732609784963 10.097980403919216 10.097980403919216 9.955138399404621 9.891199179084325 10.087002574838102 9.931605562119303 9.379842793595547 9.828372012355365 10.08113593665451 9.665464794327367 9.512707423735636 10.076446785942807 9.87554674216114 9.264590886212085 10.02335179048634 9.942428532467867 8.020561122715103 9.362203517283552 9.878568796022812 8.777036754887865 8.600457805942973 9.872163999554353 9.777499062643221 9.328369534071673 9.943544020897736 10.097980403919216 10.081508930060412 10.078978453074102 10.097980403919216 10.097980403919216 9.93278428733167 10.032184666662001 10.075586926710987 10.064727483166092 10.07845088363362 10.09750473483364 10.087300134295958 10.097980403919216 10.097980403919216
