# Supplementary material for: Dynamic pre-structuration of lipid nanodomain-segregating remorin proteins
Source: Commun Biol. 2024 Dec 5;7:1620. doi: 10.1038/s42003-024-07330-y (PMC11621693; doi:10.1038/s42003-024-07330-y)
Supplement: Supplementary file 6 — Supplementary Data 4 [file 42003_2024_7330_MOESM6_ESM.zip › Supp-data-4/Fig_1 coiled-coil prediction.ods]

## Sheet: Coil_prediction_StREM1.3
# Sequence name: StREM1.3
#
%	Position	Residue	Register (Dimer,Trimer)	Probability	Dimer Prob	Trimer Prob	Probability by Heptad (a,b,c,d,e,f,g)
	1	M	a(a,a)	0	0	0	a:0.0 b:0.0 c:0.0 d:0.0 e:0.0 f:0.0 g:0.0
	2	A	b(b,b)	0	0	0	a:0.0 b:0.0 c:0.0 d:0.0 e:0.0 f:0.0 g:0.0
	3	E	c(c,c)	0	0	0	a:0.0 b:0.0 c:0.0 d:0.0 e:0.0 f:0.0 g:0.0
	4	L	d(d,d)	0	0	0	a:0.0 b:0.0 c:0.0 d:0.0 e:0.0 f:0.0 g:0.0
	5	E	e(e,e)	0	0	0	a:0.0 b:0.0 c:0.0 d:0.0 e:0.0 f:0.0 g:0.0
	6	A	f(f,f)	0	0	0	a:0.0 b:0.0 c:0.0 d:0.0 e:0.0 f:0.0 g:0.0
	7	K	g(g,g)	0	0	0	a:0.0 b:0.0 c:0.0 d:0.0 e:0.0 f:0.0 g:0.0
	8	K	a(a,a)	0	0	0	a:0.0 b:0.0 c:0.0 d:0.0 e:0.0 f:0.0 g:0.0
	9	V	b(b,b)	0	0	0	a:0.0 b:0.0 c:0.0 d:0.0 e:0.0 f:0.0 g:0.0
	10	E	c(c,c)	0	0	0	a:0.0 b:0.0 c:0.0 d:0.0 e:0.0 f:0.0 g:0.0
	11	I	d(d,d)	0	0	0	a:0.0 b:0.0 c:0.0 d:0.0 e:0.0 f:0.0 g:0.0
	12	V	e(e,e)	0	0	0	a:0.0 b:0.0 c:0.0 d:0.0 e:0.0 f:0.0 g:0.0
	13	D	f(f,f)	0	0	0	a:0.0 b:0.0 c:0.0 d:0.0 e:0.0 f:0.0 g:0.0
	14	P	g(g,g)	0	0	0	a:0.0 b:0.0 c:0.0 d:0.0 e:0.0 f:0.0 g:0.0
	15	A	a(a,a)	0	0	0	a:0.0 b:0.0 c:0.0 d:0.0 e:0.0 f:0.0 g:0.0
	16	P	b(b,b)	0	0	0	a:0.0 b:0.0 c:0.0 d:0.0 e:0.0 f:0.0 g:0.0
	17	P	c(c,c)	0	0	0	a:0.0 b:0.0 c:0.0 d:0.0 e:0.0 f:0.0 g:0.0
	18	A	d(d,d)	0	0	0	a:0.0 b:0.0 c:0.0 d:0.0 e:0.0 f:0.0 g:0.0
	19	P	e(a,e)	0	0	0	a:0.0 b:0.0 c:0.0 d:0.0 e:0.0 f:0.0 g:0.0
	20	G	b(b,b)	0	0	0	a:0.0 b:0.0 c:0.0 d:0.0 e:0.0 f:0.0 g:0.0
	21	P	c(c,c)	0	0	0	a:0.0 b:0.0 c:0.0 d:0.0 e:0.0 f:0.0 g:0.0
	22	V	a(d,a)	0	0	0	a:0.0 b:0.0 c:0.0 d:0.0 e:0.0 f:0.0 g:0.0
	23	E	b(e,b)	0	0	0	a:0.0 b:0.0 c:0.0 d:0.0 e:0.0 f:0.0 g:0.0
	24	A	c(f,c)	0	0	0	a:0.0 b:0.0 c:0.0 d:0.0 e:0.0 f:0.0 g:0.0
	25	P	d(g,d)	0	0	0	a:0.0 b:0.0 c:0.0 d:0.0 e:0.0 f:0.0 g:0.0
	26	K	e(a,e)	0	0	0	a:0.0 b:0.0 c:0.0 d:0.0 e:0.0 f:0.0 g:0.0
	27	E	f(b,f)	0	0	0	a:0.0 b:0.0 c:0.0 d:0.0 e:0.0 f:0.0 g:0.0
	28	V	g(c,g)	0	0	0	a:0.0 b:0.0 c:0.0 d:0.0 e:0.0 f:0.0 g:0.0
	29	V	a(d,a)	0	0	0	a:0.0 b:0.0 c:0.0 d:0.0 e:0.0 f:0.0 g:0.0
	30	A	b(e,b)	0	0	0	a:0.0 b:0.0 c:0.0 d:0.0 e:0.0 f:0.0 g:0.0
	31	D	c(f,c)	0	0	0	a:0.0 b:0.0 c:0.0 d:0.0 e:0.0 f:0.0 g:0.0
	32	E	d(g,d)	0	0	0	a:0.0 b:0.0 c:0.0 d:0.0 e:0.0 f:0.0 g:0.0
	33	K	e(a,e)	0	0	0	a:0.0 b:0.0 c:0.0 d:0.0 e:0.0 f:0.0 g:0.0
	34	A	f(b,f)	0	0	0	a:0.0 b:0.0 c:0.0 d:0.0 e:0.0 f:0.0 g:0.0
	35	I	g(g,g)	0	0	0	a:0.0 b:0.0 c:0.0 d:0.0 e:0.0 f:0.0 g:0.0
	36	V	a(a,a)	0	0	0	a:0.0 b:0.0 c:0.0 d:0.0 e:0.0 f:0.0 g:0.0
	37	A	b(b,b)	0	0	0	a:0.0 b:0.0 c:0.0 d:0.0 e:0.0 f:0.0 g:0.0
	38	P	c(c,c)	0	0	0	a:0.0 b:0.0 c:0.0 d:0.0 e:0.0 f:0.0 g:0.0
	39	A	d(d,d)	0	0	0	a:0.0 b:0.0 c:0.0 d:0.0 e:0.0 f:0.0 g:0.0
	40	L	e(e,e)	0	0	0	a:0.0 b:0.0 c:0.0 d:0.0 e:0.0 f:0.0 g:0.0
	41	P	f(f,f)	0	0	0	a:0.0 b:0.0 c:0.0 d:0.0 e:0.0 f:0.0 g:0.0
	42	P	b(g,c)	0	0	0	a:0.0 b:0.0 c:0.0 d:0.0 e:0.0 f:0.0 g:0.0
	43	P	a(a,c)	0	0	0	a:0.0 b:0.0 c:0.0 d:0.0 e:0.0 f:0.0 g:0.0
	44	A	b(b,b)	0	0	0	a:0.0 b:0.0 c:0.0 d:0.0 e:0.0 f:0.0 g:0.0
	45	E	c(c,c)	0	0	0	a:0.0 b:0.0 c:0.0 d:0.0 e:0.0 f:0.0 g:0.0
	46	E	d(d,d)	0	0	0	a:0.0 b:0.0 c:0.0 d:0.0 e:0.0 f:0.0 g:0.0
	47	K	e(e,e)	0	0	0	a:0.0 b:0.0 c:0.0 d:0.0 e:0.0 f:0.0 g:0.0
	48	E	f(f,f)	0	0	0	a:0.0 b:0.0 c:0.0 d:0.0 e:0.0 f:0.0 g:0.0
	49	K	g(g,g)	0	0	0	a:0.0 b:0.0 c:0.0 d:0.0 e:0.0 f:0.0 g:0.0
	50	P	a(a,a)	0	0	0	a:0.0 b:0.0 c:0.0 d:0.0 e:0.0 f:0.0 g:0.0
	51	D	b(b,b)	0	0	0	a:0.0 b:0.0 c:0.0 d:0.0 e:0.0 f:0.0 g:0.0
	52	D	c(c,c)	0	0	0	a:0.0 b:0.0 c:0.0 d:0.0 e:0.0 f:0.0 g:0.0
	53	S	d(d,e)	0	0	0	a:0.0 b:0.0 c:0.0 d:0.0 e:0.0 f:0.0 g:0.0
	54	K	e(e,f)	0	0	0	a:0.0 b:0.0 c:0.0 d:0.0 e:0.0 f:0.0 g:0.0
	55	A	f(f,g)	0	0	0	a:0.0 b:0.0 c:0.0 d:0.0 e:0.0 f:0.0 g:0.0
	56	L	g(g,a)	0	0	0	a:0.0 b:0.0 c:0.0 d:0.0 e:0.0 f:0.0 g:0.0
	57	V	a(a,b)	0	0	0	a:0.0 b:0.0 c:0.0 d:0.0 e:0.0 f:0.0 g:0.0
	58	V	b(b,c)	0	0	0	a:0.0 b:0.0 c:0.0 d:0.0 e:0.0 f:0.0 g:0.0
	59	V	c(c,d)	0	0	0	a:0.0 b:0.0 c:0.0 d:0.0 e:0.0 f:0.0 g:0.0
	60	E	d(d,e)	0	0	0	a:0.0 b:0.0 c:0.0 d:0.0 e:0.0 f:0.0 g:0.0
	61	T	e(e,f)	0	0	0	a:0.0 b:0.0 c:0.0 d:0.0 e:0.0 f:0.0 g:0.0
	62	K	f(f,g)	0	0	0	a:0.0 b:0.0 c:0.0 d:0.0 e:0.0 f:0.0 g:0.0
	63	A	g(g,a)	0	0	0	a:0.0 b:0.0 c:0.0 d:0.0 e:0.0 f:0.0 g:0.0
	64	P	a(a,a)	0	0	0	a:0.0 b:0.0 c:0.0 d:0.0 e:0.0 f:0.0 g:0.0
	65	E	b(b,b)	0	0	0	a:0.0 b:0.0 c:0.0 d:0.0 e:0.0 f:0.0 g:0.0
	66	P	c(c,c)	0	0	0	a:0.0 b:0.0 c:0.0 d:0.0 e:0.0 f:0.0 g:0.0
	67	A	a(a,d)	0	0	0	a:0.0 b:0.0 c:0.0 d:0.0 e:0.0 f:0.0 g:0.0
	68	D	b(b,e)	0	0	0	a:0.0 b:0.0 c:0.0 d:0.0 e:0.0 f:0.0 g:0.0
	69	E	c(c,f)	0	0	0	a:0.0 b:0.0 c:0.0 d:0.0 e:0.0 f:0.0 g:0.0
	70	K	d(d,g)	0	0	0	a:0.0 b:0.0 c:0.0 d:0.0 e:0.0 f:0.0 g:0.0
	71	K	e(e,a)	0	0	0	a:0.0 b:0.0 c:0.0 d:0.0 e:0.0 f:0.0 g:0.0
	72	E	f(f,b)	0	0	0	a:0.0 b:0.0 c:0.0 d:0.0 e:0.0 f:0.0 g:0.0
	73	G	g(g,c)	0	0	0	a:0.0 b:0.0 c:0.0 d:0.0 e:0.0 f:0.0 g:0.0
	74	S	a(a,d)	0	0	0	a:0.0 b:0.0 c:0.0 d:0.0 e:0.0 f:0.0 g:0.0
	75	I	b(b,e)	0.001	0.001	0	a:0.0 b:0.0 c:0.0 d:0.0 e:0.0 f:0.0 g:0.0
	76	D	c(c,f)	0.001	0.001	0	a:0.0 b:0.0 c:0.001 d:0.0 e:0.0 f:0.0 g:0.0
	77	R	d(d,g)	0.001	0.001	0	a:0.0 b:0.0 c:0.0 d:0.001 e:0.0 f:0.0 g:0.0
	78	D	e(e,e)	0.004	0.004	0	a:0.0 b:0.0 c:0.0 d:0.0 e:0.003 f:0.0 g:0.0
	79	A	f(f,f)	0.008	0.008	0	a:0.0 b:0.0 c:0.0 d:0.0 e:0.0 f:0.008 g:0.0
	80	V	g(g,g)	0.012	0.012	0	a:0.0 b:0.0 c:0.0 d:0.0 e:0.0 f:0.0 g:0.012
	81	L	a(a,a)	0.026	0.026	0	a:0.026 b:0.0 c:0.0 d:0.0 e:0.0 f:0.0 g:0.0
	82	A	b(b,b)	0.033	0.033	0	a:0.0 b:0.033 c:0.0 d:0.0 e:0.0 f:0.0 g:0.0
	83	R	c(c,c)	0.038	0.038	0	a:0.0 b:0.0 c:0.038 d:0.0 e:0.0 f:0.0 g:0.0
	84	V	d(d,d)	0.041	0.041	0	a:0.0 b:0.0 c:0.0 d:0.041 e:0.0 f:0.0 g:0.0
	85	A	e(e,e)	0.044	0.044	0	a:0.0 b:0.0 c:0.0 d:0.0 e:0.044 f:0.0 g:0.0
	86	T	f(f,f)	0.051	0.051	0	a:0.0 b:0.0 c:0.0 d:0.0 e:0.0 f:0.05 g:0.0
	87	E	g(g,g)	0.055	0.055	0	a:0.0 b:0.0 c:0.0 d:0.0 e:0.0 f:0.0 g:0.054
	88	K	a(a,a)	0.057	0.057	0	a:0.056 b:0.0 c:0.0 d:0.0 e:0.0 f:0.0 g:0.0
	89	R	b(b,b)	0.057	0.057	0	a:0.0 b:0.056 c:0.0 d:0.0 e:0.0 f:0.0 g:0.0
	90	V	c(c,c)	0.057	0.057	0	a:0.0 b:0.0 c:0.056 d:0.0 e:0.0 f:0.0 g:0.0
	91	S	d(d,d)	0.058	0.058	0	a:0.0 b:0.0 c:0.0 d:0.057 e:0.0 f:0.001 g:0.0
	92	L	e(e,e)	0.059	0.059	0	a:0.0 b:0.0 c:0.0 d:0.0 e:0.058 f:0.0 g:0.001
	93	I	f(f,f)	0.061	0.061	0	a:0.001 b:0.0 c:0.0 d:0.0 e:0.0 f:0.059 g:0.0
	94	K	g(g,g)	0.064	0.064	0	a:0.0 b:0.001 c:0.0 d:0.0 e:0.0 f:0.0 g:0.062
	95	A	a(a,a)	0.066	0.066	0	a:0.064 b:0.0 c:0.001 d:0.0 e:0.0 f:0.0 g:0.0
	96	W	b(b,b)	0.069	0.069	0	a:0.0 b:0.066 c:0.0 d:0.002 e:0.0 f:0.0 g:0.0
	97	E	c(c,c)	0.365	0.365	0	a:0.0 b:0.0 c:0.362 d:0.0 e:0.002 f:0.0 g:0.0
	98	E	d(d,d)	0.463	0.463	0	a:0.0 b:0.0 c:0.0 d:0.46 e:0.0 f:0.002 g:0.001
	99	S	e(e,e)	0.57	0.57	0	a:0.001 b:0.0 c:0.0 d:0.0 e:0.567 f:0.0 g:0.002
	100	E	f(f,f)	0.665	0.665	0	a:0.002 b:0.001 c:0.0 d:0.0 e:0.0 f:0.661 g:0.0
	101	K	g(g,g)	0.712	0.712	0	a:0.0 b:0.002 c:0.001 d:0.0 e:0.0 f:0.0 g:0.708
	102	S	a(a,a)	0.734	0.734	0	a:0.731 b:0.0 c:0.002 d:0.001 e:0.0 f:0.0 g:0.0
	103	K	b(b,b)	0.769	0.769	0	a:0.0 b:0.766 c:0.0 d:0.002 e:0.001 f:0.0 g:0.0
	104	A	c(c,c)	0.785	0.784	0	a:0.0 b:0.0 c:0.781 d:0.0 e:0.002 f:0.001 g:0.0
	105	E	d(d,d)	0.802	0.802	0	a:0.0 b:0.0 c:0.0 d:0.798 e:0.0 f:0.002 g:0.001
	106	N	e(e,e)	0.825	0.825	0	a:0.001 b:0.0 c:0.0 d:0.0 e:0.821 f:0.0 g:0.002
	107	K	f(f,f)	0.839	0.839	0	a:0.002 b:0.001 c:0.0 d:0.0 e:0.0 f:0.835 g:0.0
	108	A	g(g,g)	0.845	0.845	0	a:0.0 b:0.002 c:0.001 d:0.0 e:0.0 f:0.0 g:0.842
	109	Q	a(a,a)	0.852	0.852	0	a:0.849 b:0.0 c:0.002 d:0.001 e:0.0 f:0.0 g:0.0
	110	K	b(b,b)	0.866	0.866	0	a:0.0 b:0.862 c:0.0 d:0.002 e:0.001 f:0.0 g:0.0
	111	K	c(c,c)	0.872	0.872	0	a:0.0 b:0.0 c:0.869 d:0.0 e:0.002 f:0.001 g:0.0
	112	V	d(d,d)	0.875	0.875	0	a:0.0 b:0.0 c:0.0 d:0.871 e:0.0 f:0.002 g:0.001
	113	S	e(e,e)	0.877	0.876	0	a:0.001 b:0.0 c:0.0 d:0.0 e:0.873 f:0.0 g:0.002
	114	A	f(f,f)	0.878	0.878	0	a:0.002 b:0.001 c:0.0 d:0.0 e:0.0 f:0.874 g:0.0
	115	I	g(g,g)	0.878	0.878	0	a:0.0 b:0.002 c:0.001 d:0.0 e:0.0 f:0.0 g:0.875
	116	G	a(a,a)	0.88	0.88	0	a:0.876 b:0.0 c:0.002 d:0.001 e:0.0 f:0.0 g:0.0
	117	A	b(b,b)	0.896	0.896	0	a:0.0 b:0.892 c:0.0 d:0.002 e:0.001 f:0.0 g:0.0
	118	W	c(c,c)	0.904	0.903	0	a:0.0 b:0.0 c:0.9 d:0.0 e:0.002 f:0.001 g:0.0
	119	E	d(d,d)	0.924	0.924	0	a:0.0 b:0.0 c:0.0 d:0.92 e:0.0 f:0.002 g:0.001
	120	N	e(e,e)	0.95	0.949	0	a:0.001 b:0.0 c:0.0 d:0.0 e:0.945 f:0.0 g:0.002
	121	S	f(f,f)	0.972	0.971	0	a:0.002 b:0.002 c:0.0 d:0.0 e:0.0 f:0.967 g:0.0
	122	K	g(g,g)	0.982	0.982	0	a:0.0 b:0.002 c:0.002 d:0.0 e:0.0 f:0.0 g:0.978
	123	K	a(a,a)	0.987	0.987	0	a:0.983 b:0.0 c:0.002 d:0.002 e:0.0 f:0.0 g:0.0
	124	A	b(b,b)	0.989	0.988	0	a:0.0 b:0.984 c:0.0 d:0.002 e:0.002 f:0.0 g:0.0
	125	N	c(c,c)	0.99	0.99	0	a:0.0 b:0.0 c:0.985 d:0.0 e:0.002 f:0.002 g:0.0
	126	L	d(d,d)	0.99	0.99	0	a:0.0 b:0.0 c:0.0 d:0.986 e:0.0 f:0.002 g:0.002
	127	E	e(e,e)	0.991	0.99	0	a:0.002 b:0.0 c:0.0 d:0.0 e:0.986 f:0.0 g:0.002
	128	A	f(f,f)	0.991	0.991	0	a:0.002 b:0.002 c:0.0 d:0.0 e:0.0 f:0.986 g:0.0
	129	E	g(g,g)	0.991	0.991	0	a:0.0 b:0.002 c:0.003 d:0.0 e:0.0 f:0.0 g:0.986
	130	L	a(a,a)	0.992	0.991	0	a:0.986 b:0.0 c:0.002 d:0.003 e:0.0 f:0.0 g:0.0
	131	K	b(b,b)	0.992	0.991	0	a:0.0 b:0.986 c:0.0 d:0.002 e:0.003 f:0.0 g:0.0
	132	K	c(c,c)	0.992	0.991	0	a:0.0 b:0.0 c:0.986 d:0.0 e:0.002 f:0.003 g:0.0
	133	M	d(d,d)	0.992	0.991	0	a:0.0 b:0.0 c:0.0 d:0.986 e:0.0 f:0.002 g:0.003
	134	E	e(e,e)	0.992	0.991	0	a:0.003 b:0.0 c:0.0 d:0.0 e:0.986 f:0.0 g:0.002
	135	E	f(f,f)	0.992	0.992	0	a:0.002 b:0.003 c:0.0 d:0.0 e:0.0 f:0.986 g:0.0
	136	Q	g(g,g)	0.992	0.992	0	a:0.0 b:0.002 c:0.003 d:0.0 e:0.0 f:0.0 g:0.986
	137	L	a(a,a)	0.992	0.992	0	a:0.986 b:0.0 c:0.002 d:0.003 e:0.0 f:0.0 g:0.0
	138	E	b(b,b)	0.992	0.992	0	a:0.0 b:0.986 c:0.0 d:0.002 e:0.003 f:0.0 g:0.0
	139	K	c(c,c)	0.992	0.992	0	a:0.0 b:0.0 c:0.986 d:0.0 e:0.002 f:0.003 g:0.0
	140	K	d(d,d)	0.992	0.992	0	a:0.0 b:0.0 c:0.0 d:0.986 e:0.0 f:0.002 g:0.003
	141	K	e(e,e)	0.992	0.992	0	a:0.003 b:0.0 c:0.0 d:0.0 e:0.986 f:0.0 g:0.002
	142	A	f(f,f)	0.992	0.992	0	a:0.002 b:0.003 c:0.0 d:0.0 e:0.0 f:0.986 g:0.0
	143	E	g(g,g)	0.992	0.991	0	a:0.0 b:0.002 c:0.003 d:0.0 e:0.0 f:0.0 g:0.986
	144	Y	a(a,a)	0.992	0.991	0	a:0.986 b:0.0 c:0.002 d:0.003 e:0.0 f:0.0 g:0.0
	145	T	b(b,b)	0.992	0.991	0	a:0.0 b:0.986 c:0.0 d:0.002 e:0.003 f:0.0 g:0.0
	146	E	c(c,c)	0.991	0.991	0	a:0.0 b:0.0 c:0.985 d:0.0 e:0.002 f:0.003 g:0.0
	147	K	d(d,d)	0.991	0.991	0	a:0.0 b:0.0 c:0.0 d:0.985 e:0.0 f:0.002 g:0.003
	148	M	e(e,e)	0.991	0.991	0	a:0.003 b:0.0 c:0.0 d:0.0 e:0.985 f:0.0 g:0.002
	149	K	f(f,f)	0.991	0.991	0	a:0.002 b:0.003 c:0.0 d:0.0 e:0.0 f:0.985 g:0.0
	150	N	g(g,g)	0.991	0.991	0	a:0.0 b:0.002 c:0.003 d:0.0 e:0.0 f:0.0 g:0.985
	151	K	a(a,a)	0.991	0.991	0	a:0.985 b:0.0 c:0.002 d:0.003 e:0.0 f:0.0 g:0.0
	152	I	b(b,b)	0.99	0.99	0	a:0.0 b:0.984 c:0.0 d:0.002 e:0.003 f:0.0 g:0.0
	153	A	c(c,c)	0.99	0.99	0	a:0.0 b:0.0 c:0.984 d:0.0 e:0.002 f:0.003 g:0.0
	154	L	d(d,d)	0.99	0.99	0	a:0.0 b:0.0 c:0.0 d:0.984 e:0.0 f:0.002 g:0.003
	155	L	e(e,e)	0.989	0.989	0	a:0.003 b:0.0 c:0.0 d:0.0 e:0.983 f:0.0 g:0.002
	156	H	f(f,f)	0.989	0.989	0	a:0.002 b:0.003 c:0.0 d:0.0 e:0.0 f:0.983 g:0.0
	157	K	g(g,g)	0.988	0.988	0	a:0.0 b:0.002 c:0.003 d:0.0 e:0.0 f:0.0 g:0.982
	158	E	a(a,a)	0.987	0.986	0	a:0.981 b:0.0 c:0.002 d:0.003 e:0.0 f:0.0 g:0.0
	159	A	b(b,b)	0.986	0.986	0	a:0.0 b:0.98 c:0.0 d:0.002 e:0.003 f:0.0 g:0.0
	160	E	c(c,c)	0.984	0.984	0	a:0.0 b:0.0 c:0.978 d:0.0 e:0.002 f:0.003 g:0.0
	161	E	d(d,d)	0.98	0.98	0	a:0.0 b:0.0 c:0.0 d:0.974 e:0.0 f:0.002 g:0.003
	162	K	e(e,e)	0.977	0.976	0	a:0.003 b:0.0 c:0.0 d:0.0 e:0.971 f:0.0 g:0.002
	163	R	f(f,f)	0.971	0.971	0	a:0.002 b:0.003 c:0.0 d:0.0 e:0.0 f:0.965 g:0.0
	164	A	g(g,g)	0.957	0.956	0	a:0.0 b:0.002 c:0.003 d:0.0 e:0.0 f:0.0 g:0.951
	165	M	a(a,a)	0.942	0.942	0	a:0.937 b:0.0 c:0.002 d:0.003 e:0.0 f:0.0 g:0.0
	166	I	b(b,b)	0.918	0.918	0	a:0.0 b:0.912 c:0.0 d:0.002 e:0.003 f:0.0 g:0.0
	167	E	c(c,c)	0.913	0.912	0	a:0.0 b:0.0 c:0.907 d:0.0 e:0.002 f:0.003 g:0.0
	168	A	d(d,d)	0.901	0.901	0	a:0.0 b:0.0 c:0.0 d:0.895 e:0.0 f:0.002 g:0.002
	169	K	e(e,e)	0.881	0.88	0	a:0.002 b:0.0 c:0.0 d:0.0 e:0.875 f:0.0 g:0.002
	170	R	f(f,f)	0.831	0.831	0	a:0.002 b:0.002 c:0.0 d:0.0 e:0.0 f:0.826 g:0.0
	171	G	g(g,g)	0.747	0.746	0	a:0.0 b:0.002 c:0.002 d:0.0 e:0.0 f:0.0 g:0.742
	172	E	a(a,a)	0.735	0.735	0	a:0.731 b:0.0 c:0.002 d:0.002 e:0.0 f:0.0 g:0.0
	173	D	b(b,b)	0.728	0.728	0	a:0.0 b:0.724 c:0.0 d:0.002 e:0.002 f:0.0 g:0.0
	174	L	c(c,c)	0.712	0.712	0	a:0.0 b:0.0 c:0.708 d:0.0 e:0.002 f:0.001 g:0.0
	175	L	d(d,d)	0.707	0.707	0	a:0.0 b:0.0 c:0.0 d:0.703 e:0.0 f:0.002 g:0.001
	176	K	e(e,e)	0.676	0.676	0	a:0.001 b:0.0 c:0.0 d:0.0 e:0.672 f:0.0 g:0.002
	177	A	f(f,f)	0.629	0.629	0	a:0.002 b:0.001 c:0.0 d:0.0 e:0.0 f:0.625 g:0.0
	178	E	g(g,g)	0.562	0.562	0	a:0.0 b:0.002 c:0.001 d:0.0 e:0.0 f:0.0 g:0.558
	179	E	a(a,a)	0.258	0.258	0	a:0.255 b:0.0 c:0.002 d:0.001 e:0.0 f:0.0 g:0.0
	180	L	b(b,b)	0.186	0.186	0	a:0.0 b:0.183 c:0.0 d:0.002 e:0.001 f:0.0 g:0.0
	181	A	c(c,c)	0.166	0.166	0	a:0.0 b:0.0 c:0.163 d:0.0 e:0.001 f:0.001 g:0.0
	182	A	d(d,d)	0.151	0.151	0	a:0.0 b:0.0 c:0.0 d:0.148 e:0.0 f:0.001 g:0.0
	183	K	e(e,e)	0.122	0.122	0	a:0.0 b:0.0 c:0.0 d:0.0 e:0.12 f:0.0 g:0.001
	184	Y	f(f,f)	0.069	0.069	0	a:0.001 b:0.0 c:0.0 d:0.0 e:0.0 f:0.067 g:0.0
	185	R	g(g,g)	0.058	0.058	0	a:0.0 b:0.001 c:0.0 d:0.0 e:0.0 f:0.0 g:0.056
	186	A	a(a,a)	0.036	0.036	0	a:0.035 b:0.0 c:0.0 d:0.0 e:0.0 f:0.0 g:0.0
	187	T	b(b,b)	0.024	0.024	0	a:0.0 b:0.023 c:0.0 d:0.0 e:0.0 f:0.0 g:0.0
	188	G	c(c,c)	0.011	0.011	0	a:0.0 b:0.0 c:0.011 d:0.0 e:0.0 f:0.0 g:0.0
	189	T	d(d,d)	0.006	0.006	0	a:0.0 b:0.0 c:0.0 d:0.006 e:0.0 f:0.0 g:0.0
	190	A	e(e,e)	0.003	0.003	0	a:0.0 b:0.0 c:0.0 d:0.0 e:0.003 f:0.0 g:0.0
	191	P	f(f,f)	0.001	0.001	0	a:0.0 b:0.0 c:0.0 d:0.0 e:0.0 f:0.001 g:0.0
	192	K	g(g,g)	0.001	0.001	0	a:0.0 b:0.0 c:0.0 d:0.0 e:0.0 f:0.0 g:0.001
	193	K	a(a,a)	0.001	0.001	0	a:0.001 b:0.0 c:0.0 d:0.0 e:0.0 f:0.0 g:0.0
	194	I	b(b,b)	0	0	0	a:0.0 b:0.0 c:0.0 d:0.0 e:0.0 f:0.0 g:0.0
	195	L	c(c,c)	0	0	0	a:0.0 b:0.0 c:0.0 d:0.0 e:0.0 f:0.0 g:0.0
	196	G	d(d,d)	0	0	0	a:0.0 b:0.0 c:0.0 d:0.0 e:0.0 f:0.0 g:0.0
	197	I	e(e,e)	0	0	0	a:0.0 b:0.0 c:0.0 d:0.0 e:0.0 f:0.0 g:0.0
	198	F	f(f,f)	0	0	0	a:0.0 b:0.0 c:0.0 d:0.0 e:0.0 f:0.0 g:0.0

## Sheet: Coil_prediction_AtREM1.1
# Sequence name: AtREM1.1(AT3G48940.1)
#
%	Position	Residue	Register (Dimer,Trimer)	Probability	Dimer Prob	Trimer Prob	Probability by Heptad (a,b,c,d,e,f,g)
	1	M	b(b,b)	0	0	0	a:0.0 b:0.0 c:0.0 d:0.0 e:0.0 f:0.0 g:0.0
	2	T	c(c,c)	0	0	0	a:0.0 b:0.0 c:0.0 d:0.0 e:0.0 f:0.0 g:0.0
	3	L	d(d,d)	0	0	0	a:0.0 b:0.0 c:0.0 d:0.0 e:0.0 f:0.0 g:0.0
	4	E	e(e,e)	0	0	0	a:0.0 b:0.0 c:0.0 d:0.0 e:0.0 f:0.0 g:0.0
	5	E	f(f,f)	0	0	0	a:0.0 b:0.0 c:0.0 d:0.0 e:0.0 f:0.0 g:0.0
	6	Q	g(g,g)	0	0	0	a:0.0 b:0.0 c:0.0 d:0.0 e:0.0 f:0.0 g:0.0
	7	K	a(a,a)	0	0	0	a:0.0 b:0.0 c:0.0 d:0.0 e:0.0 f:0.0 g:0.0
	8	K	b(b,b)	0	0	0	a:0.0 b:0.0 c:0.0 d:0.0 e:0.0 f:0.0 g:0.0
	9	V	c(c,c)	0	0	0	a:0.0 b:0.0 c:0.0 d:0.0 e:0.0 f:0.0 g:0.0
	10	I	d(d,d)	0	0	0	a:0.0 b:0.0 c:0.0 d:0.0 e:0.0 f:0.0 g:0.0
	11	M	e(e,e)	0	0	0	a:0.0 b:0.0 c:0.0 d:0.0 e:0.0 f:0.0 g:0.0
	12	P	f(f,f)	0	0	0	a:0.0 b:0.0 c:0.0 d:0.0 e:0.0 f:0.0 g:0.0
	13	E	a(a,g)	0	0	0	a:0.0 b:0.0 c:0.0 d:0.0 e:0.0 f:0.0 g:0.0
	14	A	b(b,a)	0	0	0	a:0.0 b:0.0 c:0.0 d:0.0 e:0.0 f:0.0 g:0.0
	15	V	c(c,b)	0	0	0	a:0.0 b:0.0 c:0.0 d:0.0 e:0.0 f:0.0 g:0.0
	16	A	d(d,c)	0	0	0	a:0.0 b:0.0 c:0.0 d:0.0 e:0.0 f:0.0 g:0.0
	17	S	e(e,d)	0	0	0	a:0.0 b:0.0 c:0.0 d:0.0 e:0.0 f:0.0 g:0.0
	18	E	f(f,e)	0	0	0	a:0.0 b:0.0 c:0.0 d:0.0 e:0.0 f:0.0 g:0.0
	19	P	g(g,f)	0	0	0	a:0.0 b:0.0 c:0.0 d:0.0 e:0.0 f:0.0 g:0.0
	20	S	a(a,g)	0	0	0	a:0.0 b:0.0 c:0.0 d:0.0 e:0.0 f:0.0 g:0.0
	21	P	b(b,b)	0	0	0	a:0.0 b:0.0 c:0.0 d:0.0 e:0.0 f:0.0 g:0.0
	22	P	c(c,c)	0.002	0.002	0	a:0.0 b:0.0 c:0.002 d:0.0 e:0.0 f:0.0 g:0.0
	23	S	d(d,d)	0.02	0.02	0	a:0.0 b:0.0 c:0.0 d:0.02 e:0.0 f:0.0 g:0.0
	24	K	e(e,e)	0.041	0.041	0	a:0.0 b:0.0 c:0.0 d:0.0 e:0.041 f:0.0 g:0.0
	25	E	f(f,f)	0.049	0.049	0	a:0.0 b:0.0 c:0.0 d:0.0 e:0.0 f:0.049 g:0.0
	26	E	g(g,g)	0.052	0.052	0	a:0.0 b:0.0 c:0.0 d:0.0 e:0.0 f:0.0 g:0.052
	27	K	a(a,a)	0.053	0.053	0	a:0.053 b:0.0 c:0.0 d:0.0 e:0.0 f:0.0 g:0.0
	28	S	b(b,b)	0.053	0.053	0	a:0.0 b:0.053 c:0.0 d:0.0 e:0.0 f:0.0 g:0.0
	29	D	c(c,c)	0.053	0.053	0	a:0.0 b:0.0 c:0.053 d:0.0 e:0.0 f:0.0 g:0.0
	30	D	d(d,d)	0.053	0.053	0	a:0.0 b:0.0 c:0.0 d:0.053 e:0.0 f:0.0 g:0.0
	31	S	e(e,e)	0.054	0.054	0	a:0.0 b:0.0 c:0.0 d:0.0 e:0.053 f:0.0 g:0.0
	32	K	f(f,f)	0.054	0.054	0	a:0.0 b:0.0 c:0.0 d:0.0 e:0.0 f:0.054 g:0.0
	33	A	g(g,g)	0.054	0.054	0	a:0.0 b:0.0 c:0.0 d:0.0 e:0.0 f:0.0 g:0.054
	34	I	a(a,a)	0.055	0.055	0	a:0.054 b:0.0 c:0.0 d:0.0 e:0.0 f:0.0 g:0.0
	35	V	b(b,b)	0.055	0.055	0	a:0.0 b:0.055 c:0.0 d:0.0 e:0.0 f:0.0 g:0.0
	36	L	c(c,c)	0.055	0.055	0	a:0.0 b:0.0 c:0.055 d:0.0 e:0.0 f:0.0 g:0.0
	37	V	d(d,d)	0.057	0.057	0	a:0.0 b:0.0 c:0.0 d:0.056 e:0.0 f:0.0 g:0.0
	38	V	e(e,e)	0.058	0.058	0	a:0.0 b:0.0 c:0.0 d:0.0 e:0.058 f:0.0 g:0.0
	39	A	f(f,f)	0.064	0.064	0	a:0.0 b:0.0 c:0.0 d:0.0 e:0.0 f:0.064 g:0.0
	40	A	g(g,g)	0.068	0.068	0	a:0.0 b:0.0 c:0.0 d:0.0 e:0.0 f:0.0 g:0.068
	41	K	a(a,a)	0.071	0.071	0	a:0.071 b:0.0 c:0.0 d:0.0 e:0.0 f:0.0 g:0.0
	42	E	b(b,b)	0.072	0.072	0	a:0.0 b:0.072 c:0.0 d:0.0 e:0.0 f:0.0 g:0.0
	43	P	c(c,c)	0.072	0.072	0	a:0.0 b:0.0 c:0.072 d:0.0 e:0.0 f:0.0 g:0.0
	44	T	d(d,d)	0.074	0.074	0	a:0.0 b:0.0 c:0.0 d:0.074 e:0.0 f:0.0 g:0.0
	45	E	e(e,e)	0.076	0.076	0	a:0.0 b:0.0 c:0.0 d:0.0 e:0.075 f:0.0 g:0.0
	46	D	f(f,f)	0.076	0.076	0	a:0.0 b:0.0 c:0.0 d:0.0 e:0.0 f:0.076 g:0.0
	47	K	g(g,g)	0.077	0.077	0	a:0.0 b:0.0 c:0.0 d:0.0 e:0.0 f:0.0 g:0.076
	48	K	a(a,a)	0.077	0.077	0	a:0.076 b:0.0 c:0.0 d:0.0 e:0.0 f:0.0 g:0.0
	49	V	b(b,b)	0.077	0.077	0	a:0.0 b:0.076 c:0.0 d:0.0 e:0.0 f:0.0 g:0.0
	50	G	c(c,c)	0.077	0.077	0	a:0.0 b:0.0 c:0.076 d:0.0 e:0.0 f:0.0 g:0.0
	51	S	d(d,d)	0.077	0.077	0	a:0.0 b:0.0 c:0.0 d:0.076 e:0.0 f:0.0 g:0.0
	52	V	e(e,e)	0.077	0.077	0	a:0.0 b:0.0 c:0.0 d:0.0 e:0.076 f:0.0 g:0.0
	53	H	f(f,f)	0.078	0.078	0	a:0.0 b:0.0 c:0.0 d:0.0 e:0.0 f:0.077 g:0.0
	54	R	g(g,g)	0.079	0.079	0	a:0.0 b:0.0 c:0.0 d:0.0 e:0.0 f:0.0 g:0.077
	55	D	a(a,a)	0.08	0.08	0	a:0.077 b:0.0 c:0.0 d:0.0 e:0.002 f:0.0 g:0.0
	56	A	b(b,b)	0.087	0.087	0	a:0.0 b:0.081 c:0.0 d:0.0 e:0.0 f:0.004 g:0.0
	57	V	c(c,c)	0.091	0.091	0	a:0.0 b:0.0 c:0.083 d:0.0 e:0.0 f:0.0 g:0.006
	58	L	d(d,d)	0.103	0.103	0	a:0.012 b:0.0 c:0.0 d:0.089 e:0.0 f:0.0 g:0.0
	59	V	e(e,e)	0.107	0.107	0	a:0.0 b:0.015 c:0.0 d:0.001 e:0.09 f:0.0 g:0.0
	60	R	f(f,f)	0.117	0.117	0	a:0.0 b:0.0 c:0.021 d:0.0 e:0.001 f:0.094 g:0.0
	61	L	g(g,g)	0.123	0.123	0	a:0.0 b:0.0 c:0.0 d:0.025 e:0.0 f:0.001 g:0.095
	62	E	a(a,a)	0.128	0.128	0	a:0.098 b:0.0 c:0.0 d:0.0 e:0.025 f:0.002 g:0.001
	63	Q	b(b,b)	0.133	0.133	0	a:0.002 b:0.103 c:0.0 d:0.0 e:0.0 f:0.025 g:0.002
	64	D	c(c,c)	0.135	0.135	0	a:0.002 b:0.002 c:0.104 d:0.0 e:0.0 f:0.0 g:0.026
	65	K	d(d,d)	0.137	0.137	0	a:0.026 b:0.003 c:0.002 d:0.105 e:0.0 f:0.0 g:0.0
	66	R	e(e,e)	0.14	0.139	0	a:0.0 b:0.026 c:0.004 d:0.002 e:0.107 f:0.0 g:0.0
	67	I	f(f,f)	0.141	0.141	0	a:0.0 b:0.0 c:0.026 d:0.004 e:0.002 f:0.107 g:0.0
	68	S	g(g,g)	0.144	0.144	0	a:0.0 b:0.0 c:0.0 d:0.026 e:0.005 f:0.003 g:0.109
	69	L	a(a,a)	0.147	0.147	0	a:0.111 b:0.0 c:0.0 d:0.0 e:0.026 f:0.005 g:0.003
	70	I	b(b,b)	0.149	0.149	0	a:0.004 b:0.112 c:0.0 d:0.0 e:0.0 f:0.026 g:0.005
	71	K	c(c,c)	0.154	0.154	0	a:0.007 b:0.004 c:0.116 d:0.0 e:0.0 f:0.0 g:0.026
	72	A	d(d,d)	0.158	0.158	0	a:0.026 b:0.007 c:0.004 d:0.12 e:0.0 f:0.0 g:0.0
	73	W	e(e,e)	0.161	0.161	0	a:0.0 b:0.026 c:0.007 d:0.005 e:0.122 f:0.0 g:0.0
	74	E	f(f,f)	0.204	0.204	0	a:0.0 b:0.0 c:0.042 d:0.007 e:0.005 f:0.149 g:0.0
	75	E	g(g,g)	0.228	0.228	0	a:0.0 b:0.0 c:0.0 d:0.048 e:0.008 f:0.005 g:0.165
	76	A	a(a,a)	0.243	0.243	0	a:0.17 b:0.0 c:0.0 d:0.0 e:0.057 f:0.009 g:0.005
	77	E	b(b,b)	0.267	0.267	0	a:0.005 b:0.178 c:0.0 d:0.0 e:0.0 f:0.075 g:0.009
	78	K	c(c,c)	0.278	0.278	0	a:0.009 b:0.005 c:0.18 d:0.0 e:0.0 f:0.0 g:0.083
	79	S	d(d,d)	0.284	0.284	0	a:0.087 b:0.009 c:0.005 d:0.182 e:0.0 f:0.0 g:0.0
	80	K	e(e,e)	0.293	0.293	0	a:0.0 b:0.094 c:0.009 d:0.005 e:0.184 f:0.0 g:0.0
	81	V	f(f,f)	0.297	0.297	0	a:0.0 b:0.0 c:0.097 d:0.009 e:0.005 f:0.185 g:0.0
	82	E	g(g,d)	0.307	0.306	0	a:0.0 b:0.0 c:0.0 d:0.104 e:0.009 f:0.005 g:0.187
	83	N	a(a,e)	0.316	0.316	0	a:0.188 b:0.0 c:0.0 d:0.0 e:0.113 f:0.009 g:0.005
	84	K	b(b,f)	0.321	0.321	0	a:0.005 b:0.188 c:0.0 d:0.0 e:0.0 f:0.118 g:0.009
	85	A	c(c,g)	0.324	0.324	0	a:0.009 b:0.005 c:0.188 d:0.0 e:0.0 f:0.0 g:0.121
	86	Q	d(d,a)	0.327	0.327	0	a:0.124 b:0.009 c:0.005 d:0.188 e:0.0 f:0.0 g:0.0
	87	K	e(e,b)	0.331	0.331	0	a:0.0 b:0.128 c:0.009 d:0.005 e:0.188 f:0.0 g:0.0
	88	K	f(f,c)	0.334	0.333	0	a:0.0 b:0.0 c:0.13 d:0.009 e:0.005 f:0.188 g:0.0
	89	I	g(g,d)	0.334	0.334	0	a:0.0 b:0.0 c:0.0 d:0.131 e:0.009 f:0.005 g:0.188
	90	S	a(a,e)	0.335	0.335	0	a:0.188 b:0.0 c:0.0 d:0.0 e:0.132 f:0.009 g:0.005
	91	S	b(b,f)	0.336	0.336	0	a:0.005 b:0.188 c:0.0 d:0.0 e:0.0 f:0.132 g:0.009
	92	V	c(c,g)	0.336	0.336	0	a:0.009 b:0.005 c:0.188 d:0.0 e:0.0 f:0.0 g:0.133
	93	G	d(d,a)	0.337	0.337	0	a:0.133 b:0.009 c:0.005 d:0.189 e:0.0 f:0.0 g:0.0
	94	A	e(e,b)	0.346	0.346	0	a:0.0 b:0.14 c:0.009 d:0.005 e:0.191 f:0.0 g:0.0
	95	W	f(f,c)	0.354	0.354	0	a:0.0 b:0.0 c:0.144 d:0.009 e:0.005 f:0.196 g:0.0
	96	E	g(g,d)	0.497	0.497	0	a:0.0 b:0.0 c:0.0 d:0.152 e:0.009 f:0.005 g:0.33
	97	N	a(a,e)	0.546	0.546	0	a:0.368 b:0.0 c:0.0 d:0.0 e:0.162 f:0.009 g:0.005
	98	S	b(b,f)	0.567	0.567	0	a:0.005 b:0.381 c:0.0 d:0.0 e:0.0 f:0.171 g:0.009
	99	K	c(c,g)	0.581	0.58	0	a:0.009 b:0.005 c:0.389 d:0.0 e:0.0 f:0.0 g:0.176
	100	K	d(d,a)	0.587	0.587	0	a:0.178 b:0.009 c:0.005 d:0.394 e:0.0 f:0.0 g:0.0
	101	A	e(e,b)	0.599	0.599	0	a:0.0 b:0.179 c:0.009 d:0.005 e:0.405 f:0.0 g:0.0
	102	S	f(f,c)	0.624	0.624	0	a:0.0 b:0.0 c:0.179 d:0.009 e:0.005 f:0.43 g:0.0
	103	V	g(g,d)	0.635	0.635	0	a:0.0 b:0.0 c:0.0 d:0.179 e:0.009 f:0.005 g:0.44
	104	E	a(a,e)	0.667	0.667	0	a:0.472 b:0.0 c:0.0 d:0.0 e:0.18 f:0.009 g:0.005
	105	A	b(b,b)	0.802	0.802	0	a:0.005 b:0.607 c:0.0 d:0.0 e:0.0 f:0.18 g:0.009
	106	E	c(c,c)	0.876	0.876	0	a:0.009 b:0.005 c:0.681 d:0.0 e:0.0 f:0.0 g:0.18
	107	L	d(d,d)	0.903	0.903	0	a:0.18 b:0.009 c:0.005 d:0.708 e:0.0 f:0.0 g:0.0
	108	K	e(e,e)	0.908	0.908	0	a:0.0 b:0.18 c:0.009 d:0.005 e:0.713 f:0.0 g:0.0
	109	K	f(f,f)	0.912	0.911	0	a:0.0 b:0.0 c:0.18 d:0.009 e:0.005 f:0.717 g:0.0
	110	I	g(g,g)	0.914	0.913	0	a:0.0 b:0.0 c:0.0 d:0.18 e:0.009 f:0.005 g:0.719
	111	E	a(a,a)	0.92	0.919	0	a:0.724 b:0.0 c:0.0 d:0.0 e:0.18 f:0.009 g:0.005
	112	E	b(b,b)	0.939	0.939	0	a:0.005 b:0.744 c:0.0 d:0.0 e:0.0 f:0.18 g:0.009
	113	Q	c(c,c)	0.947	0.946	0	a:0.009 b:0.006 c:0.751 d:0.0 e:0.0 f:0.0 g:0.18
	114	L	d(d,d)	0.949	0.948	0	a:0.18 b:0.009 c:0.006 d:0.753 e:0.0 f:0.0 g:0.0
	115	N	e(e,e)	0.949	0.949	0	a:0.0 b:0.18 c:0.009 d:0.006 e:0.754 f:0.0 g:0.0
	116	K	f(f,f)	0.95	0.95	0	a:0.0 b:0.0 c:0.18 d:0.009 e:0.006 f:0.754 g:0.0
	117	K	g(g,g)	0.951	0.95	0	a:0.0 b:0.0 c:0.0 d:0.18 e:0.009 f:0.006 g:0.754
	118	K	a(a,a)	0.951	0.95	0	a:0.754 b:0.0 c:0.0 d:0.0 e:0.18 f:0.009 g:0.006
	119	A	b(b,b)	0.951	0.95	0	a:0.007 b:0.754 c:0.0 d:0.0 e:0.0 f:0.18 g:0.009
	120	H	c(c,c)	0.951	0.95	0	a:0.009 b:0.007 c:0.754 d:0.0 e:0.0 f:0.0 g:0.18
	121	Y	d(d,d)	0.951	0.95	0	a:0.18 b:0.009 c:0.007 d:0.754 e:0.0 f:0.0 g:0.0
	122	T	e(e,e)	0.951	0.95	0	a:0.0 b:0.18 c:0.009 d:0.007 e:0.754 f:0.0 g:0.0
	123	E	f(f,f)	0.951	0.95	0	a:0.0 b:0.0 c:0.18 d:0.009 e:0.007 f:0.754 g:0.0
	124	Q	g(g,g)	0.951	0.95	0	a:0.0 b:0.0 c:0.0 d:0.18 e:0.009 f:0.007 g:0.754
	125	M	a(a,a)	0.951	0.95	0	a:0.754 b:0.0 c:0.0 d:0.0 e:0.18 f:0.009 g:0.007
	126	K	b(b,b)	0.951	0.95	0	a:0.007 b:0.754 c:0.0 d:0.0 e:0.0 f:0.18 g:0.009
	127	N	c(c,c)	0.951	0.95	0	a:0.009 b:0.007 c:0.754 d:0.0 e:0.0 f:0.0 g:0.18
	128	K	d(d,d)	0.951	0.95	0	a:0.18 b:0.009 c:0.007 d:0.754 e:0.0 f:0.0 g:0.0
	129	I	e(e,e)	0.951	0.95	0	a:0.0 b:0.18 c:0.009 d:0.007 e:0.754 f:0.0 g:0.0
	130	A	f(f,f)	0.951	0.95	0	a:0.0 b:0.0 c:0.179 d:0.009 e:0.007 f:0.754 g:0.0
	131	Q	g(g,g)	0.951	0.95	0	a:0.0 b:0.0 c:0.0 d:0.179 e:0.009 f:0.007 g:0.754
	132	I	a(a,a)	0.95	0.95	0	a:0.754 b:0.0 c:0.0 d:0.0 e:0.179 f:0.009 g:0.007
	133	H	b(b,b)	0.95	0.95	0	a:0.007 b:0.754 c:0.0 d:0.0 e:0.0 f:0.179 g:0.009
	134	K	c(c,c)	0.95	0.95	0	a:0.009 b:0.007 c:0.754 d:0.0 e:0.0 f:0.0 g:0.179
	135	E	d(d,d)	0.95	0.95	0	a:0.179 b:0.009 c:0.007 d:0.754 e:0.0 f:0.0 g:0.0
	136	A	e(e,e)	0.95	0.95	0	a:0.0 b:0.179 c:0.009 d:0.007 e:0.754 f:0.0 g:0.0
	137	E	f(f,f)	0.95	0.95	0	a:0.0 b:0.0 c:0.179 d:0.009 e:0.007 f:0.754 g:0.0
	138	E	g(g,g)	0.95	0.949	0	a:0.0 b:0.0 c:0.0 d:0.179 e:0.009 f:0.007 g:0.754
	139	K	a(a,a)	0.949	0.949	0	a:0.754 b:0.0 c:0.0 d:0.0 e:0.179 f:0.008 g:0.007
	140	R	b(b,b)	0.949	0.948	0	a:0.007 b:0.753 c:0.0 d:0.0 e:0.0 f:0.179 g:0.008
	141	A	c(c,c)	0.947	0.946	0	a:0.008 b:0.007 c:0.752 d:0.0 e:0.0 f:0.0 g:0.179
	142	M	d(d,d)	0.945	0.945	0	a:0.178 b:0.007 c:0.007 d:0.751 e:0.0 f:0.0 g:0.0
	143	T	e(e,e)	0.941	0.941	0	a:0.0 b:0.178 c:0.007 d:0.007 e:0.749 f:0.0 g:0.0
	144	E	f(f,f)	0.936	0.935	0	a:0.0 b:0.0 c:0.178 d:0.006 e:0.007 f:0.744 g:0.0
	145	A	g(g,g)	0.923	0.923	0	a:0.0 b:0.0 c:0.0 d:0.176 e:0.006 f:0.007 g:0.733
	146	K	a(a,a)	0.913	0.912	0	a:0.725 b:0.0 c:0.0 d:0.0 e:0.174 f:0.005 g:0.007
	147	R	b(b,b)	0.878	0.878	0	a:0.006 b:0.696 c:0.0 d:0.0 e:0.0 f:0.169 g:0.005
	148	G	c(c,c)	0.835	0.835	0	a:0.004 b:0.006 c:0.662 d:0.0 e:0.0 f:0.0 g:0.161
	149	E	d(d,a)	0.816	0.815	0	a:0.16 b:0.004 c:0.006 d:0.644 e:0.0 f:0.0 g:0.0
	150	D	e(e,b)	0.791	0.79	0	a:0.0 b:0.159 c:0.004 d:0.005 e:0.621 f:0.0 g:0.0
	151	V	f(f,c)	0.774	0.774	0	a:0.0 b:0.0 c:0.158 d:0.004 e:0.004 f:0.607 g:0.0
	152	L	g(g,d)	0.769	0.769	0	a:0.0 b:0.0 c:0.0 d:0.157 e:0.003 f:0.004 g:0.603
	153	K	a(a,e)	0.764	0.764	0	a:0.601 b:0.0 c:0.0 d:0.0 e:0.154 f:0.003 g:0.004
	154	A	b(b,f)	0.752	0.752	0	a:0.004 b:0.594 c:0.0 d:0.0 e:0.0 f:0.15 g:0.003
	155	E	c(c,g)	0.737	0.737	0	a:0.003 b:0.004 c:0.586 d:0.0 e:0.0 f:0.0 g:0.143
	156	E	d(d,a)	0.673	0.672	0	a:0.108 b:0.003 c:0.004 d:0.556 e:0.0 f:0.0 g:0.0
	157	M	e(e,b)	0.635	0.635	0	a:0.0 b:0.099 c:0.002 d:0.004 e:0.528 f:0.0 g:0.0
	158	A	f(f,c)	0.576	0.576	0	a:0.0 b:0.0 c:0.089 d:0.002 e:0.003 f:0.48 g:0.0
	159	A	g(g,d)	0.507	0.507	0	a:0.0 b:0.0 c:0.0 d:0.082 e:0.002 f:0.003 g:0.418
	160	K	a(a,e)	0.451	0.451	0	a:0.378 b:0.0 c:0.0 d:0.0 e:0.067 f:0.002 g:0.003
	161	Y	b(b,f)	0.298	0.298	0	a:0.002 b:0.254 c:0.0 d:0.0 e:0.0 f:0.038 g:0.001
	162	R	c(c,g)	0.275	0.275	0	a:0.001 b:0.002 c:0.238 d:0.0 e:0.0 f:0.0 g:0.032
	163	A	d(d,a)	0.239	0.238	0	a:0.02 b:0.001 c:0.001 d:0.215 e:0.0 f:0.0 g:0.0
	164	T	e(e,e)	0.184	0.184	0	a:0.0 b:0.013 c:0.0 d:0.0 e:0.169 f:0.0 g:0.0
	165	G	f(f,f)	0.086	0.086	0	a:0.0 b:0.0 c:0.006 d:0.0 e:0.0 f:0.08 g:0.0
	166	T	g(g,g)	0.05	0.05	0	a:0.0 b:0.0 c:0.0 d:0.003 e:0.0 f:0.0 g:0.046
	167	A	a(a,a)	0.02	0.02	0	a:0.019 b:0.0 c:0.0 d:0.0 e:0.001 f:0.0 g:0.0
	168	P	b(b,f)	0	0	0	a:0.0 b:0.0 c:0.0 d:0.0 e:0.0 f:0.0 g:0.0
	169	T	g(g,g)	0	0	0	a:0.0 b:0.0 c:0.0 d:0.0 e:0.0 f:0.0 g:0.0
	170	K	a(a,a)	0	0	0	a:0.0 b:0.0 c:0.0 d:0.0 e:0.0 f:0.0 g:0.0
	171	L	b(b,b)	0	0	0	a:0.0 b:0.0 c:0.0 d:0.0 e:0.0 f:0.0 g:0.0
	172	F	c(c,c)	0	0	0	a:0.0 b:0.0 c:0.0 d:0.0 e:0.0 f:0.0 g:0.0
	173	G	d(d,d)	0	0	0	a:0.0 b:0.0 c:0.0 d:0.0 e:0.0 f:0.0 g:0.0
	174	F	e(e,e)	0	0	0	a:0.0 b:0.0 c:0.0 d:0.0 e:0.0 f:0.0 g:0.0
	175	F	f(f,f)	0	0	0	a:0.0 b:0.0 c:0.0 d:0.0 e:0.0 f:0.0 g:0.0

## Sheet: Coil_prediction_AtREM1.2
# Sequence name: AtREM1.2 (AT3G61260.1)
#
%	Position	Residue	Register (Dimer,Trimer)	Probability	Dimer Prob	Trimer Prob	Probability by Heptad (a,b,c,d,e,f,g)
	1	M	c(c,c)	0	0	0	a:0.0 b:0.0 c:0.0 d:0.0 e:0.0 f:0.0 g:0.0
	2	A	d(d,d)	0	0	0	a:0.0 b:0.0 c:0.0 d:0.0 e:0.0 f:0.0 g:0.0
	3	E	e(e,e)	0	0	0	a:0.0 b:0.0 c:0.0 d:0.0 e:0.0 f:0.0 g:0.0
	4	E	f(f,f)	0	0	0	a:0.0 b:0.0 c:0.0 d:0.0 e:0.0 f:0.0 g:0.0
	5	Q	g(g,g)	0	0	0	a:0.0 b:0.0 c:0.0 d:0.0 e:0.0 f:0.0 g:0.0
	6	K	a(a,a)	0	0	0	a:0.0 b:0.0 c:0.0 d:0.0 e:0.0 f:0.0 g:0.0
	7	I	b(b,b)	0	0	0	a:0.0 b:0.0 c:0.0 d:0.0 e:0.0 f:0.0 g:0.0
	8	A	c(c,c)	0	0	0	a:0.0 b:0.0 c:0.0 d:0.0 e:0.0 f:0.0 g:0.0
	9	L	d(d,d)	0	0	0	a:0.0 b:0.0 c:0.0 d:0.0 e:0.0 f:0.0 g:0.0
	10	E	e(e,e)	0	0	0	a:0.0 b:0.0 c:0.0 d:0.0 e:0.0 f:0.0 g:0.0
	11	S	f(f,f)	0	0	0	a:0.0 b:0.0 c:0.0 d:0.0 e:0.0 f:0.0 g:0.0
	12	E	g(g,g)	0	0	0	a:0.0 b:0.0 c:0.0 d:0.0 e:0.0 f:0.0 g:0.0
	13	S	a(a,a)	0	0	0	a:0.0 b:0.0 c:0.0 d:0.0 e:0.0 f:0.0 g:0.0
	14	P	b(b,b)	0	0	0	a:0.0 b:0.0 c:0.0 d:0.0 e:0.0 f:0.0 g:0.0
	15	A	c(c,c)	0	0	0	a:0.0 b:0.0 c:0.0 d:0.0 e:0.0 f:0.0 g:0.0
	16	K	d(d,d)	0	0	0	a:0.0 b:0.0 c:0.0 d:0.0 e:0.0 f:0.0 g:0.0
	17	V	e(e,d)	0	0	0	a:0.0 b:0.0 c:0.0 d:0.0 e:0.0 f:0.0 g:0.0
	18	T	f(f,e)	0	0	0	a:0.0 b:0.0 c:0.0 d:0.0 e:0.0 f:0.0 g:0.0
	19	T	g(g,f)	0	0	0	a:0.0 b:0.0 c:0.0 d:0.0 e:0.0 f:0.0 g:0.0
	20	P	f(a,f)	0	0	0	a:0.0 b:0.0 c:0.0 d:0.0 e:0.0 f:0.0 g:0.0
	21	A	d(b,d)	0	0	0	a:0.0 b:0.0 c:0.0 d:0.0 e:0.0 f:0.0 g:0.0
	22	P	c(c,c)	0	0	0	a:0.0 b:0.0 c:0.0 d:0.0 e:0.0 f:0.0 g:0.0
	23	A	d(d,d)	0	0	0	a:0.0 b:0.0 c:0.0 d:0.0 e:0.0 f:0.0 g:0.0
	24	D	e(e,e)	0	0	0	a:0.0 b:0.0 c:0.0 d:0.0 e:0.0 f:0.0 g:0.0
	25	T	f(f,f)	0	0	0	a:0.0 b:0.0 c:0.0 d:0.0 e:0.0 f:0.0 g:0.0
	26	P	a(f,a)	0	0	0	a:0.0 b:0.0 c:0.0 d:0.0 e:0.0 f:0.0 g:0.0
	27	A	b(b,b)	0	0	0	a:0.0 b:0.0 c:0.0 d:0.0 e:0.0 f:0.0 g:0.0
	28	P	c(c,c)	0	0	0	a:0.0 b:0.0 c:0.0 d:0.0 e:0.0 f:0.0 g:0.0
	29	A	d(b,d)	0	0	0	a:0.0 b:0.0 c:0.0 d:0.0 e:0.0 f:0.0 g:0.0
	30	P	e(c,e)	0	0	0	a:0.0 b:0.0 c:0.0 d:0.0 e:0.0 f:0.0 g:0.0
	31	A	f(d,f)	0	0	0	a:0.0 b:0.0 c:0.0 d:0.0 e:0.0 f:0.0 g:0.0
	32	E	g(e,g)	0	0	0	a:0.0 b:0.0 c:0.0 d:0.0 e:0.0 f:0.0 g:0.0
	33	I	a(a,a)	0	0	0	a:0.0 b:0.0 c:0.0 d:0.0 e:0.0 f:0.0 g:0.0
	34	P	b(b,b)	0	0	0	a:0.0 b:0.0 c:0.0 d:0.0 e:0.0 f:0.0 g:0.0
	35	A	c(c,c)	0	0	0	a:0.0 b:0.0 c:0.0 d:0.0 e:0.0 f:0.0 g:0.0
	36	P	d(d,d)	0	0	0	a:0.0 b:0.0 c:0.0 d:0.0 e:0.0 f:0.0 g:0.0
	37	A	e(e,e)	0	0	0	a:0.0 b:0.0 c:0.0 d:0.0 e:0.0 f:0.0 g:0.0
	38	P	f(f,f)	0	0	0	a:0.0 b:0.0 c:0.0 d:0.0 e:0.0 f:0.0 g:0.0
	39	A	g(g,g)	0	0	0	a:0.0 b:0.0 c:0.0 d:0.0 e:0.0 f:0.0 g:0.0
	40	P	f(a,f)	0	0	0	a:0.0 b:0.0 c:0.0 d:0.0 e:0.0 f:0.0 g:0.0
	41	T	b(b,b)	0	0	0	a:0.0 b:0.0 c:0.0 d:0.0 e:0.0 f:0.0 g:0.0
	42	P	c(c,c)	0	0	0	a:0.0 b:0.0 c:0.0 d:0.0 e:0.0 f:0.0 g:0.0
	43	A	b(b,b)	0	0	0	a:0.0 b:0.0 c:0.0 d:0.0 e:0.0 f:0.0 g:0.0
	44	D	c(c,c)	0	0	0	a:0.0 b:0.0 c:0.0 d:0.0 e:0.0 f:0.0 g:0.0
	45	V	d(d,d)	0	0	0	a:0.0 b:0.0 c:0.0 d:0.0 e:0.0 f:0.0 g:0.0
	46	T	e(e,e)	0	0	0	a:0.0 b:0.0 c:0.0 d:0.0 e:0.0 f:0.0 g:0.0
	47	K	a(a,a)	0	0	0	a:0.0 b:0.0 c:0.0 d:0.0 e:0.0 f:0.0 g:0.0
	48	D	b(b,b)	0	0	0	a:0.0 b:0.0 c:0.0 d:0.0 e:0.0 f:0.0 g:0.0
	49	V	c(c,c)	0	0	0	a:0.0 b:0.0 c:0.0 d:0.0 e:0.0 f:0.0 g:0.0
	50	A	d(d,d)	0	0	0	a:0.0 b:0.0 c:0.0 d:0.0 e:0.0 f:0.0 g:0.0
	51	E	e(e,e)	0	0	0	a:0.0 b:0.0 c:0.0 d:0.0 e:0.0 f:0.0 g:0.0
	52	E	f(f,f)	0	0	0	a:0.0 b:0.0 c:0.0 d:0.0 e:0.0 f:0.0 g:0.0
	53	K	g(g,g)	0	0	0	a:0.0 b:0.0 c:0.0 d:0.0 e:0.0 f:0.0 g:0.0
	54	I	a(a,a)	0	0	0	a:0.0 b:0.0 c:0.0 d:0.0 e:0.0 f:0.0 g:0.0
	55	Q	b(b,b)	0	0	0	a:0.0 b:0.0 c:0.0 d:0.0 e:0.0 f:0.0 g:0.0
	56	N	c(c,c)	0	0	0	a:0.0 b:0.0 c:0.0 d:0.0 e:0.0 f:0.0 g:0.0
	57	P	d(b,d)	0	0	0	a:0.0 b:0.0 c:0.0 d:0.0 e:0.0 f:0.0 g:0.0
	58	P	c(c,c)	0	0	0	a:0.0 b:0.0 c:0.0 d:0.0 e:0.0 f:0.0 g:0.0
	59	P	d(d,d)	0	0	0	a:0.0 b:0.0 c:0.0 d:0.0 e:0.0 f:0.0 g:0.0
	60	E	b(b,b)	0	0	0	a:0.0 b:0.0 c:0.0 d:0.0 e:0.0 f:0.0 g:0.0
	61	Q	c(c,c)	0	0	0	a:0.0 b:0.0 c:0.0 d:0.0 e:0.0 f:0.0 g:0.0
	62	I	d(d,d)	0	0	0	a:0.0 b:0.0 c:0.0 d:0.0 e:0.0 f:0.0 g:0.0
	63	F	e(e,e)	0	0	0	a:0.0 b:0.0 c:0.0 d:0.0 e:0.0 f:0.0 g:0.0
	64	D	f(f,f)	0	0	0	a:0.0 b:0.0 c:0.0 d:0.0 e:0.0 f:0.0 g:0.0
	65	D	g(g,g)	0	0	0	a:0.0 b:0.0 c:0.0 d:0.0 e:0.0 f:0.0 g:0.0
	66	S	a(b,e)	0	0	0	a:0.0 b:0.0 c:0.0 d:0.0 e:0.0 f:0.0 g:0.0
	67	K	b(c,f)	0	0	0	a:0.0 b:0.0 c:0.0 d:0.0 e:0.0 f:0.0 g:0.0
	68	A	c(d,g)	0	0	0	a:0.0 b:0.0 c:0.0 d:0.0 e:0.0 f:0.0 g:0.0
	69	L	d(e,a)	0	0	0	a:0.0 b:0.0 c:0.0 d:0.0 e:0.0 f:0.0 g:0.0
	70	T	b(f,b)	0	0	0	a:0.0 b:0.0 c:0.0 d:0.0 e:0.0 f:0.0 g:0.0
	71	V	c(g,c)	0	0	0	a:0.0 b:0.0 c:0.0 d:0.0 e:0.0 f:0.0 g:0.0
	72	V	d(a,d)	0	0	0	a:0.0 b:0.0 c:0.0 d:0.0 e:0.0 f:0.0 g:0.0
	73	E	e(b,e)	0	0	0	a:0.0 b:0.0 c:0.0 d:0.0 e:0.0 f:0.0 g:0.0
	74	K	f(c,f)	0	0	0	a:0.0 b:0.0 c:0.0 d:0.0 e:0.0 f:0.0 g:0.0
	75	P	d(d,c)	0	0	0	a:0.0 b:0.0 c:0.0 d:0.0 e:0.0 f:0.0 g:0.0
	76	V	e(e,d)	0	0	0	a:0.0 b:0.0 c:0.0 d:0.0 e:0.0 f:0.0 g:0.0
	77	E	f(f,e)	0	0	0	a:0.0 b:0.0 c:0.0 d:0.0 e:0.0 f:0.0 g:0.0
	78	E	g(g,c)	0	0	0	a:0.0 b:0.0 c:0.0 d:0.0 e:0.0 f:0.0 g:0.0
	79	P	a(a,a)	0	0	0	a:0.0 b:0.0 c:0.0 d:0.0 e:0.0 f:0.0 g:0.0
	80	A	b(b,b)	0	0	0	a:0.0 b:0.0 c:0.0 d:0.0 e:0.0 f:0.0 g:0.0
	81	P	c(c,c)	0	0	0	a:0.0 b:0.0 c:0.0 d:0.0 e:0.0 f:0.0 g:0.0
	82	A	d(d,d)	0	0	0	a:0.0 b:0.0 c:0.0 d:0.0 e:0.0 f:0.0 g:0.0
	83	K	e(e,e)	0	0	0	a:0.0 b:0.0 c:0.0 d:0.0 e:0.0 f:0.0 g:0.0
	84	P	f(f,f)	0	0	0	a:0.0 b:0.0 c:0.0 d:0.0 e:0.0 f:0.0 g:0.0
	85	A	e(e,g)	0	0	0	a:0.0 b:0.0 c:0.0 d:0.0 e:0.0 f:0.0 g:0.0
	86	S	f(f,f)	0.001	0.001	0	a:0.0 b:0.0 c:0.0 d:0.0 e:0.0 f:0.001 g:0.0
	87	A	g(g,g)	0.002	0.002	0	a:0.0 b:0.0 c:0.0 d:0.0 e:0.0 f:0.0 g:0.001
	88	S	a(a,a)	0.003	0.003	0	a:0.002 b:0.0 c:0.0 d:0.0 e:0.0 f:0.0 g:0.0
	89	L	b(b,b)	0.004	0.004	0	a:0.0 b:0.004 c:0.0 d:0.0 e:0.0 f:0.0 g:0.0
	90	D	c(c,c)	0.008	0.008	0	a:0.0 b:0.0 c:0.008 d:0.0 e:0.0 f:0.0 g:0.0
	91	R	d(d,d)	0.011	0.011	0	a:0.0 b:0.0 c:0.0 d:0.01 e:0.0 f:0.0 g:0.0
	92	D	e(e,e)	0.029	0.029	0	a:0.0 b:0.0 c:0.0 d:0.0 e:0.029 f:0.0 g:0.0
	93	V	f(f,f)	0.062	0.062	0	a:0.0 b:0.0 c:0.0 d:0.0 e:0.0 f:0.061 g:0.0
	94	K	g(g,g)	0.146	0.146	0	a:0.0 b:0.0 c:0.0 d:0.0 e:0.0 f:0.0 g:0.144
	95	L	a(a,a)	0.18	0.18	0	a:0.179 b:0.0 c:0.0 d:0.0 e:0.0 f:0.0 g:0.0
	96	A	b(b,b)	0.201	0.201	0	a:0.0 b:0.199 c:0.0 d:0.0 e:0.0 f:0.0 g:0.0
	97	D	c(c,c)	0.213	0.213	0	a:0.0 b:0.0 c:0.211 d:0.0 e:0.0 f:0.0 g:0.0
	98	L	d(d,d)	0.22	0.22	0	a:0.0 b:0.0 c:0.0 d:0.218 e:0.0 f:0.0 g:0.0
	99	S	e(e,e)	0.222	0.222	0	a:0.001 b:0.0 c:0.0 d:0.0 e:0.219 f:0.001 g:0.0
	100	K	f(f,f)	0.224	0.224	0	a:0.0 b:0.001 c:0.0 d:0.0 e:0.0 f:0.22 g:0.002
	101	E	g(g,g)	0.225	0.225	0	a:0.002 b:0.0 c:0.001 d:0.0 e:0.0 f:0.0 g:0.22
	102	K	a(a,a)	0.226	0.226	0	a:0.22 b:0.003 c:0.0 d:0.001 e:0.0 f:0.0 g:0.0
	103	R	b(b,b)	0.226	0.226	0	a:0.0 b:0.22 c:0.003 d:0.0 e:0.001 f:0.0 g:0.0
	104	L	c(c,c)	0.227	0.227	0	a:0.0 b:0.0 c:0.22 d:0.003 e:0.0 f:0.001 g:0.0
	105	S	d(d,d)	0.227	0.227	0	a:0.0 b:0.0 c:0.0 d:0.22 e:0.003 f:0.0 g:0.001
	106	F	e(e,e)	0.227	0.227	0	a:0.001 b:0.0 c:0.0 d:0.0 e:0.221 f:0.003 g:0.0
	107	V	f(f,f)	0.229	0.229	0	a:0.0 b:0.002 c:0.0 d:0.0 e:0.0 f:0.221 g:0.003
	108	R	g(g,g)	0.233	0.233	0	a:0.004 b:0.0 c:0.003 d:0.0 e:0.0 f:0.0 g:0.224
	109	A	a(a,a)	0.236	0.236	0	a:0.225 b:0.004 c:0.001 d:0.005 e:0.0 f:0.0 g:0.0
	110	W	b(b,b)	0.238	0.238	0	a:0.0 b:0.228 c:0.004 d:0.001 e:0.005 f:0.0 g:0.0
	111	E	c(c,c)	0.517	0.517	0	a:0.0 b:0.0 c:0.499 d:0.004 e:0.001 f:0.013 g:0.0
	112	E	d(d,d)	0.611	0.611	0	a:0.0 b:0.0 c:0.0 d:0.589 e:0.004 f:0.001 g:0.016
	113	S	e(e,e)	0.71	0.71	0	a:0.017 b:0.0 c:0.0 d:0.0 e:0.687 f:0.004 g:0.001
	114	E	f(f,f)	0.799	0.799	0	a:0.001 b:0.019 c:0.0 d:0.0 e:0.0 f:0.774 g:0.004
	115	K	g(g,g)	0.843	0.843	0	a:0.004 b:0.001 c:0.02 d:0.0 e:0.0 f:0.0 g:0.817
	116	S	a(a,a)	0.863	0.863	0	a:0.837 b:0.004 c:0.001 d:0.02 e:0.0 f:0.0 g:0.0
	117	K	b(b,b)	0.893	0.893	0	a:0.0 b:0.866 c:0.004 d:0.001 e:0.021 f:0.0 g:0.0
	118	A	c(c,c)	0.906	0.906	0	a:0.0 b:0.0 c:0.879 d:0.004 e:0.001 f:0.021 g:0.0
	119	E	d(d,d)	0.92	0.92	0	a:0.0 b:0.0 c:0.0 d:0.893 e:0.004 f:0.001 g:0.021
	120	N	e(e,e)	0.934	0.934	0	a:0.021 b:0.0 c:0.0 d:0.0 e:0.907 f:0.004 g:0.001
	121	K	f(f,f)	0.942	0.942	0	a:0.001 b:0.021 c:0.0 d:0.0 e:0.0 f:0.915 g:0.004
	122	A	g(g,g)	0.947	0.947	0	a:0.004 b:0.001 c:0.021 d:0.0 e:0.0 f:0.0 g:0.919
	123	E	a(a,a)	0.951	0.951	0	a:0.924 b:0.004 c:0.001 d:0.021 e:0.0 f:0.0 g:0.0
	124	K	b(b,b)	0.959	0.959	0	a:0.0 b:0.932 c:0.004 d:0.001 e:0.021 f:0.0 g:0.0
	125	K	c(c,c)	0.964	0.964	0	a:0.0 b:0.0 c:0.936 d:0.004 e:0.001 f:0.021 g:0.0
	126	I	d(d,d)	0.965	0.965	0	a:0.0 b:0.0 c:0.0 d:0.938 e:0.004 f:0.001 g:0.021
	127	A	e(e,e)	0.967	0.967	0	a:0.021 b:0.0 c:0.0 d:0.0 e:0.94 f:0.004 g:0.001
	128	D	f(f,f)	0.97	0.97	0	a:0.001 b:0.021 c:0.0 d:0.0 e:0.0 f:0.943 g:0.004
	129	V	g(g,g)	0.972	0.972	0	a:0.004 b:0.001 c:0.021 d:0.0 e:0.0 f:0.0 g:0.944
	130	H	a(a,a)	0.974	0.974	0	a:0.947 b:0.004 c:0.001 d:0.021 e:0.0 f:0.0 g:0.0
	131	A	b(b,b)	0.975	0.975	0	a:0.0 b:0.948 c:0.004 d:0.001 e:0.021 f:0.0 g:0.0
	132	W	c(c,c)	0.976	0.976	0	a:0.0 b:0.0 c:0.948 d:0.004 e:0.001 f:0.021 g:0.0
	133	E	d(d,d)	0.977	0.977	0	a:0.0 b:0.0 c:0.0 d:0.949 e:0.004 f:0.001 g:0.022
	134	N	e(e,e)	0.979	0.979	0	a:0.022 b:0.0 c:0.0 d:0.0 e:0.951 f:0.004 g:0.001
	135	S	f(f,f)	0.98	0.98	0	a:0.001 b:0.022 c:0.0 d:0.0 e:0.0 f:0.952 g:0.004
	136	K	g(g,g)	0.98	0.98	0	a:0.004 b:0.001 c:0.022 d:0.0 e:0.0 f:0.0 g:0.952
	137	K	a(a,a)	0.981	0.98	0	a:0.952 b:0.004 c:0.001 d:0.022 e:0.0 f:0.0 g:0.0
	138	A	b(b,b)	0.981	0.98	0	a:0.0 b:0.952 c:0.003 d:0.001 e:0.022 f:0.0 g:0.0
	139	A	c(c,c)	0.981	0.981	0	a:0.0 b:0.0 c:0.952 d:0.003 e:0.001 f:0.022 g:0.0
	140	V	d(d,d)	0.98	0.98	0	a:0.0 b:0.0 c:0.0 d:0.952 e:0.003 f:0.001 g:0.023
	141	E	e(e,e)	0.981	0.98	0	a:0.023 b:0.0 c:0.0 d:0.0 e:0.952 f:0.003 g:0.001
	142	A	f(f,f)	0.981	0.981	0	a:0.001 b:0.024 c:0.0 d:0.0 e:0.0 f:0.952 g:0.003
	143	Q	g(g,g)	0.982	0.982	0	a:0.002 b:0.001 c:0.024 d:0.0 e:0.0 f:0.0 g:0.953
	144	L	a(a,a)	0.982	0.982	0	a:0.953 b:0.002 c:0.001 d:0.024 e:0.0 f:0.0 g:0.0
	145	K	b(b,b)	0.982	0.982	0	a:0.0 b:0.953 c:0.002 d:0.001 e:0.024 f:0.0 g:0.0
	146	K	c(c,c)	0.982	0.982	0	a:0.0 b:0.0 c:0.953 d:0.002 e:0.001 f:0.024 g:0.0
	147	I	d(d,d)	0.982	0.982	0	a:0.0 b:0.0 c:0.0 d:0.953 e:0.002 f:0.001 g:0.024
	148	E	e(e,e)	0.982	0.982	0	a:0.025 b:0.0 c:0.0 d:0.0 e:0.953 f:0.002 g:0.001
	149	E	f(f,f)	0.982	0.982	0	a:0.001 b:0.025 c:0.0 d:0.0 e:0.0 f:0.953 g:0.002
	150	Q	g(g,g)	0.982	0.982	0	a:0.002 b:0.001 c:0.025 d:0.0 e:0.0 f:0.0 g:0.953
	151	L	a(a,a)	0.982	0.982	0	a:0.953 b:0.002 c:0.001 d:0.025 e:0.0 f:0.0 g:0.0
	152	E	b(b,b)	0.983	0.982	0	a:0.0 b:0.952 c:0.002 d:0.001 e:0.025 f:0.0 g:0.0
	153	K	c(c,c)	0.983	0.983	0	a:0.0 b:0.0 c:0.952 d:0.002 e:0.001 f:0.025 g:0.0
	154	K	d(d,d)	0.983	0.983	0	a:0.0 b:0.0 c:0.0 d:0.952 e:0.002 f:0.001 g:0.025
	155	K	e(e,e)	0.983	0.983	0	a:0.025 b:0.0 c:0.0 d:0.0 e:0.952 f:0.002 g:0.001
	156	A	f(f,f)	0.983	0.983	0	a:0.002 b:0.025 c:0.0 d:0.0 e:0.0 f:0.952 g:0.002
	157	E	g(g,g)	0.983	0.983	0	a:0.002 b:0.002 c:0.025 d:0.0 e:0.0 f:0.0 g:0.952
	158	Y	a(a,a)	0.983	0.982	0	a:0.952 b:0.002 c:0.002 d:0.025 e:0.0 f:0.0 g:0.0
	159	A	b(b,b)	0.983	0.982	0	a:0.0 b:0.952 c:0.002 d:0.002 e:0.025 f:0.0 g:0.0
	160	E	c(c,c)	0.982	0.982	0	a:0.0 b:0.0 c:0.952 d:0.002 e:0.002 f:0.025 g:0.0
	161	R	d(d,d)	0.982	0.982	0	a:0.0 b:0.0 c:0.0 d:0.952 e:0.002 f:0.002 g:0.025
	162	M	e(e,e)	0.982	0.982	0	a:0.025 b:0.0 c:0.0 d:0.0 e:0.951 f:0.002 g:0.002
	163	K	f(f,f)	0.982	0.982	0	a:0.002 b:0.025 c:0.0 d:0.0 e:0.0 f:0.951 g:0.002
	164	N	g(g,g)	0.982	0.981	0	a:0.002 b:0.002 c:0.025 d:0.0 e:0.0 f:0.0 g:0.951
	165	K	a(a,a)	0.981	0.981	0	a:0.951 b:0.002 c:0.002 d:0.025 e:0.0 f:0.0 g:0.0
	166	V	b(b,b)	0.981	0.981	0	a:0.0 b:0.951 c:0.002 d:0.002 e:0.025 f:0.0 g:0.0
	167	A	c(c,c)	0.981	0.98	0	a:0.0 b:0.0 c:0.95 d:0.002 e:0.002 f:0.025 g:0.0
	168	A	d(d,d)	0.98	0.98	0	a:0.0 b:0.0 c:0.0 d:0.95 e:0.002 f:0.002 g:0.025
	169	I	e(e,e)	0.98	0.98	0	a:0.025 b:0.0 c:0.0 d:0.0 e:0.95 f:0.002 g:0.002
	170	H	f(f,f)	0.98	0.979	0	a:0.002 b:0.025 c:0.0 d:0.0 e:0.0 f:0.949 g:0.002
	171	K	g(g,g)	0.979	0.979	0	a:0.002 b:0.002 c:0.025 d:0.0 e:0.0 f:0.0 g:0.949
	172	E	a(a,a)	0.979	0.979	0	a:0.948 b:0.002 c:0.002 d:0.025 e:0.0 f:0.0 g:0.0
	173	A	b(b,b)	0.978	0.978	0	a:0.0 b:0.948 c:0.002 d:0.002 e:0.025 f:0.0 g:0.0
	174	E	c(c,c)	0.978	0.978	0	a:0.0 b:0.0 c:0.948 d:0.002 e:0.002 f:0.025 g:0.0
	175	E	d(d,d)	0.976	0.976	0	a:0.0 b:0.0 c:0.0 d:0.946 e:0.002 f:0.002 g:0.025
	176	R	e(e,e)	0.974	0.974	0	a:0.025 b:0.0 c:0.0 d:0.0 e:0.944 f:0.002 g:0.002
	177	R	f(f,f)	0.971	0.971	0	a:0.002 b:0.025 c:0.0 d:0.0 e:0.0 f:0.941 g:0.002
	178	A	g(g,g)	0.964	0.964	0	a:0.001 b:0.002 c:0.025 d:0.0 e:0.0 f:0.0 g:0.935
	179	M	a(a,a)	0.958	0.958	0	a:0.929 b:0.001 c:0.002 d:0.024 e:0.0 f:0.0 g:0.0
	180	I	b(b,b)	0.947	0.947	0	a:0.0 b:0.919 c:0.001 d:0.002 e:0.024 f:0.0 g:0.0
	181	E	c(c,c)	0.944	0.944	0	a:0.0 b:0.0 c:0.917 d:0.001 e:0.002 f:0.024 g:0.0
	182	A	d(d,d)	0.938	0.938	0	a:0.0 b:0.0 c:0.0 d:0.911 e:0.001 f:0.001 g:0.023
	183	K	e(e,e)	0.929	0.929	0	a:0.023 b:0.0 c:0.0 d:0.0 e:0.902 f:0.001 g:0.001
	184	R	f(f,f)	0.9	0.9	0	a:0.001 b:0.022 c:0.0 d:0.0 e:0.0 f:0.875 g:0.0
	185	G	g(g,g)	0.853	0.853	0	a:0.0 b:0.001 c:0.021 d:0.0 e:0.0 f:0.0 g:0.829
	186	E	a(a,a)	0.846	0.846	0	a:0.823 b:0.0 c:0.001 d:0.02 e:0.0 f:0.0 g:0.0
	187	D	b(b,b)	0.841	0.841	0	a:0.0 b:0.819 c:0.0 d:0.0 e:0.02 f:0.0 g:0.0
	188	V	c(c,c)	0.831	0.831	0	a:0.0 b:0.0 c:0.81 d:0.0 e:0.0 f:0.019 g:0.0
	189	L	d(d,d)	0.829	0.829	0	a:0.0 b:0.0 c:0.0 d:0.808 e:0.0 f:0.0 g:0.019
	190	K	e(e,e)	0.815	0.815	0	a:0.019 b:0.0 c:0.0 d:0.0 e:0.794 f:0.0 g:0.0
	191	A	f(f,f)	0.791	0.791	0	a:0.0 b:0.019 c:0.0 d:0.0 e:0.0 f:0.77 g:0.0
	192	E	g(g,g)	0.754	0.754	0	a:0.0 b:0.0 c:0.019 d:0.0 e:0.0 f:0.0 g:0.734
	193	E	a(a,a)	0.572	0.572	0	a:0.552 b:0.0 c:0.0 d:0.018 e:0.0 f:0.0 g:0.0
	194	T	b(b,b)	0.523	0.523	0	a:0.0 b:0.505 c:0.0 d:0.0 e:0.017 f:0.0 g:0.0
	195	A	c(c,c)	0.476	0.476	0	a:0.0 b:0.0 c:0.459 d:0.0 e:0.0 f:0.015 g:0.0
	196	A	d(d,d)	0.436	0.436	0	a:0.0 b:0.0 c:0.0 d:0.421 e:0.0 f:0.0 g:0.013
	197	K	e(e,e)	0.358	0.358	0	a:0.012 b:0.0 c:0.0 d:0.0 e:0.345 f:0.0 g:0.0
	198	Y	f(f,f)	0.202	0.202	0	a:0.0 b:0.007 c:0.0 d:0.0 e:0.0 f:0.193 g:0.0
	199	R	g(g,g)	0.169	0.169	0	a:0.0 b:0.0 c:0.006 d:0.0 e:0.0 f:0.0 g:0.161
	200	A	a(a,a)	0.106	0.106	0	a:0.099 b:0.0 c:0.0 d:0.006 e:0.0 f:0.0 g:0.0
	201	T	b(b,b)	0.069	0.069	0	a:0.0 b:0.064 c:0.0 d:0.0 e:0.004 f:0.0 g:0.0
	202	G	c(c,c)	0.032	0.032	0	a:0.0 b:0.0 c:0.03 d:0.0 e:0.0 f:0.002 g:0.0
	203	I	d(d,d)	0.018	0.018	0	a:0.0 b:0.0 c:0.0 d:0.017 e:0.0 f:0.0 g:0.001
	204	V	e(e,e)	0.005	0.005	0	a:0.0 b:0.0 c:0.0 d:0.0 e:0.005 f:0.0 g:0.0
	205	P	f(f,f)	0.001	0.001	0	a:0.0 b:0.0 c:0.0 d:0.0 e:0.0 f:0.001 g:0.0
	206	K	g(g,g)	0.001	0.001	0	a:0.0 b:0.0 c:0.0 d:0.0 e:0.0 f:0.0 g:0.001
	207	A	a(a,a)	0	0	0	a:0.0 b:0.0 c:0.0 d:0.0 e:0.0 f:0.0 g:0.0
	208	T	b(b,b)	0	0	0	a:0.0 b:0.0 c:0.0 d:0.0 e:0.0 f:0.0 g:0.0
	209	C	c(c,c)	0	0	0	a:0.0 b:0.0 c:0.0 d:0.0 e:0.0 f:0.0 g:0.0
	210	G	d(d,d)	0	0	0	a:0.0 b:0.0 c:0.0 d:0.0 e:0.0 f:0.0 g:0.0
	211	C	a(a,e)	0	0	0	a:0.0 b:0.0 c:0.0 d:0.0 e:0.0 f:0.0 g:0.0
	212	F	f(f,b)	0	0	0	a:0.0 b:0.0 c:0.0 d:0.0 e:0.0 f:0.0 g:0.0

## Sheet: Coil_prediction_AtREM1.3
# Sequence name: AtREM1.3 (AT2G45820.1)
#
%	Position	Residue	Register (Dimer,Trimer)	Probability	Dimer Prob	Trimer Prob	Probability by Heptad (a,b,c,d,e,f,g)
	1	M	g(c,g)	0	0	0	a:0.0 b:0.0 c:0.0 d:0.0 e:0.0 f:0.0 g:0.0
	2	A	a(a,a)	0	0	0	a:0.0 b:0.0 c:0.0 d:0.0 e:0.0 f:0.0 g:0.0
	3	E	b(b,b)	0	0	0	a:0.0 b:0.0 c:0.0 d:0.0 e:0.0 f:0.0 g:0.0
	4	E	c(c,c)	0	0	0	a:0.0 b:0.0 c:0.0 d:0.0 e:0.0 f:0.0 g:0.0
	5	Q	d(d,d)	0	0	0	a:0.0 b:0.0 c:0.0 d:0.0 e:0.0 f:0.0 g:0.0
	6	K	e(e,e)	0	0	0	a:0.0 b:0.0 c:0.0 d:0.0 e:0.0 f:0.0 g:0.0
	7	T	f(f,f)	0	0	0	a:0.0 b:0.0 c:0.0 d:0.0 e:0.0 f:0.0 g:0.0
	8	S	g(g,g)	0	0	0	a:0.0 b:0.0 c:0.0 d:0.0 e:0.0 f:0.0 g:0.0
	9	K	a(a,a)	0	0	0	a:0.0 b:0.0 c:0.0 d:0.0 e:0.0 f:0.0 g:0.0
	10	V	b(b,b)	0	0	0	a:0.0 b:0.0 c:0.0 d:0.0 e:0.0 f:0.0 g:0.0
	11	D	c(c,c)	0	0	0	a:0.0 b:0.0 c:0.0 d:0.0 e:0.0 f:0.0 g:0.0
	12	V	d(d,d)	0	0	0	a:0.0 b:0.0 c:0.0 d:0.0 e:0.0 f:0.0 g:0.0
	13	E	e(e,e)	0	0	0	a:0.0 b:0.0 c:0.0 d:0.0 e:0.0 f:0.0 g:0.0
	14	S	f(f,f)	0	0	0	a:0.0 b:0.0 c:0.0 d:0.0 e:0.0 f:0.0 g:0.0
	15	P	f(c,f)	0	0	0	a:0.0 b:0.0 c:0.0 d:0.0 e:0.0 f:0.0 g:0.0
	16	A	g(d,g)	0	0	0	a:0.0 b:0.0 c:0.0 d:0.0 e:0.0 f:0.0 g:0.0
	17	V	a(e,a)	0	0	0	a:0.0 b:0.0 c:0.0 d:0.0 e:0.0 f:0.0 g:0.0
	18	L	b(f,b)	0	0	0	a:0.0 b:0.0 c:0.0 d:0.0 e:0.0 f:0.0 g:0.0
	19	A	c(g,c)	0	0	0	a:0.0 b:0.0 c:0.0 d:0.0 e:0.0 f:0.0 g:0.0
	20	P	c(f,c)	0	0	0	a:0.0 b:0.0 c:0.0 d:0.0 e:0.0 f:0.0 g:0.0
	21	A	d(g,d)	0	0	0	a:0.0 b:0.0 c:0.0 d:0.0 e:0.0 f:0.0 g:0.0
	22	K	e(a,e)	0	0	0	a:0.0 b:0.0 c:0.0 d:0.0 e:0.0 f:0.0 g:0.0
	23	E	f(b,f)	0	0	0	a:0.0 b:0.0 c:0.0 d:0.0 e:0.0 f:0.0 g:0.0
	24	P	c(c,c)	0	0	0	a:0.0 b:0.0 c:0.0 d:0.0 e:0.0 f:0.0 g:0.0
	25	T	d(d,d)	0	0	0	a:0.0 b:0.0 c:0.0 d:0.0 e:0.0 f:0.0 g:0.0
	26	P	c(c,c)	0	0	0	a:0.0 b:0.0 c:0.0 d:0.0 e:0.0 f:0.0 g:0.0
	27	A	f(d,f)	0	0	0	a:0.0 b:0.0 c:0.0 d:0.0 e:0.0 f:0.0 g:0.0
	28	P	g(e,g)	0	0	0	a:0.0 b:0.0 c:0.0 d:0.0 e:0.0 f:0.0 g:0.0
	29	V	a(f,a)	0	0	0	a:0.0 b:0.0 c:0.0 d:0.0 e:0.0 f:0.0 g:0.0
	30	E	b(g,b)	0	0	0	a:0.0 b:0.0 c:0.0 d:0.0 e:0.0 f:0.0 g:0.0
	31	V	a(a,c)	0	0	0	a:0.0 b:0.0 c:0.0 d:0.0 e:0.0 f:0.0 g:0.0
	32	A	b(b,d)	0	0	0	a:0.0 b:0.0 c:0.0 d:0.0 e:0.0 f:0.0 g:0.0
	33	D	c(c,e)	0	0	0	a:0.0 b:0.0 c:0.0 d:0.0 e:0.0 f:0.0 g:0.0
	34	E	d(d,f)	0	0	0	a:0.0 b:0.0 c:0.0 d:0.0 e:0.0 f:0.0 g:0.0
	35	K	e(e,g)	0	0	0	a:0.0 b:0.0 c:0.0 d:0.0 e:0.0 f:0.0 g:0.0
	36	I	f(f,a)	0	0	0	a:0.0 b:0.0 c:0.0 d:0.0 e:0.0 f:0.0 g:0.0
	37	H	g(g,b)	0	0	0	a:0.0 b:0.0 c:0.0 d:0.0 e:0.0 f:0.0 g:0.0
	38	N	a(a,c)	0	0	0	a:0.0 b:0.0 c:0.0 d:0.0 e:0.0 f:0.0 g:0.0
	39	P	b(b,d)	0	0	0	a:0.0 b:0.0 c:0.0 d:0.0 e:0.0 f:0.0 g:0.0
	40	P	c(c,b)	0	0	0	a:0.0 b:0.0 c:0.0 d:0.0 e:0.0 f:0.0 g:0.0
	41	P	d(d,c)	0	0	0	a:0.0 b:0.0 c:0.0 d:0.0 e:0.0 f:0.0 g:0.0
	42	V	e(e,d)	0	0	0	a:0.0 b:0.0 c:0.0 d:0.0 e:0.0 f:0.0 g:0.0
	43	E	f(f,d)	0	0	0	a:0.0 b:0.0 c:0.0 d:0.0 e:0.0 f:0.0 g:0.0
	44	S	g(g,e)	0	0	0	a:0.0 b:0.0 c:0.0 d:0.0 e:0.0 f:0.0 g:0.0
	45	K	a(a,f)	0	0	0	a:0.0 b:0.0 c:0.0 d:0.0 e:0.0 f:0.0 g:0.0
	46	A	b(b,g)	0	0	0	a:0.0 b:0.0 c:0.0 d:0.0 e:0.0 f:0.0 g:0.0
	47	L	c(c,a)	0	0	0	a:0.0 b:0.0 c:0.0 d:0.0 e:0.0 f:0.0 g:0.0
	48	A	d(d,b)	0	0	0	a:0.0 b:0.0 c:0.0 d:0.0 e:0.0 f:0.0 g:0.0
	49	V	e(e,c)	0	0	0	a:0.0 b:0.0 c:0.0 d:0.0 e:0.0 f:0.0 g:0.0
	50	V	f(f,d)	0	0	0	a:0.0 b:0.0 c:0.0 d:0.0 e:0.0 f:0.0 g:0.0
	51	E	g(g,e)	0	0	0	a:0.0 b:0.0 c:0.0 d:0.0 e:0.0 f:0.0 g:0.0
	52	K	a(a,f)	0	0	0	a:0.0 b:0.0 c:0.0 d:0.0 e:0.0 f:0.0 g:0.0
	53	P	b(b,g)	0	0	0	a:0.0 b:0.0 c:0.0 d:0.0 e:0.0 f:0.0 g:0.0
	54	I	c(c,c)	0	0	0	a:0.0 b:0.0 c:0.0 d:0.0 e:0.0 f:0.0 g:0.0
	55	E	d(d,d)	0	0	0	a:0.0 b:0.0 c:0.0 d:0.0 e:0.0 f:0.0 g:0.0
	56	E	e(e,e)	0	0	0	a:0.0 b:0.0 c:0.0 d:0.0 e:0.0 f:0.0 g:0.0
	57	H	f(f,f)	0	0	0	a:0.0 b:0.0 c:0.0 d:0.0 e:0.0 f:0.0 g:0.0
	58	T	g(g,g)	0	0	0	a:0.0 b:0.0 c:0.0 d:0.0 e:0.0 f:0.0 g:0.0
	59	P	a(a,a)	0	0	0	a:0.0 b:0.0 c:0.0 d:0.0 e:0.0 f:0.0 g:0.0
	60	K	b(b,b)	0.006	0.006	0	a:0.0 b:0.006 c:0.0 d:0.0 e:0.0 f:0.0 g:0.0
	61	K	c(c,c)	0.009	0.009	0	a:0.0 b:0.0 c:0.009 d:0.0 e:0.0 f:0.0 g:0.0
	62	A	d(d,d)	0.01	0.01	0	a:0.0 b:0.0 c:0.0 d:0.01 e:0.0 f:0.0 g:0.0
	63	S	e(e,e)	0.01	0.01	0	a:0.0 b:0.0 c:0.0 d:0.0 e:0.01 f:0.0 g:0.0
	64	S	f(f,f)	0.011	0.011	0	a:0.0 b:0.0 c:0.0 d:0.0 e:0.0 f:0.011 g:0.0
	65	G	g(g,g)	0.011	0.011	0	a:0.0 b:0.0 c:0.0 d:0.0 e:0.0 f:0.0 g:0.011
	66	S	a(a,a)	0.014	0.014	0	a:0.014 b:0.0 c:0.0 d:0.0 e:0.0 f:0.0 g:0.0
	67	A	b(b,b)	0.019	0.019	0	a:0.0 b:0.019 c:0.0 d:0.0 e:0.0 f:0.0 g:0.0
	68	D	c(c,c)	0.022	0.022	0	a:0.0 b:0.0 c:0.022 d:0.0 e:0.0 f:0.0 g:0.0
	69	R	d(d,d)	0.024	0.024	0	a:0.0 b:0.0 c:0.0 d:0.024 e:0.0 f:0.0 g:0.0
	70	D	e(e,e)	0.037	0.037	0	a:0.0 b:0.0 c:0.0 d:0.0 e:0.037 f:0.0 g:0.0
	71	V	f(f,f)	0.062	0.062	0	a:0.0 b:0.0 c:0.0 d:0.0 e:0.0 f:0.062 g:0.0
	72	I	g(g,g)	0.125	0.125	0	a:0.0 b:0.0 c:0.0 d:0.0 e:0.0 f:0.0 g:0.125
	73	L	a(a,a)	0.326	0.326	0	a:0.326 b:0.0 c:0.0 d:0.0 e:0.0 f:0.0 g:0.0
	74	A	b(b,b)	0.449	0.449	0	a:0.0 b:0.449 c:0.0 d:0.0 e:0.0 f:0.0 g:0.0
	75	D	c(c,c)	0.521	0.521	0	a:0.0 b:0.0 c:0.521 d:0.0 e:0.0 f:0.0 g:0.0
	76	L	d(d,d)	0.554	0.554	0	a:0.0 b:0.0 c:0.0 d:0.554 e:0.0 f:0.0 g:0.0
	77	E	e(e,e)	0.56	0.56	0	a:0.0 b:0.0 c:0.0 d:0.0 e:0.559 f:0.0 g:0.0
	78	K	f(f,f)	0.562	0.562	0	a:0.0 b:0.0 c:0.0 d:0.0 e:0.0 f:0.561 g:0.0
	79	E	g(g,g)	0.563	0.563	0	a:0.0 b:0.0 c:0.0 d:0.0 e:0.0 f:0.0 g:0.562
	80	K	a(a,a)	0.563	0.563	0	a:0.563 b:0.0 c:0.0 d:0.0 e:0.0 f:0.0 g:0.0
	81	K	b(b,b)	0.564	0.563	0	a:0.0 b:0.563 c:0.0 d:0.0 e:0.0 f:0.0 g:0.0
	82	T	c(c,c)	0.564	0.564	0	a:0.0 b:0.0 c:0.563 d:0.0 e:0.0 f:0.0 g:0.0
	83	S	d(d,d)	0.564	0.564	0	a:0.0 b:0.0 c:0.0 d:0.563 e:0.0 f:0.0 g:0.001
	84	F	e(e,e)	0.564	0.564	0	a:0.001 b:0.0 c:0.0 d:0.0 e:0.563 f:0.0 g:0.0
	85	I	f(f,f)	0.565	0.565	0	a:0.0 b:0.001 c:0.0 d:0.0 e:0.0 f:0.563 g:0.0
	86	K	g(g,g)	0.568	0.568	0	a:0.0 b:0.0 c:0.002 d:0.0 e:0.0 f:0.0 g:0.565
	87	A	a(a,a)	0.57	0.57	0	a:0.566 b:0.0 c:0.0 d:0.003 e:0.0 f:0.0 g:0.0
	88	W	b(b,b)	0.572	0.572	0	a:0.0 b:0.567 c:0.0 d:0.0 e:0.004 f:0.0 g:0.0
	89	E	c(c,c)	0.737	0.736	0	a:0.0 b:0.0 c:0.725 d:0.0 e:0.0 f:0.011 g:0.0
	90	E	d(d,d)	0.793	0.792	0	a:0.0 b:0.0 c:0.0 d:0.777 e:0.0 f:0.0 g:0.015
	91	S	e(e,e)	0.851	0.851	0	a:0.016 b:0.0 c:0.0 d:0.0 e:0.834 f:0.0 g:0.0
	92	E	f(f,f)	0.903	0.903	0	a:0.0 b:0.018 c:0.0 d:0.0 e:0.0 f:0.884 g:0.0
	93	K	g(g,g)	0.927	0.926	0	a:0.0 b:0.0 c:0.018 d:0.0 e:0.0 f:0.0 g:0.908
	94	S	a(a,a)	0.936	0.936	0	a:0.917 b:0.0 c:0.0 d:0.019 e:0.0 f:0.0 g:0.0
	95	K	b(b,b)	0.952	0.952	0	a:0.0 b:0.932 c:0.0 d:0.0 e:0.019 f:0.0 g:0.0
	96	A	c(c,c)	0.958	0.958	0	a:0.0 b:0.0 c:0.938 d:0.0 e:0.0 f:0.019 g:0.0
	97	E	d(d,d)	0.965	0.965	0	a:0.0 b:0.0 c:0.0 d:0.945 e:0.0 f:0.0 g:0.019
	98	N	e(e,e)	0.975	0.974	0	a:0.019 b:0.0 c:0.0 d:0.0 e:0.955 f:0.0 g:0.0
	99	R	f(f,f)	0.981	0.98	0	a:0.0 b:0.019 c:0.0 d:0.0 e:0.0 f:0.961 g:0.0
	100	A	g(g,g)	0.983	0.983	0	a:0.0 b:0.0 c:0.019 d:0.0 e:0.0 f:0.0 g:0.963
	101	Q	a(a,a)	0.985	0.985	0	a:0.965 b:0.0 c:0.0 d:0.019 e:0.0 f:0.0 g:0.0
	102	K	b(b,b)	0.988	0.988	0	a:0.0 b:0.968 c:0.0 d:0.0 e:0.019 f:0.0 g:0.0
	103	K	c(c,c)	0.99	0.99	0	a:0.0 b:0.0 c:0.97 d:0.0 e:0.0 f:0.019 g:0.0
	104	I	d(d,d)	0.991	0.99	0	a:0.0 b:0.0 c:0.0 d:0.971 e:0.0 f:0.0 g:0.019
	105	S	e(e,e)	0.992	0.991	0	a:0.019 b:0.0 c:0.0 d:0.0 e:0.971 f:0.0 g:0.0
	106	D	f(f,f)	0.992	0.992	0	a:0.0 b:0.019 c:0.0 d:0.0 e:0.0 f:0.972 g:0.0
	107	V	g(g,g)	0.992	0.992	0	a:0.0 b:0.0 c:0.019 d:0.0 e:0.0 f:0.0 g:0.972
	108	H	a(a,a)	0.993	0.992	0	a:0.973 b:0.0 c:0.0 d:0.019 e:0.0 f:0.0 g:0.0
	109	A	b(b,b)	0.993	0.993	0	a:0.0 b:0.973 c:0.0 d:0.0 e:0.019 f:0.0 g:0.0
	110	W	c(c,c)	0.993	0.993	0	a:0.0 b:0.0 c:0.973 d:0.0 e:0.0 f:0.019 g:0.0
	111	E	d(d,d)	0.994	0.993	0	a:0.0 b:0.0 c:0.0 d:0.973 e:0.0 f:0.0 g:0.02
	112	N	e(e,e)	0.994	0.994	0	a:0.02 b:0.0 c:0.0 d:0.0 e:0.973 f:0.0 g:0.0
	113	S	f(f,f)	0.994	0.994	0	a:0.0 b:0.02 c:0.0 d:0.0 e:0.0 f:0.974 g:0.0
	114	K	g(g,g)	0.994	0.994	0	a:0.0 b:0.0 c:0.02 d:0.0 e:0.0 f:0.0 g:0.974
	115	K	a(a,a)	0.994	0.994	0	a:0.974 b:0.0 c:0.0 d:0.02 e:0.0 f:0.0 g:0.0
	116	A	b(b,b)	0.994	0.994	0	a:0.0 b:0.974 c:0.0 d:0.0 e:0.02 f:0.0 g:0.0
	117	A	c(c,c)	0.995	0.994	0	a:0.0 b:0.0 c:0.974 d:0.0 e:0.0 f:0.02 g:0.0
	118	V	d(d,d)	0.995	0.994	0	a:0.0 b:0.0 c:0.0 d:0.974 e:0.0 f:0.0 g:0.02
	119	E	e(e,e)	0.995	0.994	0	a:0.02 b:0.0 c:0.0 d:0.0 e:0.974 f:0.0 g:0.0
	120	A	f(f,f)	0.995	0.995	0	a:0.0 b:0.021 c:0.0 d:0.0 e:0.0 f:0.974 g:0.0
	121	Q	g(g,g)	0.995	0.995	0	a:0.0 b:0.0 c:0.021 d:0.0 e:0.0 f:0.0 g:0.974
	122	L	a(a,a)	0.995	0.995	0	a:0.974 b:0.0 c:0.0 d:0.021 e:0.0 f:0.0 g:0.0
	123	R	b(b,b)	0.996	0.995	0	a:0.0 b:0.974 c:0.0 d:0.0 e:0.021 f:0.0 g:0.0
	124	K	c(c,c)	0.996	0.995	0	a:0.0 b:0.0 c:0.974 d:0.0 e:0.0 f:0.021 g:0.0
	125	I	d(d,d)	0.996	0.995	0	a:0.0 b:0.0 c:0.0 d:0.974 e:0.0 f:0.0 g:0.021
	126	E	e(e,e)	0.996	0.995	0	a:0.021 b:0.0 c:0.0 d:0.0 e:0.974 f:0.0 g:0.0
	127	E	f(f,f)	0.996	0.995	0	a:0.0 b:0.021 c:0.0 d:0.0 e:0.0 f:0.974 g:0.0
	128	K	g(g,g)	0.996	0.995	0	a:0.0 b:0.0 c:0.021 d:0.0 e:0.0 f:0.0 g:0.974
	129	L	a(a,a)	0.996	0.995	0	a:0.974 b:0.0 c:0.0 d:0.021 e:0.0 f:0.0 g:0.0
	130	E	b(b,b)	0.996	0.995	0	a:0.0 b:0.974 c:0.0 d:0.0 e:0.021 f:0.0 g:0.0
	131	K	c(c,c)	0.996	0.995	0	a:0.0 b:0.0 c:0.974 d:0.0 e:0.0 f:0.021 g:0.0
	132	K	d(d,d)	0.996	0.995	0	a:0.0 b:0.0 c:0.0 d:0.974 e:0.0 f:0.0 g:0.021
	133	K	e(e,e)	0.996	0.995	0	a:0.021 b:0.0 c:0.0 d:0.0 e:0.974 f:0.0 g:0.0
	134	A	f(f,f)	0.996	0.995	0	a:0.0 b:0.021 c:0.0 d:0.0 e:0.0 f:0.974 g:0.0
	135	Q	g(g,g)	0.996	0.995	0	a:0.0 b:0.0 c:0.021 d:0.0 e:0.0 f:0.0 g:0.974
	136	Y	a(a,a)	0.996	0.995	0	a:0.974 b:0.0 c:0.0 d:0.021 e:0.0 f:0.0 g:0.0
	137	G	b(b,b)	0.995	0.995	0	a:0.0 b:0.974 c:0.0 d:0.0 e:0.021 f:0.0 g:0.0
	138	E	c(c,c)	0.995	0.995	0	a:0.0 b:0.0 c:0.974 d:0.0 e:0.0 f:0.021 g:0.0
	139	K	d(d,d)	0.995	0.995	0	a:0.0 b:0.0 c:0.0 d:0.973 e:0.0 f:0.0 g:0.021
	140	M	e(e,e)	0.995	0.995	0	a:0.021 b:0.0 c:0.0 d:0.0 e:0.973 f:0.0 g:0.0
	141	K	f(f,f)	0.995	0.995	0	a:0.0 b:0.021 c:0.0 d:0.0 e:0.0 f:0.973 g:0.0
	142	N	g(g,g)	0.995	0.995	0	a:0.0 b:0.0 c:0.021 d:0.0 e:0.0 f:0.0 g:0.973
	143	K	a(a,a)	0.995	0.995	0	a:0.973 b:0.0 c:0.0 d:0.021 e:0.0 f:0.0 g:0.0
	144	V	b(b,b)	0.995	0.994	0	a:0.0 b:0.973 c:0.0 d:0.0 e:0.021 f:0.0 g:0.0
	145	A	c(c,c)	0.995	0.994	0	a:0.0 b:0.0 c:0.973 d:0.0 e:0.0 f:0.021 g:0.0
	146	A	d(d,d)	0.995	0.994	0	a:0.0 b:0.0 c:0.0 d:0.973 e:0.0 f:0.0 g:0.021
	147	I	e(e,e)	0.994	0.994	0	a:0.021 b:0.0 c:0.0 d:0.0 e:0.973 f:0.0 g:0.0
	148	H	f(f,f)	0.994	0.994	0	a:0.0 b:0.021 c:0.0 d:0.0 e:0.0 f:0.972 g:0.0
	149	K	g(g,g)	0.994	0.994	0	a:0.0 b:0.0 c:0.021 d:0.0 e:0.0 f:0.0 g:0.972
	150	L	a(a,a)	0.994	0.993	0	a:0.972 b:0.0 c:0.0 d:0.021 e:0.0 f:0.0 g:0.0
	151	A	b(b,b)	0.993	0.993	0	a:0.0 b:0.971 c:0.0 d:0.0 e:0.021 f:0.0 g:0.0
	152	E	c(c,c)	0.992	0.992	0	a:0.0 b:0.0 c:0.97 d:0.0 e:0.0 f:0.021 g:0.0
	153	E	d(d,d)	0.99	0.989	0	a:0.0 b:0.0 c:0.0 d:0.968 e:0.0 f:0.0 g:0.021
	154	K	e(e,e)	0.987	0.987	0	a:0.021 b:0.0 c:0.0 d:0.0 e:0.966 f:0.0 g:0.0
	155	R	f(f,f)	0.983	0.983	0	a:0.0 b:0.021 c:0.0 d:0.0 e:0.0 f:0.961 g:0.0
	156	A	g(g,g)	0.973	0.973	0	a:0.0 b:0.0 c:0.021 d:0.0 e:0.0 f:0.0 g:0.951
	157	M	a(a,a)	0.964	0.963	0	a:0.942 b:0.0 c:0.0 d:0.021 e:0.0 f:0.0 g:0.0
	158	V	b(b,b)	0.948	0.948	0	a:0.0 b:0.927 c:0.0 d:0.0 e:0.021 f:0.0 g:0.0
	159	E	c(c,c)	0.943	0.942	0	a:0.0 b:0.0 c:0.921 d:0.0 e:0.0 f:0.021 g:0.0
	160	A	d(d,d)	0.93	0.93	0	a:0.0 b:0.0 c:0.0 d:0.909 e:0.0 f:0.0 g:0.021
	161	K	e(e,e)	0.909	0.909	0	a:0.021 b:0.0 c:0.0 d:0.0 e:0.888 f:0.0 g:0.0
	162	K	f(f,f)	0.856	0.855	0	a:0.0 b:0.021 c:0.0 d:0.0 e:0.0 f:0.834 g:0.0
	163	G	g(g,g)	0.762	0.762	0	a:0.0 b:0.0 c:0.02 d:0.0 e:0.0 f:0.0 g:0.741
	164	E	a(a,a)	0.75	0.75	0	a:0.729 b:0.0 c:0.0 d:0.02 e:0.0 f:0.0 g:0.0
	165	E	b(b,b)	0.743	0.743	0	a:0.0 b:0.722 c:0.0 d:0.0 e:0.02 f:0.0 g:0.0
	166	L	c(c,c)	0.727	0.727	0	a:0.0 b:0.0 c:0.707 d:0.0 e:0.0 f:0.019 g:0.0
	167	L	d(d,d)	0.723	0.722	0	a:0.0 b:0.0 c:0.0 d:0.703 e:0.0 f:0.0 g:0.019
	168	K	e(e,e)	0.697	0.697	0	a:0.019 b:0.0 c:0.0 d:0.0 e:0.677 f:0.0 g:0.0
	169	A	f(f,f)	0.667	0.667	0	a:0.0 b:0.019 c:0.0 d:0.0 e:0.0 f:0.648 g:0.0
	170	E	g(g,g)	0.622	0.622	0	a:0.0 b:0.0 c:0.018 d:0.0 e:0.0 f:0.0 g:0.603
	171	E	a(a,a)	0.42	0.42	0	a:0.403 b:0.0 c:0.0 d:0.017 e:0.0 f:0.0 g:0.0
	172	M	b(b,b)	0.372	0.372	0	a:0.0 b:0.356 c:0.0 d:0.0 e:0.016 f:0.0 g:0.0
	173	G	c(c,c)	0.318	0.317	0	a:0.0 b:0.0 c:0.304 d:0.0 e:0.0 f:0.013 g:0.0
	174	A	d(d,d)	0.296	0.296	0	a:0.0 b:0.0 c:0.0 d:0.284 e:0.0 f:0.0 g:0.012
	175	K	e(e,e)	0.238	0.238	0	a:0.011 b:0.0 c:0.0 d:0.0 e:0.227 f:0.0 g:0.0
	176	Y	f(f,f)	0.131	0.131	0	a:0.0 b:0.007 c:0.0 d:0.0 e:0.0 f:0.124 g:0.0
	177	R	g(g,g)	0.111	0.111	0	a:0.0 b:0.0 c:0.007 d:0.0 e:0.0 f:0.0 g:0.104
	178	A	a(a,a)	0.075	0.074	0	a:0.068 b:0.0 c:0.0 d:0.006 e:0.0 f:0.0 g:0.0
	179	T	b(b,b)	0.049	0.049	0	a:0.0 b:0.044 c:0.0 d:0.0 e:0.005 f:0.0 g:0.0
	180	G	c(c,c)	0.023	0.023	0	a:0.0 b:0.0 c:0.021 d:0.0 e:0.0 f:0.002 g:0.0
	181	V	d(d,d)	0.013	0.013	0	a:0.0 b:0.0 c:0.0 d:0.012 e:0.0 f:0.0 g:0.0
	182	V	e(e,e)	0.004	0.004	0	a:0.0 b:0.0 c:0.0 d:0.0 e:0.003 f:0.0 g:0.0
	183	P	f(f,f)	0	0	0	a:0.0 b:0.0 c:0.0 d:0.0 e:0.0 f:0.0 g:0.0
	184	K	g(g,g)	0	0	0	a:0.0 b:0.0 c:0.0 d:0.0 e:0.0 f:0.0 g:0.0
	185	A	a(a,a)	0	0	0	a:0.0 b:0.0 c:0.0 d:0.0 e:0.0 f:0.0 g:0.0
	186	T	b(b,b)	0	0	0	a:0.0 b:0.0 c:0.0 d:0.0 e:0.0 f:0.0 g:0.0
	187	C	c(c,c)	0	0	0	a:0.0 b:0.0 c:0.0 d:0.0 e:0.0 f:0.0 g:0.0
	188	G	d(d,d)	0	0	0	a:0.0 b:0.0 c:0.0 d:0.0 e:0.0 f:0.0 g:0.0
	189	C	a(a,e)	0	0	0	a:0.0 b:0.0 c:0.0 d:0.0 e:0.0 f:0.0 g:0.0
	190	F	f(f,f)	0	0	0	a:0.0 b:0.0 c:0.0 d:0.0 e:0.0 f:0.0 g:0.0

## Sheet: Coil_prediction_AtREM1.4
# Sequence name: AtREM1.4 (AT5G23750.1)
#
%	Position	Residue	Register (Dimer,Trimer)	Probability	Dimer Prob	Trimer Prob	Probability by Heptad (a,b,c,d,e,f,g)
	1	M	c(a,c)	0	0	0	a:0.0 b:0.0 c:0.0 d:0.0 e:0.0 f:0.0 g:0.0
	2	A	d(d,d)	0	0	0	a:0.0 b:0.0 c:0.0 d:0.0 e:0.0 f:0.0 g:0.0
	3	E	e(e,e)	0	0	0	a:0.0 b:0.0 c:0.0 d:0.0 e:0.0 f:0.0 g:0.0
	4	E	f(f,f)	0	0	0	a:0.0 b:0.0 c:0.0 d:0.0 e:0.0 f:0.0 g:0.0
	5	E	g(g,g)	0	0	0	a:0.0 b:0.0 c:0.0 d:0.0 e:0.0 f:0.0 g:0.0
	6	P	a(a,a)	0	0	0	a:0.0 b:0.0 c:0.0 d:0.0 e:0.0 f:0.0 g:0.0
	7	K	b(b,b)	0	0	0	a:0.0 b:0.0 c:0.0 d:0.0 e:0.0 f:0.0 g:0.0
	8	K	c(c,c)	0	0	0	a:0.0 b:0.0 c:0.0 d:0.0 e:0.0 f:0.0 g:0.0
	9	V	d(d,d)	0	0	0	a:0.0 b:0.0 c:0.0 d:0.0 e:0.0 f:0.0 g:0.0
	10	T	e(e,e)	0	0	0	a:0.0 b:0.0 c:0.0 d:0.0 e:0.0 f:0.0 g:0.0
	11	E	f(f,f)	0	0	0	a:0.0 b:0.0 c:0.0 d:0.0 e:0.0 f:0.0 g:0.0
	12	T	g(g,g)	0	0	0	a:0.0 b:0.0 c:0.0 d:0.0 e:0.0 f:0.0 g:0.0
	13	V	a(a,a)	0	0	0	a:0.0 b:0.0 c:0.0 d:0.0 e:0.0 f:0.0 g:0.0
	14	S	b(b,b)	0	0	0	a:0.0 b:0.0 c:0.0 d:0.0 e:0.0 f:0.0 g:0.0
	15	E	c(c,c)	0	0	0	a:0.0 b:0.0 c:0.0 d:0.0 e:0.0 f:0.0 g:0.0
	16	P	d(d,d)	0	0	0	a:0.0 b:0.0 c:0.0 d:0.0 e:0.0 f:0.0 g:0.0
	17	T	e(e,e)	0	0	0	a:0.0 b:0.0 c:0.0 d:0.0 e:0.0 f:0.0 g:0.0
	18	P	f(f,f)	0	0	0	a:0.0 b:0.0 c:0.0 d:0.0 e:0.0 f:0.0 g:0.0
	19	T	g(g,g)	0	0	0	a:0.0 b:0.0 c:0.0 d:0.0 e:0.0 f:0.0 g:0.0
	20	P	a(c,a)	0	0	0	a:0.0 b:0.0 c:0.0 d:0.0 e:0.0 f:0.0 g:0.0
	21	E	c(c,c)	0	0	0	a:0.0 b:0.0 c:0.0 d:0.0 e:0.0 f:0.0 g:0.0
	22	V	b(b,b)	0	0	0	a:0.0 b:0.0 c:0.0 d:0.0 e:0.0 f:0.0 g:0.0
	23	P	c(c,c)	0	0	0	a:0.0 b:0.0 c:0.0 d:0.0 e:0.0 f:0.0 g:0.0
	24	V	a(f,a)	0	0	0	a:0.0 b:0.0 c:0.0 d:0.0 e:0.0 f:0.0 g:0.0
	25	E	g(g,g)	0	0	0	a:0.0 b:0.0 c:0.0 d:0.0 e:0.0 f:0.0 g:0.0
	26	K	a(a,a)	0	0	0	a:0.0 b:0.0 c:0.0 d:0.0 e:0.0 f:0.0 g:0.0
	27	P	b(b,b)	0	0	0	a:0.0 b:0.0 c:0.0 d:0.0 e:0.0 f:0.0 g:0.0
	28	A	c(c,c)	0	0	0	a:0.0 b:0.0 c:0.0 d:0.0 e:0.0 f:0.0 g:0.0
	29	A	d(d,d)	0	0	0	a:0.0 b:0.0 c:0.0 d:0.0 e:0.0 f:0.0 g:0.0
	30	A	e(e,e)	0	0	0	a:0.0 b:0.0 c:0.0 d:0.0 e:0.0 f:0.0 g:0.0
	31	A	f(f,f)	0	0	0	a:0.0 b:0.0 c:0.0 d:0.0 e:0.0 f:0.0 g:0.0
	32	D	g(g,g)	0	0	0	a:0.0 b:0.0 c:0.0 d:0.0 e:0.0 f:0.0 g:0.0
	33	V	a(a,a)	0	0	0	a:0.0 b:0.0 c:0.0 d:0.0 e:0.0 f:0.0 g:0.0
	34	A	b(b,b)	0	0	0	a:0.0 b:0.0 c:0.0 d:0.0 e:0.0 f:0.0 g:0.0
	35	P	c(c,c)	0	0	0	a:0.0 b:0.0 c:0.0 d:0.0 e:0.0 f:0.0 g:0.0
	36	Q	d(d,d)	0	0	0	a:0.0 b:0.0 c:0.0 d:0.0 e:0.0 f:0.0 g:0.0
	37	E	e(e,e)	0	0	0	a:0.0 b:0.0 c:0.0 d:0.0 e:0.0 f:0.0 g:0.0
	38	K	f(f,f)	0	0	0	a:0.0 b:0.0 c:0.0 d:0.0 e:0.0 f:0.0 g:0.0
	39	P	g(c,g)	0	0	0	a:0.0 b:0.0 c:0.0 d:0.0 e:0.0 f:0.0 g:0.0
	40	V	a(a,a)	0	0	0	a:0.0 b:0.0 c:0.0 d:0.0 e:0.0 f:0.0 g:0.0
	41	A	b(b,b)	0	0	0	a:0.0 b:0.0 c:0.0 d:0.0 e:0.0 f:0.0 g:0.0
	42	P	c(c,c)	0	0	0	a:0.0 b:0.0 c:0.0 d:0.0 e:0.0 f:0.0 g:0.0
	43	P	d(c,d)	0	0	0	a:0.0 b:0.0 c:0.0 d:0.0 e:0.0 f:0.0 g:0.0
	44	P	c(c,c)	0	0	0	a:0.0 b:0.0 c:0.0 d:0.0 e:0.0 f:0.0 g:0.0
	45	V	d(e,d)	0	0	0	a:0.0 b:0.0 c:0.0 d:0.0 e:0.0 f:0.0 g:0.0
	46	L	f(f,e)	0	0	0	a:0.0 b:0.0 c:0.0 d:0.0 e:0.0 f:0.0 g:0.0
	47	P	g(g,f)	0	0	0	a:0.0 b:0.0 c:0.0 d:0.0 e:0.0 f:0.0 g:0.0
	48	S	a(a,g)	0	0	0	a:0.0 b:0.0 c:0.0 d:0.0 e:0.0 f:0.0 g:0.0
	49	P	b(b,a)	0	0	0	a:0.0 b:0.0 c:0.0 d:0.0 e:0.0 f:0.0 g:0.0
	50	A	c(c,b)	0	0	0	a:0.0 b:0.0 c:0.0 d:0.0 e:0.0 f:0.0 g:0.0
	51	P	d(d,c)	0	0	0	a:0.0 b:0.0 c:0.0 d:0.0 e:0.0 f:0.0 g:0.0
	52	A	e(e,d)	0	0	0	a:0.0 b:0.0 c:0.0 d:0.0 e:0.0 f:0.0 g:0.0
	53	E	f(f,e)	0.001	0.001	0	a:0.0 b:0.0 c:0.0 d:0.0 e:0.0 f:0.001 g:0.0
	54	E	g(g,f)	0.001	0.001	0	a:0.0 b:0.0 c:0.0 d:0.0 e:0.0 f:0.0 g:0.001
	55	K	a(a,g)	0.001	0.001	0	a:0.001 b:0.0 c:0.0 d:0.0 e:0.0 f:0.0 g:0.0
	56	Q	b(b,a)	0.001	0.001	0	a:0.0 b:0.001 c:0.0 d:0.0 e:0.0 f:0.0 g:0.0
	57	E	c(c,b)	0.001	0.001	0	a:0.0 b:0.0 c:0.001 d:0.0 e:0.0 f:0.0 g:0.0
	58	D	d(d,c)	0.001	0.001	0	a:0.0 b:0.0 c:0.0 d:0.001 e:0.0 f:0.0 g:0.0
	59	S	e(e,d)	0.001	0.001	0	a:0.0 b:0.0 c:0.0 d:0.0 e:0.001 f:0.0 g:0.0
	60	K	f(f,e)	0.001	0.001	0	a:0.0 b:0.0 c:0.0 d:0.0 e:0.0 f:0.001 g:0.0
	61	A	g(g,f)	0.001	0.001	0	a:0.0 b:0.0 c:0.0 d:0.0 e:0.0 f:0.0 g:0.001
	62	I	a(a,g)	0.001	0.001	0	a:0.001 b:0.0 c:0.0 d:0.0 e:0.0 f:0.0 g:0.0
	63	V	b(b,a)	0.001	0.001	0	a:0.0 b:0.001 c:0.0 d:0.0 e:0.0 f:0.0 g:0.0
	64	P	c(c,c)	0.001	0.001	0	a:0.0 b:0.0 c:0.001 d:0.0 e:0.0 f:0.0 g:0.0
	65	V	d(d,d)	0.001	0.001	0	a:0.0 b:0.0 c:0.0 d:0.001 e:0.0 f:0.0 g:0.0
	66	V	e(e,e)	0.002	0.002	0	a:0.0 b:0.0 c:0.0 d:0.0 e:0.001 f:0.0 g:0.0
	67	P	f(f,a)	0.002	0.002	0	a:0.0 b:0.0 c:0.0 d:0.0 e:0.0 f:0.002 g:0.0
	68	K	a(a,b)	0.089	0.089	0	a:0.083 b:0.0 c:0.0 d:0.0 e:0.0 f:0.0 g:0.006
	69	E	b(b,c)	0.123	0.123	0	a:0.009 b:0.112 c:0.0 d:0.0 e:0.0 f:0.0 g:0.0
	70	V	c(c,c)	0.148	0.148	0	a:0.0 b:0.02 c:0.126 d:0.0 e:0.0 f:0.0 g:0.0
	71	E	d(d,d)	0.221	0.221	0	a:0.0 b:0.0 c:0.054 d:0.165 e:0.0 f:0.0 g:0.0
	72	E	e(e,e)	0.302	0.302	0	a:0.0 b:0.001 c:0.0 d:0.068 e:0.232 f:0.0 g:0.0
	73	E	f(f,f)	0.337	0.337	0	a:0.0 b:0.0 c:0.001 d:0.0 e:0.083 f:0.251 g:0.0
	74	K	g(g,g)	0.348	0.348	0	a:0.0 b:0.0 c:0.0 d:0.002 e:0.0 f:0.087 g:0.258
	75	K	a(a,a)	0.352	0.352	0	a:0.261 b:0.0 c:0.0 d:0.0 e:0.002 f:0.0 g:0.088
	76	E	b(b,b)	0.353	0.353	0	a:0.088 b:0.262 c:0.0 d:0.0 e:0.0 f:0.002 g:0.0
	77	G	c(c,c)	0.354	0.354	0	a:0.0 b:0.089 c:0.262 d:0.0 e:0.0 f:0.0 g:0.002
	78	S	d(d,d)	0.357	0.357	0	a:0.002 b:0.0 c:0.091 d:0.262 e:0.0 f:0.0 g:0.0
	79	V	e(e,e)	0.359	0.359	0	a:0.0 b:0.003 c:0.0 d:0.092 e:0.262 f:0.0 g:0.0
	80	N	f(f,f)	0.362	0.362	0	a:0.0 b:0.0 c:0.004 d:0.0 e:0.094 f:0.264 g:0.0
	81	R	g(g,g)	0.364	0.364	0	a:0.0 b:0.0 c:0.0 d:0.004 e:0.0 f:0.094 g:0.264
	82	D	a(a,a)	0.37	0.37	0	a:0.265 b:0.0 c:0.0 d:0.0 e:0.009 f:0.0 g:0.095
	83	A	b(b,b)	0.389	0.389	0	a:0.095 b:0.273 c:0.0 d:0.0 e:0.0 f:0.019 g:0.0
	84	V	c(c,g)	0.403	0.403	0	a:0.0 b:0.096 c:0.279 d:0.0 e:0.0 f:0.0 g:0.027
	85	L	d(d,a)	0.449	0.449	0	a:0.056 b:0.0 c:0.097 d:0.295 e:0.0 f:0.0 g:0.0
	86	A	e(e,b)	0.471	0.471	0	a:0.0 b:0.07 c:0.0 d:0.103 e:0.297 f:0.0 g:0.0
	87	R	f(f,c)	0.487	0.487	0	a:0.0 b:0.0 c:0.079 d:0.0 e:0.105 f:0.301 g:0.0
	88	V	g(g,d)	0.493	0.493	0	a:0.0 b:0.0 c:0.0 d:0.083 e:0.0 f:0.106 g:0.303
	89	E	a(a,e)	0.504	0.504	0	a:0.307 b:0.0 c:0.0 d:0.0 e:0.087 f:0.0 g:0.109
	90	T	b(b,f)	0.514	0.514	0	a:0.109 b:0.315 c:0.0 d:0.0 e:0.0 f:0.088 g:0.0
	91	E	c(c,g)	0.525	0.525	0	a:0.0 b:0.111 c:0.323 d:0.0 e:0.0 f:0.0 g:0.089
	92	K	d(d,a)	0.529	0.529	0	a:0.089 b:0.001 c:0.111 d:0.326 e:0.0 f:0.0 g:0.0
	93	R	e(e,b)	0.537	0.537	0	a:0.0 b:0.089 c:0.001 d:0.111 e:0.334 f:0.0 g:0.0
	94	M	f(f,f)	0.542	0.542	0	a:0.0 b:0.0 c:0.089 d:0.001 e:0.114 f:0.337 g:0.0
	95	S	g(g,g)	0.547	0.547	0	a:0.0 b:0.0 c:0.0 d:0.089 e:0.001 f:0.116 g:0.34
	96	L	a(a,a)	0.552	0.552	0	a:0.343 b:0.0 c:0.0 d:0.0 e:0.09 f:0.001 g:0.117
	97	I	b(b,b)	0.555	0.555	0	a:0.119 b:0.344 c:0.0 d:0.0 e:0.0 f:0.09 g:0.001
	98	K	c(c,c)	0.563	0.563	0	a:0.001 b:0.12 c:0.351 d:0.0 e:0.0 f:0.0 g:0.09
	99	A	d(d,d)	0.57	0.57	0	a:0.09 b:0.001 c:0.121 d:0.357 e:0.0 f:0.0 g:0.0
	100	W	e(e,e)	0.573	0.573	0	a:0.0 b:0.09 c:0.001 d:0.121 e:0.359 f:0.0 g:0.0
	101	E	f(f,f)	0.629	0.629	0	a:0.0 b:0.0 c:0.113 d:0.001 e:0.122 f:0.393 g:0.0
	102	E	g(g,g)	0.66	0.66	0	a:0.0 b:0.0 c:0.0 d:0.123 e:0.001 f:0.122 g:0.412
	103	A	a(a,e)	0.678	0.678	0	a:0.418 b:0.0 c:0.0 d:0.0 e:0.136 f:0.001 g:0.122
	104	E	b(b,f)	0.707	0.707	0	a:0.122 b:0.425 c:0.0 d:0.0 e:0.0 f:0.158 g:0.001
	105	K	c(c,g)	0.722	0.722	0	a:0.001 b:0.122 c:0.428 d:0.0 e:0.0 f:0.0 g:0.17
	106	C	d(d,a)	0.731	0.73	0	a:0.177 b:0.001 c:0.122 d:0.43 e:0.0 f:0.0 g:0.0
	107	K	e(e,b)	0.735	0.735	0	a:0.0 b:0.179 c:0.001 d:0.122 e:0.431 f:0.0 g:0.0
	108	V	f(f,c)	0.737	0.737	0	a:0.0 b:0.0 c:0.181 d:0.001 e:0.122 f:0.432 g:0.0
	109	E	g(g,d)	0.742	0.742	0	a:0.0 b:0.0 c:0.0 d:0.184 e:0.001 f:0.122 g:0.433
	110	N	a(a,e)	0.746	0.746	0	a:0.434 b:0.0 c:0.0 d:0.0 e:0.187 f:0.001 g:0.122
	111	K	b(b,f)	0.748	0.748	0	a:0.122 b:0.434 c:0.0 d:0.0 e:0.0 f:0.189 g:0.001
	112	A	c(c,g)	0.749	0.749	0	a:0.001 b:0.122 c:0.434 d:0.0 e:0.0 f:0.0 g:0.19
	113	E	d(d,a)	0.75	0.75	0	a:0.191 b:0.001 c:0.122 d:0.434 e:0.0 f:0.0 g:0.0
	114	K	e(e,b)	0.752	0.752	0	a:0.0 b:0.193 c:0.001 d:0.122 e:0.434 f:0.0 g:0.0
	115	K	f(f,c)	0.753	0.753	0	a:0.0 b:0.0 c:0.194 d:0.001 e:0.122 f:0.434 g:0.0
	116	L	g(g,d)	0.753	0.753	0	a:0.0 b:0.0 c:0.0 d:0.195 e:0.001 f:0.122 g:0.434
	117	S	a(a,e)	0.753	0.753	0	a:0.434 b:0.0 c:0.0 d:0.0 e:0.195 f:0.001 g:0.122
	118	S	b(b,f)	0.753	0.753	0	a:0.122 b:0.434 c:0.0 d:0.0 e:0.0 f:0.195 g:0.001
	119	I	c(c,g)	0.753	0.753	0	a:0.001 b:0.122 c:0.434 d:0.0 e:0.0 f:0.0 g:0.195
	120	G	d(d,a)	0.754	0.754	0	a:0.195 b:0.001 c:0.122 d:0.434 e:0.0 f:0.0 g:0.0
	121	S	e(e,b)	0.755	0.755	0	a:0.0 b:0.195 c:0.001 d:0.122 e:0.435 f:0.0 g:0.0
	122	W	f(f,c)	0.757	0.757	0	a:0.0 b:0.0 c:0.196 d:0.001 e:0.123 f:0.436 g:0.0
	123	E	g(g,d)	0.789	0.789	0	a:0.0 b:0.0 c:0.0 d:0.197 e:0.001 f:0.127 g:0.463
	124	N	a(a,e)	0.802	0.801	0	a:0.472 b:0.0 c:0.0 d:0.0 e:0.199 f:0.001 g:0.129
	125	N	b(b,f)	0.808	0.808	0	a:0.131 b:0.475 c:0.0 d:0.0 e:0.0 f:0.2 g:0.001
	126	K	c(c,g)	0.811	0.811	0	a:0.001 b:0.131 c:0.476 d:0.0 e:0.0 f:0.0 g:0.201
	127	K	d(d,a)	0.813	0.812	0	a:0.201 b:0.001 c:0.132 d:0.477 e:0.0 f:0.0 g:0.0
	128	A	e(e,b)	0.815	0.815	0	a:0.0 b:0.202 c:0.001 d:0.132 e:0.479 f:0.0 g:0.0
	129	A	f(f,c)	0.821	0.821	0	a:0.0 b:0.0 c:0.202 d:0.001 e:0.132 f:0.485 g:0.0
	130	V	g(g,d)	0.825	0.825	0	a:0.0 b:0.0 c:0.0 d:0.202 e:0.001 f:0.132 g:0.489
	131	E	a(a,e)	0.837	0.837	0	a:0.5 b:0.0 c:0.0 d:0.0 e:0.202 f:0.001 g:0.133
	132	A	b(b,b)	0.878	0.878	0	a:0.133 b:0.54 c:0.0 d:0.0 e:0.0 f:0.202 g:0.001
	133	E	c(c,c)	0.901	0.901	0	a:0.001 b:0.134 c:0.564 d:0.0 e:0.0 f:0.0 g:0.202
	134	L	d(d,d)	0.909	0.909	0	a:0.202 b:0.001 c:0.134 d:0.571 e:0.0 f:0.0 g:0.0
	135	K	e(e,e)	0.911	0.911	0	a:0.0 b:0.202 c:0.001 d:0.134 e:0.573 f:0.0 g:0.0
	136	K	f(f,f)	0.914	0.914	0	a:0.0 b:0.0 c:0.202 d:0.001 e:0.136 f:0.574 g:0.0
	137	M	g(g,g)	0.915	0.915	0	a:0.0 b:0.0 c:0.0 d:0.202 e:0.001 f:0.137 g:0.574
	138	E	a(a,a)	0.917	0.917	0	a:0.575 b:0.0 c:0.0 d:0.0 e:0.202 f:0.001 g:0.138
	139	E	b(b,b)	0.92	0.92	0	a:0.138 b:0.578 c:0.0 d:0.0 e:0.0 f:0.202 g:0.001
	140	Q	c(c,c)	0.922	0.922	0	a:0.001 b:0.139 c:0.579 d:0.0 e:0.0 f:0.0 g:0.202
	141	L	d(d,d)	0.923	0.923	0	a:0.202 b:0.001 c:0.14 d:0.579 e:0.0 f:0.0 g:0.0
	142	E	e(e,e)	0.924	0.924	0	a:0.0 b:0.202 c:0.001 d:0.141 e:0.58 f:0.0 g:0.0
	143	K	f(f,f)	0.926	0.926	0	a:0.0 b:0.0 c:0.202 d:0.001 e:0.142 f:0.58 g:0.0
	144	K	g(g,g)	0.927	0.927	0	a:0.0 b:0.0 c:0.0 d:0.202 e:0.001 f:0.143 g:0.58
	145	K	a(a,a)	0.927	0.927	0	a:0.58 b:0.0 c:0.0 d:0.0 e:0.202 f:0.001 g:0.144
	146	A	b(b,b)	0.928	0.927	0	a:0.144 b:0.58 c:0.0 d:0.0 e:0.0 f:0.202 g:0.001
	147	E	c(c,c)	0.928	0.928	0	a:0.001 b:0.144 c:0.58 d:0.0 e:0.0 f:0.0 g:0.202
	148	Y	d(d,d)	0.928	0.928	0	a:0.202 b:0.001 c:0.144 d:0.58 e:0.0 f:0.0 g:0.0
	149	V	e(e,e)	0.928	0.928	0	a:0.0 b:0.201 c:0.001 d:0.145 e:0.58 f:0.0 g:0.0
	150	E	f(f,f)	0.928	0.928	0	a:0.0 b:0.0 c:0.201 d:0.001 e:0.145 f:0.58 g:0.0
	151	Q	g(g,g)	0.928	0.928	0	a:0.0 b:0.0 c:0.0 d:0.201 e:0.001 f:0.145 g:0.58
	152	M	a(a,a)	0.928	0.928	0	a:0.58 b:0.0 c:0.0 d:0.0 e:0.201 f:0.001 g:0.145
	153	K	b(b,b)	0.928	0.928	0	a:0.145 b:0.58 c:0.0 d:0.0 e:0.0 f:0.201 g:0.001
	154	N	c(c,c)	0.927	0.927	0	a:0.001 b:0.145 c:0.579 d:0.0 e:0.0 f:0.0 g:0.201
	155	K	d(d,d)	0.927	0.927	0	a:0.2 b:0.001 c:0.145 d:0.579 e:0.0 f:0.0 g:0.0
	156	I	e(e,e)	0.926	0.926	0	a:0.0 b:0.199 c:0.001 d:0.145 e:0.579 f:0.0 g:0.0
	157	A	f(f,f)	0.926	0.926	0	a:0.0 b:0.0 c:0.199 d:0.001 e:0.145 f:0.579 g:0.0
	158	Q	g(g,g)	0.926	0.925	0	a:0.0 b:0.0 c:0.0 d:0.199 e:0.001 f:0.145 g:0.579
	159	I	a(a,a)	0.925	0.925	0	a:0.579 b:0.0 c:0.0 d:0.0 e:0.199 f:0.001 g:0.145
	160	H	b(b,b)	0.925	0.925	0	a:0.145 b:0.579 c:0.0 d:0.0 e:0.0 f:0.198 g:0.001
	161	K	c(c,c)	0.925	0.925	0	a:0.001 b:0.145 c:0.579 d:0.0 e:0.0 f:0.0 g:0.198
	162	E	d(d,d)	0.925	0.925	0	a:0.198 b:0.001 c:0.145 d:0.579 e:0.0 f:0.0 g:0.0
	163	A	e(e,e)	0.924	0.924	0	a:0.0 b:0.198 c:0.001 d:0.145 e:0.579 f:0.0 g:0.0
	164	E	f(f,f)	0.924	0.924	0	a:0.0 b:0.0 c:0.198 d:0.001 e:0.145 f:0.579 g:0.0
	165	E	g(g,g)	0.923	0.923	0	a:0.0 b:0.0 c:0.0 d:0.197 e:0.001 f:0.145 g:0.579
	166	K	a(a,a)	0.922	0.922	0	a:0.578 b:0.0 c:0.0 d:0.0 e:0.196 f:0.001 g:0.145
	167	R	b(b,b)	0.919	0.919	0	a:0.145 b:0.577 c:0.0 d:0.0 e:0.0 f:0.195 g:0.0
	168	A	c(c,c)	0.914	0.914	0	a:0.0 b:0.145 c:0.575 d:0.0 e:0.0 f:0.0 g:0.192
	169	M	d(d,d)	0.909	0.909	0	a:0.189 b:0.0 c:0.145 d:0.573 e:0.0 f:0.0 g:0.0
	170	I	e(e,e)	0.897	0.897	0	a:0.0 b:0.185 c:0.0 d:0.145 e:0.566 f:0.0 g:0.0
	171	E	f(f,f)	0.893	0.893	0	a:0.0 b:0.0 c:0.183 d:0.0 e:0.145 f:0.563 g:0.0
	172	A	g(g,g)	0.885	0.884	0	a:0.0 b:0.0 c:0.0 d:0.181 e:0.0 f:0.145 g:0.557
	173	K	a(a,a)	0.876	0.876	0	a:0.553 b:0.0 c:0.0 d:0.0 e:0.177 f:0.0 g:0.145
	174	R	b(b,b)	0.852	0.852	0	a:0.145 b:0.539 c:0.0 d:0.0 e:0.0 f:0.167 g:0.0
	175	G	c(c,c)	0.818	0.818	0	a:0.0 b:0.143 c:0.524 d:0.0 e:0.0 f:0.0 g:0.15
	176	E	d(d,d)	0.807	0.807	0	a:0.148 b:0.0 c:0.143 d:0.515 e:0.0 f:0.0 g:0.0
	177	E	e(e,e)	0.794	0.794	0	a:0.0 b:0.147 c:0.0 d:0.141 e:0.505 f:0.0 g:0.0
	178	I	f(f,f)	0.76	0.76	0	a:0.0 b:0.0 c:0.144 d:0.0 e:0.139 f:0.477 g:0.0
	179	L	g(g,g)	0.747	0.747	0	a:0.0 b:0.0 c:0.0 d:0.143 e:0.0 f:0.138 g:0.465
	180	K	a(a,a)	0.735	0.735	0	a:0.459 b:0.0 c:0.0 d:0.0 e:0.137 f:0.0 g:0.138
	181	A	b(b,b)	0.712	0.712	0	a:0.137 b:0.444 c:0.0 d:0.0 e:0.0 f:0.13 g:0.0
	182	E	c(c,c)	0.678	0.678	0	a:0.0 b:0.137 c:0.423 d:0.0 e:0.0 f:0.0 g:0.117
	183	E	d(d,d)	0.547	0.547	0	a:0.056 b:0.0 c:0.136 d:0.354 e:0.0 f:0.0 g:0.0
	184	L	e(e,d)	0.467	0.467	0	a:0.0 b:0.041 c:0.0 d:0.133 e:0.292 f:0.0 g:0.0
	185	A	f(f,e)	0.417	0.417	0	a:0.0 b:0.0 c:0.036 d:0.0 e:0.117 f:0.263 g:0.0
	186	A	g(g,f)	0.369	0.369	0	a:0.0 b:0.0 c:0.0 d:0.033 e:0.0 f:0.111 g:0.224
	187	K	a(a,g)	0.329	0.329	0	a:0.198 b:0.0 c:0.0 d:0.0 e:0.027 f:0.0 g:0.103
	188	Y	b(b,a)	0.228	0.228	0	a:0.089 b:0.124 c:0.0 d:0.0 e:0.0 f:0.015 g:0.0
	189	R	c(c,b)	0.201	0.201	0	a:0.0 b:0.073 c:0.115 d:0.0 e:0.0 f:0.0 g:0.012
	190	A	d(d,c)	0.159	0.159	0	a:0.008 b:0.0 c:0.047 d:0.103 e:0.0 f:0.0 g:0.0
	191	T	e(e,d)	0.112	0.112	0	a:0.0 b:0.005 c:0.0 d:0.027 e:0.08 f:0.0 g:0.0
	192	G	f(f,e)	0.051	0.051	0	a:0.0 b:0.0 c:0.002 d:0.0 e:0.01 f:0.038 g:0.0
	193	T	g(g,f)	0.03	0.03	0	a:0.0 b:0.0 c:0.0 d:0.001 e:0.0 f:0.006 g:0.022
	194	A	a(a,g)	0.013	0.013	0	a:0.009 b:0.0 c:0.0 d:0.0 e:0.0 f:0.0 g:0.003
	195	P	a(a,a)	0.001	0.001	0	a:0.0 b:0.0 c:0.0 d:0.0 e:0.0 f:0.0 g:0.0
	196	K	b(b,b)	0.001	0.001	0	a:0.0 b:0.0 c:0.0 d:0.0 e:0.0 f:0.0 g:0.0
	197	K	c(c,c)	0	0	0	a:0.0 b:0.0 c:0.0 d:0.0 e:0.0 f:0.0 g:0.0
	198	L	d(d,d)	0	0	0	a:0.0 b:0.0 c:0.0 d:0.0 e:0.0 f:0.0 g:0.0
	199	F	e(e,e)	0	0	0	a:0.0 b:0.0 c:0.0 d:0.0 e:0.0 f:0.0 g:0.0
	200	G	f(f,f)	0	0	0	a:0.0 b:0.0 c:0.0 d:0.0 e:0.0 f:0.0 g:0.0
	201	C	g(g,g)	0	0	0	a:0.0 b:0.0 c:0.0 d:0.0 e:0.0 f:0.0 g:0.0
	202	M	a(a,a)	0	0	0	a:0.0 b:0.0 c:0.0 d:0.0 e:0.0 f:0.0 g:0.0

## Sheet: Coil_prediction_AtREM1.5
# Sequence name: AtREM1.5 (AT1G63295.1)
#
%	Position	Residue	Register (Dimer,Trimer)	Probability	Dimer Prob	Trimer Prob	Probability by Heptad (a,b,c,d,e,f,g)
	1	M	b(b,b)	0	0	0	a:0.0 b:0.0 c:0.0 d:0.0 e:0.0 f:0.0 g:0.0
	2	H	c(c,c)	0	0	0	a:0.0 b:0.0 c:0.0 d:0.0 e:0.0 f:0.0 g:0.0
	3	M	d(d,d)	0	0	0	a:0.0 b:0.0 c:0.0 d:0.0 e:0.0 f:0.0 g:0.0
	4	G	e(e,e)	0	0	0	a:0.0 b:0.0 c:0.0 d:0.0 e:0.0 f:0.0 g:0.0
	5	Q	f(f,f)	0	0	0	a:0.0 b:0.0 c:0.0 d:0.0 e:0.0 f:0.0 g:0.0
	6	N	g(g,g)	0	0	0	a:0.0 b:0.0 c:0.0 d:0.0 e:0.0 f:0.0 g:0.0
	7	K	a(a,a)	0	0	0	a:0.0 b:0.0 c:0.0 d:0.0 e:0.0 f:0.0 g:0.0
	8	P	b(b,b)	0	0	0	a:0.0 b:0.0 c:0.0 d:0.0 e:0.0 f:0.0 g:0.0
	9	V	c(c,c)	0	0	0	a:0.0 b:0.0 c:0.0 d:0.0 e:0.0 f:0.0 g:0.0
	10	Q	d(d,d)	0	0	0	a:0.0 b:0.0 c:0.0 d:0.0 e:0.0 f:0.0 g:0.0
	11	K	e(e,e)	0	0	0	a:0.0 b:0.0 c:0.0 d:0.0 e:0.0 f:0.0 g:0.0
	12	K	f(f,f)	0	0	0	a:0.0 b:0.0 c:0.0 d:0.0 e:0.0 f:0.0 g:0.0
	13	S	g(g,g)	0	0	0	a:0.0 b:0.0 c:0.0 d:0.0 e:0.0 f:0.0 g:0.0
	14	P	a(a,a)	0	0	0	a:0.0 b:0.0 c:0.0 d:0.0 e:0.0 f:0.0 g:0.0
	15	L	b(b,b)	0.005	0.005	0	a:0.0 b:0.005 c:0.0 d:0.0 e:0.0 f:0.0 g:0.0
	16	Y	c(c,c)	0.017	0.017	0	a:0.0 b:0.0 c:0.017 d:0.0 e:0.0 f:0.0 g:0.0
	17	E	d(d,d)	0.047	0.047	0	a:0.0 b:0.0 c:0.0 d:0.047 e:0.0 f:0.0 g:0.0
	18	E	e(e,e)	0.075	0.075	0	a:0.0 b:0.001 c:0.0 d:0.0 e:0.073 f:0.0 g:0.0
	19	S	f(f,f)	0.08	0.079	0	a:0.0 b:0.0 c:0.002 d:0.0 e:0.0 f:0.077 g:0.0
	20	T	g(g,g)	0.082	0.082	0	a:0.0 b:0.0 c:0.0 d:0.002 e:0.0 f:0.0 g:0.08
	21	I	a(a,a)	0.085	0.085	0	a:0.083 b:0.0 c:0.0 d:0.0 e:0.002 f:0.0 g:0.0
	22	I	b(b,b)	0.088	0.088	0	a:0.0 b:0.085 c:0.0 d:0.0 e:0.0 f:0.002 g:0.0
	23	F	c(c,c)	0.097	0.097	0	a:0.0 b:0.0 c:0.093 d:0.0 e:0.0 f:0.0 g:0.003
	24	A	d(d,d)	0.148	0.148	0	a:0.032 b:0.0 c:0.0 d:0.115 e:0.0 f:0.0 g:0.0
	25	S	e(e,e)	0.194	0.194	0	a:0.0 b:0.069 c:0.0 d:0.0 e:0.124 f:0.0 g:0.0
	26	S	f(f,f)	0.237	0.236	0	a:0.0 b:0.0 c:0.102 d:0.0 e:0.0 f:0.134 g:0.0
	27	Q	g(g,g)	0.259	0.259	0	a:0.0 b:0.0 c:0.0 d:0.118 e:0.0 f:0.0 g:0.14
	28	N	a(a,a)	0.283	0.283	0	a:0.141 b:0.0 c:0.0 d:0.0 e:0.141 f:0.0 g:0.0
	29	E	f(f,b)	0.298	0.297	0	a:0.0 b:0.142 c:0.0 d:0.0 e:0.0 f:0.155 g:0.0
	30	K	g(g,c)	0.308	0.307	0	a:0.0 b:0.0 c:0.142 d:0.0 e:0.0 f:0.0 g:0.165
	31	L	a(a,d)	0.314	0.314	0	a:0.171 b:0.0 c:0.0 d:0.142 e:0.0 f:0.0 g:0.0
	32	V	b(b,e)	0.318	0.317	0	a:0.0 b:0.175 c:0.0 d:0.0 e:0.142 f:0.0 g:0.0
	33	E	c(c,f)	0.328	0.327	0	a:0.0 b:0.0 c:0.185 d:0.0 e:0.0 f:0.142 g:0.0
	34	I	d(d,g)	0.332	0.331	0	a:0.0 b:0.0 c:0.0 d:0.188 e:0.0 f:0.0 g:0.142
	35	E	e(e,a)	0.337	0.336	0	a:0.143 b:0.0 c:0.0 d:0.0 e:0.193 f:0.0 g:0.0
	36	K	f(f,b)	0.34	0.339	0	a:0.0 b:0.143 c:0.0 d:0.0 e:0.0 f:0.196 g:0.0
	37	E	g(g,c)	0.341	0.34	0	a:0.0 b:0.0 c:0.143 d:0.0 e:0.0 f:0.0 g:0.197
	38	K	a(a,d)	0.341	0.341	0	a:0.197 b:0.0 c:0.0 d:0.144 e:0.0 f:0.0 g:0.0
	39	R	b(b,e)	0.342	0.341	0	a:0.0 b:0.197 c:0.0 d:0.0 e:0.144 f:0.0 g:0.0
	40	L	c(c,f)	0.342	0.342	0	a:0.0 b:0.0 c:0.197 d:0.0 e:0.0 f:0.144 g:0.0
	41	A	d(d,g)	0.343	0.342	0	a:0.0 b:0.0 c:0.0 d:0.198 e:0.0 f:0.0 g:0.144
	42	L	e(e,a)	0.343	0.343	0	a:0.145 b:0.0 c:0.0 d:0.0 e:0.198 f:0.0 g:0.0
	43	I	f(f,b)	0.344	0.343	0	a:0.0 b:0.145 c:0.0 d:0.0 e:0.0 f:0.198 g:0.0
	44	D	g(g,c)	0.346	0.345	0	a:0.0 b:0.0 c:0.146 d:0.0 e:0.0 f:0.0 g:0.199
	45	A	a(a,d)	0.347	0.346	0	a:0.199 b:0.0 c:0.0 d:0.147 e:0.0 f:0.0 g:0.0
	46	W	b(b,e)	0.348	0.347	0	a:0.0 b:0.2 c:0.0 d:0.0 e:0.147 f:0.0 g:0.0
	47	E	c(c,f)	0.437	0.436	0	a:0.0 b:0.0 c:0.285 d:0.0 e:0.0 f:0.151 g:0.0
	48	E	d(d,g)	0.473	0.472	0	a:0.0 b:0.0 c:0.0 d:0.319 e:0.0 f:0.0 g:0.154
	49	N	e(e,a)	0.515	0.515	0	a:0.154 b:0.0 c:0.0 d:0.0 e:0.36 f:0.0 g:0.0
	50	E	f(f,b)	0.541	0.541	0	a:0.0 b:0.154 c:0.0 d:0.0 e:0.0 f:0.386 g:0.0
	51	K	g(g,c)	0.555	0.555	0	a:0.0 b:0.0 c:0.154 d:0.0 e:0.0 f:0.0 g:0.4
	52	A	a(a,d)	0.561	0.561	0	a:0.406 b:0.0 c:0.0 d:0.155 e:0.0 f:0.0 g:0.0
	53	K	b(b,e)	0.571	0.571	0	a:0.0 b:0.416 c:0.0 d:0.0 e:0.155 f:0.0 g:0.0
	54	A	c(c,f)	0.576	0.576	0	a:0.0 b:0.0 c:0.421 d:0.0 e:0.0 f:0.155 g:0.0
	55	Q	d(d,g)	0.581	0.581	0	a:0.0 b:0.0 c:0.0 d:0.426 e:0.0 f:0.0 g:0.155
	56	T	e(e,a)	0.587	0.587	0	a:0.155 b:0.0 c:0.0 d:0.0 e:0.432 f:0.0 g:0.0
	57	K	f(f,b)	0.591	0.59	0	a:0.0 b:0.155 c:0.0 d:0.0 e:0.0 f:0.435 g:0.0
	58	A	g(g,c)	0.593	0.592	0	a:0.0 b:0.0 c:0.155 d:0.0 e:0.0 f:0.0 g:0.437
	59	Y	a(a,d)	0.594	0.594	0	a:0.439 b:0.0 c:0.0 d:0.155 e:0.0 f:0.0 g:0.0
	60	K	b(b,e)	0.595	0.595	0	a:0.0 b:0.44 c:0.0 d:0.0 e:0.155 f:0.0 g:0.0
	61	E	c(c,f)	0.596	0.595	0	a:0.0 b:0.0 c:0.44 d:0.0 e:0.0 f:0.155 g:0.0
	62	L	d(d,g)	0.596	0.595	0	a:0.0 b:0.0 c:0.0 d:0.44 e:0.0 f:0.0 g:0.155
	63	C	e(e,a)	0.596	0.595	0	a:0.155 b:0.0 c:0.0 d:0.0 e:0.44 f:0.0 g:0.0
	64	S	f(f,b)	0.596	0.595	0	a:0.0 b:0.155 c:0.0 d:0.0 e:0.0 f:0.44 g:0.0
	65	I	g(g,c)	0.596	0.595	0	a:0.0 b:0.0 c:0.155 d:0.0 e:0.0 f:0.0 g:0.44
	66	E	a(a,d)	0.596	0.595	0	a:0.441 b:0.0 c:0.0 d:0.155 e:0.0 f:0.0 g:0.0
	67	S	b(b,e)	0.596	0.595	0	a:0.0 b:0.441 c:0.0 d:0.0 e:0.155 f:0.0 g:0.0
	68	W	c(c,f)	0.596	0.595	0	a:0.0 b:0.0 c:0.441 d:0.0 e:0.0 f:0.155 g:0.0
	69	E	d(d,g)	0.596	0.596	0	a:0.0 b:0.0 c:0.0 d:0.441 e:0.0 f:0.0 g:0.155
	70	N	e(e,a)	0.596	0.596	0	a:0.155 b:0.0 c:0.0 d:0.0 e:0.441 f:0.0 g:0.0
	71	N	f(f,b)	0.596	0.596	0	a:0.0 b:0.155 c:0.0 d:0.0 e:0.0 f:0.441 g:0.0
	72	M	g(g,c)	0.596	0.596	0	a:0.0 b:0.0 c:0.155 d:0.0 e:0.0 f:0.0 g:0.441
	73	K	a(a,d)	0.596	0.596	0	a:0.441 b:0.0 c:0.0 d:0.155 e:0.0 f:0.0 g:0.0
	74	T	b(b,e)	0.596	0.596	0	a:0.0 b:0.441 c:0.0 d:0.0 e:0.155 f:0.0 g:0.0
	75	A	c(c,f)	0.597	0.596	0	a:0.0 b:0.0 c:0.441 d:0.0 e:0.0 f:0.155 g:0.0
	76	L	d(d,g)	0.597	0.596	0	a:0.0 b:0.0 c:0.0 d:0.441 e:0.0 f:0.0 g:0.155
	77	E	e(e,a)	0.597	0.596	0	a:0.154 b:0.0 c:0.0 d:0.0 e:0.441 f:0.0 g:0.0
	78	L	f(f,b)	0.596	0.596	0	a:0.0 b:0.155 c:0.0 d:0.0 e:0.0 f:0.441 g:0.0
	79	D	g(g,c)	0.596	0.596	0	a:0.0 b:0.0 c:0.155 d:0.0 e:0.0 f:0.0 g:0.441
	80	L	a(a,d)	0.596	0.596	0	a:0.441 b:0.0 c:0.0 d:0.155 e:0.0 f:0.0 g:0.0
	81	K	b(b,e)	0.596	0.596	0	a:0.0 b:0.441 c:0.0 d:0.0 e:0.154 f:0.0 g:0.0
	82	K	c(c,f)	0.596	0.596	0	a:0.0 b:0.0 c:0.441 d:0.0 e:0.0 f:0.154 g:0.0
	83	M	d(d,g)	0.596	0.596	0	a:0.0 b:0.0 c:0.0 d:0.441 e:0.0 f:0.0 g:0.154
	84	E	e(e,a)	0.596	0.596	0	a:0.154 b:0.0 c:0.0 d:0.0 e:0.441 f:0.0 g:0.0
	85	E	f(f,b)	0.596	0.596	0	a:0.0 b:0.154 c:0.0 d:0.0 e:0.0 f:0.441 g:0.0
	86	N	g(g,c)	0.596	0.596	0	a:0.0 b:0.0 c:0.154 d:0.0 e:0.0 f:0.0 g:0.441
	87	L	a(a,d)	0.596	0.596	0	a:0.441 b:0.0 c:0.0 d:0.154 e:0.0 f:0.0 g:0.0
	88	Q	b(b,e)	0.596	0.595	0	a:0.0 b:0.441 c:0.0 d:0.0 e:0.154 f:0.0 g:0.0
	89	V	c(c,f)	0.595	0.594	0	a:0.0 b:0.0 c:0.441 d:0.0 e:0.0 f:0.154 g:0.0
	90	E	d(d,g)	0.595	0.594	0	a:0.0 b:0.0 c:0.0 d:0.44 e:0.0 f:0.0 g:0.153
	91	K	e(e,a)	0.593	0.593	0	a:0.152 b:0.0 c:0.0 d:0.0 e:0.44 f:0.0 g:0.0
	92	T	f(f,b)	0.59	0.589	0	a:0.0 b:0.149 c:0.0 d:0.0 e:0.0 f:0.44 g:0.0
	93	E	g(g,c)	0.586	0.585	0	a:0.0 b:0.0 c:0.146 d:0.0 e:0.0 f:0.0 g:0.44
	94	F	a(a,d)	0.572	0.572	0	a:0.439 b:0.0 c:0.0 d:0.133 e:0.0 f:0.0 g:0.0
	95	S	b(b,e)	0.562	0.561	0	a:0.0 b:0.438 c:0.0 d:0.0 e:0.123 f:0.0 g:0.0
	96	K	c(c,f)	0.55	0.549	0	a:0.0 b:0.0 c:0.438 d:0.0 e:0.0 f:0.112 g:0.0
	97	K	d(d,g)	0.53	0.53	0	a:0.0 b:0.0 c:0.0 d:0.437 e:0.0 f:0.0 g:0.093
	98	F	e(e,a)	0.506	0.506	0	a:0.069 b:0.0 c:0.0 d:0.0 e:0.437 f:0.0 g:0.0
	99	K	f(f,b)	0.501	0.501	0	a:0.0 b:0.064 c:0.0 d:0.0 e:0.0 f:0.436 g:0.0
	100	K	g(g,c)	0.494	0.494	0	a:0.0 b:0.0 c:0.057 d:0.0 e:0.0 f:0.0 g:0.436
	101	K	a(a,d)	0.487	0.487	0	a:0.436 b:0.0 c:0.0 d:0.05 e:0.0 f:0.0 g:0.0
	102	I	b(b,e)	0.486	0.485	0	a:0.0 b:0.436 c:0.0 d:0.0 e:0.049 f:0.0 g:0.0
	103	P	c(c,f)	0.485	0.485	0	a:0.0 b:0.0 c:0.436 d:0.0 e:0.0 f:0.048 g:0.0
	104	E	d(d,g)	0.485	0.485	0	a:0.0 b:0.0 c:0.0 d:0.436 e:0.0 f:0.0 g:0.048
	105	I	e(e,a)	0.485	0.485	0	a:0.048 b:0.0 c:0.0 d:0.0 e:0.436 f:0.0 g:0.0
	106	E	f(f,b)	0.485	0.485	0	a:0.0 b:0.048 c:0.0 d:0.0 e:0.0 f:0.436 g:0.0
	107	K	g(g,c)	0.485	0.485	0	a:0.0 b:0.0 c:0.048 d:0.0 e:0.0 f:0.0 g:0.436
	108	I	a(a,d)	0.485	0.485	0	a:0.436 b:0.0 c:0.0 d:0.048 e:0.0 f:0.0 g:0.0
	109	A	b(b,e)	0.485	0.485	0	a:0.0 b:0.436 c:0.0 d:0.0 e:0.048 f:0.0 g:0.0
	110	E	c(c,f)	0.485	0.485	0	a:0.0 b:0.0 c:0.436 d:0.0 e:0.0 f:0.048 g:0.0
	111	A	d(d,g)	0.485	0.485	0	a:0.0 b:0.0 c:0.0 d:0.436 e:0.0 f:0.0 g:0.048
	112	K	e(e,a)	0.485	0.485	0	a:0.048 b:0.0 c:0.0 d:0.0 e:0.436 f:0.0 g:0.0
	113	R	f(f,b)	0.485	0.485	0	a:0.0 b:0.048 c:0.0 d:0.0 e:0.0 f:0.436 g:0.0
	114	E	g(g,g)	0.484	0.484	0	a:0.0 b:0.0 c:0.047 d:0.0 e:0.0 f:0.0 g:0.436
	115	K	a(a,a)	0.483	0.483	0	a:0.435 b:0.0 c:0.0 d:0.046 e:0.0 f:0.0 g:0.0
	116	I	b(b,b)	0.48	0.48	0	a:0.0 b:0.433 c:0.0 d:0.0 e:0.046 f:0.0 g:0.0
	117	E	c(c,c)	0.48	0.48	0	a:0.0 b:0.0 c:0.433 d:0.0 e:0.0 f:0.046 g:0.0
	118	K	d(d,d)	0.479	0.478	0	a:0.0 b:0.0 c:0.0 d:0.432 e:0.0 f:0.0 g:0.046
	119	Q	e(e,e)	0.478	0.478	0	a:0.046 b:0.0 c:0.0 d:0.0 e:0.432 f:0.0 g:0.0
	120	K	f(f,f)	0.477	0.477	0	a:0.0 b:0.045 c:0.0 d:0.0 e:0.0 f:0.43 g:0.0
	121	E	g(g,g)	0.475	0.475	0	a:0.0 b:0.0 c:0.045 d:0.0 e:0.0 f:0.0 g:0.429
	122	Q	a(a,c)	0.469	0.469	0	a:0.423 b:0.0 c:0.0 d:0.044 e:0.0 f:0.0 g:0.0
	123	E	b(b,d)	0.466	0.466	0	a:0.0 b:0.421 c:0.0 d:0.0 e:0.044 f:0.0 g:0.0
	124	S	c(c,e)	0.457	0.456	0	a:0.0 b:0.0 c:0.413 d:0.0 e:0.0 f:0.042 g:0.0
	125	I	d(d,f)	0.429	0.429	0	a:0.0 b:0.0 c:0.0 d:0.39 e:0.0 f:0.0 g:0.037
	126	K	e(e,g)	0.414	0.414	0	a:0.036 b:0.0 c:0.0 d:0.0 e:0.377 f:0.0 g:0.0
	127	V	f(f,a)	0.388	0.388	0	a:0.0 b:0.031 c:0.0 d:0.0 e:0.0 f:0.356 g:0.0
	128	E	g(g,b)	0.379	0.379	0	a:0.0 b:0.0 c:0.03 d:0.0 e:0.0 f:0.0 g:0.348
	129	K	a(a,c)	0.337	0.337	0	a:0.311 b:0.0 c:0.0 d:0.024 e:0.0 f:0.0 g:0.0
	130	I	b(b,d)	0.23	0.23	0	a:0.0 b:0.206 c:0.0 d:0.0 e:0.023 f:0.0 g:0.0
	131	S	c(c,e)	0.209	0.209	0	a:0.0 b:0.0 c:0.186 d:0.0 e:0.0 f:0.022 g:0.0
	132	E	d(d,f)	0.17	0.17	0	a:0.0 b:0.0 c:0.0 d:0.148 e:0.0 f:0.0 g:0.021
	133	K	e(e,g)	0.128	0.127	0	a:0.019 b:0.0 c:0.0 d:0.0 e:0.108 f:0.0 g:0.0
	134	L	f(f,a)	0.058	0.058	0	a:0.0 b:0.009 c:0.0 d:0.0 e:0.0 f:0.048 g:0.0
	135	I	g(g,b)	0.032	0.032	0	a:0.0 b:0.0 c:0.007 d:0.0 e:0.0 f:0.0 g:0.025
	136	A	a(a,c)	0.021	0.021	0	a:0.015 b:0.0 c:0.0 d:0.006 e:0.0 f:0.0 g:0.0
	137	T	b(b,d)	0.011	0.011	0	a:0.0 b:0.007 c:0.0 d:0.0 e:0.003 f:0.0 g:0.0
	138	P	c(c,e)	0.001	0.001	0	a:0.0 b:0.0 c:0.001 d:0.0 e:0.0 f:0.0 g:0.0
	139	N	d(d,f)	0	0	0	a:0.0 b:0.0 c:0.0 d:0.0 e:0.0 f:0.0 g:0.0
	140	A	e(e,g)	0	0	0	a:0.0 b:0.0 c:0.0 d:0.0 e:0.0 f:0.0 g:0.0
	141	Y	f(f,a)	0	0	0	a:0.0 b:0.0 c:0.0 d:0.0 e:0.0 f:0.0 g:0.0
	142	P	c(c,b)	0	0	0	a:0.0 b:0.0 c:0.0 d:0.0 e:0.0 f:0.0 g:0.0
	143	P	d(d,c)	0	0	0	a:0.0 b:0.0 c:0.0 d:0.0 e:0.0 f:0.0 g:0.0
	144	N	e(e,d)	0	0	0	a:0.0 b:0.0 c:0.0 d:0.0 e:0.0 f:0.0 g:0.0
	145	T	f(f,e)	0	0	0	a:0.0 b:0.0 c:0.0 d:0.0 e:0.0 f:0.0 g:0.0
	146	K	g(g,f)	0	0	0	a:0.0 b:0.0 c:0.0 d:0.0 e:0.0 f:0.0 g:0.0
	147	T	a(a,g)	0	0	0	a:0.0 b:0.0 c:0.0 d:0.0 e:0.0 f:0.0 g:0.0
	148	C	b(b,a)	0	0	0	a:0.0 b:0.0 c:0.0 d:0.0 e:0.0 f:0.0 g:0.0
	149	G	c(c,b)	0	0	0	a:0.0 b:0.0 c:0.0 d:0.0 e:0.0 f:0.0 g:0.0
	150	C	d(d,c)	0	0	0	a:0.0 b:0.0 c:0.0 d:0.0 e:0.0 f:0.0 g:0.0
	151	F	e(e,d)	0	0	0	a:0.0 b:0.0 c:0.0 d:0.0 e:0.0 f:0.0 g:0.0

## Sheet: Coil_prediction_AtREM3.1
# Sequence name: AtREM3.1 (AT1G69325.1)
#
%	Position	Residue	Register (Dimer,Trimer)	Probability	Dimer Prob	Trimer Prob	Probability by Heptad (a,b,c,d,e,f,g)
	1	M	d(d,c)	0	0	0	a:0.0 b:0.0 c:0.0 d:0.0 e:0.0 f:0.0 g:0.0
	2	N	e(e,d)	0	0	0	a:0.0 b:0.0 c:0.0 d:0.0 e:0.0 f:0.0 g:0.0
	3	E	f(f,e)	0	0	0	a:0.0 b:0.0 c:0.0 d:0.0 e:0.0 f:0.0 g:0.0
	4	S	g(g,f)	0	0	0	a:0.0 b:0.0 c:0.0 d:0.0 e:0.0 f:0.0 g:0.0
	5	T	a(a,g)	0	0	0	a:0.0 b:0.0 c:0.0 d:0.0 e:0.0 f:0.0 g:0.0
	6	V	b(b,a)	0	0	0	a:0.0 b:0.0 c:0.0 d:0.0 e:0.0 f:0.0 g:0.0
	7	Q	c(c,b)	0	0	0	a:0.0 b:0.0 c:0.0 d:0.0 e:0.0 f:0.0 g:0.0
	8	R	d(d,c)	0	0	0	a:0.0 b:0.0 c:0.0 d:0.0 e:0.0 f:0.0 g:0.0
	9	A	e(e,d)	0	0	0	a:0.0 b:0.0 c:0.0 d:0.0 e:0.0 f:0.0 g:0.0
	10	K	f(f,e)	0	0	0	a:0.0 b:0.0 c:0.0 d:0.0 e:0.0 f:0.0 g:0.0
	11	P	g(g,f)	0	0	0	a:0.0 b:0.0 c:0.0 d:0.0 e:0.0 f:0.0 g:0.0
	12	E	a(a,g)	0.001	0.001	0	a:0.001 b:0.0 c:0.0 d:0.0 e:0.0 f:0.0 g:0.0
	13	H	b(b,a)	0.004	0.004	0	a:0.0 b:0.004 c:0.0 d:0.0 e:0.0 f:0.0 g:0.0
	14	M	c(c,b)	0.006	0.006	0	a:0.0 b:0.0 c:0.006 d:0.0 e:0.0 f:0.0 g:0.0
	15	A	d(d,c)	0.008	0.008	0	a:0.0 b:0.0 c:0.0 d:0.008 e:0.0 f:0.0 g:0.0
	16	A	e(e,d)	0.009	0.009	0	a:0.0 b:0.0 c:0.0 d:0.0 e:0.009 f:0.0 g:0.0
	17	V	f(f,g)	0.01	0.01	0	a:0.0 b:0.0 c:0.0 d:0.0 e:0.0 f:0.01 g:0.0
	18	V	g(g,a)	0.012	0.012	0	a:0.0 b:0.0 c:0.0 d:0.0 e:0.0 f:0.0 g:0.012
	19	D	a(a,b)	0.02	0.02	0	a:0.02 b:0.0 c:0.0 d:0.0 e:0.0 f:0.0 g:0.0
	20	Q	b(b,b)	0.15	0.15	0	a:0.0 b:0.149 c:0.0 d:0.0 e:0.0 f:0.0 g:0.0
	21	W	c(c,c)	0.183	0.183	0	a:0.0 b:0.0 c:0.182 d:0.0 e:0.0 f:0.0 g:0.0
	22	K	d(d,d)	0.298	0.298	0	a:0.0 b:0.0 c:0.0 d:0.298 e:0.0 f:0.0 g:0.0
	23	E	e(e,e)	0.8	0.8	0	a:0.0 b:0.0 c:0.0 d:0.0 e:0.8 f:0.0 g:0.0
	24	T	f(f,f)	0.881	0.881	0	a:0.0 b:0.0 c:0.0 d:0.0 e:0.0 f:0.881 g:0.0
	25	E	g(g,g)	0.939	0.939	0	a:0.0 b:0.0 c:0.0 d:0.0 e:0.0 f:0.0 g:0.939
	26	I	a(a,a)	0.956	0.956	0	a:0.956 b:0.0 c:0.0 d:0.0 e:0.0 f:0.0 g:0.0
	27	S	b(b,b)	0.971	0.971	0	a:0.0 b:0.971 c:0.0 d:0.0 e:0.0 f:0.0 g:0.0
	28	K	c(c,c)	0.979	0.979	0	a:0.0 b:0.0 c:0.979 d:0.0 e:0.0 f:0.0 g:0.0
	29	S	d(d,d)	0.984	0.984	0	a:0.0 b:0.0 c:0.0 d:0.984 e:0.0 f:0.0 g:0.0
	30	R	e(e,e)	0.991	0.991	0	a:0.0 b:0.0 c:0.0 d:0.0 e:0.99 f:0.0 g:0.0
	31	K	f(f,f)	0.994	0.994	0	a:0.0 b:0.0 c:0.0 d:0.0 e:0.0 f:0.994 g:0.0
	32	K	g(g,g)	0.996	0.996	0	a:0.0 b:0.0 c:0.0 d:0.0 e:0.0 f:0.0 g:0.996
	33	Y	a(a,a)	0.997	0.997	0	a:0.997 b:0.0 c:0.0 d:0.0 e:0.0 f:0.0 g:0.0
	34	E	b(b,b)	0.998	0.998	0	a:0.0 b:0.998 c:0.0 d:0.0 e:0.0 f:0.0 g:0.0
	35	K	c(c,c)	0.999	0.999	0	a:0.0 b:0.0 c:0.999 d:0.0 e:0.0 f:0.0 g:0.0
	36	L	d(d,d)	0.999	0.999	0	a:0.0 b:0.0 c:0.0 d:0.999 e:0.0 f:0.0 g:0.0
	37	S	e(e,e)	0.999	0.999	0	a:0.0 b:0.0 c:0.0 d:0.0 e:0.999 f:0.0 g:0.0
	38	E	f(f,f)	0.999	0.999	0	a:0.0 b:0.0 c:0.0 d:0.0 e:0.0 f:0.999 g:0.0
	39	K	g(g,g)	0.999	0.999	0	a:0.0 b:0.0 c:0.0 d:0.0 e:0.0 f:0.0 g:0.999
	40	I	a(a,a)	0.999	0.999	0	a:0.999 b:0.0 c:0.0 d:0.0 e:0.0 f:0.0 g:0.0
	41	V	b(b,b)	0.999	0.999	0	a:0.0 b:0.999 c:0.0 d:0.0 e:0.0 f:0.0 g:0.0
	42	S	c(c,c)	0.999	0.999	0	a:0.0 b:0.0 c:0.999 d:0.0 e:0.0 f:0.0 g:0.0
	43	W	d(d,d)	0.999	0.999	0	a:0.0 b:0.0 c:0.0 d:0.999 e:0.0 f:0.0 g:0.0
	44	E	e(e,e)	0.999	0.999	0	a:0.0 b:0.0 c:0.0 d:0.0 e:0.999 f:0.0 g:0.0
	45	D	f(f,f)	0.999	0.999	0	a:0.0 b:0.0 c:0.0 d:0.0 e:0.0 f:0.999 g:0.0
	46	K	g(g,g)	0.999	0.999	0	a:0.0 b:0.0 c:0.0 d:0.0 e:0.0 f:0.0 g:0.999
	47	K	a(a,a)	0.999	0.999	0	a:0.999 b:0.0 c:0.0 d:0.0 e:0.0 f:0.0 g:0.0
	48	R	b(b,b)	0.999	0.999	0	a:0.0 b:0.999 c:0.0 d:0.0 e:0.0 f:0.0 g:0.0
	49	K	c(c,c)	0.999	0.999	0	a:0.0 b:0.0 c:0.999 d:0.0 e:0.0 f:0.0 g:0.0
	50	K	d(d,d)	0.999	0.999	0	a:0.0 b:0.0 c:0.0 d:0.999 e:0.0 f:0.0 g:0.0
	51	A	e(e,e)	0.999	0.999	0	a:0.0 b:0.0 c:0.0 d:0.0 e:0.999 f:0.0 g:0.0
	52	K	f(f,f)	0.999	0.999	0	a:0.0 b:0.0 c:0.0 d:0.0 e:0.0 f:0.999 g:0.0
	53	R	g(g,g)	0.999	0.999	0	a:0.0 b:0.0 c:0.0 d:0.0 e:0.0 f:0.0 g:0.999
	54	K	a(a,a)	0.999	0.999	0	a:0.999 b:0.0 c:0.0 d:0.0 e:0.0 f:0.0 g:0.0
	55	L	b(b,b)	0.999	0.999	0	a:0.0 b:0.999 c:0.0 d:0.0 e:0.0 f:0.0 g:0.0
	56	H	c(c,c)	0.999	0.999	0	a:0.0 b:0.0 c:0.999 d:0.0 e:0.0 f:0.0 g:0.0
	57	R	d(d,d)	0.999	0.999	0	a:0.0 b:0.0 c:0.0 d:0.999 e:0.0 f:0.0 g:0.0
	58	T	e(e,e)	0.999	0.999	0	a:0.0 b:0.0 c:0.0 d:0.0 e:0.999 f:0.0 g:0.0
	59	E	f(f,f)	0.999	0.999	0	a:0.0 b:0.0 c:0.0 d:0.0 e:0.0 f:0.999 g:0.0
	60	R	g(g,g)	0.999	0.999	0	a:0.0 b:0.0 c:0.0 d:0.0 e:0.0 f:0.0 g:0.999
	61	S	a(a,a)	0.999	0.999	0	a:0.999 b:0.0 c:0.0 d:0.0 e:0.0 f:0.0 g:0.0
	62	V	b(b,b)	0.999	0.999	0	a:0.0 b:0.999 c:0.0 d:0.0 e:0.0 f:0.0 g:0.0
	63	E	c(c,c)	0.999	0.999	0	a:0.0 b:0.0 c:0.999 d:0.0 e:0.0 f:0.0 g:0.0
	64	K	d(d,d)	0.999	0.999	0	a:0.0 b:0.0 c:0.0 d:0.999 e:0.0 f:0.0 g:0.0
	65	T	e(e,e)	0.999	0.999	0	a:0.0 b:0.0 c:0.0 d:0.0 e:0.999 f:0.0 g:0.0
	66	K	f(f,f)	0.999	0.999	0	a:0.0 b:0.0 c:0.0 d:0.0 e:0.0 f:0.999 g:0.0
	67	L	g(g,g)	0.999	0.999	0	a:0.0 b:0.0 c:0.0 d:0.0 e:0.0 f:0.0 g:0.999
	68	K	a(a,a)	0.999	0.999	0	a:0.999 b:0.0 c:0.0 d:0.0 e:0.0 f:0.0 g:0.0
	69	A	b(b,b)	0.999	0.999	0	a:0.0 b:0.999 c:0.0 d:0.0 e:0.0 f:0.0 g:0.0
	70	T	c(c,c)	0.999	0.999	0	a:0.0 b:0.0 c:0.999 d:0.0 e:0.0 f:0.0 g:0.0
	71	Q	d(d,d)	0.999	0.999	0	a:0.0 b:0.0 c:0.0 d:0.999 e:0.0 f:0.0 g:0.0
	72	R	e(e,e)	0.999	0.999	0	a:0.0 b:0.0 c:0.0 d:0.0 e:0.999 f:0.0 g:0.0
	73	F	f(f,f)	0.999	0.999	0	a:0.0 b:0.0 c:0.0 d:0.0 e:0.0 f:0.999 g:0.0
	74	R	g(g,g)	0.999	0.999	0	a:0.0 b:0.0 c:0.0 d:0.0 e:0.0 f:0.0 g:0.999
	75	D	a(a,a)	0.999	0.999	0	a:0.999 b:0.0 c:0.0 d:0.0 e:0.0 f:0.0 g:0.0
	76	E	b(b,b)	0.999	0.999	0	a:0.0 b:0.999 c:0.0 d:0.0 e:0.0 f:0.0 g:0.0
	77	N	c(c,c)	0.999	0.999	0	a:0.0 b:0.0 c:0.999 d:0.0 e:0.0 f:0.0 g:0.0
	78	E	d(d,d)	0.999	0.999	0	a:0.0 b:0.0 c:0.0 d:0.999 e:0.0 f:0.0 g:0.0
	79	R	e(e,e)	0.999	0.999	0	a:0.0 b:0.0 c:0.0 d:0.0 e:0.999 f:0.0 g:0.0
	80	I	f(f,f)	0.999	0.999	0	a:0.0 b:0.0 c:0.0 d:0.0 e:0.0 f:0.999 g:0.0
	81	E	g(g,g)	0.999	0.999	0	a:0.0 b:0.0 c:0.0 d:0.0 e:0.0 f:0.0 g:0.999
	82	I	a(a,a)	0.999	0.999	0	a:0.999 b:0.0 c:0.0 d:0.0 e:0.0 f:0.0 g:0.0
	83	I	b(b,b)	0.999	0.999	0	a:0.0 b:0.999 c:0.0 d:0.0 e:0.0 f:0.0 g:0.0
	84	V	c(c,c)	0.999	0.999	0	a:0.0 b:0.0 c:0.999 d:0.0 e:0.0 f:0.0 g:0.0
	85	A	d(d,d)	0.999	0.999	0	a:0.0 b:0.0 c:0.0 d:0.999 e:0.0 f:0.0 g:0.0
	86	S	e(e,e)	0.999	0.999	0	a:0.0 b:0.0 c:0.0 d:0.0 e:0.999 f:0.0 g:0.0
	87	A	f(f,f)	0.999	0.999	0	a:0.0 b:0.0 c:0.0 d:0.0 e:0.0 f:0.999 g:0.0
	88	R	g(g,g)	0.999	0.999	0	a:0.0 b:0.0 c:0.0 d:0.0 e:0.0 f:0.0 g:0.999
	89	A	a(a,a)	0.999	0.999	0	a:0.999 b:0.0 c:0.0 d:0.0 e:0.0 f:0.0 g:0.0
	90	H	b(b,b)	0.999	0.999	0	a:0.0 b:0.999 c:0.0 d:0.0 e:0.0 f:0.0 g:0.0
	91	A	c(c,c)	0.999	0.999	0	a:0.0 b:0.0 c:0.999 d:0.0 e:0.0 f:0.0 g:0.0
	92	Y	d(d,d)	0.999	0.999	0	a:0.0 b:0.0 c:0.0 d:0.999 e:0.0 f:0.0 g:0.0
	93	E	e(e,e)	0.999	0.999	0	a:0.0 b:0.0 c:0.0 d:0.0 e:0.999 f:0.0 g:0.0
	94	S	f(f,f)	0.999	0.999	0	a:0.0 b:0.0 c:0.0 d:0.0 e:0.0 f:0.999 g:0.0
	95	R	g(g,g)	0.999	0.999	0	a:0.0 b:0.0 c:0.0 d:0.0 e:0.0 f:0.0 g:0.998
	96	I	a(a,a)	0.998	0.998	0	a:0.998 b:0.0 c:0.0 d:0.0 e:0.0 f:0.0 g:0.0
	97	K	b(b,b)	0.997	0.997	0	a:0.0 b:0.997 c:0.0 d:0.0 e:0.0 f:0.0 g:0.0
	98	E	c(c,c)	0.996	0.996	0	a:0.0 b:0.0 c:0.996 d:0.0 e:0.0 f:0.0 g:0.0
	99	E	d(d,d)	0.991	0.991	0	a:0.0 b:0.0 c:0.0 d:0.991 e:0.0 f:0.0 g:0.0
	100	L	e(e,e)	0.986	0.986	0	a:0.0 b:0.0 c:0.0 d:0.0 e:0.986 f:0.0 g:0.0
	101	K	f(f,f)	0.984	0.984	0	a:0.0 b:0.0 c:0.0 d:0.0 e:0.0 f:0.984 g:0.0
	102	V	g(g,g)	0.979	0.979	0	a:0.0 b:0.0 c:0.0 d:0.0 e:0.0 f:0.0 g:0.979
	103	K	a(a,a)	0.978	0.978	0	a:0.978 b:0.0 c:0.0 d:0.0 e:0.0 f:0.0 g:0.0
	104	E	b(b,b)	0.973	0.973	0	a:0.0 b:0.973 c:0.0 d:0.0 e:0.0 f:0.0 g:0.0
	105	K	c(c,c)	0.962	0.962	0	a:0.0 b:0.0 c:0.961 d:0.0 e:0.0 f:0.0 g:0.0
	106	A	d(d,d)	0.951	0.951	0	a:0.0 b:0.0 c:0.0 d:0.951 e:0.0 f:0.0 g:0.0
	107	N	e(e,e)	0.926	0.926	0	a:0.0 b:0.0 c:0.0 d:0.0 e:0.926 f:0.0 g:0.0
	108	L	f(f,f)	0.878	0.878	0	a:0.0 b:0.0 c:0.0 d:0.0 e:0.0 f:0.878 g:0.0
	109	M	g(g,g)	0.856	0.856	0	a:0.0 b:0.0 c:0.0 d:0.0 e:0.0 f:0.0 g:0.856
	110	R	a(a,a)	0.828	0.828	0	a:0.828 b:0.0 c:0.0 d:0.0 e:0.0 f:0.0 g:0.0
	111	T	b(b,b)	0.646	0.646	0	a:0.0 b:0.646 c:0.0 d:0.0 e:0.0 f:0.0 g:0.0
	112	T	c(c,c)	0.468	0.468	0	a:0.0 b:0.0 c:0.468 d:0.0 e:0.0 f:0.0 g:0.0
	113	G	d(d,d)	0.234	0.234	0	a:0.0 b:0.0 c:0.0 d:0.234 e:0.0 f:0.0 g:0.0
	114	R	e(e,e)	0.209	0.209	0	a:0.0 b:0.0 c:0.0 d:0.0 e:0.209 f:0.0 g:0.0
	115	K	f(f,f)	0.154	0.154	0	a:0.0 b:0.0 c:0.0 d:0.0 e:0.0 f:0.154 g:0.0
	116	P	g(g,g)	0.002	0.002	0	a:0.0 b:0.0 c:0.0 d:0.0 e:0.0 f:0.0 g:0.002
	117	S	a(a,a)	0.001	0.001	0	a:0.001 b:0.0 c:0.0 d:0.0 e:0.0 f:0.0 g:0.0
	118	T	b(b,b)	0.001	0.001	0	a:0.0 b:0.001 c:0.0 d:0.0 e:0.0 f:0.0 g:0.0
	119	C	c(c,c)	0.001	0.001	0	a:0.0 b:0.0 c:0.001 d:0.0 e:0.0 f:0.0 g:0.0
	120	L	d(d,d)	0.001	0.001	0	a:0.0 b:0.0 c:0.0 d:0.001 e:0.0 f:0.0 g:0.0

## Sheet: Coil_prediction_AtREM3.2
# Sequence name: AtREM3.2 (AT4G00670.1)
#
%	Position	Residue	Register (Dimer,Trimer)	Probability	Dimer Prob	Trimer Prob	Probability by Heptad (a,b,c,d,e,f,g)
	1	M	f(f,g)	0	0	0	a:0.0 b:0.0 c:0.0 d:0.0 e:0.0 f:0.0 g:0.0
	2	E	g(g,a)	0	0	0	a:0.0 b:0.0 c:0.0 d:0.0 e:0.0 f:0.0 g:0.0
	3	P	a(a,b)	0	0	0	a:0.0 b:0.0 c:0.0 d:0.0 e:0.0 f:0.0 g:0.0
	4	N	b(b,c)	0	0	0	a:0.0 b:0.0 c:0.0 d:0.0 e:0.0 f:0.0 g:0.0
	5	I	c(c,d)	0	0	0	a:0.0 b:0.0 c:0.0 d:0.0 e:0.0 f:0.0 g:0.0
	6	P	d(d,e)	0	0	0	a:0.0 b:0.0 c:0.0 d:0.0 e:0.0 f:0.0 g:0.0
	7	I	e(e,f)	0	0	0	a:0.0 b:0.0 c:0.0 d:0.0 e:0.0 f:0.0 g:0.0
	8	Q	f(f,g)	0.002	0.002	0	a:0.0 b:0.0 c:0.0 d:0.0 e:0.0 f:0.002 g:0.0
	9	R	g(g,a)	0.002	0.002	0	a:0.0 b:0.0 c:0.0 d:0.0 e:0.0 f:0.0 g:0.002
	10	G	a(a,b)	0.002	0.002	0	a:0.002 b:0.0 c:0.0 d:0.0 e:0.0 f:0.0 g:0.0
	11	D	b(b,c)	0.006	0.006	0	a:0.0 b:0.006 c:0.0 d:0.0 e:0.0 f:0.0 g:0.0
	12	E	c(c,d)	0.008	0.008	0	a:0.0 b:0.0 c:0.008 d:0.0 e:0.0 f:0.0 g:0.0
	13	Q	d(d,e)	0.009	0.009	0	a:0.0 b:0.0 c:0.0 d:0.009 e:0.0 f:0.0 g:0.0
	14	S	e(e,f)	0.009	0.009	0	a:0.0 b:0.0 c:0.0 d:0.0 e:0.009 f:0.0 g:0.0
	15	K	f(f,g)	0.01	0.01	0	a:0.0 b:0.0 c:0.0 d:0.0 e:0.0 f:0.01 g:0.0
	16	V	g(g,a)	0.01	0.01	0	a:0.0 b:0.0 c:0.0 d:0.0 e:0.0 f:0.0 g:0.01
	17	I	a(a,b)	0.01	0.01	0	a:0.01 b:0.0 c:0.0 d:0.0 e:0.0 f:0.0 g:0.0
	18	K	b(b,c)	0.011	0.011	0	a:0.0 b:0.011 c:0.0 d:0.0 e:0.0 f:0.0 g:0.0
	19	A	c(c,d)	0.011	0.011	0	a:0.0 b:0.0 c:0.011 d:0.0 e:0.0 f:0.0 g:0.0
	20	W	d(d,e)	0.011	0.011	0	a:0.0 b:0.0 c:0.0 d:0.011 e:0.0 f:0.0 g:0.0
	21	K	e(e,g)	0.011	0.011	0	a:0.0 b:0.0 c:0.0 d:0.0 e:0.011 f:0.0 g:0.0
	22	E	f(f,a)	0.012	0.012	0	a:0.0 b:0.0 c:0.0 d:0.0 e:0.0 f:0.011 g:0.0
	23	L	g(g,b)	0.012	0.012	0	a:0.0 b:0.0 c:0.0 d:0.0 e:0.0 f:0.0 g:0.011
	24	K	a(a,c)	0.013	0.012	0	a:0.011 b:0.0 c:0.001 d:0.0 e:0.0 f:0.0 g:0.0
	25	I	b(b,d)	0.013	0.013	0	a:0.0 b:0.011 c:0.0 d:0.001 e:0.0 f:0.0 g:0.0
	26	T	c(c,e)	0.014	0.014	0	a:0.0 b:0.0 c:0.011 d:0.0 e:0.002 f:0.0 g:0.0
	27	K	d(d,f)	0.014	0.014	0	a:0.0 b:0.0 c:0.0 d:0.011 e:0.0 f:0.002 g:0.0
	28	V	e(e,g)	0.015	0.015	0	a:0.0 b:0.0 c:0.0 d:0.0 e:0.011 f:0.0 g:0.003
	29	N	f(f,a)	0.016	0.016	0	a:0.003 b:0.0 c:0.0 d:0.0 e:0.0 f:0.012 g:0.0
	30	N	g(g,b)	0.016	0.016	0	a:0.0 b:0.004 c:0.0 d:0.0 e:0.0 f:0.0 g:0.012
	31	K	a(a,c)	0.017	0.017	0	a:0.012 b:0.0 c:0.004 d:0.0 e:0.0 f:0.0 g:0.0
	32	T	b(b,d)	0.017	0.017	0	a:0.0 b:0.012 c:0.0 d:0.004 e:0.0 f:0.0 g:0.0
	33	Q	c(c,e)	0.018	0.018	0	a:0.0 b:0.0 c:0.012 d:0.0 e:0.004 f:0.0 g:0.0
	34	K	d(d,f)	0.018	0.018	0	a:0.0 b:0.0 c:0.0 d:0.012 e:0.0 f:0.004 g:0.0
	35	K	e(e,g)	0.018	0.018	0	a:0.0 b:0.0 c:0.0 d:0.0 e:0.013 f:0.0 g:0.005
	36	L	f(f,a)	0.018	0.018	0	a:0.005 b:0.0 c:0.0 d:0.0 e:0.0 f:0.013 g:0.0
	37	L	g(g,b)	0.018	0.018	0	a:0.0 b:0.005 c:0.0 d:0.0 e:0.0 f:0.0 g:0.013
	38	D	a(a,c)	0.018	0.018	0	a:0.013 b:0.0 c:0.005 d:0.0 e:0.0 f:0.0 g:0.0
	39	I	b(b,d)	0.019	0.019	0	a:0.0 b:0.014 c:0.0 d:0.005 e:0.0 f:0.0 g:0.0
	40	S	c(c,e)	0.025	0.025	0	a:0.0 b:0.0 c:0.02 d:0.0 e:0.005 f:0.0 g:0.0
	41	G	d(d,f)	0.028	0.028	0	a:0.0 b:0.0 c:0.0 d:0.023 e:0.0 f:0.005 g:0.0
	42	W	e(e,g)	0.056	0.056	0	a:0.0 b:0.0 c:0.0 d:0.0 e:0.05 f:0.0 g:0.005
	43	E	f(f,a)	0.509	0.509	0	a:0.005 b:0.0 c:0.0 d:0.0 e:0.0 f:0.503 g:0.0
	44	K	g(g,b)	0.724	0.723	0	a:0.0 b:0.005 c:0.0 d:0.0 e:0.0 f:0.0 g:0.717
	45	K	a(a,c)	0.838	0.838	0	a:0.831 b:0.0 c:0.006 d:0.0 e:0.0 f:0.0 g:0.0
	46	K	b(b,d)	0.87	0.87	0	a:0.0 b:0.863 c:0.0 d:0.006 e:0.0 f:0.0 g:0.0
	47	T	c(c,e)	0.892	0.892	0	a:0.0 b:0.0 c:0.884 d:0.0 e:0.007 f:0.0 g:0.0
	48	T	d(d,f)	0.911	0.911	0	a:0.0 b:0.0 c:0.0 d:0.902 e:0.0 f:0.008 g:0.0
	49	K	e(e,g)	0.933	0.933	0	a:0.0 b:0.0 c:0.0 d:0.0 e:0.923 f:0.0 g:0.009
	50	I	f(f,a)	0.941	0.941	0	a:0.009 b:0.0 c:0.0 d:0.0 e:0.0 f:0.931 g:0.0
	51	E	g(g,b)	0.963	0.963	0	a:0.0 b:0.009 c:0.0 d:0.0 e:0.0 f:0.0 g:0.953
	52	S	a(a,c)	0.968	0.968	0	a:0.958 b:0.0 c:0.009 d:0.0 e:0.0 f:0.0 g:0.0
	53	E	b(b,d)	0.976	0.976	0	a:0.0 b:0.966 c:0.0 d:0.009 e:0.0 f:0.0 g:0.0
	54	L	c(c,e)	0.979	0.979	0	a:0.0 b:0.0 c:0.969 d:0.0 e:0.009 f:0.0 g:0.0
	55	A	d(d,f)	0.989	0.989	0	a:0.0 b:0.0 c:0.0 d:0.979 e:0.0 f:0.009 g:0.0
	56	R	e(e,g)	0.993	0.993	0	a:0.0 b:0.0 c:0.0 d:0.0 e:0.982 f:0.0 g:0.01
	57	I	f(f,a)	0.994	0.994	0	a:0.01 b:0.0 c:0.0 d:0.0 e:0.0 f:0.984 g:0.0
	58	Q	g(g,b)	0.997	0.997	0	a:0.0 b:0.01 c:0.0 d:0.0 e:0.0 f:0.0 g:0.986
	59	R	a(a,c)	0.997	0.997	0	a:0.986 b:0.0 c:0.01 d:0.0 e:0.0 f:0.0 g:0.0
	60	K	b(b,d)	0.997	0.997	0	a:0.0 b:0.986 c:0.0 d:0.01 e:0.0 f:0.0 g:0.0
	61	M	c(c,e)	0.997	0.997	0	a:0.0 b:0.0 c:0.986 d:0.0 e:0.01 f:0.0 g:0.0
	62	D	d(d,f)	0.997	0.997	0	a:0.0 b:0.0 c:0.0 d:0.986 e:0.0 f:0.01 g:0.0
	63	S	e(e,g)	0.997	0.997	0	a:0.0 b:0.0 c:0.0 d:0.0 e:0.987 f:0.0 g:0.01
	64	K	f(f,a)	0.998	0.997	0	a:0.01 b:0.0 c:0.0 d:0.0 e:0.0 f:0.987 g:0.0
	65	K	g(g,b)	0.998	0.998	0	a:0.0 b:0.01 c:0.0 d:0.0 e:0.0 f:0.0 g:0.987
	66	M	a(a,c)	0.998	0.998	0	a:0.987 b:0.0 c:0.01 d:0.0 e:0.0 f:0.0 g:0.0
	67	E	b(b,d)	0.998	0.998	0	a:0.0 b:0.987 c:0.0 d:0.01 e:0.0 f:0.0 g:0.0
	68	K	c(c,e)	0.998	0.998	0	a:0.0 b:0.0 c:0.987 d:0.0 e:0.01 f:0.0 g:0.0
	69	S	d(d,f)	0.998	0.998	0	a:0.0 b:0.0 c:0.0 d:0.987 e:0.0 f:0.01 g:0.0
	70	E	e(e,g)	0.998	0.998	0	a:0.0 b:0.0 c:0.0 d:0.0 e:0.987 f:0.0 g:0.01
	71	K	f(f,a)	0.998	0.998	0	a:0.01 b:0.0 c:0.0 d:0.0 e:0.0 f:0.987 g:0.0
	72	L	g(g,b)	0.998	0.998	0	a:0.0 b:0.01 c:0.0 d:0.0 e:0.0 f:0.0 g:0.987
	73	R	a(a,c)	0.998	0.998	0	a:0.987 b:0.0 c:0.01 d:0.0 e:0.0 f:0.0 g:0.0
	74	N	b(b,d)	0.998	0.998	0	a:0.0 b:0.987 c:0.0 d:0.01 e:0.0 f:0.0 g:0.0
	75	E	c(c,e)	0.998	0.998	0	a:0.0 b:0.0 c:0.987 d:0.0 e:0.01 f:0.0 g:0.0
	76	K	d(d,f)	0.998	0.998	0	a:0.0 b:0.0 c:0.0 d:0.987 e:0.0 f:0.01 g:0.0
	77	A	e(e,g)	0.998	0.998	0	a:0.0 b:0.0 c:0.0 d:0.0 e:0.987 f:0.0 g:0.01
	78	A	f(f,a)	0.998	0.998	0	a:0.01 b:0.0 c:0.0 d:0.0 e:0.0 f:0.987 g:0.0
	79	V	g(g,b)	0.998	0.998	0	a:0.0 b:0.01 c:0.0 d:0.0 e:0.0 f:0.0 g:0.987
	80	H	a(a,c)	0.998	0.998	0	a:0.987 b:0.0 c:0.01 d:0.0 e:0.0 f:0.0 g:0.0
	81	A	b(b,d)	0.998	0.998	0	a:0.0 b:0.987 c:0.0 d:0.01 e:0.0 f:0.0 g:0.0
	82	K	c(c,e)	0.998	0.998	0	a:0.0 b:0.0 c:0.987 d:0.0 e:0.01 f:0.0 g:0.0
	83	A	d(d,f)	0.998	0.998	0	a:0.0 b:0.0 c:0.0 d:0.987 e:0.0 f:0.01 g:0.0
	84	Q	e(e,g)	0.998	0.998	0	a:0.0 b:0.0 c:0.0 d:0.0 e:0.987 f:0.0 g:0.01
	85	K	f(f,a)	0.998	0.998	0	a:0.01 b:0.0 c:0.0 d:0.0 e:0.0 f:0.987 g:0.0
	86	K	g(g,b)	0.998	0.998	0	a:0.0 b:0.01 c:0.0 d:0.0 e:0.0 f:0.0 g:0.987
	87	K	a(a,c)	0.998	0.998	0	a:0.987 b:0.0 c:0.01 d:0.0 e:0.0 f:0.0 g:0.0
	88	A	b(b,d)	0.998	0.998	0	a:0.0 b:0.987 c:0.0 d:0.01 e:0.0 f:0.0 g:0.0
	89	D	c(c,e)	0.997	0.997	0	a:0.0 b:0.0 c:0.987 d:0.0 e:0.01 f:0.0 g:0.0
	90	V	d(d,f)	0.997	0.997	0	a:0.0 b:0.0 c:0.0 d:0.987 e:0.0 f:0.01 g:0.0
	91	Q	e(e,g)	0.997	0.997	0	a:0.0 b:0.0 c:0.0 d:0.0 e:0.986 f:0.0 g:0.01
	92	T	f(f,a)	0.996	0.996	0	a:0.01 b:0.0 c:0.0 d:0.0 e:0.0 f:0.985 g:0.0
	93	R	g(g,b)	0.995	0.995	0	a:0.0 b:0.01 c:0.0 d:0.0 e:0.0 f:0.0 g:0.984
	94	R	a(a,c)	0.992	0.992	0	a:0.981 b:0.0 c:0.01 d:0.0 e:0.0 f:0.0 g:0.0
	95	A	b(b,d)	0.974	0.974	0	a:0.0 b:0.964 c:0.0 d:0.01 e:0.0 f:0.0 g:0.0
	96	Q	c(c,e)	0.948	0.948	0	a:0.0 b:0.0 c:0.937 d:0.0 e:0.009 f:0.0 g:0.0
	97	E	d(d,f)	0.881	0.881	0	a:0.0 b:0.0 c:0.0 d:0.871 e:0.0 f:0.009 g:0.0
	98	I	e(e,g)	0.82	0.82	0	a:0.0 b:0.0 c:0.0 d:0.0 e:0.81 f:0.0 g:0.009
	99	L	f(f,a)	0.794	0.794	0	a:0.009 b:0.0 c:0.0 d:0.0 e:0.0 f:0.784 g:0.0
	100	D	g(g,b)	0.781	0.781	0	a:0.0 b:0.008 c:0.0 d:0.0 e:0.0 f:0.0 g:0.771
	101	A	a(a,c)	0.766	0.766	0	a:0.757 b:0.0 c:0.008 d:0.0 e:0.0 f:0.0 g:0.0
	102	E	b(b,d)	0.757	0.757	0	a:0.0 b:0.748 c:0.0 d:0.007 e:0.0 f:0.0 g:0.0
	103	E	c(c,e)	0.728	0.727	0	a:0.0 b:0.0 c:0.72 d:0.0 e:0.007 f:0.0 g:0.0
	104	A	d(d,f)	0.625	0.625	0	a:0.0 b:0.0 c:0.0 d:0.619 e:0.0 f:0.005 g:0.0
	105	A	e(e,g)	0.453	0.453	0	a:0.0 b:0.0 c:0.0 d:0.0 e:0.449 f:0.0 g:0.003
	106	A	f(f,a)	0.402	0.402	0	a:0.001 b:0.0 c:0.0 d:0.0 e:0.0 f:0.4 g:0.0
	107	R	g(g,b)	0.343	0.343	0	a:0.0 b:0.001 c:0.0 d:0.0 e:0.0 f:0.0 g:0.342
	108	F	a(a,c)	0.254	0.254	0	a:0.253 b:0.0 c:0.0 d:0.0 e:0.0 f:0.0 g:0.0
	109	Q	b(b,d)	0.235	0.235	0	a:0.0 b:0.234 c:0.0 d:0.0 e:0.0 f:0.0 g:0.0
	110	A	c(c,e)	0.172	0.172	0	a:0.0 b:0.0 c:0.171 d:0.0 e:0.0 f:0.0 g:0.0
	111	A	d(d,f)	0.126	0.126	0	a:0.0 b:0.0 c:0.0 d:0.125 e:0.0 f:0.0 g:0.0
	112	G	e(e,g)	0.061	0.061	0	a:0.0 b:0.0 c:0.0 d:0.0 e:0.061 f:0.0 g:0.0
	113	K	f(f,f)	0.047	0.047	0	a:0.0 b:0.0 c:0.0 d:0.0 e:0.0 f:0.047 g:0.0
	114	I	g(g,b)	0.011	0.011	0	a:0.0 b:0.0 c:0.0 d:0.0 e:0.0 f:0.0 g:0.01
	115	P	a(a,c)	0	0	0	a:0.0 b:0.0 c:0.0 d:0.0 e:0.0 f:0.0 g:0.0
	116	K	b(b,d)	0	0	0	a:0.0 b:0.0 c:0.0 d:0.0 e:0.0 f:0.0 g:0.0
	117	K	c(c,e)	0	0	0	a:0.0 b:0.0 c:0.0 d:0.0 e:0.0 f:0.0 g:0.0
	118	S	d(d,f)	0	0	0	a:0.0 b:0.0 c:0.0 d:0.0 e:0.0 f:0.0 g:0.0
	119	S	e(e,g)	0	0	0	a:0.0 b:0.0 c:0.0 d:0.0 e:0.0 f:0.0 g:0.0
	120	L	f(f,a)	0	0	0	a:0.0 b:0.0 c:0.0 d:0.0 e:0.0 f:0.0 g:0.0
	121	S	g(g,b)	0	0	0	a:0.0 b:0.0 c:0.0 d:0.0 e:0.0 f:0.0 g:0.0
	122	C	a(a,c)	0	0	0	a:0.0 b:0.0 c:0.0 d:0.0 e:0.0 f:0.0 g:0.0
	123	F	d(d,d)	0	0	0	a:0.0 b:0.0 c:0.0 d:0.0 e:0.0 f:0.0 g:0.0

## Sheet: Coil_prediction_AtREM4.1
# Sequence name: AtREM4.1(AT3G57540)
#
%	Position	Residue	Register (Dimer,Trimer)	Probability	Dimer Prob	Trimer Prob	Probability by Heptad (a,b,c,d,e,f,g)
	1	M	g(g,g)	0	0	0	a:0.0 b:0.0 c:0.0 d:0.0 e:0.0 f:0.0 g:0.0
	2	L	a(a,a)	0	0	0	a:0.0 b:0.0 c:0.0 d:0.0 e:0.0 f:0.0 g:0.0
	3	T	b(b,b)	0	0	0	a:0.0 b:0.0 c:0.0 d:0.0 e:0.0 f:0.0 g:0.0
	4	L	c(c,c)	0	0	0	a:0.0 b:0.0 c:0.0 d:0.0 e:0.0 f:0.0 g:0.0
	5	Y	d(d,d)	0	0	0	a:0.0 b:0.0 c:0.0 d:0.0 e:0.0 f:0.0 g:0.0
	6	G	e(e,e)	0	0	0	a:0.0 b:0.0 c:0.0 d:0.0 e:0.0 f:0.0 g:0.0
	7	Q	f(f,f)	0	0	0	a:0.0 b:0.0 c:0.0 d:0.0 e:0.0 f:0.0 g:0.0
	8	E	g(g,g)	0	0	0	a:0.0 b:0.0 c:0.0 d:0.0 e:0.0 f:0.0 g:0.0
	9	R	a(a,a)	0	0	0	a:0.0 b:0.0 c:0.0 d:0.0 e:0.0 f:0.0 g:0.0
	10	S	b(b,b)	0	0	0	a:0.0 b:0.0 c:0.0 d:0.0 e:0.0 f:0.0 g:0.0
	11	P	c(c,a)	0	0	0	a:0.0 b:0.0 c:0.0 d:0.0 e:0.0 f:0.0 g:0.0
	12	E	b(b,b)	0	0	0	a:0.0 b:0.0 c:0.0 d:0.0 e:0.0 f:0.0 g:0.0
	13	N	c(c,c)	0	0	0	a:0.0 b:0.0 c:0.0 d:0.0 e:0.0 f:0.0 g:0.0
	14	S	d(d,d)	0	0	0	a:0.0 b:0.0 c:0.0 d:0.0 e:0.0 f:0.0 g:0.0
	15	T	e(e,e)	0	0	0	a:0.0 b:0.0 c:0.0 d:0.0 e:0.0 f:0.0 g:0.0
	16	T	f(f,f)	0	0	0	a:0.0 b:0.0 c:0.0 d:0.0 e:0.0 f:0.0 g:0.0
	17	S	g(g,g)	0	0	0	a:0.0 b:0.0 c:0.0 d:0.0 e:0.0 f:0.0 g:0.0
	18	T	a(a,a)	0	0	0	a:0.0 b:0.0 c:0.0 d:0.0 e:0.0 f:0.0 g:0.0
	19	T	b(b,b)	0	0	0	a:0.0 b:0.0 c:0.0 d:0.0 e:0.0 f:0.0 g:0.0
	20	D	c(c,c)	0	0	0	a:0.0 b:0.0 c:0.0 d:0.0 e:0.0 f:0.0 g:0.0
	21	A	d(d,d)	0	0	0	a:0.0 b:0.0 c:0.0 d:0.0 e:0.0 f:0.0 g:0.0
	22	S	e(e,e)	0	0	0	a:0.0 b:0.0 c:0.0 d:0.0 e:0.0 f:0.0 g:0.0
	23	D	f(f,f)	0	0	0	a:0.0 b:0.0 c:0.0 d:0.0 e:0.0 f:0.0 g:0.0
	24	R	g(g,g)	0	0	0	a:0.0 b:0.0 c:0.0 d:0.0 e:0.0 f:0.0 g:0.0
	25	R	a(a,a)	0	0	0	a:0.0 b:0.0 c:0.0 d:0.0 e:0.0 f:0.0 g:0.0
	26	D	b(b,b)	0	0	0	a:0.0 b:0.0 c:0.0 d:0.0 e:0.0 f:0.0 g:0.0
	27	E	c(c,c)	0	0	0	a:0.0 b:0.0 c:0.0 d:0.0 e:0.0 f:0.0 g:0.0
	28	T	d(d,d)	0	0	0	a:0.0 b:0.0 c:0.0 d:0.0 e:0.0 f:0.0 g:0.0
	29	P	f(f,f)	0	0	0	a:0.0 b:0.0 c:0.0 d:0.0 e:0.0 f:0.0 g:0.0
	30	S	g(g,g)	0	0	0	a:0.0 b:0.0 c:0.0 d:0.0 e:0.0 f:0.0 g:0.0
	31	S	a(a,a)	0	0	0	a:0.0 b:0.0 c:0.0 d:0.0 e:0.0 f:0.0 g:0.0
	32	E	b(b,b)	0	0	0	a:0.0 b:0.0 c:0.0 d:0.0 e:0.0 f:0.0 g:0.0
	33	I	c(c,c)	0	0	0	a:0.0 b:0.0 c:0.0 d:0.0 e:0.0 f:0.0 g:0.0
	34	V	d(d,d)	0	0	0	a:0.0 b:0.0 c:0.0 d:0.0 e:0.0 f:0.0 g:0.0
	35	V	e(e,e)	0	0	0	a:0.0 b:0.0 c:0.0 d:0.0 e:0.0 f:0.0 g:0.0
	36	R	f(f,f)	0	0	0	a:0.0 b:0.0 c:0.0 d:0.0 e:0.0 f:0.0 g:0.0
	37	D	g(g,g)	0	0	0	a:0.0 b:0.0 c:0.0 d:0.0 e:0.0 f:0.0 g:0.0
	38	I	a(a,a)	0	0	0	a:0.0 b:0.0 c:0.0 d:0.0 e:0.0 f:0.0 g:0.0
	39	H	b(b,b)	0	0	0	a:0.0 b:0.0 c:0.0 d:0.0 e:0.0 f:0.0 g:0.0
	40	A	c(c,c)	0	0	0	a:0.0 b:0.0 c:0.0 d:0.0 e:0.0 f:0.0 g:0.0
	41	M	d(d,d)	0	0	0	a:0.0 b:0.0 c:0.0 d:0.0 e:0.0 f:0.0 g:0.0
	42	T	e(e,e)	0	0	0	a:0.0 b:0.0 c:0.0 d:0.0 e:0.0 f:0.0 g:0.0
	43	T	f(f,f)	0	0	0	a:0.0 b:0.0 c:0.0 d:0.0 e:0.0 f:0.0 g:0.0
	44	T	g(g,g)	0	0	0	a:0.0 b:0.0 c:0.0 d:0.0 e:0.0 f:0.0 g:0.0
	45	T	a(a,a)	0	0	0	a:0.0 b:0.0 c:0.0 d:0.0 e:0.0 f:0.0 g:0.0
	46	E	b(b,b)	0	0	0	a:0.0 b:0.0 c:0.0 d:0.0 e:0.0 f:0.0 g:0.0
	47	L	c(c,c)	0	0	0	a:0.0 b:0.0 c:0.0 d:0.0 e:0.0 f:0.0 g:0.0
	48	T	d(d,d)	0	0	0	a:0.0 b:0.0 c:0.0 d:0.0 e:0.0 f:0.0 g:0.0
	49	R	e(e,e)	0	0	0	a:0.0 b:0.0 c:0.0 d:0.0 e:0.0 f:0.0 g:0.0
	50	P	f(f,f)	0	0	0	a:0.0 b:0.0 c:0.0 d:0.0 e:0.0 f:0.0 g:0.0
	51	Q	g(g,g)	0	0	0	a:0.0 b:0.0 c:0.0 d:0.0 e:0.0 f:0.0 g:0.0
	52	Q	a(a,a)	0	0	0	a:0.0 b:0.0 c:0.0 d:0.0 e:0.0 f:0.0 g:0.0
	53	R	b(b,b)	0	0	0	a:0.0 b:0.0 c:0.0 d:0.0 e:0.0 f:0.0 g:0.0
	54	G	c(c,c)	0	0	0	a:0.0 b:0.0 c:0.0 d:0.0 e:0.0 f:0.0 g:0.0
	55	S	d(d,d)	0	0	0	a:0.0 b:0.0 c:0.0 d:0.0 e:0.0 f:0.0 g:0.0
	56	G	e(e,e)	0	0	0	a:0.0 b:0.0 c:0.0 d:0.0 e:0.0 f:0.0 g:0.0
	57	G	f(f,f)	0	0	0	a:0.0 b:0.0 c:0.0 d:0.0 e:0.0 f:0.0 g:0.0
	58	G	g(f,g)	0	0	0	a:0.0 b:0.0 c:0.0 d:0.0 e:0.0 f:0.0 g:0.0
	59	Y	a(c,a)	0	0	0	a:0.0 b:0.0 c:0.0 d:0.0 e:0.0 f:0.0 g:0.0
	60	L	b(d,b)	0	0	0	a:0.0 b:0.0 c:0.0 d:0.0 e:0.0 f:0.0 g:0.0
	61	S	c(e,c)	0	0	0	a:0.0 b:0.0 c:0.0 d:0.0 e:0.0 f:0.0 g:0.0
	62	P	f(f,d)	0	0	0	a:0.0 b:0.0 c:0.0 d:0.0 e:0.0 f:0.0 g:0.0
	63	S	f(g,f)	0	0	0	a:0.0 b:0.0 c:0.0 d:0.0 e:0.0 f:0.0 g:0.0
	64	R	g(a,g)	0	0	0	a:0.0 b:0.0 c:0.0 d:0.0 e:0.0 f:0.0 g:0.0
	65	S	a(b,a)	0	0	0	a:0.0 b:0.0 c:0.0 d:0.0 e:0.0 f:0.0 g:0.0
	66	I	b(c,b)	0	0	0	a:0.0 b:0.0 c:0.0 d:0.0 e:0.0 f:0.0 g:0.0
	67	A	c(b,c)	0	0	0	a:0.0 b:0.0 c:0.0 d:0.0 e:0.0 f:0.0 g:0.0
	68	F	d(c,d)	0	0	0	a:0.0 b:0.0 c:0.0 d:0.0 e:0.0 f:0.0 g:0.0
	69	S	e(d,e)	0	0	0	a:0.0 b:0.0 c:0.0 d:0.0 e:0.0 f:0.0 g:0.0
	70	D	f(e,f)	0	0	0	a:0.0 b:0.0 c:0.0 d:0.0 e:0.0 f:0.0 g:0.0
	71	G	g(c,g)	0	0	0	a:0.0 b:0.0 c:0.0 d:0.0 e:0.0 f:0.0 g:0.0
	72	T	a(d,a)	0	0	0	a:0.0 b:0.0 c:0.0 d:0.0 e:0.0 f:0.0 g:0.0
	73	T	b(e,b)	0	0	0	a:0.0 b:0.0 c:0.0 d:0.0 e:0.0 f:0.0 g:0.0
	74	S	c(c,c)	0	0	0	a:0.0 b:0.0 c:0.0 d:0.0 e:0.0 f:0.0 g:0.0
	75	S	d(d,d)	0	0	0	a:0.0 b:0.0 c:0.0 d:0.0 e:0.0 f:0.0 g:0.0
	76	G	e(e,e)	0	0	0	a:0.0 b:0.0 c:0.0 d:0.0 e:0.0 f:0.0 g:0.0
	77	E	f(f,f)	0	0	0	a:0.0 b:0.0 c:0.0 d:0.0 e:0.0 f:0.0 g:0.0
	78	N	g(g,g)	0	0	0	a:0.0 b:0.0 c:0.0 d:0.0 e:0.0 f:0.0 g:0.0
	79	F	a(a,a)	0	0	0	a:0.0 b:0.0 c:0.0 d:0.0 e:0.0 f:0.0 g:0.0
	80	T	b(f,b)	0	0	0	a:0.0 b:0.0 c:0.0 d:0.0 e:0.0 f:0.0 g:0.0
	81	T	c(g,c)	0	0	0	a:0.0 b:0.0 c:0.0 d:0.0 e:0.0 f:0.0 g:0.0
	82	V	d(a,d)	0	0	0	a:0.0 b:0.0 c:0.0 d:0.0 e:0.0 f:0.0 g:0.0
	83	S	e(b,e)	0	0	0	a:0.0 b:0.0 c:0.0 d:0.0 e:0.0 f:0.0 g:0.0
	84	R	f(c,f)	0	0	0	a:0.0 b:0.0 c:0.0 d:0.0 e:0.0 f:0.0 g:0.0
	85	E	g(d,g)	0	0	0	a:0.0 b:0.0 c:0.0 d:0.0 e:0.0 f:0.0 g:0.0
	86	F	a(e,a)	0	0	0	a:0.0 b:0.0 c:0.0 d:0.0 e:0.0 f:0.0 g:0.0
	87	N	b(f,b)	0	0	0	a:0.0 b:0.0 c:0.0 d:0.0 e:0.0 f:0.0 g:0.0
	88	A	c(g,c)	0	0	0	a:0.0 b:0.0 c:0.0 d:0.0 e:0.0 f:0.0 g:0.0
	89	L	d(a,d)	0	0	0	a:0.0 b:0.0 c:0.0 d:0.0 e:0.0 f:0.0 g:0.0
	90	V	e(b,e)	0	0	0	a:0.0 b:0.0 c:0.0 d:0.0 e:0.0 f:0.0 g:0.0
	91	I	c(c,f)	0	0	0	a:0.0 b:0.0 c:0.0 d:0.0 e:0.0 f:0.0 g:0.0
	92	A	d(d,d)	0	0	0	a:0.0 b:0.0 c:0.0 d:0.0 e:0.0 f:0.0 g:0.0
	93	G	e(e,e)	0	0	0	a:0.0 b:0.0 c:0.0 d:0.0 e:0.0 f:0.0 g:0.0
	94	S	f(f,c)	0	0	0	a:0.0 b:0.0 c:0.0 d:0.0 e:0.0 f:0.0 g:0.0
	95	S	g(g,d)	0	0	0	a:0.0 b:0.0 c:0.0 d:0.0 e:0.0 f:0.0 g:0.0
	96	M	a(a,e)	0	0	0	a:0.0 b:0.0 c:0.0 d:0.0 e:0.0 f:0.0 g:0.0
	97	D	b(b,f)	0	0	0	a:0.0 b:0.0 c:0.0 d:0.0 e:0.0 f:0.0 g:0.0
	98	N	c(c,g)	0	0	0	a:0.0 b:0.0 c:0.0 d:0.0 e:0.0 f:0.0 g:0.0
	99	N	a(d,a)	0	0	0	a:0.0 b:0.0 c:0.0 d:0.0 e:0.0 f:0.0 g:0.0
	100	S	e(e,b)	0	0	0	a:0.0 b:0.0 c:0.0 d:0.0 e:0.0 f:0.0 g:0.0
	101	N	f(f,c)	0	0	0	a:0.0 b:0.0 c:0.0 d:0.0 e:0.0 f:0.0 g:0.0
	102	G	g(g,d)	0	0	0	a:0.0 b:0.0 c:0.0 d:0.0 e:0.0 f:0.0 g:0.0
	103	T	a(a,e)	0	0	0	a:0.0 b:0.0 c:0.0 d:0.0 e:0.0 f:0.0 g:0.0
	104	N	b(b,f)	0	0	0	a:0.0 b:0.0 c:0.0 d:0.0 e:0.0 f:0.0 g:0.0
	105	Q	c(c,g)	0	0	0	a:0.0 b:0.0 c:0.0 d:0.0 e:0.0 f:0.0 g:0.0
	106	S	d(d,a)	0	0	0	a:0.0 b:0.0 c:0.0 d:0.0 e:0.0 f:0.0 g:0.0
	107	G	e(e,b)	0	0	0	a:0.0 b:0.0 c:0.0 d:0.0 e:0.0 f:0.0 g:0.0
	108	G	f(f,c)	0	0	0	a:0.0 b:0.0 c:0.0 d:0.0 e:0.0 f:0.0 g:0.0
	109	H	g(g,d)	0	0	0	a:0.0 b:0.0 c:0.0 d:0.0 e:0.0 f:0.0 g:0.0
	110	R	a(a,e)	0	0	0	a:0.0 b:0.0 c:0.0 d:0.0 e:0.0 f:0.0 g:0.0
	111	D	b(b,f)	0	0	0	a:0.0 b:0.0 c:0.0 d:0.0 e:0.0 f:0.0 g:0.0
	112	V	c(c,g)	0	0	0	a:0.0 b:0.0 c:0.0 d:0.0 e:0.0 f:0.0 g:0.0
	113	I	d(d,a)	0	0	0	a:0.0 b:0.0 c:0.0 d:0.0 e:0.0 f:0.0 g:0.0
	114	R	e(e,b)	0	0	0	a:0.0 b:0.0 c:0.0 d:0.0 e:0.0 f:0.0 g:0.0
	115	D	f(f,c)	0	0	0	a:0.0 b:0.0 c:0.0 d:0.0 e:0.0 f:0.0 g:0.0
	116	E	g(g,d)	0	0	0	a:0.0 b:0.0 c:0.0 d:0.0 e:0.0 f:0.0 g:0.0
	117	R	a(a,e)	0	0	0	a:0.0 b:0.0 c:0.0 d:0.0 e:0.0 f:0.0 g:0.0
	118	N	b(b,f)	0	0	0	a:0.0 b:0.0 c:0.0 d:0.0 e:0.0 f:0.0 g:0.0
	119	E	c(c,g)	0	0	0	a:0.0 b:0.0 c:0.0 d:0.0 e:0.0 f:0.0 g:0.0
	120	L	d(d,a)	0	0	0	a:0.0 b:0.0 c:0.0 d:0.0 e:0.0 f:0.0 g:0.0
	121	T	e(e,b)	0	0	0	a:0.0 b:0.0 c:0.0 d:0.0 e:0.0 f:0.0 g:0.0
	122	R	f(f,c)	0	0	0	a:0.0 b:0.0 c:0.0 d:0.0 e:0.0 f:0.0 g:0.0
	123	I	g(g,d)	0	0	0	a:0.0 b:0.0 c:0.0 d:0.0 e:0.0 f:0.0 g:0.0
	124	G	a(a,e)	0	0	0	a:0.0 b:0.0 c:0.0 d:0.0 e:0.0 f:0.0 g:0.0
	125	E	b(b,f)	0	0	0	a:0.0 b:0.0 c:0.0 d:0.0 e:0.0 f:0.0 g:0.0
	126	N	c(c,g)	0	0	0	a:0.0 b:0.0 c:0.0 d:0.0 e:0.0 f:0.0 g:0.0
	127	D	d(d,a)	0	0	0	a:0.0 b:0.0 c:0.0 d:0.0 e:0.0 f:0.0 g:0.0
	128	D	e(e,b)	0	0	0	a:0.0 b:0.0 c:0.0 d:0.0 e:0.0 f:0.0 g:0.0
	129	V	c(f,c)	0	0	0	a:0.0 b:0.0 c:0.0 d:0.0 e:0.0 f:0.0 g:0.0
	130	G	d(b,d)	0	0	0	a:0.0 b:0.0 c:0.0 d:0.0 e:0.0 f:0.0 g:0.0
	131	D	f(c,f)	0	0	0	a:0.0 b:0.0 c:0.0 d:0.0 e:0.0 f:0.0 g:0.0
	132	H	g(d,g)	0	0	0	a:0.0 b:0.0 c:0.0 d:0.0 e:0.0 f:0.0 g:0.0
	133	G	a(e,a)	0	0	0	a:0.0 b:0.0 c:0.0 d:0.0 e:0.0 f:0.0 g:0.0
	134	Q	b(b,b)	0	0	0	a:0.0 b:0.0 c:0.0 d:0.0 e:0.0 f:0.0 g:0.0
	135	V	c(c,c)	0	0	0	a:0.0 b:0.0 c:0.0 d:0.0 e:0.0 f:0.0 g:0.0
	136	P	d(d,d)	0	0	0	a:0.0 b:0.0 c:0.0 d:0.0 e:0.0 f:0.0 g:0.0
	137	E	e(e,e)	0	0	0	a:0.0 b:0.0 c:0.0 d:0.0 e:0.0 f:0.0 g:0.0
	138	E	f(f,f)	0	0	0	a:0.0 b:0.0 c:0.0 d:0.0 e:0.0 f:0.0 g:0.0
	139	D	g(g,g)	0	0	0	a:0.0 b:0.0 c:0.0 d:0.0 e:0.0 f:0.0 g:0.0
	140	S	a(a,a)	0	0	0	a:0.0 b:0.0 c:0.0 d:0.0 e:0.0 f:0.0 g:0.0
	141	N	b(b,b)	0	0	0	a:0.0 b:0.0 c:0.0 d:0.0 e:0.0 f:0.0 g:0.0
	142	P	c(c,c)	0	0	0	a:0.0 b:0.0 c:0.0 d:0.0 e:0.0 f:0.0 g:0.0
	143	W	d(d,d)	0	0	0	a:0.0 b:0.0 c:0.0 d:0.0 e:0.0 f:0.0 g:0.0
	144	A	f(f,e)	0	0	0	a:0.0 b:0.0 c:0.0 d:0.0 e:0.0 f:0.0 g:0.0
	145	I	g(g,f)	0	0	0	a:0.0 b:0.0 c:0.0 d:0.0 e:0.0 f:0.0 g:0.0
	146	V	a(a,g)	0	0	0	a:0.0 b:0.0 c:0.0 d:0.0 e:0.0 f:0.0 g:0.0
	147	P	b(b,a)	0	0	0	a:0.0 b:0.0 c:0.0 d:0.0 e:0.0 f:0.0 g:0.0
	148	D	b(b,b)	0	0	0	a:0.0 b:0.0 c:0.0 d:0.0 e:0.0 f:0.0 g:0.0
	149	D	c(c,c)	0	0	0	a:0.0 b:0.0 c:0.0 d:0.0 e:0.0 f:0.0 g:0.0
	150	Y	e(e,d)	0	0	0	a:0.0 b:0.0 c:0.0 d:0.0 e:0.0 f:0.0 g:0.0
	151	N	f(f,e)	0	0	0	a:0.0 b:0.0 c:0.0 d:0.0 e:0.0 f:0.0 g:0.0
	152	N	g(g,f)	0	0	0	a:0.0 b:0.0 c:0.0 d:0.0 e:0.0 f:0.0 g:0.0
	153	R	a(a,a)	0	0	0	a:0.0 b:0.0 c:0.0 d:0.0 e:0.0 f:0.0 g:0.0
	154	D	b(b,b)	0	0	0	a:0.0 b:0.0 c:0.0 d:0.0 e:0.0 f:0.0 g:0.0
	155	G	c(c,c)	0	0	0	a:0.0 b:0.0 c:0.0 d:0.0 e:0.0 f:0.0 g:0.0
	156	S	d(d,c)	0	0	0	a:0.0 b:0.0 c:0.0 d:0.0 e:0.0 f:0.0 g:0.0
	157	E	e(e,d)	0	0	0	a:0.0 b:0.0 c:0.0 d:0.0 e:0.0 f:0.0 g:0.0
	158	N	f(f,e)	0	0	0	a:0.0 b:0.0 c:0.0 d:0.0 e:0.0 f:0.0 g:0.0
	159	N	g(g,f)	0	0	0	a:0.0 b:0.0 c:0.0 d:0.0 e:0.0 f:0.0 g:0.0
	160	I	a(a,g)	0	0	0	a:0.0 b:0.0 c:0.0 d:0.0 e:0.0 f:0.0 g:0.0
	161	V	b(b,a)	0	0	0	a:0.0 b:0.0 c:0.0 d:0.0 e:0.0 f:0.0 g:0.0
	162	L	a(a,b)	0	0	0	a:0.0 b:0.0 c:0.0 d:0.0 e:0.0 f:0.0 g:0.0
	163	A	b(b,c)	0	0	0	a:0.0 b:0.0 c:0.0 d:0.0 e:0.0 f:0.0 g:0.0
	164	S	c(c,d)	0	0	0	a:0.0 b:0.0 c:0.0 d:0.0 e:0.0 f:0.0 g:0.0
	165	S	d(d,e)	0	0	0	a:0.0 b:0.0 c:0.0 d:0.0 e:0.0 f:0.0 g:0.0
	166	G	e(e,f)	0	0	0	a:0.0 b:0.0 c:0.0 d:0.0 e:0.0 f:0.0 g:0.0
	167	G	f(f,g)	0	0	0	a:0.0 b:0.0 c:0.0 d:0.0 e:0.0 f:0.0 g:0.0
	168	Q	f(f,a)	0	0	0	a:0.0 b:0.0 c:0.0 d:0.0 e:0.0 f:0.0 g:0.0
	169	N	g(g,b)	0	0	0	a:0.0 b:0.0 c:0.0 d:0.0 e:0.0 f:0.0 g:0.0
	170	R	c(c,c)	0	0	0	a:0.0 b:0.0 c:0.0 d:0.0 e:0.0 f:0.0 g:0.0
	171	M	d(d,d)	0.001	0.001	0	a:0.0 b:0.0 c:0.0 d:0.0 e:0.0 f:0.0 g:0.0
	172	V	f(f,e)	0.001	0.001	0	a:0.0 b:0.0 c:0.0 d:0.0 e:0.0 f:0.0 g:0.0
	173	T	g(g,f)	0.001	0.001	0	a:0.0 b:0.0 c:0.0 d:0.0 e:0.0 f:0.0 g:0.0
	174	T	a(a,g)	0.002	0.002	0	a:0.001 b:0.0 c:0.0 d:0.0 e:0.0 f:0.0 g:0.0
	175	A	b(b,a)	0.003	0.003	0	a:0.0 b:0.002 c:0.0 d:0.0 e:0.0 f:0.0 g:0.0
	176	S	c(c,b)	0.004	0.004	0	a:0.0 b:0.0 c:0.003 d:0.0 e:0.0 f:0.0 g:0.0
	177	V	d(d,c)	0.005	0.005	0	a:0.0 b:0.0 c:0.0 d:0.003 e:0.0 f:0.0 g:0.0
	178	Q	e(e,d)	0.005	0.005	0	a:0.0 b:0.0 c:0.0 d:0.0 e:0.003 f:0.0 g:0.0
	179	R	f(f,e)	0.006	0.006	0	a:0.0 b:0.0 c:0.0 d:0.0 e:0.0 f:0.004 g:0.0
	180	V	g(g,f)	0.006	0.006	0	a:0.0 b:0.0 c:0.0 d:0.0 e:0.0 f:0.0 g:0.004
	181	K	a(a,g)	0.006	0.006	0	a:0.004 b:0.0 c:0.0 d:0.0 e:0.0 f:0.0 g:0.001
	182	R	b(b,a)	0.006	0.006	0	a:0.001 b:0.004 c:0.0 d:0.0 e:0.0 f:0.0 g:0.0
	183	E	c(c,b)	0.006	0.006	0	a:0.0 b:0.001 c:0.004 d:0.0 e:0.0 f:0.0 g:0.0
	184	E	d(d,c)	0.007	0.007	0	a:0.0 b:0.0 c:0.001 d:0.004 e:0.0 f:0.0 g:0.0
	185	V	e(e,d)	0.007	0.007	0	a:0.0 b:0.0 c:0.0 d:0.001 e:0.004 f:0.0 g:0.0
	186	E	f(f,e)	0.007	0.007	0	a:0.0 b:0.0 c:0.0 d:0.0 e:0.001 f:0.004 g:0.0
	187	A	g(g,f)	0.007	0.007	0	a:0.0 b:0.0 c:0.0 d:0.0 e:0.0 f:0.001 g:0.004
	188	K	a(a,g)	0.007	0.007	0	a:0.004 b:0.0 c:0.0 d:0.0 e:0.0 f:0.0 g:0.001
	189	I	b(b,a)	0.007	0.007	0	a:0.001 b:0.004 c:0.0 d:0.0 e:0.0 f:0.0 g:0.0
	190	T	c(c,b)	0.007	0.007	0	a:0.0 b:0.001 c:0.004 d:0.0 e:0.0 f:0.0 g:0.0
	191	A	d(d,c)	0.007	0.007	0	a:0.0 b:0.001 c:0.001 d:0.004 e:0.0 f:0.0 g:0.0
	192	W	e(e,d)	0.008	0.008	0	a:0.0 b:0.0 c:0.001 d:0.001 e:0.004 f:0.0 g:0.0
	193	Q	f(f,e)	0.01	0.01	0	a:0.0 b:0.0 c:0.0 d:0.001 e:0.001 f:0.004 g:0.002
	194	T	g(g,f)	0.011	0.011	0	a:0.002 b:0.0 c:0.0 d:0.0 e:0.002 f:0.001 g:0.004
	195	A	a(a,g)	0.012	0.012	0	a:0.004 b:0.003 c:0.0 d:0.0 e:0.0 f:0.002 g:0.001
	196	K	b(b,g)	0.013	0.013	0	a:0.001 b:0.004 c:0.003 d:0.0 e:0.0 f:0.0 g:0.003
	197	V	c(c,a)	0.013	0.013	0	a:0.003 b:0.001 c:0.004 d:0.003 e:0.0 f:0.0 g:0.0
	198	A	d(d,b)	0.014	0.014	0	a:0.0 b:0.003 c:0.001 d:0.004 e:0.004 f:0.0 g:0.0
	199	K	e(e,c)	0.014	0.014	0	a:0.0 b:0.0 c:0.003 d:0.001 e:0.004 f:0.004 g:0.0
	200	I	f(f,d)	0.014	0.014	0	a:0.0 b:0.0 c:0.0 d:0.003 e:0.001 f:0.004 g:0.004
	201	N	a(a,e)	0.015	0.015	0	a:0.004 b:0.0 c:0.0 d:0.0 e:0.003 f:0.001 g:0.004
	202	N	b(b,f)	0.015	0.015	0	a:0.004 b:0.005 c:0.0 d:0.0 e:0.0 f:0.003 g:0.001
	203	R	c(c,g)	0.015	0.015	0	a:0.001 b:0.004 c:0.005 d:0.0 e:0.0 f:0.0 g:0.003
	204	F	d(d,a)	0.015	0.015	0	a:0.003 b:0.001 c:0.004 d:0.005 e:0.0 f:0.0 g:0.0
	205	K	e(e,b)	0.016	0.016	0	a:0.001 b:0.003 c:0.001 d:0.004 e:0.005 f:0.0 g:0.0
	206	R	f(f,c)	0.017	0.017	0	a:0.0 b:0.002 c:0.003 d:0.001 e:0.004 f:0.005 g:0.0
	207	Q	g(g,c)	0.017	0.017	0	a:0.0 b:0.0 c:0.002 d:0.003 e:0.001 f:0.004 g:0.005
	208	D	a(a,d)	0.017	0.017	0	a:0.005 b:0.0 c:0.0 d:0.002 e:0.003 f:0.001 g:0.004
	209	A	b(b,e)	0.017	0.017	0	a:0.004 b:0.005 c:0.0 d:0.0 e:0.002 f:0.003 g:0.001
	210	V	c(c,f)	0.017	0.017	0	a:0.001 b:0.004 c:0.005 d:0.0 e:0.0 f:0.002 g:0.003
	211	I	d(d,g)	0.018	0.018	0	a:0.003 b:0.001 c:0.004 d:0.005 e:0.0 f:0.0 g:0.003
	212	N	e(e,a)	0.02	0.02	0	a:0.005 b:0.003 c:0.001 d:0.004 e:0.005 f:0.0 g:0.0
	213	G	b(b,b)	0.021	0.021	0	a:0.0 b:0.005 c:0.003 d:0.001 e:0.005 f:0.005 g:0.0
	214	W	c(c,c)	0.025	0.025	0	a:0.0 b:0.0 c:0.008 d:0.003 e:0.001 f:0.006 g:0.005
	215	L	g(g,d)	0.093	0.093	0	a:0.006 b:0.0 c:0.0 d:0.016 e:0.003 f:0.001 g:0.065
	216	N	a(a,e)	0.248	0.247	0	a:0.217 b:0.006 c:0.0 d:0.0 e:0.018 f:0.004 g:0.001
	217	E	b(b,f)	0.285	0.285	0	a:0.001 b:0.254 c:0.006 d:0.0 e:0.0 f:0.019 g:0.004
	218	Q	c(c,g)	0.296	0.296	0	a:0.004 b:0.001 c:0.264 d:0.006 e:0.0 f:0.0 g:0.019
	219	V	d(d,a)	0.299	0.298	0	a:0.019 b:0.004 c:0.001 d:0.267 e:0.007 f:0.0 g:0.0
	220	H	e(e,b)	0.301	0.301	0	a:0.0 b:0.019 c:0.004 d:0.001 e:0.269 f:0.007 g:0.0
	221	R	f(f,c)	0.303	0.303	0	a:0.0 b:0.0 c:0.019 d:0.004 e:0.001 f:0.271 g:0.007
	222	A	g(g,d)	0.304	0.304	0	a:0.007 b:0.0 c:0.0 d:0.019 e:0.004 f:0.001 g:0.272
	223	N	a(a,e)	0.305	0.304	0	a:0.272 b:0.007 c:0.0 d:0.0 e:0.019 f:0.004 g:0.001
	224	S	b(b,f)	0.305	0.304	0	a:0.001 b:0.272 c:0.007 d:0.0 e:0.0 f:0.019 g:0.004
	225	W	c(c,g)	0.305	0.305	0	a:0.004 b:0.001 c:0.272 d:0.007 e:0.0 f:0.0 g:0.019
	226	M	d(d,a)	0.306	0.305	0	a:0.019 b:0.004 c:0.001 d:0.272 e:0.007 f:0.0 g:0.0
	227	K	e(e,b)	0.307	0.307	0	a:0.0 b:0.019 c:0.005 d:0.002 e:0.272 f:0.007 g:0.0
	228	K	f(f,c)	0.309	0.309	0	a:0.0 b:0.0 c:0.019 d:0.006 e:0.003 f:0.272 g:0.007
	229	I	g(g,d)	0.311	0.311	0	a:0.007 b:0.0 c:0.0 d:0.019 e:0.007 f:0.004 g:0.272
	230	E	a(a,e)	0.316	0.315	0	a:0.273 b:0.007 c:0.0 d:0.0 e:0.019 f:0.01 g:0.005
	231	R	b(b,f)	0.318	0.317	0	a:0.005 b:0.273 c:0.007 d:0.0 e:0.0 f:0.019 g:0.011
	232	K	c(c,g)	0.319	0.318	0	a:0.012 b:0.005 c:0.273 d:0.007 e:0.0 f:0.0 g:0.019
	233	L	d(d,a)	0.319	0.319	0	a:0.019 b:0.012 c:0.005 d:0.273 e:0.007 f:0.0 g:0.0
	234	E	e(e,b)	0.319	0.319	0	a:0.0 b:0.019 c:0.012 d:0.006 e:0.273 f:0.007 g:0.0
	235	D	f(f,c)	0.32	0.319	0	a:0.0 b:0.0 c:0.019 d:0.012 e:0.006 f:0.273 g:0.007
	236	R	g(g,d)	0.32	0.32	0	a:0.007 b:0.0 c:0.0 d:0.019 e:0.013 f:0.006 g:0.273
	237	R	a(a,e)	0.32	0.32	0	a:0.273 b:0.007 c:0.0 d:0.0 e:0.019 f:0.013 g:0.006
	238	A	b(b,f)	0.321	0.32	0	a:0.006 b:0.273 c:0.007 d:0.0 e:0.0 f:0.019 g:0.013
	239	K	c(c,g)	0.321	0.32	0	a:0.013 b:0.006 c:0.273 d:0.007 e:0.0 f:0.0 g:0.019
	240	A	d(d,a)	0.321	0.32	0	a:0.019 b:0.013 c:0.006 d:0.273 e:0.007 f:0.0 g:0.0
	241	M	e(e,b)	0.321	0.32	0	a:0.0 b:0.019 c:0.013 d:0.006 e:0.273 f:0.007 g:0.0
	242	E	f(f,c)	0.32	0.32	0	a:0.0 b:0.0 c:0.019 d:0.013 e:0.006 f:0.273 g:0.007
	243	K	g(g,d)	0.32	0.32	0	a:0.007 b:0.0 c:0.0 d:0.019 e:0.013 f:0.006 g:0.272
	244	T	a(a,e)	0.32	0.319	0	a:0.272 b:0.007 c:0.0 d:0.0 e:0.019 f:0.013 g:0.006
	245	Q	b(b,f)	0.319	0.319	0	a:0.006 b:0.272 c:0.007 d:0.0 e:0.0 f:0.019 g:0.013
	246	N	c(c,g)	0.318	0.318	0	a:0.013 b:0.006 c:0.27 d:0.007 e:0.0 f:0.0 g:0.019
	247	K	d(d,a)	0.316	0.315	0	a:0.019 b:0.013 c:0.006 d:0.268 e:0.007 f:0.0 g:0.0
	248	V	e(e,b)	0.315	0.314	0	a:0.0 b:0.019 c:0.013 d:0.006 e:0.267 f:0.007 g:0.0
	249	A	f(f,c)	0.314	0.314	0	a:0.0 b:0.0 c:0.019 d:0.013 e:0.006 f:0.267 g:0.007
	250	K	g(g,d)	0.314	0.313	0	a:0.007 b:0.0 c:0.0 d:0.019 e:0.013 f:0.006 g:0.266
	251	A	a(a,e)	0.313	0.312	0	a:0.265 b:0.007 c:0.0 d:0.0 e:0.019 f:0.013 g:0.006
	252	Q	b(b,f)	0.312	0.312	0	a:0.006 b:0.265 c:0.007 d:0.0 e:0.0 f:0.019 g:0.013
	253	R	c(c,g)	0.31	0.309	0	a:0.013 b:0.006 c:0.263 d:0.007 e:0.0 f:0.0 g:0.019
	254	K	d(d,a)	0.306	0.305	0	a:0.019 b:0.013 c:0.006 d:0.259 e:0.007 f:0.0 g:0.0
	255	A	e(e,b)	0.304	0.304	0	a:0.0 b:0.019 c:0.013 d:0.006 e:0.258 f:0.007 g:0.0
	256	E	f(f,c)	0.303	0.303	0	a:0.0 b:0.0 c:0.019 d:0.013 e:0.006 f:0.257 g:0.007
	257	E	g(g,d)	0.302	0.301	0	a:0.007 b:0.0 c:0.0 d:0.018 e:0.013 f:0.006 g:0.256
	258	R	a(a,e)	0.298	0.298	0	a:0.254 b:0.007 c:0.0 d:0.0 e:0.017 f:0.012 g:0.006
	259	R	b(b,f)	0.283	0.282	0	a:0.006 b:0.241 c:0.006 d:0.0 e:0.0 f:0.016 g:0.011
	260	A	c(c,g)	0.26	0.26	0	a:0.01 b:0.006 c:0.222 d:0.006 e:0.0 f:0.0 g:0.013
	261	T	d(d,a)	0.236	0.236	0	a:0.011 b:0.008 c:0.006 d:0.202 e:0.006 f:0.0 g:0.0
	262	A	e(e,b)	0.211	0.21	0	a:0.0 b:0.01 c:0.007 d:0.006 e:0.18 f:0.006 g:0.0
	263	E	f(f,c)	0.198	0.198	0	a:0.0 b:0.0 c:0.008 d:0.006 e:0.006 f:0.171 g:0.005
	264	G	g(g,f)	0.175	0.175	0	a:0.003 b:0.0 c:0.0 d:0.004 e:0.005 f:0.006 g:0.155
	265	K	a(a,g)	0.173	0.172	0	a:0.153 b:0.003 c:0.0 d:0.0 e:0.004 f:0.005 g:0.006
	266	R	b(b,a)	0.161	0.161	0	a:0.006 b:0.144 c:0.002 d:0.0 e:0.0 f:0.003 g:0.004
	267	G	c(c,b)	0.144	0.144	0	a:0.003 b:0.005 c:0.131 d:0.002 e:0.0 f:0.0 g:0.001
	268	T	d(d,c)	0.138	0.138	0	a:0.001 b:0.003 c:0.004 d:0.126 e:0.002 f:0.0 g:0.0
	269	E	e(e,d)	0.134	0.134	0	a:0.0 b:0.001 c:0.003 d:0.004 e:0.122 f:0.002 g:0.0
	270	V	f(f,e)	0.115	0.115	0	a:0.0 b:0.0 c:0.001 d:0.003 e:0.003 f:0.105 g:0.001
	271	A	g(g,f)	0.109	0.109	0	a:0.001 b:0.0 c:0.0 d:0.001 e:0.003 f:0.003 g:0.099
	272	R	a(a,g)	0.103	0.103	0	a:0.094 b:0.001 c:0.0 d:0.0 e:0.0 f:0.002 g:0.003
	273	V	b(b,a)	0.067	0.067	0	a:0.003 b:0.059 c:0.001 d:0.0 e:0.0 f:0.0 g:0.002
	274	L	c(c,b)	0.053	0.053	0	a:0.002 b:0.002 c:0.046 d:0.001 e:0.0 f:0.0 g:0.0
	275	E	d(d,c)	0.05	0.05	0	a:0.0 b:0.002 c:0.002 d:0.043 e:0.001 f:0.0 g:0.0
	276	V	e(e,d)	0.046	0.046	0	a:0.0 b:0.0 c:0.002 d:0.002 e:0.04 f:0.001 g:0.0
	277	A	f(f,e)	0.044	0.044	0	a:0.0 b:0.0 c:0.0 d:0.002 e:0.001 f:0.039 g:0.0
	278	N	g(g,f)	0.042	0.042	0	a:0.0 b:0.0 c:0.0 d:0.0 e:0.002 f:0.001 g:0.037
	279	L	a(a,g)	0.039	0.039	0	a:0.035 b:0.0 c:0.0 d:0.0 e:0.0 f:0.002 g:0.001
	280	M	b(b,a)	0.035	0.035	0	a:0.001 b:0.031 c:0.0 d:0.0 e:0.0 f:0.0 g:0.002
	281	R	c(c,b)	0.031	0.03	0	a:0.002 b:0.001 c:0.027 d:0.0 e:0.0 f:0.0 g:0.0
	282	A	d(d,c)	0.023	0.023	0	a:0.0 b:0.001 c:0.0 d:0.021 e:0.0 f:0.0 g:0.0
	283	V	e(e,d)	0.009	0.009	0	a:0.0 b:0.0 c:0.0 d:0.0 e:0.008 f:0.0 g:0.0
	284	G	f(f,e)	0.004	0.004	0	a:0.0 b:0.0 c:0.0 d:0.0 e:0.0 f:0.004 g:0.0
	285	R	g(g,f)	0.003	0.003	0	a:0.0 b:0.0 c:0.0 d:0.0 e:0.0 f:0.0 g:0.002
	286	P	a(a,g)	0	0	0	a:0.0 b:0.0 c:0.0 d:0.0 e:0.0 f:0.0 g:0.0
	287	P	b(b,a)	0	0	0	a:0.0 b:0.0 c:0.0 d:0.0 e:0.0 f:0.0 g:0.0
	288	A	c(c,d)	0	0	0	a:0.0 b:0.0 c:0.0 d:0.0 e:0.0 f:0.0 g:0.0
	289	K	d(d,e)	0	0	0	a:0.0 b:0.0 c:0.0 d:0.0 e:0.0 f:0.0 g:0.0
	290	R	e(e,f)	0	0	0	a:0.0 b:0.0 c:0.0 d:0.0 e:0.0 f:0.0 g:0.0
	291	S	g(g,g)	0	0	0	a:0.0 b:0.0 c:0.0 d:0.0 e:0.0 f:0.0 g:0.0
	292	F	a(a,a)	0	0	0	a:0.0 b:0.0 c:0.0 d:0.0 e:0.0 f:0.0 g:0.0
	293	F	b(b,b)	0	0	0	a:0.0 b:0.0 c:0.0 d:0.0 e:0.0 f:0.0 g:0.0
	294	S	c(c,c)	0	0	0	a:0.0 b:0.0 c:0.0 d:0.0 e:0.0 f:0.0 g:0.0
	295	L	d(d,d)	0	0	0	a:0.0 b:0.0 c:0.0 d:0.0 e:0.0 f:0.0 g:0.0
	296	S	e(e,e)	0	0	0	a:0.0 b:0.0 c:0.0 d:0.0 e:0.0 f:0.0 g:0.0

## Sheet: Coil_prediction_AtREM4.2
# Sequence name: AtREM4.2 (AT2G41870)
#
%	Position	Residue	Register (Dimer,Trimer)	Probability	Dimer Prob	Trimer Prob	Probability by Heptad (a,b,c,d,e,f,g)
	1	M	g(g,g)	0	0	0	a:0.0 b:0.0 c:0.0 d:0.0 e:0.0 f:0.0 g:0.0
	2	L	a(a,a)	0	0	0	a:0.0 b:0.0 c:0.0 d:0.0 e:0.0 f:0.0 g:0.0
	3	T	b(b,b)	0	0	0	a:0.0 b:0.0 c:0.0 d:0.0 e:0.0 f:0.0 g:0.0
	4	L	c(c,c)	0	0	0	a:0.0 b:0.0 c:0.0 d:0.0 e:0.0 f:0.0 g:0.0
	5	Y	d(d,d)	0	0	0	a:0.0 b:0.0 c:0.0 d:0.0 e:0.0 f:0.0 g:0.0
	6	H	e(e,e)	0	0	0	a:0.0 b:0.0 c:0.0 d:0.0 e:0.0 f:0.0 g:0.0
	7	Q	f(f,f)	0	0	0	a:0.0 b:0.0 c:0.0 d:0.0 e:0.0 f:0.0 g:0.0
	8	E	g(g,g)	0	0	0	a:0.0 b:0.0 c:0.0 d:0.0 e:0.0 f:0.0 g:0.0
	9	R	a(a,a)	0	0	0	a:0.0 b:0.0 c:0.0 d:0.0 e:0.0 f:0.0 g:0.0
	10	S	b(b,b)	0	0	0	a:0.0 b:0.0 c:0.0 d:0.0 e:0.0 f:0.0 g:0.0
	11	P	c(c,c)	0	0	0	a:0.0 b:0.0 c:0.0 d:0.0 e:0.0 f:0.0 g:0.0
	12	D	d(d,b)	0	0	0	a:0.0 b:0.0 c:0.0 d:0.0 e:0.0 f:0.0 g:0.0
	13	A	c(e,c)	0	0	0	a:0.0 b:0.0 c:0.0 d:0.0 e:0.0 f:0.0 g:0.0
	14	T	d(f,d)	0	0	0	a:0.0 b:0.0 c:0.0 d:0.0 e:0.0 f:0.0 g:0.0
	15	S	e(g,e)	0	0	0	a:0.0 b:0.0 c:0.0 d:0.0 e:0.0 f:0.0 g:0.0
	16	N	f(a,f)	0	0	0	a:0.0 b:0.0 c:0.0 d:0.0 e:0.0 f:0.0 g:0.0
	17	D	g(b,g)	0	0	0	a:0.0 b:0.0 c:0.0 d:0.0 e:0.0 f:0.0 g:0.0
	18	R	a(c,a)	0	0	0	a:0.0 b:0.0 c:0.0 d:0.0 e:0.0 f:0.0 g:0.0
	19	D	b(b,b)	0	0	0	a:0.0 b:0.0 c:0.0 d:0.0 e:0.0 f:0.0 g:0.0
	20	E	c(c,c)	0	0	0	a:0.0 b:0.0 c:0.0 d:0.0 e:0.0 f:0.0 g:0.0
	21	T	d(d,d)	0	0	0	a:0.0 b:0.0 c:0.0 d:0.0 e:0.0 f:0.0 g:0.0
	22	P	a(e,a)	0	0	0	a:0.0 b:0.0 c:0.0 d:0.0 e:0.0 f:0.0 g:0.0
	23	E	b(b,b)	0	0	0	a:0.0 b:0.0 c:0.0 d:0.0 e:0.0 f:0.0 g:0.0
	24	T	c(c,c)	0	0	0	a:0.0 b:0.0 c:0.0 d:0.0 e:0.0 f:0.0 g:0.0
	25	V	d(d,d)	0	0	0	a:0.0 b:0.0 c:0.0 d:0.0 e:0.0 f:0.0 g:0.0
	26	V	e(e,e)	0	0	0	a:0.0 b:0.0 c:0.0 d:0.0 e:0.0 f:0.0 g:0.0
	27	R	f(f,f)	0	0	0	a:0.0 b:0.0 c:0.0 d:0.0 e:0.0 f:0.0 g:0.0
	28	E	g(g,g)	0	0	0	a:0.0 b:0.0 c:0.0 d:0.0 e:0.0 f:0.0 g:0.0
	29	V	a(a,a)	0	0	0	a:0.0 b:0.0 c:0.0 d:0.0 e:0.0 f:0.0 g:0.0
	30	H	b(b,b)	0	0	0	a:0.0 b:0.0 c:0.0 d:0.0 e:0.0 f:0.0 g:0.0
	31	A	c(c,c)	0	0	0	a:0.0 b:0.0 c:0.0 d:0.0 e:0.0 f:0.0 g:0.0
	32	L	d(d,d)	0	0	0	a:0.0 b:0.0 c:0.0 d:0.0 e:0.0 f:0.0 g:0.0
	33	T	e(e,e)	0	0	0	a:0.0 b:0.0 c:0.0 d:0.0 e:0.0 f:0.0 g:0.0
	34	P	f(f,f)	0	0	0	a:0.0 b:0.0 c:0.0 d:0.0 e:0.0 f:0.0 g:0.0
	35	A	g(g,g)	0	0	0	a:0.0 b:0.0 c:0.0 d:0.0 e:0.0 f:0.0 g:0.0
	36	P	a(c,a)	0	0	0	a:0.0 b:0.0 c:0.0 d:0.0 e:0.0 f:0.0 g:0.0
	37	E	e(e,e)	0	0	0	a:0.0 b:0.0 c:0.0 d:0.0 e:0.0 f:0.0 g:0.0
	38	D	f(f,f)	0	0	0	a:0.0 b:0.0 c:0.0 d:0.0 e:0.0 f:0.0 g:0.0
	39	N	g(g,g)	0	0	0	a:0.0 b:0.0 c:0.0 d:0.0 e:0.0 f:0.0 g:0.0
	40	S	a(a,a)	0	0	0	a:0.0 b:0.0 c:0.0 d:0.0 e:0.0 f:0.0 g:0.0
	41	R	b(b,b)	0	0	0	a:0.0 b:0.0 c:0.0 d:0.0 e:0.0 f:0.0 g:0.0
	42	T	c(c,c)	0	0	0	a:0.0 b:0.0 c:0.0 d:0.0 e:0.0 f:0.0 g:0.0
	43	M	d(d,d)	0	0	0	a:0.0 b:0.0 c:0.0 d:0.0 e:0.0 f:0.0 g:0.0
	44	T	e(e,e)	0	0	0	a:0.0 b:0.0 c:0.0 d:0.0 e:0.0 f:0.0 g:0.0
	45	A	f(f,f)	0	0	0	a:0.0 b:0.0 c:0.0 d:0.0 e:0.0 f:0.0 g:0.0
	46	T	g(g,g)	0	0	0	a:0.0 b:0.0 c:0.0 d:0.0 e:0.0 f:0.0 g:0.0
	47	L	a(a,a)	0	0	0	a:0.0 b:0.0 c:0.0 d:0.0 e:0.0 f:0.0 g:0.0
	48	P	b(b,b)	0	0	0	a:0.0 b:0.0 c:0.0 d:0.0 e:0.0 f:0.0 g:0.0
	49	P	c(c,c)	0	0	0	a:0.0 b:0.0 c:0.0 d:0.0 e:0.0 f:0.0 g:0.0
	50	P	d(d,d)	0	0	0	a:0.0 b:0.0 c:0.0 d:0.0 e:0.0 f:0.0 g:0.0
	51	P	b(b,b)	0	0	0	a:0.0 b:0.0 c:0.0 d:0.0 e:0.0 f:0.0 g:0.0
	52	A	c(c,c)	0	0	0	a:0.0 b:0.0 c:0.0 d:0.0 e:0.0 f:0.0 g:0.0
	53	F	d(d,d)	0	0	0	a:0.0 b:0.0 c:0.0 d:0.0 e:0.0 f:0.0 g:0.0
	54	R	e(e,e)	0	0	0	a:0.0 b:0.0 c:0.0 d:0.0 e:0.0 f:0.0 g:0.0
	55	G	f(f,f)	0	0	0	a:0.0 b:0.0 c:0.0 d:0.0 e:0.0 f:0.0 g:0.0
	56	Y	g(g,g)	0	0	0	a:0.0 b:0.0 c:0.0 d:0.0 e:0.0 f:0.0 g:0.0
	57	F	a(a,d)	0	0	0	a:0.0 b:0.0 c:0.0 d:0.0 e:0.0 f:0.0 g:0.0
	58	S	b(b,e)	0	0	0	a:0.0 b:0.0 c:0.0 d:0.0 e:0.0 f:0.0 g:0.0
	59	P	c(c,f)	0	0	0	a:0.0 b:0.0 c:0.0 d:0.0 e:0.0 f:0.0 g:0.0
	60	P	c(d,c)	0	0	0	a:0.0 b:0.0 c:0.0 d:0.0 e:0.0 f:0.0 g:0.0
	61	R	e(e,a)	0	0	0	a:0.0 b:0.0 c:0.0 d:0.0 e:0.0 f:0.0 g:0.0
	62	S	f(f,e)	0	0	0	a:0.0 b:0.0 c:0.0 d:0.0 e:0.0 f:0.0 g:0.0
	63	A	g(g,f)	0	0	0	a:0.0 b:0.0 c:0.0 d:0.0 e:0.0 f:0.0 g:0.0
	64	T	g(b,g)	0	0	0	a:0.0 b:0.0 c:0.0 d:0.0 e:0.0 f:0.0 g:0.0
	65	T	b(b,a)	0	0	0	a:0.0 b:0.0 c:0.0 d:0.0 e:0.0 f:0.0 g:0.0
	66	M	b(c,b)	0	0	0	a:0.0 b:0.0 c:0.0 d:0.0 e:0.0 f:0.0 g:0.0
	67	S	c(d,c)	0	0	0	a:0.0 b:0.0 c:0.0 d:0.0 e:0.0 f:0.0 g:0.0
	68	E	e(e,d)	0	0	0	a:0.0 b:0.0 c:0.0 d:0.0 e:0.0 f:0.0 g:0.0
	69	G	e(f,e)	0	0	0	a:0.0 b:0.0 c:0.0 d:0.0 e:0.0 f:0.0 g:0.0
	70	E	f(g,f)	0	0	0	a:0.0 b:0.0 c:0.0 d:0.0 e:0.0 f:0.0 g:0.0
	71	N	g(a,g)	0	0	0	a:0.0 b:0.0 c:0.0 d:0.0 e:0.0 f:0.0 g:0.0
	72	F	a(b,a)	0	0	0	a:0.0 b:0.0 c:0.0 d:0.0 e:0.0 f:0.0 g:0.0
	73	T	b(c,b)	0	0	0	a:0.0 b:0.0 c:0.0 d:0.0 e:0.0 f:0.0 g:0.0
	74	T	c(e,c)	0	0	0	a:0.0 b:0.0 c:0.0 d:0.0 e:0.0 f:0.0 g:0.0
	75	I	a(f,a)	0	0	0	a:0.0 b:0.0 c:0.0 d:0.0 e:0.0 f:0.0 g:0.0
	76	S	b(g,b)	0	0	0	a:0.0 b:0.0 c:0.0 d:0.0 e:0.0 f:0.0 g:0.0
	77	R	c(a,c)	0	0	0	a:0.0 b:0.0 c:0.0 d:0.0 e:0.0 f:0.0 g:0.0
	78	E	d(b,d)	0	0	0	a:0.0 b:0.0 c:0.0 d:0.0 e:0.0 f:0.0 g:0.0
	79	F	e(c,e)	0	0	0	a:0.0 b:0.0 c:0.0 d:0.0 e:0.0 f:0.0 g:0.0
	80	N	f(c,f)	0	0	0	a:0.0 b:0.0 c:0.0 d:0.0 e:0.0 f:0.0 g:0.0
	81	A	g(d,g)	0	0	0	a:0.0 b:0.0 c:0.0 d:0.0 e:0.0 f:0.0 g:0.0
	82	L	a(e,a)	0	0	0	a:0.0 b:0.0 c:0.0 d:0.0 e:0.0 f:0.0 g:0.0
	83	V	b(f,b)	0	0	0	a:0.0 b:0.0 c:0.0 d:0.0 e:0.0 f:0.0 g:0.0
	84	I	c(g,c)	0	0	0	a:0.0 b:0.0 c:0.0 d:0.0 e:0.0 f:0.0 g:0.0
	85	A	a(a,d)	0	0	0	a:0.0 b:0.0 c:0.0 d:0.0 e:0.0 f:0.0 g:0.0
	86	G	b(b,e)	0	0	0	a:0.0 b:0.0 c:0.0 d:0.0 e:0.0 f:0.0 g:0.0
	87	S	c(c,f)	0	0	0	a:0.0 b:0.0 c:0.0 d:0.0 e:0.0 f:0.0 g:0.0
	88	S	d(d,g)	0	0	0	a:0.0 b:0.0 c:0.0 d:0.0 e:0.0 f:0.0 g:0.0
	89	M	e(e,a)	0	0	0	a:0.0 b:0.0 c:0.0 d:0.0 e:0.0 f:0.0 g:0.0
	90	E	f(f,b)	0	0	0	a:0.0 b:0.0 c:0.0 d:0.0 e:0.0 f:0.0 g:0.0
	91	N	g(g,c)	0	0	0	a:0.0 b:0.0 c:0.0 d:0.0 e:0.0 f:0.0 g:0.0
	92	N	a(a,d)	0	0	0	a:0.0 b:0.0 c:0.0 d:0.0 e:0.0 f:0.0 g:0.0
	93	E	b(b,e)	0	0	0	a:0.0 b:0.0 c:0.0 d:0.0 e:0.0 f:0.0 g:0.0
	94	L	c(c,f)	0	0	0	a:0.0 b:0.0 c:0.0 d:0.0 e:0.0 f:0.0 g:0.0
	95	M	d(d,g)	0	0	0	a:0.0 b:0.0 c:0.0 d:0.0 e:0.0 f:0.0 g:0.0
	96	T	e(e,a)	0	0	0	a:0.0 b:0.0 c:0.0 d:0.0 e:0.0 f:0.0 g:0.0
	97	R	f(f,b)	0	0	0	a:0.0 b:0.0 c:0.0 d:0.0 e:0.0 f:0.0 g:0.0
	98	D	g(g,c)	0	0	0	a:0.0 b:0.0 c:0.0 d:0.0 e:0.0 f:0.0 g:0.0
	99	V	a(a,d)	0	0	0	a:0.0 b:0.0 c:0.0 d:0.0 e:0.0 f:0.0 g:0.0
	100	T	b(b,e)	0	0	0	a:0.0 b:0.0 c:0.0 d:0.0 e:0.0 f:0.0 g:0.0
	101	Q	c(c,f)	0	0	0	a:0.0 b:0.0 c:0.0 d:0.0 e:0.0 f:0.0 g:0.0
	102	R	d(d,g)	0	0	0	a:0.0 b:0.0 c:0.0 d:0.0 e:0.0 f:0.0 g:0.0
	103	E	e(e,a)	0	0	0	a:0.0 b:0.0 c:0.0 d:0.0 e:0.0 f:0.0 g:0.0
	104	D	f(f,b)	0	0	0	a:0.0 b:0.0 c:0.0 d:0.0 e:0.0 f:0.0 g:0.0
	105	E	g(g,c)	0	0	0	a:0.0 b:0.0 c:0.0 d:0.0 e:0.0 f:0.0 g:0.0
	106	R	a(a,d)	0	0	0	a:0.0 b:0.0 c:0.0 d:0.0 e:0.0 f:0.0 g:0.0
	107	Q	b(b,e)	0	0	0	a:0.0 b:0.0 c:0.0 d:0.0 e:0.0 f:0.0 g:0.0
	108	D	c(c,f)	0	0	0	a:0.0 b:0.0 c:0.0 d:0.0 e:0.0 f:0.0 g:0.0
	109	E	d(d,g)	0	0	0	a:0.0 b:0.0 c:0.0 d:0.0 e:0.0 f:0.0 g:0.0
	110	L	e(e,a)	0	0	0	a:0.0 b:0.0 c:0.0 d:0.0 e:0.0 f:0.0 g:0.0
	111	M	f(f,b)	0	0	0	a:0.0 b:0.0 c:0.0 d:0.0 e:0.0 f:0.0 g:0.0
	112	R	g(g,c)	0	0	0	a:0.0 b:0.0 c:0.0 d:0.0 e:0.0 f:0.0 g:0.0
	113	I	a(a,d)	0	0	0	a:0.0 b:0.0 c:0.0 d:0.0 e:0.0 f:0.0 g:0.0
	114	H	b(b,e)	0	0	0	a:0.0 b:0.0 c:0.0 d:0.0 e:0.0 f:0.0 g:0.0
	115	E	c(c,f)	0	0	0	a:0.0 b:0.0 c:0.0 d:0.0 e:0.0 f:0.0 g:0.0
	116	D	d(d,g)	0	0	0	a:0.0 b:0.0 c:0.0 d:0.0 e:0.0 f:0.0 g:0.0
	117	T	e(e,a)	0	0	0	a:0.0 b:0.0 c:0.0 d:0.0 e:0.0 f:0.0 g:0.0
	118	D	f(f,b)	0	0	0	a:0.0 b:0.0 c:0.0 d:0.0 e:0.0 f:0.0 g:0.0
	119	H	g(g,c)	0	0	0	a:0.0 b:0.0 c:0.0 d:0.0 e:0.0 f:0.0 g:0.0
	120	E	a(a,d)	0	0	0	a:0.0 b:0.0 c:0.0 d:0.0 e:0.0 f:0.0 g:0.0
	121	E	b(b,e)	0	0	0	a:0.0 b:0.0 c:0.0 d:0.0 e:0.0 f:0.0 g:0.0
	122	E	c(c,f)	0	0	0	a:0.0 b:0.0 c:0.0 d:0.0 e:0.0 f:0.0 g:0.0
	123	T	d(d,g)	0	0	0	a:0.0 b:0.0 c:0.0 d:0.0 e:0.0 f:0.0 g:0.0
	124	N	e(e,a)	0	0	0	a:0.0 b:0.0 c:0.0 d:0.0 e:0.0 f:0.0 g:0.0
	125	P	f(f,b)	0	0	0	a:0.0 b:0.0 c:0.0 d:0.0 e:0.0 f:0.0 g:0.0
	126	L	g(g,c)	0	0	0	a:0.0 b:0.0 c:0.0 d:0.0 e:0.0 f:0.0 g:0.0
	127	A	a(a,d)	0	0	0	a:0.0 b:0.0 c:0.0 d:0.0 e:0.0 f:0.0 g:0.0
	128	I	b(b,e)	0	0	0	a:0.0 b:0.0 c:0.0 d:0.0 e:0.0 f:0.0 g:0.0
	129	V	f(c,f)	0	0	0	a:0.0 b:0.0 c:0.0 d:0.0 e:0.0 f:0.0 g:0.0
	130	P	e(e,c)	0	0	0	a:0.0 b:0.0 c:0.0 d:0.0 e:0.0 f:0.0 g:0.0
	131	D	f(f,d)	0	0	0	a:0.0 b:0.0 c:0.0 d:0.0 e:0.0 f:0.0 g:0.0
	132	Q	g(g,e)	0	0	0	a:0.0 b:0.0 c:0.0 d:0.0 e:0.0 f:0.0 g:0.0
	133	Y	a(a,f)	0	0	0	a:0.0 b:0.0 c:0.0 d:0.0 e:0.0 f:0.0 g:0.0
	134	P	e(e,b)	0	0	0	a:0.0 b:0.0 c:0.0 d:0.0 e:0.0 f:0.0 g:0.0
	135	G	f(f,f)	0	0	0	a:0.0 b:0.0 c:0.0 d:0.0 e:0.0 f:0.0 g:0.0
	136	S	g(g,g)	0	0	0	a:0.0 b:0.0 c:0.0 d:0.0 e:0.0 f:0.0 g:0.0
	137	G	a(a,a)	0	0	0	a:0.0 b:0.0 c:0.0 d:0.0 e:0.0 f:0.0 g:0.0
	138	L	b(b,b)	0	0	0	a:0.0 b:0.0 c:0.0 d:0.0 e:0.0 f:0.0 g:0.0
	139	D	c(c,c)	0	0	0	a:0.0 b:0.0 c:0.0 d:0.0 e:0.0 f:0.0 g:0.0
	140	P	d(d,d)	0	0	0	a:0.0 b:0.0 c:0.0 d:0.0 e:0.0 f:0.0 g:0.0
	141	G	e(e,e)	0	0	0	a:0.0 b:0.0 c:0.0 d:0.0 e:0.0 f:0.0 g:0.0
	142	S	f(f,f)	0	0	0	a:0.0 b:0.0 c:0.0 d:0.0 e:0.0 f:0.0 g:0.0
	143	D	g(g,g)	0	0	0	a:0.0 b:0.0 c:0.0 d:0.0 e:0.0 f:0.0 g:0.0
	144	N	a(a,a)	0	0	0	a:0.0 b:0.0 c:0.0 d:0.0 e:0.0 f:0.0 g:0.0
	145	G	b(b,b)	0	0	0	a:0.0 b:0.0 c:0.0 d:0.0 e:0.0 f:0.0 g:0.0
	146	P	c(c,c)	0	0	0	a:0.0 b:0.0 c:0.0 d:0.0 e:0.0 f:0.0 g:0.0
	147	G	d(d,d)	0	0	0	a:0.0 b:0.0 c:0.0 d:0.0 e:0.0 f:0.0 g:0.0
	148	Q	e(e,e)	0	0	0	a:0.0 b:0.0 c:0.0 d:0.0 e:0.0 f:0.0 g:0.0
	149	S	f(f,f)	0	0	0	a:0.0 b:0.0 c:0.0 d:0.0 e:0.0 f:0.0 g:0.0
	150	R	g(g,g)	0.001	0.001	0	a:0.0 b:0.0 c:0.0 d:0.0 e:0.0 f:0.0 g:0.001
	151	V	a(a,a)	0.001	0.001	0	a:0.001 b:0.0 c:0.0 d:0.0 e:0.0 f:0.0 g:0.0
	152	G	b(b,b)	0.001	0.001	0	a:0.0 b:0.001 c:0.0 d:0.0 e:0.0 f:0.0 g:0.0
	153	S	c(c,c)	0.001	0.001	0	a:0.0 b:0.0 c:0.001 d:0.0 e:0.0 f:0.0 g:0.0
	154	T	d(d,d)	0.001	0.001	0	a:0.0 b:0.0 c:0.0 d:0.001 e:0.0 f:0.0 g:0.0
	155	V	e(e,e)	0.001	0.001	0	a:0.0 b:0.0 c:0.0 d:0.0 e:0.001 f:0.0 g:0.0
	156	Q	f(f,f)	0.001	0.001	0	a:0.0 b:0.0 c:0.0 d:0.0 e:0.0 f:0.001 g:0.0
	157	R	g(g,g)	0.001	0.001	0	a:0.0 b:0.0 c:0.0 d:0.0 e:0.0 f:0.0 g:0.001
	158	V	a(a,a)	0.002	0.002	0	a:0.001 b:0.0 c:0.0 d:0.0 e:0.0 f:0.0 g:0.0
	159	K	b(b,b)	0.002	0.002	0	a:0.0 b:0.001 c:0.0 d:0.0 e:0.0 f:0.0 g:0.0
	160	R	c(c,c)	0.002	0.002	0	a:0.0 b:0.0 c:0.001 d:0.0 e:0.0 f:0.0 g:0.0
	161	E	d(d,d)	0.002	0.002	0	a:0.0 b:0.0 c:0.0 d:0.001 e:0.0 f:0.0 g:0.0
	162	E	e(e,e)	0.003	0.003	0	a:0.0 b:0.001 c:0.0 d:0.0 e:0.001 f:0.0 g:0.0
	163	V	f(f,f)	0.003	0.003	0	a:0.0 b:0.0 c:0.001 d:0.0 e:0.0 f:0.001 g:0.0
	164	E	g(g,g)	0.003	0.003	0	a:0.0 b:0.0 c:0.0 d:0.001 e:0.0 f:0.0 g:0.001
	165	A	a(a,a)	0.003	0.003	0	a:0.001 b:0.0 c:0.0 d:0.0 e:0.001 f:0.0 g:0.0
	166	K	f(f,b)	0.004	0.004	0	a:0.0 b:0.001 c:0.0 d:0.0 e:0.0 f:0.001 g:0.0
	167	I	g(g,c)	0.004	0.004	0	a:0.0 b:0.0 c:0.001 d:0.0 e:0.0 f:0.0 g:0.002
	168	T	a(a,d)	0.004	0.004	0	a:0.002 b:0.0 c:0.0 d:0.001 e:0.0 f:0.0 g:0.0
	169	A	b(b,e)	0.005	0.005	0	a:0.0 b:0.003 c:0.0 d:0.0 e:0.001 f:0.0 g:0.0
	170	W	c(c,f)	0.006	0.006	0	a:0.0 b:0.0 c:0.004 d:0.0 e:0.0 f:0.001 g:0.0
	171	Q	d(d,g)	0.009	0.009	0	a:0.0 b:0.0 c:0.0 d:0.006 e:0.0 f:0.0 g:0.003
	172	T	e(e,e)	0.013	0.013	0	a:0.003 b:0.0 c:0.0 d:0.0 e:0.009 f:0.0 g:0.0
	173	A	f(f,f)	0.015	0.015	0	a:0.0 b:0.004 c:0.0 d:0.0 e:0.0 f:0.011 g:0.0
	174	K	g(g,g)	0.017	0.017	0	a:0.0 b:0.0 c:0.004 d:0.0 e:0.0 f:0.0 g:0.012
	175	L	a(a,a)	0.018	0.018	0	a:0.013 b:0.0 c:0.0 d:0.004 e:0.0 f:0.0 g:0.0
	176	A	b(b,b)	0.018	0.018	0	a:0.0 b:0.013 c:0.0 d:0.0 e:0.004 f:0.0 g:0.0
	177	K	c(c,c)	0.019	0.018	0	a:0.0 b:0.0 c:0.013 d:0.0 e:0.0 f:0.004 g:0.0
	178	I	d(d,d)	0.019	0.019	0	a:0.0 b:0.0 c:0.0 d:0.013 e:0.0 f:0.0 g:0.004
	179	N	e(e,e)	0.019	0.019	0	a:0.004 b:0.0 c:0.0 d:0.0 e:0.013 f:0.0 g:0.0
	180	N	f(f,f)	0.019	0.019	0	a:0.0 b:0.004 c:0.0 d:0.0 e:0.0 f:0.013 g:0.0
	181	R	g(g,g)	0.019	0.019	0	a:0.0 b:0.0 c:0.005 d:0.0 e:0.0 f:0.0 g:0.014
	182	F	a(a,a)	0.019	0.019	0	a:0.014 b:0.0 c:0.0 d:0.005 e:0.0 f:0.0 g:0.0
	183	K	b(b,b)	0.02	0.02	0	a:0.0 b:0.014 c:0.0 d:0.0 e:0.005 f:0.0 g:0.0
	184	R	c(c,c)	0.02	0.02	0	a:0.0 b:0.0 c:0.014 d:0.0 e:0.0 f:0.005 g:0.0
	185	E	d(d,d)	0.02	0.02	0	a:0.0 b:0.0 c:0.0 d:0.014 e:0.0 f:0.0 g:0.005
	186	D	e(e,e)	0.02	0.02	0	a:0.005 b:0.0 c:0.0 d:0.0 e:0.014 f:0.0 g:0.0
	187	A	f(f,f)	0.02	0.02	0	a:0.0 b:0.005 c:0.0 d:0.0 e:0.0 f:0.014 g:0.0
	188	V	g(g,g)	0.02	0.02	0	a:0.0 b:0.0 c:0.005 d:0.0 e:0.0 f:0.0 g:0.014
	189	I	a(a,a)	0.02	0.02	0	a:0.014 b:0.0 c:0.0 d:0.005 e:0.0 f:0.0 g:0.0
	190	N	b(b,b)	0.02	0.02	0	a:0.0 b:0.014 c:0.0 d:0.0 e:0.005 f:0.0 g:0.0
	191	G	c(c,b)	0.02	0.02	0	a:0.0 b:0.001 c:0.014 d:0.0 e:0.0 f:0.005 g:0.0
	192	W	d(d,c)	0.021	0.021	0	a:0.0 b:0.0 c:0.001 d:0.014 e:0.0 f:0.0 g:0.005
	193	F	e(e,d)	0.024	0.024	0	a:0.005 b:0.0 c:0.0 d:0.002 e:0.014 f:0.0 g:0.002
	194	N	a(a,e)	0.077	0.077	0	a:0.052 b:0.005 c:0.0 d:0.0 e:0.004 f:0.014 g:0.0
	195	E	b(b,f)	0.094	0.094	0	a:0.0 b:0.067 c:0.006 d:0.0 e:0.0 f:0.005 g:0.014
	196	Q	c(c,g)	0.1	0.1	0	a:0.014 b:0.0 c:0.072 d:0.006 e:0.0 f:0.0 g:0.006
	197	V	d(d,a)	0.101	0.101	0	a:0.006 b:0.014 c:0.0 d:0.073 e:0.006 f:0.0 g:0.0
	198	N	e(e,b)	0.103	0.103	0	a:0.0 b:0.006 c:0.014 d:0.0 e:0.074 f:0.006 g:0.0
	199	K	f(f,c)	0.104	0.104	0	a:0.0 b:0.0 c:0.006 d:0.015 e:0.0 f:0.075 g:0.006
	200	A	g(g,d)	0.105	0.105	0	a:0.006 b:0.0 c:0.0 d:0.006 e:0.015 f:0.0 g:0.076
	201	N	a(a,e)	0.105	0.105	0	a:0.076 b:0.006 c:0.0 d:0.0 e:0.006 f:0.015 g:0.0
	202	S	b(b,f)	0.106	0.106	0	a:0.0 b:0.076 c:0.006 d:0.0 e:0.0 f:0.006 g:0.015
	203	W	c(c,g)	0.106	0.106	0	a:0.015 b:0.0 c:0.076 d:0.006 e:0.0 f:0.0 g:0.006
	204	M	d(d,a)	0.109	0.108	0	a:0.006 b:0.016 c:0.002 d:0.076 e:0.006 f:0.0 g:0.0
	205	K	e(e,b)	0.113	0.113	0	a:0.0 b:0.006 c:0.018 d:0.004 e:0.076 f:0.006 g:0.0
	206	K	f(f,c)	0.125	0.125	0	a:0.0 b:0.0 c:0.006 d:0.02 e:0.015 f:0.076 g:0.006
	207	I	g(g,d)	0.133	0.132	0	a:0.006 b:0.0 c:0.0 d:0.007 e:0.023 f:0.019 g:0.076
	208	E	a(a,e)	0.15	0.15	0	a:0.076 b:0.006 c:0.0 d:0.0 e:0.007 f:0.031 g:0.028
	209	R	b(b,f)	0.157	0.157	0	a:0.031 b:0.077 c:0.006 d:0.0 e:0.0 f:0.007 g:0.035
	210	K	c(c,g)	0.16	0.16	0	a:0.037 b:0.032 c:0.077 d:0.006 e:0.0 f:0.0 g:0.007
	211	L	d(d,a)	0.161	0.161	0	a:0.007 b:0.038 c:0.032 d:0.077 e:0.006 f:0.0 g:0.0
	212	E	e(e,d)	0.165	0.164	0	a:0.0 b:0.007 c:0.039 d:0.033 e:0.077 f:0.006 g:0.0
	213	E	f(f,e)	0.167	0.167	0	a:0.0 b:0.0 c:0.007 d:0.04 e:0.036 f:0.077 g:0.006
	214	R	g(g,f)	0.168	0.168	0	a:0.006 b:0.0 c:0.0 d:0.007 e:0.04 f:0.036 g:0.077
	215	K	a(a,g)	0.169	0.168	0	a:0.077 b:0.006 c:0.0 d:0.0 e:0.007 f:0.04 g:0.037
	216	A	b(b,a)	0.169	0.168	0	a:0.037 b:0.077 c:0.006 d:0.0 e:0.0 f:0.007 g:0.04
	217	K	c(c,b)	0.169	0.169	0	a:0.04 b:0.037 c:0.077 d:0.006 e:0.0 f:0.0 g:0.007
	218	A	d(d,c)	0.169	0.169	0	a:0.007 b:0.04 c:0.037 d:0.077 e:0.006 f:0.0 g:0.0
	219	M	e(e,d)	0.17	0.169	0	a:0.0 b:0.007 c:0.04 d:0.037 e:0.077 f:0.006 g:0.0
	220	E	f(f,e)	0.17	0.169	0	a:0.0 b:0.0 c:0.007 d:0.04 e:0.037 f:0.077 g:0.006
	221	K	g(g,f)	0.17	0.169	0	a:0.006 b:0.0 c:0.0 d:0.007 e:0.04 f:0.037 g:0.077
	222	T	a(a,g)	0.169	0.169	0	a:0.077 b:0.006 c:0.0 d:0.0 e:0.007 f:0.04 g:0.037
	223	Q	b(b,a)	0.169	0.169	0	a:0.037 b:0.077 c:0.006 d:0.0 e:0.0 f:0.007 g:0.04
	224	N	c(c,b)	0.169	0.169	0	a:0.04 b:0.037 c:0.077 d:0.006 e:0.0 f:0.0 g:0.007
	225	N	d(d,c)	0.169	0.168	0	a:0.007 b:0.04 c:0.037 d:0.076 e:0.006 f:0.0 g:0.0
	226	V	e(e,d)	0.169	0.168	0	a:0.0 b:0.007 c:0.04 d:0.037 e:0.076 f:0.006 g:0.0
	227	A	f(f,e)	0.169	0.168	0	a:0.0 b:0.0 c:0.007 d:0.04 e:0.037 f:0.076 g:0.006
	228	K	g(g,f)	0.169	0.168	0	a:0.006 b:0.0 c:0.0 d:0.007 e:0.04 f:0.037 g:0.076
	229	A	a(a,g)	0.169	0.168	0	a:0.076 b:0.006 c:0.0 d:0.0 e:0.007 f:0.04 g:0.037
	230	Q	b(b,a)	0.169	0.168	0	a:0.037 b:0.076 c:0.006 d:0.0 e:0.0 f:0.007 g:0.04
	231	R	c(c,b)	0.169	0.168	0	a:0.04 b:0.037 c:0.076 d:0.006 e:0.0 f:0.0 g:0.007
	232	K	d(d,c)	0.168	0.167	0	a:0.007 b:0.04 c:0.037 d:0.076 e:0.006 f:0.0 g:0.0
	233	A	e(e,d)	0.167	0.167	0	a:0.0 b:0.007 c:0.04 d:0.037 e:0.076 f:0.006 g:0.0
	234	E	f(f,e)	0.167	0.166	0	a:0.0 b:0.0 c:0.007 d:0.039 e:0.037 f:0.076 g:0.006
	235	E	g(g,f)	0.166	0.166	0	a:0.006 b:0.0 c:0.0 d:0.006 e:0.039 f:0.037 g:0.076
	236	R	a(a,g)	0.165	0.164	0	a:0.075 b:0.006 c:0.0 d:0.0 e:0.006 f:0.037 g:0.037
	237	R	b(b,a)	0.161	0.16	0	a:0.037 b:0.074 c:0.006 d:0.0 e:0.0 f:0.006 g:0.035
	238	A	c(c,b)	0.155	0.154	0	a:0.03 b:0.037 c:0.073 d:0.006 e:0.0 f:0.0 g:0.006
	239	T	d(d,c)	0.15	0.149	0	a:0.006 b:0.027 c:0.037 d:0.071 e:0.006 f:0.0 g:0.0
	240	A	e(e,d)	0.144	0.144	0	a:0.0 b:0.006 c:0.024 d:0.037 e:0.069 f:0.006 g:0.0
	241	E	f(f,e)	0.14	0.139	0	a:0.0 b:0.0 c:0.006 d:0.021 e:0.037 f:0.069 g:0.006
	242	A	g(g,f)	0.134	0.134	0	a:0.005 b:0.0 c:0.0 d:0.006 e:0.018 f:0.037 g:0.067
	243	K	a(a,g)	0.131	0.131	0	a:0.066 b:0.004 c:0.0 d:0.0 e:0.005 f:0.017 g:0.036
	244	R	b(b,a)	0.121	0.12	0	a:0.036 b:0.062 c:0.003 d:0.0 e:0.0 f:0.004 g:0.014
	245	G	c(c,b)	0.103	0.103	0	a:0.01 b:0.031 c:0.056 d:0.002 e:0.0 f:0.0 g:0.002
	246	T	d(d,c)	0.098	0.098	0	a:0.001 b:0.01 c:0.03 d:0.053 e:0.002 f:0.0 g:0.0
	247	E	e(e,d)	0.093	0.093	0	a:0.0 b:0.001 c:0.01 d:0.028 e:0.051 f:0.001 g:0.0
	248	V	f(f,e)	0.079	0.078	0	a:0.0 b:0.0 c:0.001 d:0.009 e:0.026 f:0.04 g:0.001
	249	A	g(g,f)	0.074	0.074	0	a:0.0 b:0.0 c:0.0 d:0.001 e:0.008 f:0.025 g:0.038
	250	K	a(a,g)	0.07	0.07	0	a:0.035 b:0.0 c:0.0 d:0.0 e:0.0 f:0.008 g:0.024
	251	V	b(b,a)	0.056	0.056	0	a:0.022 b:0.024 c:0.0 d:0.0 e:0.0 f:0.0 g:0.008
	252	V	b(b,b)	0.05	0.05	0	a:0.007 b:0.021 c:0.02 d:0.0 e:0.0 f:0.0 g:0.0
	253	E	c(c,c)	0.048	0.048	0	a:0.0 b:0.007 c:0.02 d:0.019 e:0.0 f:0.0 g:0.0
	254	V	d(d,d)	0.044	0.044	0	a:0.0 b:0.0 c:0.007 d:0.018 e:0.018 f:0.0 g:0.0
	255	A	f(f,e)	0.043	0.042	0	a:0.0 b:0.0 c:0.0 d:0.006 e:0.017 f:0.018 g:0.0
	256	N	g(g,f)	0.041	0.041	0	a:0.0 b:0.0 c:0.0 d:0.0 e:0.006 f:0.017 g:0.017
	257	L	a(a,g)	0.039	0.039	0	a:0.017 b:0.0 c:0.0 d:0.0 e:0.0 f:0.006 g:0.016
	258	M	a(b,a)	0.037	0.037	0	a:0.015 b:0.015 c:0.0 d:0.0 e:0.0 f:0.0 g:0.005
	259	R	b(b,b)	0.034	0.034	0	a:0.005 b:0.014 c:0.014 d:0.0 e:0.0 f:0.0 g:0.0
	260	A	c(c,c)	0.028	0.028	0	a:0.0 b:0.003 c:0.013 d:0.011 e:0.0 f:0.0 g:0.0
	261	L	d(d,d)	0.018	0.018	0	a:0.0 b:0.0 c:0.0 d:0.011 e:0.005 f:0.0 g:0.0
	262	G	e(e,e)	0.007	0.007	0	a:0.0 b:0.0 c:0.0 d:0.0 e:0.004 f:0.003 g:0.0
	263	R	f(f,f)	0.004	0.004	0	a:0.0 b:0.0 c:0.0 d:0.0 e:0.0 f:0.002 g:0.001
	264	P	g(g,g)	0	0	0	a:0.0 b:0.0 c:0.0 d:0.0 e:0.0 f:0.0 g:0.0
	265	P	b(b,a)	0	0	0	a:0.0 b:0.0 c:0.0 d:0.0 e:0.0 f:0.0 g:0.0
	266	A	c(c,b)	0	0	0	a:0.0 b:0.0 c:0.0 d:0.0 e:0.0 f:0.0 g:0.0
	267	K	d(d,c)	0	0	0	a:0.0 b:0.0 c:0.0 d:0.0 e:0.0 f:0.0 g:0.0
	268	R	e(e,a)	0	0	0	a:0.0 b:0.0 c:0.0 d:0.0 e:0.0 f:0.0 g:0.0
	269	S	f(f,b)	0	0	0	a:0.0 b:0.0 c:0.0 d:0.0 e:0.0 f:0.0 g:0.0
	270	F	a(a,c)	0	0	0	a:0.0 b:0.0 c:0.0 d:0.0 e:0.0 f:0.0 g:0.0
	271	F	b(b,d)	0	0	0	a:0.0 b:0.0 c:0.0 d:0.0 e:0.0 f:0.0 g:0.0
	272	S	c(c,e)	0	0	0	a:0.0 b:0.0 c:0.0 d:0.0 e:0.0 f:0.0 g:0.0
	273	F	d(d,d)	0	0	0	a:0.0 b:0.0 c:0.0 d:0.0 e:0.0 f:0.0 g:0.0
	274	S	e(e,e)	0	0	0	a:0.0 b:0.0 c:0.0 d:0.0 e:0.0 f:0.0 g:0.0

[truncated: 8 more sheets: Coil_prediction_AtREM5.1, Coil_prediction_AtREM6.1, Coil_prediction_AtREM6.2, Coil_prediction_AtREM6.3, Coil_prediction_AtREM6.4, Coil_prediction_AtREM6.5, Coil_prediction_AtREM6.6, Coil_prediction_AtREM6.7]
