# Supplementary material for: Dynamic pre-structuration of lipid nanodomain-segregating remorin proteins
Source: Commun Biol. 2024 Dec 5;7:1620. doi: 10.1038/s42003-024-07330-y (PMC11621693; doi:10.1038/s42003-024-07330-y)
Supplement: Supplementary file 6 — Supplementary Data 4 [file 42003_2024_7330_MOESM6_ESM.zip › Supp-data-4/Fig_6a_AtREM61_364-486.dat]

10.093727469358328 10.093727469358328 10.093727469358328 10.093727469358328 10.093727469358328 10.093727469358328 10.093727469358328 10.093727469358328 10.093727469358328 10.093727469358328 10.093727469358328 10.093727469358328 10.093727469358328 10.034581899230721 10.022329703987262 9.95031659646331 9.92796093575697 8.807951221176317 10.078455811521746 10.080290400894167 9.871115140369993 10.065726274418193 10.093727469358328 10.093727469358328 10.009615864180093 10.093727469358328 10.093727469358328 10.093727469358328 10.093727469358328 10.093727469358328 10.093727469358328 10.093727469358328 10.093727469358328 10.093727469358328 10.093727469358328 10.093727469358328 10.093727469358328 10.093727469358328 10.093727469358328 10.093727469358328 10.093727469358328 10.093727469358328 10.093727469358328 10.093727469358328 10.093727469358328 10.093727469358328 10.093727469358328 10.093727469358328 10.093727469358328 10.093727469358328 10.093727469358328 10.093727469358328 10.093727469358328 10.093727469358328 10.093727469358328 10.093727469358328 10.093727469358328 10.093727469358328 10.093727469358328 10.093727469358328 10.093727469358328 10.093727469358328 10.093727469358328 10.093727469358328 10.093727469358328 10.093727469358328 10.093727469358328 10.093727469358328 10.093727469358328 10.093727469358328 10.093727469358328 10.093727469358328 10.093727469358328 10.093727469358328 10.093727469358328 10.093727469358328 10.093727469358328 10.093727469358328 10.093727469358328 10.093727469358328 10.093727469358328 10.093727469358328 10.093727469358328 10.093727469358328 10.093727469358328 10.093727469358328 10.093727469358328 10.093727469358328 10.093727469358328 10.093727469358328 10.093727469358328 10.093727469358328 10.093727469358328 10.093727469358328 10.093727469358328 10.093727469358328 10.093727469358328 10.093727469358328 10.093727469358328 10.093727469358328 10.093727469358328 10.093727469358328 10.093727469358328 10.093727469358328 10.093727469358328 10.093727469358328 10.093727469358328 10.093727469358328 10.093727469358328 10.093727469358328 10.093727469358328 10.093727469358328 10.093727469358328 10.093727469358328 10.093727469358328 10.093727469358328 10.093727469358328 10.093727469358328 10.093727469358328 10.093727469358328 10.093727469358328 10.093727469358328 10.093727469358328
10.093727469358328 10.093727469358328 10.093727469358328 10.093727469358328 10.093727469358328 10.093727469358328 10.093727469358328 10.093727469358328 10.093727469358328 10.093727469358328 10.093727469358328 10.093727469358328 10.093727469358328 9.902317040116994 9.572334778117645 9.520867424661539 9.855297067416016 8.65223284047882 10.06616327859483 10.064548407303256 9.981038683925794 10.093727469358328 10.093727469358328 10.093727469358328 10.070536756515082 10.093727469358328 10.093727469358328 10.093727469358328 10.093727469358328 10.093727469358328 10.093727469358328 10.093727469358328 10.093727469358328 10.093727469358328 10.093727469358328 10.093727469358328 10.093727469358328 10.093727469358328 10.093727469358328 10.093727469358328 10.093727469358328 10.093727469358328 10.093727469358328 10.093727469358328 10.093727469358328 10.093727469358328 10.093727469358328 10.093727469358328 10.093727469358328 10.093727469358328 10.093727469358328 10.093727469358328 10.093727469358328 10.093727469358328 10.093727469358328 10.093727469358328 10.093727469358328 10.093727469358328 10.093727469358328 10.093727469358328 10.093727469358328 10.093727469358328 10.093727469358328 10.093727469358328 10.093727469358328 10.093727469358328 10.093727469358328 10.093727469358328 10.093727469358328 10.093727469358328 10.093727469358328 10.093727469358328 10.093727469358328 10.093727469358328 10.093727469358328 10.093727469358328 10.093727469358328 10.093727469358328 10.093727469358328 10.093727469358328 10.093727469358328 10.093727469358328 10.093727469358328 10.093727469358328 10.093727469358328 10.093727469358328 10.093727469358328 10.093727469358328 10.093727469358328 10.093727469358328 10.093727469358328 10.093727469358328 10.093727469358328 10.093727469358328 10.093727469358328 10.093727469358328 10.093727469358328 10.093727469358328 10.093727469358328 10.093727469358328 10.093727469358328 10.093727469358328 10.093727469358328 10.093727469358328 10.093727469358328 10.093727469358328 10.093727469358328 10.093727469358328 10.093727469358328 10.093727469358328 10.093727469358328 10.093727469358328 10.093727469358328 10.093727469358328 10.093727469358328 10.093727469358328 10.093727469358328 10.093727469358328 10.093727469358328 10.093727469358328 10.093727469358328 10.093727469358328 10.093727469358328
10.093727469358328 10.093727469358328 10.093727469358328 10.093727469358328 10.093727469358328 10.093727469358328 10.093727469358328 10.093727469358328 10.093727469358328 10.093727469358328 10.093727469358328 10.093727469358328 10.068344061572658 9.70277965825133 9.12257006973264 9.30768387158138 9.648185169274543 8.307424611140986 9.79219974482523 10.065287197336188 10.03503194043861 10.093727469358328 10.093727469358328 10.093727469358328 10.093125301520605 10.093727469358328 10.093727469358328 10.093727469358328 10.093727469358328 10.093727469358328 10.093727469358328 10.093727469358328 10.093727469358328 10.093727469358328 10.093727469358328 10.093727469358328 10.093727469358328 10.093727469358328 10.093727469358328 10.093727469358328 10.093727469358328 10.093727469358328 10.093727469358328 10.093727469358328 10.093727469358328 10.093727469358328 10.093727469358328 10.093727469358328 10.093727469358328 10.093727469358328 10.093727469358328 10.093727469358328 10.093727469358328 10.093727469358328 10.093727469358328 10.093727469358328 10.093727469358328 10.093727469358328 10.093727469358328 10.093727469358328 10.093727469358328 10.093727469358328 10.093727469358328 10.093727469358328 10.093727469358328 10.093727469358328 10.093727469358328 10.093727469358328 10.093727469358328 10.093727469358328 10.093727469358328 10.093727469358328 10.093727469358328 10.093727469358328 10.093727469358328 10.093727469358328 10.093727469358328 10.093727469358328 10.093727469358328 10.093727469358328 10.093727469358328 10.093727469358328 10.093727469358328 10.093727469358328 10.093727469358328 10.093727469358328 10.093727469358328 10.093727469358328 10.093727469358328 10.093727469358328 10.093727469358328 10.093727469358328 10.093727469358328 10.093727469358328 10.093727469358328 10.093727469358328 10.093727469358328 10.093727469358328 10.093727469358328 10.093727469358328 10.093727469358328 10.093727469358328 10.093727469358328 10.093727469358328 10.093727469358328 10.093727469358328 10.093727469358328 10.093727469358328 10.093727469358328 10.093727469358328 10.093727469358328 10.093727469358328 10.093727469358328 10.093727469358328 10.093727469358328 10.093727469358328 10.093727469358328 10.093727469358328 10.093727469358328 10.093727469358328 10.093727469358328 10.093727469358328 10.093727469358328
10.093727469358328 10.093727469358328 10.093727469358328 10.093727469358328 10.093727469358328 10.093727469358328 10.093727469358328 10.093727469358328 10.093727469358328 10.093727469358328 10.093727469358328 10.093727469358328 9.959909957669161 9.63842345552706 9.085709267552264 9.200042285317053 9.393510535224527 9.05516104242643 9.635471618176574 10.022088995808637 10.041189404688197 10.084311725699818 10.093727469358328 10.093727469358328 10.093727469358328 10.093727469358328 10.093727469358328 10.093727469358328 10.093727469358328 10.093727469358328 10.093727469358328 10.093727469358328 10.093727469358328 10.093727469358328 10.093727469358328 10.093727469358328 10.093727469358328 10.093727469358328 10.093727469358328 10.093727469358328 10.093727469358328 10.093727469358328 10.093727469358328 10.093727469358328 10.093727469358328 10.093727469358328 10.093727469358328 10.093727469358328 10.093727469358328 10.093727469358328 10.093727469358328 10.093727469358328 10.093727469358328 10.093727469358328 10.093727469358328 10.093727469358328 10.093727469358328 10.093727469358328 10.093727469358328 10.093727469358328 10.093727469358328 10.093727469358328 10.093727469358328 10.093727469358328 10.093727469358328 10.093727469358328 10.093727469358328 10.093727469358328 10.093727469358328 10.093727469358328 10.093727469358328 10.093727469358328 10.093727469358328 10.093727469358328 10.093727469358328 10.093727469358328 10.093727469358328 10.093727469358328 10.093727469358328 10.093727469358328 10.093727469358328 10.093727469358328 10.093727469358328 10.093727469358328 10.093727469358328 10.093727469358328 10.093727469358328 10.093727469358328 10.093727469358328 10.093727469358328 10.093727469358328 10.093727469358328 10.093727469358328 10.093727469358328 10.093727469358328 10.093727469358328 10.093727469358328 10.093727469358328 10.093727469358328 10.093727469358328 10.093727469358328 10.093727469358328 10.093727469358328 10.093727469358328 10.093727469358328 10.093727469358328 10.093727469358328 10.093727469358328 10.093727469358328 10.093727469358328 10.093727469358328 10.093727469358328 10.093727469358328 10.093727469358328 10.093727469358328 10.093727469358328 10.093727469358328 10.093727469358328 10.093727469358328 10.093727469358328 10.093727469358328 10.093727469358328 10.093727469358328
10.093727469358328 10.093727469358328 10.093727469358328 10.093727469358328 10.093727469358328 10.093727469358328 10.093727469358328 10.093727469358328 10.093727469358328 10.093727469358328 10.093727469358328 10.093727469358328 10.034119899809788 9.823643977338358 9.52791989604357 9.582689328395984 9.67649583038037 9.725795528579198 9.860458737728505 10.011739569590526 10.08140368345802 10.093727469358328 10.093727469358328 10.093727469358328 10.093727469358328 10.093727469358328 10.093727469358328 10.093727469358328 10.093727469358328 10.093727469358328 10.093727469358328 10.093727469358328 10.093727469358328 10.093727469358328 10.093727469358328 10.093727469358328 10.093727469358328 10.093727469358328 10.093727469358328 10.093727469358328 10.093727469358328 10.093727469358328 10.093727469358328 10.093727469358328 10.093727469358328 10.093727469358328 10.093727469358328 10.093727469358328 10.093727469358328 10.093727469358328 10.093727469358328 10.093727469358328 10.093727469358328 10.093727469358328 10.093727469358328 10.093727469358328 10.093727469358328 10.093727469358328 10.093727469358328 10.093727469358328 10.093727469358328 10.093727469358328 10.093727469358328 10.093727469358328 10.093727469358328 10.093727469358328 10.093727469358328 10.093727469358328 10.093727469358328 10.093727469358328 10.093727469358328 10.093727469358328 10.093727469358328 10.093727469358328 10.093727469358328 10.093727469358328 10.093727469358328 10.093727469358328 10.093727469358328 10.093727469358328 10.093727469358328 10.093727469358328 10.093727469358328 10.093727469358328 10.093727469358328 10.093727469358328 10.093727469358328 10.093727469358328 10.093727469358328 10.093727469358328 10.093727469358328 10.093727469358328 10.093727469358328 10.093727469358328 10.093727469358328 10.093727469358328 10.093727469358328 10.093727469358328 10.093727469358328 10.093727469358328 10.093727469358328 10.093727469358328 10.093727469358328 10.093727469358328 10.093727469358328 10.093727469358328 10.093727469358328 10.093727469358328 10.093727469358328 10.093727469358328 10.093727469358328 10.093727469358328 10.093727469358328 10.093727469358328 10.093727469358328 10.093727469358328 10.093727469358328 10.093727469358328 10.093727469358328 10.093727469358328 10.093727469358328 10.093727469358328 10.093727469358328
10.093727469358328 10.093727469358328 10.093727469358328 10.093727469358328 10.093727469358328 10.093727469358328 10.093727469358328 10.093727469358328 10.093727469358328 10.093727469358328 10.093727469358328 10.093727469358328 10.093727469358328 10.047409238349719 9.60472631766511 9.814251406578851 9.853931718127955 9.127239770769634 9.929230257239281 10.093727469358328 10.093727469358328 10.093727469358328 10.093727469358328 10.093727469358328 10.093727469358328 10.093727469358328 10.093727469358328 10.093727469358328 10.093727469358328 10.093727469358328 10.093727469358328 10.093727469358328 10.093727469358328 10.093727469358328 10.093727469358328 10.093727469358328 10.093727469358328 10.093727469358328 10.093727469358328 10.093727469358328 10.093727469358328 10.093727469358328 10.093727469358328 10.093727469358328 10.093727469358328 10.093727469358328 10.093727469358328 10.093727469358328 10.093727469358328 10.093727469358328 10.093727469358328 10.093727469358328 10.093727469358328 10.093727469358328 10.093727469358328 10.093727469358328 10.093727469358328 10.093727469358328 10.093727469358328 10.093727469358328 10.093727469358328 10.093727469358328 10.093727469358328 10.093727469358328 10.093727469358328 10.093727469358328 10.093727469358328 10.093727469358328 10.093727469358328 10.093727469358328 10.093727469358328 10.093727469358328 10.093727469358328 10.093727469358328 10.093727469358328 10.093727469358328 10.093727469358328 10.093727469358328 10.093727469358328 10.093727469358328 10.093727469358328 10.093727469358328 10.093727469358328 10.093727469358328 10.093727469358328 10.093727469358328 10.093727469358328 10.093727469358328 10.093727469358328 10.093727469358328 10.093727469358328 10.093727469358328 10.093727469358328 10.093727469358328 10.093727469358328 10.093727469358328 10.093727469358328 10.093727469358328 10.093727469358328 10.093727469358328 10.093727469358328 10.093727469358328 10.093727469358328 10.093727469358328 10.093727469358328 10.093727469358328 10.093727469358328 10.093727469358328 10.093727469358328 10.093727469358328 10.093727469358328 10.093727469358328 10.093727469358328 10.093727469358328 10.093727469358328 10.093727469358328 10.093727469358328 10.093727469358328 10.093727469358328 10.093727469358328 10.093727469358328 10.093727469358328 10.093727469358328
10.093727469358328 10.093727469358328 10.093727469358328 10.093727469358328 10.093727469358328 10.093727469358328 10.093727469358328 10.093727469358328 10.093727469358328 10.093727469358328 10.093727469358328 10.093727469358328 10.093727469358328 10.065427787705405 9.361622939954096 9.628094339804802 9.411732240339484 8.760668807469576 9.526647287755752 10.093727469358328 10.086358130434942 10.093727469358328 10.093727469358328 10.093727469358328 10.093727469358328 10.093727469358328 10.093727469358328 10.093727469358328 10.093727469358328 10.093727469358328 10.093727469358328 10.093727469358328 10.093727469358328 10.093727469358328 10.093727469358328 10.093727469358328 10.093727469358328 10.093727469358328 10.093727469358328 10.093727469358328 10.093727469358328 10.093727469358328 10.093727469358328 10.093727469358328 10.093727469358328 10.093727469358328 10.093727469358328 10.093727469358328 10.093727469358328 10.093727469358328 10.093727469358328 10.093727469358328 10.093727469358328 10.093727469358328 10.093727469358328 10.093727469358328 10.093727469358328 10.093727469358328 10.093727469358328 10.093727469358328 10.093727469358328 10.093727469358328 10.093727469358328 10.093727469358328 10.093727469358328 10.093727469358328 10.093727469358328 10.093727469358328 10.093727469358328 10.093727469358328 10.093727469358328 10.093727469358328 10.093727469358328 10.093727469358328 10.093727469358328 10.093727469358328 10.093727469358328 10.093727469358328 10.093727469358328 10.093727469358328 10.093727469358328 10.093727469358328 10.093727469358328 10.093727469358328 10.093727469358328 10.093727469358328 10.093727469358328 10.093727469358328 10.093727469358328 10.093727469358328 10.093727469358328 10.093727469358328 10.093727469358328 10.093727469358328 10.093727469358328 10.093727469358328 10.093727469358328 10.093727469358328 10.093727469358328 10.093727469358328 10.093727469358328 10.093727469358328 10.093727469358328 10.093727469358328 10.093727469358328 10.093727469358328 10.093727469358328 10.093727469358328 10.093727469358328 10.093727469358328 10.093727469358328 10.093727469358328 10.093727469358328 10.093727469358328 10.093727469358328 10.093727469358328 10.093727469358328 10.093727469358328 10.093727469358328 10.093727469358328 10.093727469358328 10.093727469358328 10.093727469358328
10.093727469358328 10.093727469358328 10.093727469358328 10.093727469358328 10.093727469358328 10.093727469358328 10.093727469358328 10.093727469358328 10.093727469358328 10.093727469358328 10.093727469358328 10.093727469358328 10.084036466143802 10.093727469358328 8.618291311974545 10.046171487249515 9.970789258170356 7.923204506539419 9.482149046571166 10.093727469358328 10.093727469358328 10.093727469358328 10.093727469358328 10.093727469358328 10.093727469358328 10.093727469358328 10.093727469358328 10.093727469358328 10.093727469358328 10.093727469358328 10.093727469358328 10.093727469358328 10.093727469358328 10.093727469358328 10.093727469358328 10.093727469358328 10.093727469358328 10.093727469358328 10.093727469358328 10.093727469358328 10.093727469358328 10.093727469358328 10.093727469358328 10.093727469358328 10.093727469358328 10.093727469358328 10.093727469358328 10.093727469358328 10.093727469358328 10.093727469358328 10.093727469358328 10.093727469358328 10.093727469358328 10.093727469358328 10.093727469358328 10.093727469358328 10.093727469358328 10.093727469358328 10.093727469358328 10.093727469358328 10.093727469358328 10.093727469358328 10.093727469358328 10.093727469358328 10.093727469358328 10.093727469358328 10.093727469358328 10.093727469358328 10.093727469358328 10.093727469358328 10.093727469358328 10.093727469358328 10.093727469358328 10.093727469358328 10.093727469358328 10.093727469358328 10.093727469358328 10.093727469358328 10.093727469358328 10.093727469358328 10.093727469358328 10.093727469358328 10.093727469358328 10.093727469358328 10.093727469358328 10.093727469358328 10.093727469358328 10.093727469358328 10.093727469358328 10.093727469358328 10.093727469358328 10.093727469358328 10.093727469358328 10.093727469358328 10.093727469358328 10.093727469358328 10.093727469358328 10.093727469358328 10.093727469358328 10.093727469358328 10.093727469358328 10.093727469358328 10.093727469358328 10.093727469358328 10.093727469358328 10.093727469358328 10.093727469358328 10.093727469358328 10.093727469358328 10.093727469358328 10.093727469358328 10.093727469358328 10.093727469358328 10.093727469358328 10.093727469358328 10.093727469358328 10.093727469358328 10.093727469358328 10.093727469358328 10.093727469358328 10.093727469358328 10.093727469358328 10.093727469358328
10.093727469358328 10.093727469358328 10.093727469358328 10.093727469358328 10.093727469358328 10.093727469358328 10.093727469358328 10.093727469358328 10.093727469358328 10.093727469358328 10.093727469358328 10.046259077916954 9.08892508848015 9.121726523211317 6.504855169429719 9.182595409960626 10.006433085130661 7.798601680452484 7.81330816772816 10.093727469358328 10.093727469358328 10.093727469358328 10.093727469358328 10.093727469358328 10.093727469358328 10.093727469358328 10.093727469358328 10.093727469358328 10.093727469358328 10.093727469358328 10.093727469358328 10.093727469358328 10.093727469358328 10.093727469358328 10.093727469358328 10.093727469358328 10.093727469358328 10.093727469358328 10.093727469358328 10.093727469358328 10.093727469358328 10.093727469358328 10.093727469358328 10.093727469358328 10.093727469358328 10.093727469358328 10.093727469358328 10.093727469358328 10.093727469358328 10.093727469358328 10.093727469358328 10.093727469358328 10.093727469358328 10.093727469358328 10.093727469358328 10.093727469358328 10.093727469358328 10.093727469358328 10.093727469358328 10.093727469358328 10.093727469358328 10.093727469358328 10.093727469358328 10.093727469358328 10.093727469358328 10.093727469358328 10.093727469358328 10.093727469358328 10.093727469358328 10.093727469358328 10.093727469358328 10.093727469358328 10.093727469358328 10.093727469358328 10.093727469358328 10.093727469358328 10.093727469358328 10.093727469358328 10.093727469358328 10.093727469358328 10.093727469358328 10.093727469358328 10.093727469358328 10.093727469358328 10.093727469358328 10.093727469358328 10.093727469358328 10.093727469358328 10.093727469358328 10.093727469358328 10.093727469358328 10.093727469358328 10.093727469358328 10.093727469358328 10.093727469358328 10.093727469358328 10.093727469358328 10.093727469358328 10.093727469358328 10.093727469358328 10.093727469358328 10.093727469358328 10.093727469358328 10.093727469358328 10.093727469358328 10.093727469358328 10.093727469358328 10.093727469358328 10.093727469358328 10.093727469358328 10.093727469358328 10.093727469358328 10.093727469358328 10.093727469358328 10.093727469358328 10.093727469358328 10.093727469358328 10.093727469358328 10.093727469358328 10.093727469358328 10.093727469358328 10.093727469358328 10.093727469358328
10.093727469358328 10.093727469358328 10.093727469358328 10.093727469358328 10.093727469358328 10.093727469358328 10.093727469358328 10.093727469358328 10.093727469358328 10.093727469358328 10.085169731497635 9.74781289955008 7.309214268038394 6.442475031363972 3.5336566605677384 6.2933441702607915 6.637671065996714 4.119233005388487 4.3811550715353444 7.973384649007756 8.60954355507981 7.901822582792322 10.075058721278848 10.093727469358328 10.093727469358328 10.093727469358328 10.093727469358328 10.093727469358328 10.093727469358328 10.093727469358328 10.093727469358328 10.093727469358328 10.093727469358328 10.093727469358328 10.093727469358328 10.093727469358328 10.093727469358328 10.093727469358328 10.093727469358328 10.093727469358328 10.093727469358328 10.093727469358328 10.093727469358328 10.093727469358328 10.093727469358328 10.093727469358328 10.093727469358328 10.093727469358328 10.093727469358328 10.093727469358328 10.093727469358328 10.093727469358328 10.093727469358328 10.093727469358328 10.093727469358328 10.093727469358328 10.093727469358328 10.093727469358328 10.093727469358328 10.093727469358328 10.093727469358328 10.093727469358328 10.093727469358328 10.093727469358328 10.093727469358328 10.093727469358328 10.093727469358328 10.093727469358328 10.093727469358328 10.093727469358328 10.093727469358328 10.093727469358328 10.093727469358328 10.093727469358328 10.093727469358328 10.093727469358328 10.093727469358328 10.093727469358328 10.093727469358328 10.093727469358328 10.093727469358328 10.093727469358328 10.093727469358328 10.093727469358328 10.093727469358328 10.093727469358328 10.093727469358328 10.093727469358328 10.093727469358328 10.093727469358328 10.093727469358328 10.093727469358328 10.093727469358328 10.093727469358328 10.093727469358328 10.093727469358328 10.093727469358328 10.093727469358328 10.093727469358328 10.093727469358328 10.093727469358328 10.093727469358328 10.093727469358328 10.093727469358328 10.093727469358328 10.093727469358328 10.093727469358328 10.093727469358328 10.093727469358328 10.093727469358328 10.093727469358328 10.093727469358328 10.093727469358328 10.093727469358328 10.093727469358328 10.093727469358328 10.093727469358328 10.093727469358328 10.093727469358328 10.093727469358328 10.093727469358328 10.093727469358328 10.093727469358328
10.093727469358328 10.093727469358328 10.093727469358328 10.093727469358328 10.093727469358328 10.093727469358328 10.093727469358328 10.093727469358328 10.093727469358328 10.093727469358328 10.093727469358328 9.990263234020446 9.0411304708048 9.540394457345894 6.896844359359594 8.865724358437268 7.86093048171948 3.6229825381126446 5.857720906924749 9.540868545814039 8.361791487691807 7.419010232003147 10.090672985459175 10.093727469358328 10.061190147126219 10.093727469358328 10.093727469358328 10.093727469358328 10.093727469358328 10.093727469358328 10.093727469358328 10.093727469358328 10.093727469358328 10.093727469358328 10.093727469358328 10.093727469358328 10.093727469358328 10.093727469358328 10.093727469358328 10.093727469358328 10.093727469358328 10.093727469358328 10.093727469358328 10.093727469358328 10.093727469358328 10.093727469358328 10.093727469358328 10.093727469358328 10.093727469358328 10.093727469358328 10.093727469358328 10.093727469358328 10.093727469358328 10.093727469358328 10.093727469358328 10.093727469358328 10.093727469358328 10.093727469358328 10.093727469358328 10.093727469358328 10.093727469358328 10.093727469358328 10.093727469358328 10.093727469358328 10.093727469358328 10.093727469358328 10.093727469358328 10.093727469358328 10.093727469358328 10.093727469358328 10.093727469358328 10.093727469358328 10.093727469358328 10.093727469358328 10.093727469358328 10.093727469358328 10.093727469358328 10.093727469358328 10.093727469358328 10.093727469358328 10.093727469358328 10.093727469358328 10.093727469358328 10.093727469358328 10.093727469358328 10.093727469358328 10.093727469358328 10.093727469358328 10.093727469358328 10.093727469358328 10.093727469358328 10.093727469358328 10.093727469358328 10.093727469358328 10.093727469358328 10.093727469358328 10.093727469358328 10.093727469358328 10.093727469358328 10.093727469358328 10.093727469358328 10.093727469358328 10.093727469358328 10.093727469358328 10.093727469358328 10.093727469358328 10.093727469358328 10.093727469358328 10.093727469358328 10.093727469358328 10.093727469358328 10.093727469358328 10.093727469358328 10.093727469358328 10.093727469358328 10.093727469358328 10.093727469358328 10.093727469358328 10.093727469358328 10.093727469358328 10.093727469358328 10.093727469358328 10.093727469358328
10.093727469358328 10.093727469358328 10.093727469358328 10.093727469358328 10.093727469358328 10.093727469358328 10.093727469358328 10.093727469358328 10.093727469358328 10.093727469358328 10.093727469358328 9.968430863145276 8.469623720277513 10.00828335761758 8.258745741676684 10.08402376972602 10.093727469358328 6.591646335221285 7.111756180868953 10.093727469358328 10.093727469358328 9.363776679675402 10.093727469358328 10.093727469358328 10.093727469358328 10.093727469358328 10.093727469358328 10.093727469358328 10.093727469358328 10.093727469358328 10.093727469358328 10.093727469358328 10.093727469358328 10.093727469358328 10.093727469358328 10.093727469358328 10.093727469358328 10.093727469358328 10.093727469358328 10.093727469358328 10.093727469358328 10.093727469358328 10.093727469358328 10.093727469358328 10.093727469358328 10.093727469358328 10.093727469358328 10.093727469358328 10.093727469358328 10.093727469358328 10.093727469358328 10.093727469358328 10.093727469358328 10.093727469358328 10.093727469358328 10.093727469358328 10.093727469358328 10.093727469358328 10.093727469358328 10.093727469358328 10.093727469358328 10.093727469358328 10.093727469358328 10.093727469358328 10.093727469358328 10.093727469358328 10.093727469358328 10.093727469358328 10.093727469358328 10.093727469358328 10.093727469358328 10.093727469358328 10.093727469358328 10.093727469358328 10.093727469358328 10.093727469358328 10.093727469358328 10.093727469358328 10.093727469358328 10.093727469358328 10.093727469358328 10.093727469358328 10.093727469358328 10.093727469358328 10.093727469358328 10.093727469358328 10.093727469358328 10.093727469358328 10.093727469358328 10.093727469358328 10.093727469358328 10.093727469358328 10.093727469358328 10.093727469358328 10.093727469358328 10.093727469358328 10.093727469358328 10.093727469358328 10.093727469358328 10.093727469358328 10.093727469358328 10.093727469358328 10.093727469358328 10.093727469358328 10.093727469358328 10.093727469358328 10.093727469358328 10.093727469358328 10.093727469358328 10.093727469358328 10.093727469358328 10.093727469358328 10.093727469358328 10.093727469358328 10.093727469358328 10.093727469358328 10.093727469358328 10.093727469358328 10.093727469358328 10.093727469358328 10.093727469358328 10.093727469358328 10.093727469358328
10.093727469358328 10.093727469358328 10.093727469358328 10.093727469358328 10.093727469358328 10.093727469358328 10.093727469358328 10.05064587518927 10.093727469358328 10.068948526098264 10.068499254511865 7.904747753711052 4.68594556080737 7.297512794712878 6.197600115487855 9.359313672894277 9.83008763879779 7.035374020472452 4.304018332826011 9.726487352673793 10.084259245110532 8.045052730635375 10.002335798870506 10.093727469358328 10.093727469358328 10.093727469358328 10.093727469358328 10.093727469358328 10.093727469358328 10.093727469358328 10.093727469358328 10.093727469358328 10.093727469358328 10.093727469358328 10.093727469358328 10.093727469358328 10.093727469358328 10.093727469358328 10.093727469358328 10.093727469358328 10.093727469358328 10.093727469358328 10.093727469358328 10.093727469358328 10.093727469358328 10.093727469358328 10.093727469358328 10.093727469358328 10.093727469358328 10.093727469358328 10.093727469358328 10.093727469358328 10.093727469358328 10.093727469358328 10.093727469358328 10.093727469358328 10.093727469358328 10.093727469358328 10.093727469358328 10.093727469358328 10.093727469358328 10.093727469358328 10.093727469358328 10.093727469358328 10.093727469358328 10.093727469358328 10.093727469358328 10.093727469358328 10.093727469358328 10.093727469358328 10.093727469358328 10.093727469358328 10.093727469358328 10.093727469358328 10.093727469358328 10.093727469358328 10.093727469358328 10.093727469358328 10.093727469358328 10.093727469358328 10.093727469358328 10.093727469358328 10.093727469358328 10.093727469358328 10.093727469358328 10.093727469358328 10.093727469358328 10.093727469358328 10.093727469358328 10.093727469358328 10.093727469358328 10.093727469358328 10.093727469358328 10.093727469358328 10.093727469358328 10.093727469358328 10.093727469358328 10.093727469358328 10.093727469358328 10.093727469358328 10.093727469358328 10.093727469358328 10.093727469358328 10.093727469358328 10.093727469358328 10.093727469358328 10.093727469358328 10.093727469358328 10.093727469358328 10.093727469358328 10.093727469358328 10.093727469358328 10.093727469358328 10.093727469358328 10.093727469358328 10.093727469358328 10.093727469358328 10.093727469358328 10.093727469358328 10.093727469358328 10.093727469358328 10.093727469358328 10.093727469358328
10.093727469358328 10.093727469358328 10.093727469358328 10.093727469358328 10.093727469358328 10.093727469358328 10.091604531607834 9.949505456941477 10.093727469358328 10.077961450641723 10.068354426276446 7.045870111692784 5.599735140887149 7.497515693669368 7.123110320021092 8.690246966166676 8.04940644608483 4.33804197023748 3.2234677056435084 7.79184326619675 7.02967075502149 4.3076701010901965 7.3585849398438805 9.927312630262104 8.480839297516008 8.15399506581946 10.093727469358328 10.093727469358328 10.093727469358328 10.093727469358328 10.093727469358328 10.093727469358328 10.093727469358328 10.093727469358328 10.093727469358328 10.093727469358328 10.093727469358328 10.093727469358328 10.093727469358328 10.093727469358328 10.093727469358328 10.093727469358328 10.093727469358328 10.093727469358328 10.093727469358328 10.093727469358328 10.093727469358328 10.093727469358328 10.093727469358328 10.093727469358328 10.093727469358328 10.093727469358328 10.093727469358328 10.093727469358328 10.093727469358328 10.093727469358328 10.093727469358328 10.093727469358328 10.093727469358328 10.093727469358328 10.093727469358328 10.093727469358328 10.093727469358328 10.093727469358328 10.093727469358328 10.093727469358328 10.093727469358328 10.093727469358328 10.093727469358328 10.093727469358328 10.093727469358328 10.093727469358328 10.093727469358328 10.093727469358328 10.093727469358328 10.093727469358328 10.093727469358328 10.093727469358328 10.093727469358328 10.093727469358328 10.093727469358328 10.093727469358328 10.093727469358328 10.093727469358328 10.093727469358328 10.093727469358328 10.093727469358328 10.093727469358328 10.093727469358328 10.093727469358328 10.093727469358328 10.093727469358328 10.093727469358328 10.093727469358328 10.093727469358328 10.093727469358328 10.093727469358328 10.093727469358328 10.093727469358328 10.093727469358328 10.093727469358328 10.093727469358328 10.093727469358328 10.093727469358328 10.093727469358328 10.093727469358328 10.093727469358328 10.093727469358328 10.093727469358328 10.093727469358328 10.093727469358328 10.093727469358328 10.093727469358328 10.093727469358328 10.093727469358328 10.093727469358328 10.093727469358328 10.093727469358328 10.093727469358328 10.093727469358328 10.093727469358328 10.093727469358328 10.093727469358328
10.093727469358328 10.093727469358328 10.093727469358328 10.093727469358328 10.093727469358328 10.093727469358328 10.093727469358328 10.085891550926295 10.093727469358328 10.093727469358328 10.093727469358328 9.827511734080232 8.580142574260707 10.090263136518091 10.030663809630695 10.093727469358328 10.093727469358328 4.02637686503196 6.852218305036314 10.093727469358328 9.458769776974554 6.07907773512716 10.036136062320884 10.093727469358328 8.915613597006782 8.587079073038787 10.093727469358328 10.093727469358328 10.093727469358328 10.093727469358328 10.093727469358328 10.093727469358328 10.093727469358328 10.093727469358328 10.093727469358328 10.093727469358328 10.093727469358328 10.093727469358328 10.093727469358328 10.093727469358328 10.093727469358328 10.093727469358328 10.093727469358328 10.093727469358328 10.093727469358328 10.093727469358328 10.093727469358328 10.093727469358328 10.093727469358328 10.093727469358328 10.093727469358328 10.093727469358328 10.093727469358328 10.093727469358328 10.093727469358328 10.093727469358328 10.093727469358328 10.093727469358328 10.093727469358328 10.093727469358328 10.093727469358328 10.093727469358328 10.093727469358328 10.093727469358328 10.093727469358328 10.093727469358328 10.093727469358328 10.093727469358328 10.093727469358328 10.093727469358328 10.093727469358328 10.093727469358328 10.093727469358328 10.093727469358328 10.093727469358328 10.093727469358328 10.093727469358328 10.093727469358328 10.093727469358328 10.093727469358328 10.093727469358328 10.093727469358328 10.093727469358328 10.093727469358328 10.093727469358328 10.093727469358328 10.093727469358328 10.093727469358328 10.093727469358328 10.093727469358328 10.093727469358328 10.093727469358328 10.093727469358328 10.093727469358328 10.093727469358328 10.093727469358328 10.093727469358328 10.093727469358328 10.093727469358328 10.093727469358328 10.093727469358328 10.093727469358328 10.093727469358328 10.093727469358328 10.093727469358328 10.093727469358328 10.093727469358328 10.093727469358328 10.093727469358328 10.093727469358328 10.093727469358328 10.093727469358328 10.093727469358328 10.093727469358328 10.093727469358328 10.093727469358328 10.093727469358328 10.093727469358328 10.093727469358328 10.093727469358328 10.093727469358328 10.093727469358328 10.093727469358328
10.093727469358328 10.093727469358328 10.093727469358328 10.093727469358328 10.093727469358328 10.093727469358328 10.07879799103543 10.091664200714739 10.093727469358328 10.06437383566186 10.093727469358328 9.341277020079199 7.449354744538398 10.084185340992114 10.073037108827407 10.093727469358328 10.093727469358328 7.741495538598109 7.445833771621734 10.093727469358328 10.093727469358328 8.42349595118484 10.093727469358328 10.093727469358328 10.091026689662105 9.634709887535395 10.093727469358328 10.093727469358328 10.093727469358328 10.093727469358328 10.093727469358328 10.093727469358328 10.093727469358328 10.093727469358328 10.093727469358328 10.093727469358328 10.093727469358328 10.093727469358328 10.093727469358328 10.093727469358328 10.093727469358328 10.093727469358328 10.093727469358328 10.093727469358328 10.093727469358328 10.093727469358328 10.093727469358328 10.093727469358328 10.093727469358328 10.093727469358328 10.093727469358328 10.093727469358328 10.093727469358328 10.093727469358328 10.093727469358328 10.093727469358328 10.093727469358328 10.093727469358328 10.093727469358328 10.093727469358328 10.093727469358328 10.093727469358328 10.093727469358328 10.093727469358328 10.093727469358328 10.093727469358328 10.093727469358328 10.093727469358328 10.093727469358328 10.093727469358328 10.093727469358328 10.093727469358328 10.093727469358328 10.093727469358328 10.093727469358328 10.093727469358328 10.093727469358328 10.093727469358328 10.093727469358328 10.093727469358328 10.093727469358328 10.093727469358328 10.093727469358328 10.093727469358328 10.093727469358328 10.093727469358328 10.093727469358328 10.093727469358328 10.093727469358328 10.093727469358328 10.093727469358328 10.093727469358328 10.093727469358328 10.093727469358328 10.093727469358328 10.093727469358328 10.093727469358328 10.093727469358328 10.093727469358328 10.093727469358328 10.093727469358328 10.093727469358328 10.093727469358328 10.093727469358328 10.093727469358328 10.093727469358328 10.093727469358328 10.093727469358328 10.093727469358328 10.093727469358328 10.093727469358328 10.093727469358328 10.093727469358328 10.093727469358328 10.093727469358328 10.093727469358328 10.093727469358328 10.093727469358328 10.093727469358328 10.093727469358328 10.093727469358328 10.093727469358328 10.093727469358328
10.093727469358328 10.093727469358328 10.093727469358328 9.786862835486668 10.093727469358328 10.093727469358328 8.377081120243169 9.715331231195528 10.093727469358328 9.150350643857454 9.852634879231468 6.24044749320762 5.450176299401684 9.291194618854405 10.016849356975301 10.093727469358328 10.093727469358328 7.972825641828673 5.052103321766935 10.093727469358328 9.960336990092218 6.452404689142529 8.54985251443672 10.093727469358328 9.61613697199555 6.7792677567336455 10.093727469358328 10.093727469358328 10.093727469358328 10.093727469358328 10.093727469358328 10.093727469358328 10.093727469358328 10.093727469358328 10.093727469358328 10.093727469358328 10.093727469358328 10.093727469358328 10.093727469358328 10.093727469358328 10.093727469358328 10.093727469358328 10.093727469358328 10.093727469358328 10.093727469358328 10.093727469358328 10.093727469358328 10.093727469358328 10.093727469358328 10.093727469358328 10.093727469358328 10.093727469358328 10.093727469358328 10.093727469358328 10.093727469358328 10.093727469358328 10.093727469358328 10.093727469358328 10.093727469358328 10.093727469358328 10.093727469358328 10.093727469358328 10.093727469358328 10.093727469358328 10.093727469358328 10.093727469358328 10.093727469358328 10.093727469358328 10.093727469358328 10.093727469358328 10.093727469358328 10.093727469358328 10.093727469358328 10.093727469358328 10.093727469358328 10.093727469358328 10.093727469358328 10.093727469358328 10.093727469358328 10.093727469358328 10.093727469358328 10.093727469358328 10.093727469358328 10.093727469358328 10.093727469358328 10.093727469358328 10.093727469358328 10.093727469358328 10.093727469358328 10.093727469358328 10.093727469358328 10.093727469358328 10.093727469358328 10.093727469358328 10.093727469358328 10.093727469358328 10.093727469358328 10.093727469358328 10.093727469358328 10.093727469358328 10.093727469358328 10.093727469358328 10.093727469358328 10.093727469358328 10.093727469358328 10.093727469358328 10.093727469358328 10.093727469358328 10.093727469358328 10.093727469358328 10.093727469358328 10.093727469358328 10.093727469358328 10.093727469358328 10.093727469358328 10.093727469358328 10.093727469358328 10.093727469358328 10.093727469358328 10.093727469358328 10.093727469358328 10.093727469358328 10.093727469358328
10.093727469358328 10.093727469358328 10.062634493523436 9.540834143789535 10.093727469358328 10.093727469358328 9.07214554726473 9.780170086549598 10.093727469358328 10.073082986019514 10.093727469358328 8.204223786249873 8.270448631999173 10.093727469358328 10.093727469358328 10.093727469358328 10.093727469358328 5.893905665845455 5.937204552413432 10.005830097657949 8.465247194076662 4.42966039672614 7.407868926467833 9.13613590822953 6.50356656906253 3.818426881243179 9.05098346122245 9.926053382531318 7.7405159268497945 9.123169228593927 10.093727469358328 10.093727469358328 10.093727469358328 10.093727469358328 10.093727469358328 10.093727469358328 10.093727469358328 10.093727469358328 10.093727469358328 10.093727469358328 10.093727469358328 10.093727469358328 10.093727469358328 10.093727469358328 10.093727469358328 10.093727469358328 10.093727469358328 10.093727469358328 10.093727469358328 10.093727469358328 10.093727469358328 10.093727469358328 10.093727469358328 10.093727469358328 10.093727469358328 10.093727469358328 10.093727469358328 10.093727469358328 10.093727469358328 10.093727469358328 10.093727469358328 10.093727469358328 10.093727469358328 10.093727469358328 10.093727469358328 10.093727469358328 10.093727469358328 10.093727469358328 10.093727469358328 10.093727469358328 10.093727469358328 10.093727469358328 10.093727469358328 10.093727469358328 10.093727469358328 10.093727469358328 10.093727469358328 10.093727469358328 10.093727469358328 10.093727469358328 10.093727469358328 10.093727469358328 10.093727469358328 10.093727469358328 10.093727469358328 10.093727469358328 10.093727469358328 10.093727469358328 10.093727469358328 10.093727469358328 10.093727469358328 10.093727469358328 10.093727469358328 10.093727469358328 10.093727469358328 10.093727469358328 10.093727469358328 10.093727469358328 10.093727469358328 10.093727469358328 10.093727469358328 10.093727469358328 10.093727469358328 10.093727469358328 10.093727469358328 10.093727469358328 10.093727469358328 10.093727469358328 10.093727469358328 10.093727469358328 10.093727469358328 10.093727469358328 10.093727469358328 10.093727469358328 10.093727469358328 10.093727469358328 10.093727469358328 10.093727469358328 10.093727469358328 10.093727469358328 10.093727469358328 10.093727469358328 10.093727469358328
10.093727469358328 10.093727469358328 10.093727469358328 10.011789822502674 10.093727469358328 10.093727469358328 10.010696147154777 10.093727469358328 10.093727469358328 10.093727469358328 10.093727469358328 10.091416236712735 10.06724977378701 10.093727469358328 10.093727469358328 10.093727469358328 10.093727469358328 8.085292965651087 9.493903468973112 10.093727469358328 10.093727469358328 8.140197011325276 10.093727469358328 10.093727469358328 9.269861240805115 6.227746587994449 10.093727469358328 10.093727469358328 8.862591035537848 10.078900336531534 10.093727469358328 10.093727469358328 10.063066051422403 10.093727469358328 10.093727469358328 10.093727469358328 10.093727469358328 10.093727469358328 10.093727469358328 10.093727469358328 10.093727469358328 10.093727469358328 10.093727469358328 10.093727469358328 10.093727469358328 10.093727469358328 10.093727469358328 10.093727469358328 10.093727469358328 10.093727469358328 10.093727469358328 10.093727469358328 10.093727469358328 10.093727469358328 10.093727469358328 10.093727469358328 10.093727469358328 10.093727469358328 10.093727469358328 10.093727469358328 10.093727469358328 10.093727469358328 10.093727469358328 10.093727469358328 10.093727469358328 10.093727469358328 10.093727469358328 10.093727469358328 10.093727469358328 10.093727469358328 10.093727469358328 10.093727469358328 10.093727469358328 10.093727469358328 10.093727469358328 10.093727469358328 10.093727469358328 10.093727469358328 10.093727469358328 10.093727469358328 10.093727469358328 10.093727469358328 10.093727469358328 10.093727469358328 10.093727469358328 10.093727469358328 10.093727469358328 10.093727469358328 10.093727469358328 10.093727469358328 10.093727469358328 10.093727469358328 10.093727469358328 10.093727469358328 10.093727469358328 10.093727469358328 10.093727469358328 10.093727469358328 10.093727469358328 10.093727469358328 10.093727469358328 10.093727469358328 10.093727469358328 10.093727469358328 10.093727469358328 10.093727469358328 10.093727469358328 10.093727469358328 10.093727469358328 10.093727469358328 10.093727469358328 10.093727469358328 10.093727469358328 10.093727469358328 10.093727469358328 10.093727469358328 10.093727469358328 10.093727469358328 10.093727469358328 10.093727469358328 10.093727469358328 10.093727469358328 10.093727469358328
10.093727469358328 10.093727469358328 9.811731045638956 9.768328140973885 10.093727469358328 10.087707035821014 8.624923302557072 10.073113918523026 10.093727469358328 9.5047598303396 10.093727469358328 10.012108402974691 9.691998389862835 10.093727469358328 10.093727469358328 10.093727469358328 10.093727469358328 10.093727469358328 9.883862722348423 10.093727469358328 10.093727469358328 9.65028974397931 10.093727469358328 10.093727469358328 10.083485714483992 7.078873458834219 10.093727469358328 10.093727469358328 9.962619292569153 10.093727469358328 10.093727469358328 10.093727469358328 10.093727469358328 10.093727469358328 10.093727469358328 10.093727469358328 10.093727469358328 10.093727469358328 10.093727469358328 10.093727469358328 10.093727469358328 10.093727469358328 10.093727469358328 10.093727469358328 10.093727469358328 10.093727469358328 10.093727469358328 10.093727469358328 10.093727469358328 10.093727469358328 10.093727469358328 10.093727469358328 10.093727469358328 10.093727469358328 10.093727469358328 10.093727469358328 10.093727469358328 10.093727469358328 10.093727469358328 10.093727469358328 10.093727469358328 10.093727469358328 10.093727469358328 10.093727469358328 10.093727469358328 10.093727469358328 10.093727469358328 10.093727469358328 10.093727469358328 10.093727469358328 10.093727469358328 10.093727469358328 10.093727469358328 10.093727469358328 10.093727469358328 10.093727469358328 10.093727469358328 10.093727469358328 10.093727469358328 10.093727469358328 10.093727469358328 10.093727469358328 10.093727469358328 10.093727469358328 10.093727469358328 10.093727469358328 10.093727469358328 10.093727469358328 10.093727469358328 10.093727469358328 10.093727469358328 10.093727469358328 10.093727469358328 10.093727469358328 10.093727469358328 10.093727469358328 10.093727469358328 10.093727469358328 10.093727469358328 10.093727469358328 10.093727469358328 10.093727469358328 10.093727469358328 10.093727469358328 10.093727469358328 10.093727469358328 10.093727469358328 10.093727469358328 10.093727469358328 10.093727469358328 10.093727469358328 10.093727469358328 10.093727469358328 10.093727469358328 10.093727469358328 10.093727469358328 10.093727469358328 10.093727469358328 10.093727469358328 10.093727469358328 10.093727469358328 10.093727469358328 10.093727469358328
10.08953220796985 10.072392041297583 7.577535953600921 7.867578749663261 10.004790573114025 9.512934704526522 6.5259094358812755 9.488892113742171 10.093727469358328 9.183280363256845 10.071093497402977 9.2751183569843 9.795083455071625 10.093727469358328 10.093727469358328 10.093727469358328 10.093727469358328 10.09173851414341 9.172238802424772 10.093727469358328 10.093727469358328 8.238395298480981 8.407898050977806 10.093727469358328 8.896541938616437 4.3185164447136986 9.344400089404532 10.035481779517102 7.182957800435594 7.654948824978692 10.093727469358328 10.093727469358328 9.399035975770904 10.093727469358328 10.093727469358328 10.093727469358328 10.093727469358328 10.093727469358328 10.093727469358328 10.093727469358328 10.093727469358328 10.093727469358328 10.093727469358328 10.093727469358328 10.093727469358328 10.093727469358328 10.093727469358328 10.093727469358328 10.093727469358328 10.093727469358328 10.093727469358328 10.093727469358328 10.093727469358328 10.093727469358328 10.093727469358328 10.093727469358328 10.093727469358328 10.093727469358328 10.093727469358328 10.093727469358328 10.093727469358328 10.093727469358328 10.093727469358328 10.093727469358328 10.093727469358328 10.093727469358328 10.093727469358328 10.093727469358328 10.093727469358328 10.093727469358328 10.093727469358328 10.093727469358328 10.093727469358328 10.093727469358328 10.093727469358328 10.093727469358328 10.093727469358328 10.093727469358328 10.093727469358328 10.093727469358328 10.093727469358328 10.093727469358328 10.093727469358328 10.093727469358328 10.093727469358328 10.093727469358328 10.093727469358328 10.093727469358328 10.093727469358328 10.093727469358328 10.093727469358328 10.093727469358328 10.093727469358328 10.093727469358328 10.093727469358328 10.093727469358328 10.093727469358328 10.093727469358328 10.093727469358328 10.093727469358328 10.093727469358328 10.093727469358328 10.093727469358328 10.093727469358328 10.093727469358328 10.093727469358328 10.093727469358328 10.093727469358328 10.093727469358328 10.093727469358328 10.093727469358328 10.093727469358328 10.093727469358328 10.093727469358328 10.093727469358328 10.093727469358328 10.093727469358328 10.093727469358328 10.093727469358328 10.093727469358328 10.093727469358328 10.093727469358328 10.093727469358328
10.074990042443455 10.093727469358328 8.79406491381753 9.380146239602006 10.093727469358328 10.093727469358328 9.567599316530771 10.082318957434202 10.093727469358328 10.093727469358328 10.093727469358328 10.093727469358328 10.093727469358328 10.093727469358328 10.093727469358328 10.093727469358328 10.093727469358328 10.093175727616352 10.093727469358328 10.093727469358328 10.093727469358328 9.33960483552069 9.95317847652442 10.0865135306043 8.531230436634711 4.789008725852152 9.589902332932475 8.855530842294796 5.442502839901932 7.058289996149413 9.937653151223968 8.82325470739952 6.457919112042742 9.997347566302318 10.093727469358328 10.082724706402228 10.093727469358328 10.093727469358328 10.093727469358328 10.093727469358328 10.093727469358328 10.093727469358328 10.093727469358328 10.093727469358328 10.093727469358328 10.093727469358328 10.093727469358328 10.093727469358328 10.093727469358328 10.093727469358328 10.093727469358328 10.093727469358328 10.093727469358328 10.093727469358328 10.093727469358328 10.093727469358328 10.093727469358328 10.093727469358328 10.093727469358328 10.093727469358328 10.093727469358328 10.093727469358328 10.093727469358328 10.093727469358328 10.093727469358328 10.093727469358328 10.093727469358328 10.093727469358328 10.093727469358328 10.093727469358328 10.093727469358328 10.093727469358328 10.093727469358328 10.093727469358328 10.093727469358328 10.093727469358328 10.093727469358328 10.093727469358328 10.093727469358328 10.093727469358328 10.093727469358328 10.093727469358328 10.093727469358328 10.093727469358328 10.093727469358328 10.093727469358328 10.093727469358328 10.093727469358328 10.093727469358328 10.093727469358328 10.093727469358328 10.093727469358328 10.093727469358328 10.093727469358328 10.093727469358328 10.093727469358328 10.093727469358328 10.093727469358328 10.093727469358328 10.093727469358328 10.093727469358328 10.093727469358328 10.093727469358328 10.093727469358328 10.093727469358328 10.093727469358328 10.093727469358328 10.093727469358328 10.093727469358328 10.093727469358328 10.093727469358328 10.093727469358328 10.093727469358328 10.093727469358328 10.093727469358328 10.093727469358328 10.093727469358328 10.093727469358328 10.093727469358328 10.093727469358328 10.093727469358328 10.093727469358328 10.093727469358328
10.093727469358328 10.093727469358328 9.054340678733276 9.976428960566803 10.093727469358328 10.093727469358328 9.843613177616215 10.093727469358328 10.093727469358328 10.093727469358328 10.093727469358328 10.093727469358328 10.093727469358328 10.093727469358328 10.093727469358328 10.093727469358328 10.093727469358328 10.093727469358328 10.093727469358328 10.093727469358328 10.093727469358328 10.093727469358328 10.093727469358328 10.093727469358328 10.090802745209706 8.280059198527486 10.093727469358328 10.093727469358328 8.810476925776317 9.500621681137469 10.093727469358328 10.093727469358328 7.587918591376657 10.093727469358328 10.093727469358328 10.092883545127446 10.093727469358328 10.093727469358328 10.093727469358328 10.093727469358328 10.093727469358328 10.093727469358328 10.093727469358328 10.093727469358328 10.093727469358328 10.093727469358328 10.093727469358328 10.093727469358328 10.093727469358328 10.093727469358328 10.093727469358328 10.093727469358328 10.093727469358328 10.093727469358328 10.093727469358328 10.093727469358328 10.093727469358328 10.093727469358328 10.093727469358328 10.093727469358328 10.093727469358328 10.093727469358328 10.093727469358328 10.093727469358328 10.093727469358328 10.093727469358328 10.093727469358328 10.093727469358328 10.093727469358328 10.093727469358328 10.093727469358328 10.093727469358328 10.093727469358328 10.093727469358328 10.093727469358328 10.093727469358328 10.093727469358328 10.093727469358328 10.093727469358328 10.093727469358328 10.093727469358328 10.093727469358328 10.093727469358328 10.093727469358328 10.093727469358328 10.093727469358328 10.093727469358328 10.093727469358328 10.093727469358328 10.093727469358328 10.093727469358328 10.093727469358328 10.093727469358328 10.093727469358328 10.093727469358328 10.093727469358328 10.093727469358328 10.093727469358328 10.093727469358328 10.093727469358328 10.093727469358328 10.093727469358328 10.093727469358328 10.093727469358328 10.093727469358328 10.093727469358328 10.093727469358328 10.093727469358328 10.093727469358328 10.093727469358328 10.093727469358328 10.093727469358328 10.093727469358328 10.093727469358328 10.093727469358328 10.093727469358328 10.093727469358328 10.093727469358328 10.093727469358328 10.093727469358328 10.093727469358328 10.093727469358328 10.093727469358328
9.994995902385426 9.852572743380888 6.273358886575038 8.965763719064784 10.068314541954404 9.671976741842391 8.679833962576074 10.089298793221964 10.093727469358328 9.963543199580565 10.093727469358328 10.093727469358328 10.093727469358328 10.093727469358328 10.093727469358328 10.093727469358328 10.093727469358328 10.093727469358328 10.093727469358328 10.093727469358328 10.093727469358328 10.093727469358328 10.093727469358328 10.093727469358328 10.093727469358328 8.542639049494 10.082153826807842 10.093727469358328 9.282986202869152 7.735363647240139 10.093727469358328 10.093727469358328 7.797007231896176 10.093410546679467 10.093727469358328 10.093727469358328 10.093727469358328 10.093727469358328 10.093727469358328 10.093727469358328 10.093727469358328 10.093727469358328 10.093727469358328 10.093727469358328 10.093727469358328 10.093727469358328 10.093727469358328 10.093727469358328 10.093727469358328 10.093727469358328 10.093727469358328 10.093727469358328 10.093727469358328 10.093727469358328 10.093727469358328 10.093727469358328 10.093727469358328 10.093727469358328 10.093727469358328 10.093727469358328 10.093727469358328 10.093727469358328 10.093727469358328 10.093727469358328 10.093727469358328 10.093727469358328 10.093727469358328 10.093727469358328 10.093727469358328 10.093727469358328 10.093727469358328 10.093727469358328 10.093727469358328 10.093727469358328 10.093727469358328 10.093727469358328 10.093727469358328 10.093727469358328 10.093727469358328 10.093727469358328 10.093727469358328 10.093727469358328 10.093727469358328 10.093727469358328 10.093727469358328 10.093727469358328 10.093727469358328 10.093727469358328 10.093727469358328 10.093727469358328 10.093727469358328 10.093727469358328 10.093727469358328 10.093727469358328 10.093727469358328 10.093727469358328 10.093727469358328 10.093727469358328 10.093727469358328 10.093727469358328 10.093727469358328 10.093727469358328 10.093727469358328 10.093727469358328 10.093727469358328 10.093727469358328 10.093727469358328 10.093727469358328 10.093727469358328 10.093727469358328 10.093727469358328 10.093727469358328 10.093727469358328 10.093727469358328 10.093727469358328 10.093727469358328 10.093727469358328 10.093727469358328 10.093727469358328 10.093727469358328 10.093727469358328 10.093727469358328 10.093727469358328
9.670160567908027 9.886169571322695 6.234882892945516 8.724086803347848 10.093727469358328 10.06705436964232 9.613729576604793 10.093262737350138 10.093727469358328 10.093727469358328 10.093727469358328 10.093727469358328 10.093727469358328 10.093727469358328 10.093727469358328 10.093727469358328 10.093727469358328 10.093727469358328 10.093727469358328 10.093727469358328 10.093727469358328 10.093727469358328 10.092286752344535 10.093727469358328 10.086247198719915 7.442317589184639 9.53659336087193 9.438521310739262 6.4186338548313255 4.53038477408982 9.046953936280792 7.8535623510800185 4.146867804316848 7.436808898590132 10.046942621116704 8.967826593142146 8.495075990965383 10.093727469358328 10.093727469358328 10.093727469358328 10.093727469358328 10.093727469358328 10.093727469358328 10.093727469358328 10.093727469358328 10.093727469358328 10.093727469358328 10.093727469358328 10.093727469358328 10.093727469358328 10.093727469358328 10.093727469358328 10.093727469358328 10.093727469358328 10.093727469358328 10.093727469358328 10.093727469358328 10.093727469358328 10.093727469358328 10.093727469358328 10.093727469358328 10.093727469358328 10.093727469358328 10.093727469358328 10.093727469358328 10.093727469358328 10.093727469358328 10.093727469358328 10.093727469358328 10.093727469358328 10.093727469358328 10.093727469358328 10.093727469358328 10.093727469358328 10.093727469358328 10.093727469358328 10.093727469358328 10.093727469358328 10.093727469358328 10.093727469358328 10.093727469358328 10.093727469358328 10.093727469358328 10.093727469358328 10.093727469358328 10.093727469358328 10.093727469358328 10.093727469358328 10.093727469358328 10.093727469358328 10.093727469358328 10.093727469358328 10.093727469358328 10.093727469358328 10.093727469358328 10.093727469358328 10.093727469358328 10.093727469358328 10.093727469358328 10.093727469358328 10.093727469358328 10.093727469358328 10.093727469358328 10.093727469358328 10.093727469358328 10.093727469358328 10.093727469358328 10.093727469358328 10.093727469358328 10.093727469358328 10.093727469358328 10.093727469358328 10.093727469358328 10.093727469358328 10.093727469358328 10.093727469358328 10.093727469358328 10.093727469358328 10.093727469358328 10.093727469358328 10.093727469358328 10.093727469358328 10.093727469358328
10.028333553263112 10.093727469358328 8.859744538431386 10.086625723851743 10.093727469358328 10.093727469358328 10.093727469358328 10.093727469358328 10.093727469358328 10.093727469358328 10.093727469358328 10.093727469358328 10.093727469358328 10.093727469358328 10.093727469358328 10.093727469358328 10.093727469358328 10.093727469358328 10.093727469358328 10.093727469358328 10.093727469358328 10.093727469358328 10.093727469358328 10.093727469358328 10.093727469358328 10.046163730311216 10.093727469358328 10.093727469358328 8.064364170846632 7.4710001503477255 10.093727469358328 8.804104670382621 3.832223660679908 9.259749462232405 10.092980459183448 8.094014540782716 8.53076259170813 10.093727469358328 10.093727469358328 10.08433627238172 10.093727469358328 10.093727469358328 10.093727469358328 10.093727469358328 10.093727469358328 10.093727469358328 10.093727469358328 10.093727469358328 10.093727469358328 10.093727469358328 10.093727469358328 10.093727469358328 10.093727469358328 10.093727469358328 10.093727469358328 10.093727469358328 10.093727469358328 10.093727469358328 10.093727469358328 10.093727469358328 10.093727469358328 10.093727469358328 10.093727469358328 10.093727469358328 10.093727469358328 10.093727469358328 10.093727469358328 10.093727469358328 10.093727469358328 10.093727469358328 10.093727469358328 10.093727469358328 10.093727469358328 10.093727469358328 10.093727469358328 10.093727469358328 10.093727469358328 10.093727469358328 10.093727469358328 10.093727469358328 10.093727469358328 10.093727469358328 10.093727469358328 10.093727469358328 10.093727469358328 10.093727469358328 10.093727469358328 10.093727469358328 10.093727469358328 10.093727469358328 10.093727469358328 10.093727469358328 10.093727469358328 10.093727469358328 10.093727469358328 10.093727469358328 10.093727469358328 10.093727469358328 10.093727469358328 10.093727469358328 10.093727469358328 10.093727469358328 10.093727469358328 10.093727469358328 10.093727469358328 10.093727469358328 10.093727469358328 10.093727469358328 10.093727469358328 10.093727469358328 10.093727469358328 10.093727469358328 10.093727469358328 10.093727469358328 10.093727469358328 10.093727469358328 10.093727469358328 10.093727469358328 10.093727469358328 10.093727469358328 10.093727469358328 10.093727469358328 10.093727469358328
10.050475132443493 10.054107268909423 7.9371191455809464 10.065498273192848 10.093727469358328 10.093727469358328 10.093727469358328 10.093727469358328 10.093727469358328 10.093727469358328 10.093727469358328 10.093727469358328 10.093727469358328 10.093727469358328 10.093727469358328 10.093727469358328 10.093727469358328 10.093727469358328 10.093727469358328 10.093727469358328 10.093727469358328 10.093727469358328 10.093727469358328 10.093727469358328 10.093727469358328 10.093727469358328 10.093727469358328 10.093727469358328 10.093727469358328 8.957947796278399 10.093727469358328 10.093727469358328 7.146738748663022 10.073921778848408 10.093727469358328 10.08112066879505 9.95659202466959 10.093727469358328 10.093727469358328 10.093727469358328 10.093727469358328 10.093727469358328 10.093727469358328 10.093727469358328 10.093727469358328 10.093727469358328 10.093727469358328 10.093727469358328 10.093727469358328 10.093727469358328 10.093727469358328 10.093727469358328 10.093727469358328 10.093727469358328 10.093727469358328 10.093727469358328 10.093727469358328 10.093727469358328 10.093727469358328 10.093727469358328 10.093727469358328 10.093727469358328 10.093727469358328 10.093727469358328 10.093727469358328 10.093727469358328 10.093727469358328 10.093727469358328 10.093727469358328 10.093727469358328 10.093727469358328 10.093727469358328 10.093727469358328 10.093727469358328 10.093727469358328 10.093727469358328 10.093727469358328 10.093727469358328 10.093727469358328 10.093727469358328 10.093727469358328 10.093727469358328 10.093727469358328 10.093727469358328 10.093727469358328 10.093727469358328 10.093727469358328 10.093727469358328 10.093727469358328 10.093727469358328 10.093727469358328 10.093727469358328 10.093727469358328 10.093727469358328 10.093727469358328 10.093727469358328 10.093727469358328 10.093727469358328 10.093727469358328 10.093727469358328 10.093727469358328 10.093727469358328 10.093727469358328 10.093727469358328 10.093727469358328 10.093727469358328 10.093727469358328 10.093727469358328 10.093727469358328 10.093727469358328 10.093727469358328 10.093727469358328 10.093727469358328 10.093727469358328 10.093727469358328 10.093727469358328 10.093727469358328 10.093727469358328 10.093727469358328 10.093727469358328 10.093727469358328 10.093727469358328 10.093727469358328
9.605029195751543 9.466647733196169 6.561024187911962 9.610709104255326 10.093727469358328 10.093727469358328 10.090511488445724 10.093727469358328 10.093727469358328 10.093727469358328 10.093727469358328 10.093727469358328 10.093727469358328 10.093727469358328 10.093727469358328 10.093727469358328 10.093727469358328 10.093727469358328 10.093727469358328 10.093727469358328 10.093727469358328 10.093727469358328 10.093727469358328 10.093727469358328 10.093727469358328 10.093727469358328 10.093727469358328 10.093727469358328 10.082148825564271 6.581890401894445 10.093727469358328 10.08364045902949 6.589645848828484 7.959261068505805 10.093727469358328 9.555979818093252 7.765527252518537 10.093727469358328 10.093727469358328 10.093275158175144 10.093727469358328 10.093727469358328 10.093727469358328 10.093727469358328 10.093727469358328 10.093727469358328 10.093727469358328 10.093727469358328 10.093727469358328 10.093727469358328 10.093727469358328 10.093727469358328 10.093727469358328 10.093727469358328 10.093727469358328 10.093727469358328 10.093727469358328 10.093727469358328 10.093727469358328 10.093727469358328 10.093727469358328 10.093727469358328 10.093727469358328 10.093727469358328 10.093727469358328 10.093727469358328 10.093727469358328 10.093727469358328 10.093727469358328 10.093727469358328 10.093727469358328 10.093727469358328 10.093727469358328 10.093727469358328 10.093727469358328 10.093727469358328 10.093727469358328 10.093727469358328 10.093727469358328 10.093727469358328 10.093727469358328 10.093727469358328 10.093727469358328 10.093727469358328 10.093727469358328 10.093727469358328 10.093727469358328 10.093727469358328 10.093727469358328 10.093727469358328 10.093727469358328 10.093727469358328 10.093727469358328 10.093727469358328 10.093727469358328 10.093727469358328 10.093727469358328 10.093727469358328 10.093727469358328 10.093727469358328 10.093727469358328 10.093727469358328 10.093727469358328 10.093727469358328 10.093727469358328 10.093727469358328 10.093727469358328 10.093727469358328 10.093727469358328 10.093727469358328 10.093727469358328 10.093727469358328 10.093727469358328 10.093727469358328 10.093727469358328 10.093727469358328 10.093727469358328 10.093727469358328 10.093727469358328 10.093727469358328 10.093727469358328 10.093727469358328 10.093727469358328
9.96189251903909 10.084926982197166 9.042798279168588 10.093727469358328 10.093727469358328 10.093727469358328 10.093727469358328 10.093727469358328 10.093727469358328 10.093727469358328 10.093727469358328 10.093727469358328 10.093727469358328 10.093727469358328 10.093727469358328 10.093727469358328 10.093727469358328 10.093727469358328 10.093727469358328 10.093727469358328 10.093727469358328 10.093727469358328 10.093727469358328 10.093727469358328 10.093727469358328 10.093727469358328 10.093727469358328 10.093727469358328 10.017738381590547 7.133443308899308 10.059782049900734 8.519259266632858 4.48868979483645 6.8449616655438525 8.964998195084725 6.30223573378 4.743435344341233 8.819028743116325 9.901723490229834 7.919330792575759 9.20536119904305 10.093727469358328 10.093727469358328 10.093727469358328 10.093727469358328 10.093727469358328 10.093727469358328 10.093727469358328 10.093727469358328 10.093727469358328 10.093727469358328 10.093727469358328 10.093727469358328 10.093727469358328 10.093727469358328 10.093727469358328 10.093727469358328 10.093727469358328 10.093727469358328 10.093727469358328 10.093727469358328 10.093727469358328 10.093727469358328 10.093727469358328 10.093727469358328 10.093727469358328 10.093727469358328 10.093727469358328 10.093727469358328 10.093727469358328 10.093727469358328 10.093727469358328 10.093727469358328 10.093727469358328 10.093727469358328 10.093727469358328 10.093727469358328 10.093727469358328 10.093727469358328 10.093727469358328 10.093727469358328 10.093727469358328 10.093727469358328 10.093727469358328 10.093727469358328 10.093727469358328 10.093727469358328 10.093727469358328 10.093727469358328 10.093727469358328 10.093727469358328 10.093727469358328 10.093727469358328 10.093727469358328 10.093727469358328 10.093727469358328 10.093727469358328 10.093727469358328 10.093727469358328 10.093727469358328 10.093727469358328 10.093727469358328 10.093727469358328 10.093727469358328 10.093727469358328 10.093727469358328 10.093727469358328 10.093727469358328 10.093727469358328 10.093727469358328 10.093727469358328 10.093727469358328 10.093727469358328 10.093727469358328 10.093727469358328 10.093727469358328 10.093727469358328 10.093727469358328 10.093727469358328 10.093727469358328 10.093727469358328 10.093727469358328 10.093727469358328
10.067073976384481 10.093727469358328 9.724098131552704 10.093727469358328 10.093727469358328 10.093727469358328 10.093727469358328 10.093727469358328 10.093727469358328 10.093727469358328 10.093727469358328 10.093727469358328 10.093727469358328 10.093727469358328 10.093727469358328 10.093727469358328 10.093727469358328 10.093727469358328 10.093727469358328 10.093727469358328 10.093727469358328 10.093727469358328 10.093727469358328 10.093727469358328 10.093727469358328 10.093727469358328 10.093727469358328 10.093727469358328 10.093727469358328 10.019861630518735 10.093727469358328 10.093727469358328 7.322254286979042 10.027469630219581 10.093727469358328 9.041557209421105 7.35235067996185 10.093727469358328 10.093727469358328 8.295471379855545 10.087197920204849 10.093727469358328 10.093727469358328 10.093727469358328 10.093727469358328 10.093727469358328 10.093727469358328 10.093727469358328 10.093727469358328 10.093727469358328 10.093727469358328 10.093727469358328 10.093727469358328 10.093727469358328 10.093727469358328 10.093727469358328 10.093727469358328 10.093727469358328 10.093727469358328 10.093727469358328 10.093727469358328 10.093727469358328 10.093727469358328 10.093727469358328 10.093727469358328 10.093727469358328 10.093727469358328 10.093727469358328 10.093727469358328 10.093727469358328 10.093727469358328 10.093727469358328 10.093727469358328 10.093727469358328 10.093727469358328 10.093727469358328 10.093727469358328 10.093727469358328 10.093727469358328 10.093727469358328 10.093727469358328 10.093727469358328 10.093727469358328 10.093727469358328 10.093727469358328 10.093727469358328 10.093727469358328 10.093727469358328 10.093727469358328 10.093727469358328 10.093727469358328 10.093727469358328 10.093727469358328 10.093727469358328 10.093727469358328 10.093727469358328 10.093727469358328 10.093727469358328 10.093727469358328 10.093727469358328 10.093727469358328 10.093727469358328 10.093727469358328 10.093727469358328 10.093727469358328 10.093727469358328 10.093727469358328 10.093727469358328 10.093727469358328 10.093727469358328 10.093727469358328 10.093727469358328 10.093727469358328 10.093727469358328 10.093727469358328 10.093727469358328 10.093727469358328 10.093727469358328 10.093727469358328 10.093727469358328 10.093727469358328 10.093727469358328 10.093727469358328
10.063516810377658 10.051345212862977 9.231842819526237 10.093727469358328 10.093727469358328 10.093727469358328 10.093727469358328 10.093727469358328 10.093727469358328 10.093727469358328 10.093727469358328 10.093727469358328 10.093727469358328 10.093727469358328 10.093727469358328 10.093727469358328 10.093727469358328 10.093727469358328 10.093727469358328 10.093727469358328 10.093727469358328 10.093727469358328 10.093727469358328 10.093727469358328 10.093727469358328 10.093727469358328 10.093727469358328 10.093727469358328 10.093727469358328 9.940874462533973 10.093727469358328 10.093727469358328 9.787040170070432 9.88345031643815 10.093727469358328 10.093727469358328 8.095621011471382 10.093727469358328 10.093727469358328 9.666403512292641 10.093727469358328 10.093727469358328 10.093727469358328 10.093727469358328 10.093727469358328 10.093727469358328 10.093727469358328 10.093727469358328 10.093727469358328 10.093727469358328 10.093727469358328 10.093727469358328 10.093727469358328 10.093727469358328 10.093727469358328 10.093727469358328 10.093727469358328 10.093727469358328 10.093727469358328 10.093727469358328 10.093727469358328 10.093727469358328 10.093727469358328 10.093727469358328 10.093727469358328 10.093727469358328 10.093727469358328 10.093727469358328 10.093727469358328 10.093727469358328 10.093727469358328 10.093727469358328 10.093727469358328 10.093727469358328 10.093727469358328 10.093727469358328 10.093727469358328 10.093727469358328 10.093727469358328 10.093727469358328 10.093727469358328 10.093727469358328 10.093727469358328 10.093727469358328 10.093727469358328 10.093727469358328 10.093727469358328 10.093727469358328 10.093727469358328 10.093727469358328 10.093727469358328 10.093727469358328 10.093727469358328 10.093727469358328 10.093727469358328 10.093727469358328 10.093727469358328 10.093727469358328 10.093727469358328 10.093727469358328 10.093727469358328 10.093727469358328 10.093727469358328 10.093727469358328 10.093727469358328 10.093727469358328 10.093727469358328 10.093727469358328 10.093727469358328 10.093727469358328 10.093727469358328 10.093727469358328 10.093727469358328 10.093727469358328 10.093727469358328 10.093727469358328 10.093727469358328 10.093727469358328 10.093727469358328 10.093727469358328 10.093727469358328 10.093727469358328 10.093727469358328
10.01794347074641 10.091381178974324 9.92691574867941 10.093727469358328 10.093727469358328 10.093727469358328 10.093727469358328 10.093727469358328 10.093727469358328 10.093727469358328 10.093727469358328 10.093727469358328 10.093727469358328 10.093727469358328 10.093727469358328 10.093727469358328 10.093727469358328 10.093727469358328 10.093727469358328 10.093727469358328 10.093727469358328 10.093727469358328 10.093727469358328 10.093727469358328 10.093727469358328 10.093727469358328 10.093727469358328 10.093727469358328 10.093727469358328 9.323254629613805 10.093727469358328 10.093727469358328 8.768583966590713 7.775638041419905 10.088516364351811 8.650916124104539 5.10613373935888 9.228396785413619 10.025725819735161 7.133925596142064 7.7951833553779855 10.093727469358328 10.093727469358328 9.974273111872932 10.093727469358328 10.093727469358328 10.093727469358328 10.093727469358328 10.093727469358328 10.093727469358328 10.093727469358328 10.093727469358328 10.093727469358328 10.093727469358328 10.093727469358328 10.093727469358328 10.093727469358328 10.093727469358328 10.093727469358328 10.093727469358328 10.093727469358328 10.093727469358328 10.093727469358328 10.093727469358328 10.093727469358328 10.093727469358328 10.093727469358328 10.093727469358328 10.093727469358328 10.093727469358328 10.093727469358328 10.093727469358328 10.093727469358328 10.093727469358328 10.093727469358328 10.093727469358328 10.093727469358328 10.093727469358328 10.093727469358328 10.093727469358328 10.093727469358328 10.093727469358328 10.093727469358328 10.093727469358328 10.093727469358328 10.093727469358328 10.093727469358328 10.093727469358328 10.093727469358328 10.093727469358328 10.093727469358328 10.093727469358328 10.093727469358328 10.093727469358328 10.093727469358328 10.093727469358328 10.093727469358328 10.093727469358328 10.093727469358328 10.093727469358328 10.093727469358328 10.093727469358328 10.093727469358328 10.093727469358328 10.093727469358328 10.093727469358328 10.093727469358328 10.093727469358328 10.093727469358328 10.093727469358328 10.093727469358328 10.093727469358328 10.093727469358328 10.093727469358328 10.093727469358328 10.093727469358328 10.093727469358328 10.093727469358328 10.093727469358328 10.093727469358328 10.093727469358328 10.093727469358328 10.093727469358328
10.085655409575903 10.093727469358328 10.093727469358328 10.093727469358328 10.093727469358328 10.093727469358328 10.093727469358328 10.093727469358328 10.093727469358328 10.093727469358328 10.093727469358328 10.093727469358328 10.093727469358328 10.093727469358328 10.093727469358328 10.093727469358328 10.093727469358328 10.093727469358328 10.093727469358328 10.093727469358328 10.093727469358328 10.093727469358328 10.093727469358328 10.093727469358328 10.093727469358328 10.093727469358328 10.093727469358328 10.093727469358328 10.093727469358328 10.093727469358328 10.093727469358328 10.093727469358328 9.483682382769342 9.73304574990086 10.087348121319469 8.226042814591603 5.691454697722921 9.608679024165518 8.84425967852693 4.416023872608206 7.327077137295097 10.080761836839402 9.077943494794887 7.930343359238305 10.092609284972701 10.093727469358328 10.084031519978739 10.093727469358328 10.093727469358328 10.093727469358328 10.093727469358328 10.093727469358328 10.093727469358328 10.093727469358328 10.093727469358328 10.093727469358328 10.093727469358328 10.093727469358328 10.093727469358328 10.093727469358328 10.093727469358328 10.093727469358328 10.093727469358328 10.093727469358328 10.093727469358328 10.093727469358328 10.093727469358328 10.093727469358328 10.093727469358328 10.093727469358328 10.093727469358328 10.093727469358328 10.093727469358328 10.093727469358328 10.093727469358328 10.093727469358328 10.093727469358328 10.093727469358328 10.093727469358328 10.093727469358328 10.093727469358328 10.093727469358328 10.093727469358328 10.093727469358328 10.093727469358328 10.093727469358328 10.093727469358328 10.093727469358328 10.093727469358328 10.093727469358328 10.093727469358328 10.093727469358328 10.093727469358328 10.093727469358328 10.093727469358328 10.093727469358328 10.093727469358328 10.093727469358328 10.093727469358328 10.093727469358328 10.093727469358328 10.093727469358328 10.093727469358328 10.093727469358328 10.093727469358328 10.093727469358328 10.093727469358328 10.093727469358328 10.093727469358328 10.093727469358328 10.093727469358328 10.093727469358328 10.093727469358328 10.093727469358328 10.093727469358328 10.093727469358328 10.093727469358328 10.093727469358328 10.093727469358328 10.093727469358328 10.093727469358328 10.093727469358328 10.093727469358328
10.093727469358328 10.093727469358328 10.093727469358328 10.093727469358328 10.093727469358328 10.093727469358328 10.093727469358328 10.093727469358328 10.093727469358328 10.093727469358328 10.093727469358328 10.093727469358328 10.093727469358328 10.093727469358328 10.093727469358328 10.093727469358328 10.093727469358328 10.093727469358328 10.093727469358328 10.093727469358328 10.093727469358328 10.093727469358328 10.093727469358328 10.093727469358328 10.093727469358328 10.093727469358328 10.093727469358328 10.093727469358328 10.093727469358328 10.093727469358328 10.093727469358328 10.093727469358328 10.093727469358328 10.093727469358328 10.093727469358328 10.093727469358328 9.288824942324029 10.093727469358328 10.093727469358328 7.231595262130453 9.848298672528491 10.093727469358328 10.093727469358328 9.460980652814088 10.093727469358328 10.093727469358328 10.093727469358328 10.093727469358328 10.093727469358328 10.093727469358328 10.093727469358328 10.093727469358328 10.093727469358328 10.093727469358328 10.093727469358328 10.093727469358328 10.093727469358328 10.093727469358328 10.093727469358328 10.093727469358328 10.093727469358328 10.093727469358328 10.093727469358328 10.093727469358328 10.093727469358328 10.093727469358328 10.093727469358328 10.093727469358328 10.093727469358328 10.093727469358328 10.093727469358328 10.093727469358328 10.093727469358328 10.093727469358328 10.093727469358328 10.093727469358328 10.093727469358328 10.093727469358328 10.093727469358328 10.093727469358328 10.093727469358328 10.093727469358328 10.093727469358328 10.093727469358328 10.093727469358328 10.093727469358328 10.093727469358328 10.093727469358328 10.093727469358328 10.093727469358328 10.093727469358328 10.093727469358328 10.093727469358328 10.093727469358328 10.093727469358328 10.093727469358328 10.093727469358328 10.093727469358328 10.093727469358328 10.093727469358328 10.093727469358328 10.093727469358328 10.093727469358328 10.093727469358328 10.093727469358328 10.093727469358328 10.093727469358328 10.093727469358328 10.093727469358328 10.093727469358328 10.093727469358328 10.093727469358328 10.093727469358328 10.093727469358328 10.093727469358328 10.093727469358328 10.093727469358328 10.093727469358328 10.093727469358328 10.093727469358328 10.093727469358328 10.093727469358328 10.093727469358328
10.093727469358328 10.093727469358328 10.093727469358328 10.093727469358328 10.093727469358328 10.093727469358328 10.093727469358328 10.093727469358328 10.093727469358328 10.093727469358328 10.093727469358328 10.093727469358328 10.093727469358328 10.093727469358328 10.093727469358328 10.093727469358328 10.093727469358328 10.093727469358328 10.093727469358328 10.093727469358328 10.093727469358328 10.093727469358328 10.093727469358328 10.093727469358328 10.093727469358328 10.093727469358328 10.093727469358328 10.093727469358328 10.093727469358328 10.093727469358328 10.093727469358328 10.093727469358328 10.093727469358328 9.974752482773894 10.093727469358328 10.093727469358328 8.842234143924223 10.093727469358328 10.093727469358328 8.252376888807262 7.874182601063899 10.093727469358328 10.093727469358328 9.115716978503603 10.093727469358328 10.093727469358328 10.093727469358328 10.093727469358328 10.093727469358328 10.093727469358328 10.093727469358328 10.093727469358328 10.093727469358328 10.093727469358328 10.093727469358328 10.093727469358328 10.093727469358328 10.093727469358328 10.093727469358328 10.093727469358328 10.093727469358328 10.093727469358328 10.093727469358328 10.093727469358328 10.093727469358328 10.093727469358328 10.093727469358328 10.093727469358328 10.093727469358328 10.093727469358328 10.093727469358328 10.093727469358328 10.093727469358328 10.093727469358328 10.093727469358328 10.093727469358328 10.093727469358328 10.093727469358328 10.093727469358328 10.093727469358328 10.093727469358328 10.093727469358328 10.093727469358328 10.093727469358328 10.093727469358328 10.093727469358328 10.093727469358328 10.093727469358328 10.093727469358328 10.093727469358328 10.093727469358328 10.093727469358328 10.093727469358328 10.093727469358328 10.093727469358328 10.093727469358328 10.093727469358328 10.093727469358328 10.093727469358328 10.093727469358328 10.093727469358328 10.093727469358328 10.093727469358328 10.093727469358328 10.093727469358328 10.093727469358328 10.093727469358328 10.093727469358328 10.093727469358328 10.093727469358328 10.093727469358328 10.093727469358328 10.093727469358328 10.093727469358328 10.093727469358328 10.093727469358328 10.093727469358328 10.093727469358328 10.093727469358328 10.093727469358328 10.093727469358328 10.093727469358328 10.093727469358328
10.093727469358328 10.093727469358328 10.093727469358328 10.093727469358328 10.093727469358328 10.093727469358328 10.093727469358328 10.093727469358328 10.093727469358328 10.093727469358328 10.093727469358328 10.093727469358328 10.093727469358328 10.093727469358328 10.093727469358328 10.093727469358328 10.093727469358328 10.093727469358328 10.093727469358328 10.093727469358328 10.093727469358328 10.093727469358328 10.093727469358328 10.093727469358328 10.093727469358328 10.093727469358328 10.093727469358328 10.093727469358328 10.093727469358328 10.093727469358328 10.093727469358328 10.093727469358328 10.093727469358328 9.99575414371496 10.093727469358328 10.08362545534148 7.46839406761599 9.508588954937414 9.433067271622189 5.295182833211253 4.88866494614985 9.252839282578522 8.180839944109387 5.337478175857736 8.074745875609397 10.093727469358328 9.390739861392031 8.930086189880113 10.093727469358328 10.093727469358328 10.093727469358328 10.093727469358328 10.093727469358328 10.093727469358328 10.093727469358328 10.093727469358328 10.093727469358328 10.093727469358328 10.093727469358328 10.093727469358328 10.093727469358328 10.093727469358328 10.093727469358328 10.093727469358328 10.093727469358328 10.093727469358328 10.093727469358328 10.093727469358328 10.093727469358328 10.093727469358328 10.093727469358328 10.093727469358328 10.093727469358328 10.093727469358328 10.093727469358328 10.093727469358328 10.093727469358328 10.093727469358328 10.093727469358328 10.093727469358328 10.093727469358328 10.093727469358328 10.093727469358328 10.093727469358328 10.093727469358328 10.093727469358328 10.093727469358328 10.093727469358328 10.093727469358328 10.093727469358328 10.093727469358328 10.093727469358328 10.093727469358328 10.093727469358328 10.093727469358328 10.093727469358328 10.093727469358328 10.093727469358328 10.093727469358328 10.093727469358328 10.093727469358328 10.093727469358328 10.093727469358328 10.093727469358328 10.093727469358328 10.093727469358328 10.093727469358328 10.093727469358328 10.093727469358328 10.093727469358328 10.093727469358328 10.093727469358328 10.093727469358328 10.093727469358328 10.093727469358328 10.093727469358328 10.093727469358328 10.093727469358328 10.093727469358328 10.093727469358328 10.093727469358328 10.093727469358328 10.093727469358328
10.093727469358328 10.093727469358328 10.093727469358328 10.093727469358328 10.093727469358328 10.093727469358328 10.093727469358328 10.093727469358328 10.093727469358328 10.093727469358328 10.093727469358328 10.093727469358328 10.093727469358328 10.093727469358328 10.093727469358328 10.093727469358328 10.093727469358328 10.093727469358328 10.093727469358328 10.093727469358328 10.093727469358328 10.093727469358328 10.093727469358328 10.093727469358328 10.093727469358328 10.093727469358328 10.093727469358328 10.093727469358328 10.093727469358328 10.093727469358328 10.093727469358328 10.093727469358328 10.093727469358328 10.093727469358328 10.093727469358328 10.093727469358328 10.045299485002403 10.093727469358328 10.093727469358328 4.704801746168677 7.941444450492777 10.093727469358328 9.096868335703467 5.674768023233069 9.867716225194696 10.093727469358328 8.306044375920425 8.47567498055256 10.093727469358328 10.093727469358328 10.09342193485302 10.093727469358328 10.093727469358328 10.093727469358328 10.093727469358328 10.093727469358328 10.093727469358328 10.093727469358328 10.093727469358328 10.093727469358328 10.093727469358328 10.093727469358328 10.093727469358328 10.093727469358328 10.093727469358328 10.093727469358328 10.093727469358328 10.093727469358328 10.093727469358328 10.093727469358328 10.093727469358328 10.093727469358328 10.093727469358328 10.093727469358328 10.093727469358328 10.093727469358328 10.093727469358328 10.093727469358328 10.093727469358328 10.093727469358328 10.093727469358328 10.093727469358328 10.093727469358328 10.093727469358328 10.093727469358328 10.093727469358328 10.093727469358328 10.093727469358328 10.093727469358328 10.093727469358328 10.093727469358328 10.093727469358328 10.093727469358328 10.093727469358328 10.093727469358328 10.093727469358328 10.093727469358328 10.093727469358328 10.093727469358328 10.093727469358328 10.093727469358328 10.093727469358328 10.093727469358328 10.093727469358328 10.093727469358328 10.093727469358328 10.093727469358328 10.093727469358328 10.093727469358328 10.093727469358328 10.093727469358328 10.093727469358328 10.093727469358328 10.093727469358328 10.093727469358328 10.093727469358328 10.093727469358328 10.093727469358328 10.093727469358328 10.093727469358328 10.093727469358328 10.093727469358328 10.093727469358328
10.093727469358328 10.093727469358328 10.093727469358328 10.093727469358328 10.093727469358328 10.093727469358328 10.093727469358328 10.093727469358328 10.093727469358328 10.093727469358328 10.093727469358328 10.093727469358328 10.093727469358328 10.093727469358328 10.093727469358328 10.093727469358328 10.093727469358328 10.093727469358328 10.093727469358328 10.093727469358328 10.093727469358328 10.093727469358328 10.093727469358328 10.093727469358328 10.093727469358328 10.093727469358328 10.093727469358328 10.093727469358328 10.093727469358328 10.093727469358328 10.093727469358328 10.093727469358328 10.093727469358328 10.093727469358328 10.093727469358328 10.093727469358328 10.093727469358328 10.093727469358328 10.093727469358328 8.362086875508597 9.192972334424804 10.093727469358328 10.093727469358328 8.447047343193553 10.093727469358328 10.093727469358328 10.093727469358328 9.471611925757548 10.093727469358328 10.093727469358328 10.093727469358328 10.093727469358328 10.093727469358328 10.093727469358328 10.093727469358328 10.093727469358328 10.093727469358328 10.093727469358328 10.093727469358328 10.093727469358328 10.093727469358328 10.093727469358328 10.093727469358328 10.093727469358328 10.093727469358328 10.093727469358328 10.093727469358328 10.093727469358328 10.093727469358328 10.093727469358328 10.093727469358328 10.093727469358328 10.093727469358328 10.093727469358328 10.093727469358328 10.093727469358328 10.093727469358328 10.093727469358328 10.093727469358328 10.093727469358328 10.093727469358328 10.093727469358328 10.093727469358328 10.093727469358328 10.093727469358328 10.093727469358328 10.093727469358328 10.093727469358328 10.093727469358328 10.093727469358328 10.093727469358328 10.093727469358328 10.093727469358328 10.093727469358328 10.093727469358328 10.093727469358328 10.093727469358328 10.093727469358328 10.093727469358328 10.093727469358328 10.093727469358328 10.093727469358328 10.093727469358328 10.093727469358328 10.093727469358328 10.093727469358328 10.093727469358328 10.093727469358328 10.093727469358328 10.093727469358328 10.093727469358328 10.093727469358328 10.093727469358328 10.093727469358328 10.093727469358328 10.093727469358328 10.093727469358328 10.093727469358328 10.093727469358328 10.093727469358328 10.093727469358328 10.093727469358328 10.093727469358328
10.093727469358328 10.093727469358328 10.093727469358328 10.093727469358328 10.093727469358328 10.093727469358328 10.093727469358328 10.093727469358328 10.093727469358328 10.093727469358328 10.093727469358328 10.093727469358328 10.093727469358328 10.093727469358328 10.093727469358328 10.093727469358328 10.093727469358328 10.093727469358328 10.093727469358328 10.093727469358328 10.093727469358328 10.093727469358328 10.093727469358328 10.093727469358328 10.093727469358328 10.093727469358328 10.093727469358328 10.093727469358328 10.093727469358328 10.093727469358328 10.093727469358328 10.093727469358328 10.093727469358328 10.093727469358328 10.093727469358328 10.093727469358328 10.093727469358328 10.093727469358328 10.093727469358328 8.35459537487223 6.186519939118493 10.093727469358328 10.07790746394401 6.717724327254438 8.983696926752764 10.093727469358328 9.56083159525407 6.873283641352868 10.093727469358328 10.093727469358328 10.087669130395946 10.093727469358328 10.093727469358328 10.093727469358328 10.093727469358328 10.093727469358328 10.093727469358328 10.093727469358328 10.093727469358328 10.093727469358328 10.093727469358328 10.093727469358328 10.093727469358328 10.093727469358328 10.093727469358328 10.093727469358328 10.093727469358328 10.093727469358328 10.093727469358328 10.093727469358328 10.093727469358328 10.093727469358328 10.093727469358328 10.093727469358328 10.093727469358328 10.093727469358328 10.093727469358328 10.093727469358328 10.093727469358328 10.093727469358328 10.093727469358328 10.093727469358328 10.093727469358328 10.093727469358328 10.093727469358328 10.093727469358328 10.093727469358328 10.093727469358328 10.093727469358328 10.093727469358328 10.093727469358328 10.093727469358328 10.093727469358328 10.093727469358328 10.093727469358328 10.093727469358328 10.093727469358328 10.093727469358328 10.093727469358328 10.093727469358328 10.093727469358328 10.093727469358328 10.093727469358328 10.093727469358328 10.093727469358328 10.093727469358328 10.093727469358328 10.093727469358328 10.093727469358328 10.093727469358328 10.093727469358328 10.093727469358328 10.093727469358328 10.093727469358328 10.093727469358328 10.093727469358328 10.093727469358328 10.093727469358328 10.093727469358328 10.093727469358328 10.093727469358328 10.093727469358328 10.093727469358328
10.093727469358328 10.093727469358328 10.093727469358328 10.093727469358328 10.093727469358328 10.093727469358328 10.093727469358328 10.093727469358328 10.093727469358328 10.093727469358328 10.093727469358328 10.093727469358328 10.093727469358328 10.093727469358328 10.093727469358328 10.093727469358328 10.093727469358328 10.093727469358328 10.093727469358328 10.093727469358328 10.093727469358328 10.093727469358328 10.093727469358328 10.093727469358328 10.093727469358328 10.093727469358328 10.093727469358328 10.093727469358328 10.093727469358328 10.093727469358328 10.093727469358328 10.093727469358328 10.093727469358328 10.093727469358328 10.093727469358328 10.093727469358328 10.093727469358328 10.093727469358328 10.093727469358328 6.070779275773906 6.8429554560380454 9.997518946424796 8.173805543648319 4.270002278947231 7.388357579883285 8.91448117302957 6.116383972230097 3.9788241379902285 9.024344071561329 9.927203629042442 7.96975456762334 9.472243314749225 10.093727469358328 10.093727469358328 10.093727469358328 10.093727469358328 10.093727469358328 10.093727469358328 10.093727469358328 10.093727469358328 10.093727469358328 10.093727469358328 10.093727469358328 10.093727469358328 10.093727469358328 10.093727469358328 10.093727469358328 10.093727469358328 10.093727469358328 10.093727469358328 10.093727469358328 10.093727469358328 10.093727469358328 10.093727469358328 10.093727469358328 10.093727469358328 10.093727469358328 10.093727469358328 10.093727469358328 10.093727469358328 10.093727469358328 10.093727469358328 10.093727469358328 10.093727469358328 10.093727469358328 10.093727469358328 10.093727469358328 10.093727469358328 10.093727469358328 10.093727469358328 10.093727469358328 10.093727469358328 10.093727469358328 10.093727469358328 10.093727469358328 10.093727469358328 10.093727469358328 10.093727469358328 10.093727469358328 10.093727469358328 10.093727469358328 10.093727469358328 10.093727469358328 10.093727469358328 10.093727469358328 10.093727469358328 10.093727469358328 10.093727469358328 10.093727469358328 10.093727469358328 10.093727469358328 10.093727469358328 10.093727469358328 10.093727469358328 10.093727469358328 10.093727469358328 10.093727469358328 10.093727469358328 10.093727469358328 10.093727469358328 10.093727469358328 10.093727469358328 10.093727469358328
10.093727469358328 10.093727469358328 10.093727469358328 10.093727469358328 10.093727469358328 10.093727469358328 10.093727469358328 10.093727469358328 10.093727469358328 10.093727469358328 10.093727469358328 10.093727469358328 10.093727469358328 10.093727469358328 10.093727469358328 10.093727469358328 10.093727469358328 10.093727469358328 10.093727469358328 10.093727469358328 10.093727469358328 10.093727469358328 10.093727469358328 10.093727469358328 10.093727469358328 10.093727469358328 10.093727469358328 10.093727469358328 10.093727469358328 10.093727469358328 10.093727469358328 10.093727469358328 10.093727469358328 10.093727469358328 10.093727469358328 10.093727469358328 10.093727469358328 10.093727469358328 10.093727469358328 8.406619985470684 10.075772383132264 10.093727469358328 10.093727469358328 7.918585734963938 10.093483288123906 10.093727469358328 8.340465859596618 6.153314437442278 10.093727469358328 10.093727469358328 7.742721972183366 10.093727469358328 10.093727469358328 10.093727469358328 10.086645262390421 10.093727469358328 10.093727469358328 10.093727469358328 10.093727469358328 10.093727469358328 10.093727469358328 10.093727469358328 10.093727469358328 10.093727469358328 10.093727469358328 10.093727469358328 10.093727469358328 10.093727469358328 10.093727469358328 10.093727469358328 10.093727469358328 10.093727469358328 10.093727469358328 10.093727469358328 10.093727469358328 10.093727469358328 10.093727469358328 10.093727469358328 10.093727469358328 10.093727469358328 10.093727469358328 10.093727469358328 10.093727469358328 10.093727469358328 10.093727469358328 10.093727469358328 10.093727469358328 10.093727469358328 10.093727469358328 10.093727469358328 10.093727469358328 10.093727469358328 10.093727469358328 10.093727469358328 10.093727469358328 10.093727469358328 10.093727469358328 10.093727469358328 10.093727469358328 10.093727469358328 10.093727469358328 10.093727469358328 10.093727469358328 10.093727469358328 10.093727469358328 10.093727469358328 10.093727469358328 10.093727469358328 10.093727469358328 10.093727469358328 10.093727469358328 10.093727469358328 10.093727469358328 10.093727469358328 10.093727469358328 10.093727469358328 10.093727469358328 10.093727469358328 10.093727469358328 10.093727469358328 10.093727469358328 10.093727469358328 10.093727469358328
10.093727469358328 10.093727469358328 10.093727469358328 10.093727469358328 10.093727469358328 10.093727469358328 10.093727469358328 10.093727469358328 10.093727469358328 10.093727469358328 10.093727469358328 10.093727469358328 10.093727469358328 10.093727469358328 10.093727469358328 10.093727469358328 10.093727469358328 10.093727469358328 10.093727469358328 10.093727469358328 10.093727469358328 10.093727469358328 10.093727469358328 10.093727469358328 10.093727469358328 10.093727469358328 10.093727469358328 10.093727469358328 10.093727469358328 10.093727469358328 10.093727469358328 10.093727469358328 10.093727469358328 10.093727469358328 10.093727469358328 10.093727469358328 10.093727469358328 10.093727469358328 10.093727469358328 10.093727469358328 9.96056089426101 10.093727469358328 10.093727469358328 9.605431358584363 10.093727469358328 10.093727469358328 10.093727469358328 6.840118513713221 10.093727469358328 10.093727469358328 8.944843934083057 9.982867154263582 10.093727469358328 10.093727469358328 10.093727469358328 10.093727469358328 10.093727469358328 10.093727469358328 10.093727469358328 10.093727469358328 10.093727469358328 10.093727469358328 10.093727469358328 10.093727469358328 10.093727469358328 10.093727469358328 10.093727469358328 10.093727469358328 10.093727469358328 10.093727469358328 10.093727469358328 10.093727469358328 10.093727469358328 10.093727469358328 10.093727469358328 10.093727469358328 10.093727469358328 10.093727469358328 10.093727469358328 10.093727469358328 10.093727469358328 10.093727469358328 10.093727469358328 10.093727469358328 10.093727469358328 10.093727469358328 10.093727469358328 10.093727469358328 10.093727469358328 10.093727469358328 10.093727469358328 10.093727469358328 10.093727469358328 10.093727469358328 10.093727469358328 10.093727469358328 10.093727469358328 10.093727469358328 10.093727469358328 10.093727469358328 10.093727469358328 10.093727469358328 10.093727469358328 10.093727469358328 10.093727469358328 10.093727469358328 10.093727469358328 10.093727469358328 10.093727469358328 10.093727469358328 10.093727469358328 10.093727469358328 10.093727469358328 10.093727469358328 10.093727469358328 10.093727469358328 10.093727469358328 10.093727469358328 10.093727469358328 10.093727469358328 10.093727469358328 10.093727469358328 10.093727469358328
10.093727469358328 10.093727469358328 10.093727469358328 10.093727469358328 10.093727469358328 10.093727469358328 10.093727469358328 10.093727469358328 10.093727469358328 10.093727469358328 10.093727469358328 10.093727469358328 10.093727469358328 10.093727469358328 10.093727469358328 10.093727469358328 10.093727469358328 10.093727469358328 10.093727469358328 10.093727469358328 10.093727469358328 10.093727469358328 10.093727469358328 10.093727469358328 10.093727469358328 10.093727469358328 10.093727469358328 10.093727469358328 10.093727469358328 10.093727469358328 10.093727469358328 10.093727469358328 10.093727469358328 10.093727469358328 10.093727469358328 10.093727469358328 10.093727469358328 10.093727469358328 10.093727469358328 10.091746153933704 8.858169333642387 10.093727469358328 10.093727469358328 8.211418799915135 8.607132510659536 10.093727469358328 8.611180303390823 3.7514778331622445 9.370889559670895 10.076453649142671 6.578250134902268 6.883436358952168 10.093727469358328 10.093727469358328 9.047837573647797 10.093727469358328 10.093727469358328 10.093727469358328 10.093727469358328 10.093727469358328 10.093727469358328 10.093727469358328 10.093727469358328 10.093727469358328 10.093727469358328 10.093727469358328 10.093727469358328 10.093727469358328 10.093727469358328 10.093727469358328 10.093727469358328 10.093727469358328 10.093727469358328 10.093727469358328 10.093727469358328 10.093727469358328 10.093727469358328 10.093727469358328 10.093727469358328 10.093727469358328 10.093727469358328 10.093727469358328 10.093727469358328 10.093727469358328 10.093727469358328 10.093727469358328 10.093727469358328 10.093727469358328 10.093727469358328 10.093727469358328 10.093727469358328 10.093727469358328 10.093727469358328 10.093727469358328 10.093727469358328 10.093727469358328 10.093727469358328 10.093727469358328 10.093727469358328 10.093727469358328 10.093727469358328 10.093727469358328 10.093727469358328 10.093727469358328 10.093727469358328 10.093727469358328 10.093727469358328 10.093727469358328 10.093727469358328 10.093727469358328 10.093727469358328 10.093727469358328 10.093727469358328 10.093727469358328 10.093727469358328 10.093727469358328 10.093727469358328 10.093727469358328 10.093727469358328 10.093727469358328 10.093727469358328 10.093727469358328 10.093727469358328
10.093727469358328 10.093727469358328 10.093727469358328 10.093727469358328 10.093727469358328 10.093727469358328 10.093727469358328 10.093727469358328 10.093727469358328 10.093727469358328 10.093727469358328 10.093727469358328 10.093727469358328 10.093727469358328 10.093727469358328 10.093727469358328 10.093727469358328 10.093727469358328 10.093727469358328 10.093727469358328 10.093727469358328 10.093727469358328 10.093727469358328 10.093727469358328 10.093727469358328 10.093727469358328 10.093727469358328 10.093727469358328 10.093727469358328 10.093727469358328 10.093727469358328 10.093727469358328 10.093727469358328 10.093727469358328 10.093727469358328 10.093727469358328 10.093727469358328 10.093727469358328 10.093727469358328 10.08899510594235 10.093727469358328 10.093727469358328 10.093727469358328 8.966680360748983 9.801567563500427 10.043601712550817 7.608065076576037 3.589528848389253 9.128137223373791 8.318888731618696 3.4815357963376963 6.515607716494833 9.953304786836496 9.31001355579523 6.375379906412463 10.084378498007315 10.093727469358328 10.090825912765768 10.093727469358328 10.093727469358328 10.093727469358328 10.093727469358328 10.093727469358328 10.093727469358328 10.093727469358328 10.093727469358328 10.093727469358328 10.093727469358328 10.093727469358328 10.093727469358328 10.093727469358328 10.093727469358328 10.093727469358328 10.093727469358328 10.093727469358328 10.093727469358328 10.093727469358328 10.093727469358328 10.093727469358328 10.093727469358328 10.093727469358328 10.093727469358328 10.093727469358328 10.093727469358328 10.093727469358328 10.093727469358328 10.093727469358328 10.093727469358328 10.093727469358328 10.093727469358328 10.093727469358328 10.093727469358328 10.093727469358328 10.093727469358328 10.093727469358328 10.093727469358328 10.093727469358328 10.093727469358328 10.093727469358328 10.093727469358328 10.093727469358328 10.093727469358328 10.093727469358328 10.093727469358328 10.093727469358328 10.093727469358328 10.093727469358328 10.093727469358328 10.093727469358328 10.093727469358328 10.093727469358328 10.093727469358328 10.093727469358328 10.093727469358328 10.093727469358328 10.093727469358328 10.093727469358328 10.093727469358328 10.093727469358328 10.093727469358328 10.093727469358328 10.093727469358328 10.093727469358328
10.093727469358328 10.093727469358328 10.093727469358328 10.093727469358328 10.093727469358328 10.093727469358328 10.093727469358328 10.093727469358328 10.093727469358328 10.093727469358328 10.093727469358328 10.093727469358328 10.093727469358328 10.093727469358328 10.093727469358328 10.093727469358328 10.093727469358328 10.093727469358328 10.093727469358328 10.093727469358328 10.093727469358328 10.093727469358328 10.093727469358328 10.093727469358328 10.093727469358328 10.093727469358328 10.093727469358328 10.093727469358328 10.093727469358328 10.093727469358328 10.093727469358328 10.093727469358328 10.093727469358328 10.093727469358328 10.093727469358328 10.093727469358328 10.093727469358328 10.093727469358328 10.093727469358328 10.093727469358328 10.093727469358328 10.093727469358328 10.093727469358328 10.093727469358328 10.093727469358328 10.093727469358328 10.092999478753645 7.036523672255937 10.093727469358328 10.093727469358328 6.075210931490965 8.92244843058659 10.093727469358328 10.093727469358328 7.382196126749964 10.093727469358328 10.093727469358328 10.093727469358328 10.093727469358328 10.093727469358328 10.093727469358328 10.093727469358328 10.093727469358328 10.093727469358328 10.093727469358328 10.093727469358328 10.093727469358328 10.093727469358328 10.093727469358328 10.093727469358328 10.093727469358328 10.093727469358328 10.093727469358328 10.093727469358328 10.093727469358328 10.093727469358328 10.093727469358328 10.093727469358328 10.093727469358328 10.093727469358328 10.093727469358328 10.093727469358328 10.093727469358328 10.093727469358328 10.093727469358328 10.093727469358328 10.093727469358328 10.093727469358328 10.093727469358328 10.093727469358328 10.093727469358328 10.093727469358328 10.093727469358328 10.093727469358328 10.093727469358328 10.093727469358328 10.093727469358328 10.093727469358328 10.093727469358328 10.093727469358328 10.093727469358328 10.093727469358328 10.093727469358328 10.093727469358328 10.093727469358328 10.093727469358328 10.093727469358328 10.093727469358328 10.093727469358328 10.093727469358328 10.093727469358328 10.093727469358328 10.093727469358328 10.093727469358328 10.093727469358328 10.093727469358328 10.093727469358328 10.093727469358328 10.093727469358328 10.093727469358328 10.093727469358328 10.093727469358328 10.093727469358328
10.093727469358328 10.093727469358328 10.093727469358328 10.093727469358328 10.093727469358328 10.093727469358328 10.093727469358328 10.093727469358328 10.093727469358328 10.093727469358328 10.093727469358328 10.093727469358328 10.093727469358328 10.093727469358328 10.093727469358328 10.093727469358328 10.093727469358328 10.093727469358328 10.093727469358328 10.093727469358328 10.093727469358328 10.093727469358328 10.093727469358328 10.093727469358328 10.093727469358328 10.093727469358328 10.093727469358328 10.093727469358328 10.093727469358328 10.093727469358328 10.093727469358328 10.093727469358328 10.093727469358328 10.093727469358328 10.093727469358328 10.093727469358328 10.093727469358328 10.093727469358328 10.093727469358328 10.093727469358328 10.093727469358328 10.093727469358328 10.093727469358328 10.093727469358328 10.093727469358328 10.093727469358328 10.093727469358328 6.845582712524319 10.093727469358328 10.093727469358328 7.353920987899155 7.097198226912505 10.093727469358328 10.093727469358328 7.4458684874239855 10.03962559789932 10.093727469358328 10.093727469358328 10.093727469358328 10.093727469358328 10.093727469358328 10.093727469358328 10.093727469358328 10.093727469358328 10.093727469358328 10.093727469358328 10.093727469358328 10.093727469358328 10.093727469358328 10.093727469358328 10.093727469358328 10.093727469358328 10.093727469358328 10.093727469358328 10.093727469358328 10.093727469358328 10.093727469358328 10.093727469358328 10.093727469358328 10.093727469358328 10.093727469358328 10.093727469358328 10.093727469358328 10.093727469358328 10.093727469358328 10.093727469358328 10.093727469358328 10.093727469358328 10.093727469358328 10.093727469358328 10.093727469358328 10.093727469358328 10.093727469358328 10.093727469358328 10.093727469358328 10.093727469358328 10.093727469358328 10.093727469358328 10.093727469358328 10.093727469358328 10.093727469358328 10.093727469358328 10.093727469358328 10.093727469358328 10.093727469358328 10.093727469358328 10.093727469358328 10.093727469358328 10.093727469358328 10.093727469358328 10.093727469358328 10.093727469358328 10.093727469358328 10.093727469358328 10.093727469358328 10.093727469358328 10.093727469358328 10.093727469358328 10.093727469358328 10.093727469358328 10.093727469358328 10.093727469358328 10.093727469358328
10.093727469358328 10.093727469358328 10.093727469358328 10.093727469358328 10.093727469358328 10.093727469358328 10.093727469358328 10.093727469358328 10.093727469358328 10.093727469358328 10.093727469358328 10.093727469358328 10.093727469358328 10.093727469358328 10.093727469358328 10.093727469358328 10.093727469358328 10.093727469358328 10.093727469358328 10.093727469358328 10.093727469358328 10.093727469358328 10.093727469358328 10.093727469358328 10.093727469358328 10.093727469358328 10.093727469358328 10.093727469358328 10.093727469358328 10.093727469358328 10.093727469358328 10.093727469358328 10.093727469358328 10.093727469358328 10.093727469358328 10.093727469358328 10.093727469358328 10.093727469358328 10.093727469358328 10.093727469358328 10.093727469358328 10.093727469358328 10.093727469358328 10.093727469358328 10.091635230785599 10.093727469358328 10.072662543240112 5.313273908078439 9.578305647869374 9.578752013025326 4.810557677885194 4.268833684144575 9.505982858963314 8.571260367206651 3.9801419096614543 7.988337984739207 10.087174573045594 9.58399012859106 9.15596361854621 10.093727469358328 10.093727469358328 10.093727469358328 10.093727469358328 10.093727469358328 10.093727469358328 10.093727469358328 10.093727469358328 10.093727469358328 10.093727469358328 10.093727469358328 10.093727469358328 10.093727469358328 10.093727469358328 10.093727469358328 10.093727469358328 10.093727469358328 10.093727469358328 10.093727469358328 10.093727469358328 10.093727469358328 10.093727469358328 10.093727469358328 10.093727469358328 10.093727469358328 10.093727469358328 10.093727469358328 10.093727469358328 10.093727469358328 10.093727469358328 10.093727469358328 10.093727469358328 10.093727469358328 10.093727469358328 10.093727469358328 10.093727469358328 10.093727469358328 10.093727469358328 10.093727469358328 10.093727469358328 10.093727469358328 10.093727469358328 10.093727469358328 10.093727469358328 10.093727469358328 10.093727469358328 10.093727469358328 10.093727469358328 10.093727469358328 10.093727469358328 10.093727469358328 10.093727469358328 10.093727469358328 10.093727469358328 10.093727469358328 10.093727469358328 10.093727469358328 10.093727469358328 10.093727469358328 10.093727469358328 10.093727469358328 10.093727469358328 10.093727469358328 10.093727469358328
10.093727469358328 10.093727469358328 10.093727469358328 10.093727469358328 10.093727469358328 10.093727469358328 10.093727469358328 10.093727469358328 10.093727469358328 10.093727469358328 10.093727469358328 10.093727469358328 10.093727469358328 10.093727469358328 10.093727469358328 10.093727469358328 10.093727469358328 10.093727469358328 10.093727469358328 10.093727469358328 10.093727469358328 10.093727469358328 10.093727469358328 10.093727469358328 10.093727469358328 10.093727469358328 10.093727469358328 10.093727469358328 10.093727469358328 10.093727469358328 10.093727469358328 10.093727469358328 10.093727469358328 10.093727469358328 10.093727469358328 10.093727469358328 10.093727469358328 10.093727469358328 10.093727469358328 10.093727469358328 10.093727469358328 10.093727469358328 10.093727469358328 10.093727469358328 10.093727469358328 10.093727469358328 10.092288078463973 8.30086162940875 10.093727469358328 10.077386407515835 5.098984386160275 7.337332826928363 10.093727469358328 8.683994933894445 3.8746657888880303 9.30890849793069 10.093727469358328 8.088952321192481 8.836537018304606 10.093727469358328 10.093727469358328 10.082934508924554 10.093727469358328 10.093727469358328 10.093727469358328 10.093727469358328 10.093727469358328 10.093727469358328 10.093727469358328 10.093727469358328 10.093727469358328 10.093727469358328 10.093727469358328 10.093727469358328 10.093727469358328 10.093727469358328 10.093727469358328 10.093727469358328 10.093727469358328 10.093727469358328 10.093727469358328 10.093727469358328 10.093727469358328 10.093727469358328 10.093727469358328 10.093727469358328 10.093727469358328 10.093727469358328 10.093727469358328 10.093727469358328 10.093727469358328 10.093727469358328 10.093727469358328 10.093727469358328 10.093727469358328 10.093727469358328 10.093727469358328 10.093727469358328 10.093727469358328 10.093727469358328 10.093727469358328 10.093727469358328 10.093727469358328 10.093727469358328 10.093727469358328 10.093727469358328 10.093727469358328 10.093727469358328 10.093727469358328 10.093727469358328 10.093727469358328 10.093727469358328 10.093727469358328 10.093727469358328 10.093727469358328 10.093727469358328 10.093727469358328 10.093727469358328 10.093727469358328 10.093727469358328 10.093727469358328 10.093727469358328 10.093727469358328
10.093727469358328 10.093727469358328 10.093727469358328 10.093727469358328 10.093727469358328 10.093727469358328 10.093727469358328 10.093727469358328 10.093727469358328 10.093727469358328 10.093727469358328 10.093727469358328 10.093727469358328 10.093727469358328 10.093727469358328 10.093727469358328 10.093727469358328 10.093727469358328 10.093727469358328 10.093727469358328 10.093727469358328 10.093727469358328 10.093727469358328 10.093727469358328 10.093727469358328 10.093727469358328 10.093727469358328 10.093727469358328 10.093727469358328 10.093727469358328 10.093727469358328 10.093727469358328 10.093727469358328 10.093727469358328 10.093727469358328 10.093727469358328 10.093727469358328 10.093727469358328 10.093727469358328 10.093727469358328 10.093727469358328 10.093727469358328 10.093727469358328 10.093727469358328 10.093727469358328 10.093727469358328 10.093727469358328 10.073500515102554 10.093727469358328 10.093727469358328 8.6797488994324 8.927312178065803 10.093727469358328 10.093727469358328 6.809942474894335 9.78928657039356 10.093727469358328 9.947755212027056 9.801089372820226 10.093727469358328 10.093727469358328 10.093727469358328 10.093727469358328 10.093727469358328 10.093727469358328 10.093727469358328 10.093727469358328 10.093727469358328 10.093727469358328 10.093727469358328 10.093727469358328 10.093727469358328 10.093727469358328 10.093727469358328 10.093727469358328 10.093727469358328 10.093727469358328 10.093727469358328 10.093727469358328 10.093727469358328 10.093727469358328 10.093727469358328 10.093727469358328 10.093727469358328 10.093727469358328 10.093727469358328 10.093727469358328 10.093727469358328 10.093727469358328 10.093727469358328 10.093727469358328 10.093727469358328 10.093727469358328 10.093727469358328 10.093727469358328 10.093727469358328 10.093727469358328 10.093727469358328 10.093727469358328 10.093727469358328 10.093727469358328 10.093727469358328 10.093727469358328 10.093727469358328 10.093727469358328 10.093727469358328 10.093727469358328 10.093727469358328 10.093727469358328 10.093727469358328 10.093727469358328 10.093727469358328 10.093727469358328 10.093727469358328 10.093727469358328 10.093727469358328 10.093727469358328 10.093727469358328 10.093727469358328 10.093727469358328 10.093727469358328 10.093727469358328 10.093727469358328
10.093727469358328 10.093727469358328 10.093727469358328 10.093727469358328 10.093727469358328 10.093727469358328 10.093727469358328 10.093727469358328 10.093727469358328 10.093727469358328 10.093727469358328 10.093727469358328 10.093727469358328 10.093727469358328 10.093727469358328 10.093727469358328 10.093727469358328 10.093727469358328 10.093727469358328 10.093727469358328 10.093727469358328 10.093727469358328 10.093727469358328 10.093727469358328 10.093727469358328 10.093727469358328 10.093727469358328 10.093727469358328 10.093727469358328 10.093727469358328 10.093727469358328 10.093727469358328 10.093727469358328 10.093727469358328 10.093727469358328 10.093727469358328 10.093727469358328 10.093727469358328 10.093727469358328 10.093727469358328 10.093727469358328 10.093727469358328 10.093727469358328 10.093727469358328 10.093727469358328 10.093727469358328 10.093727469358328 9.968550204837324 10.093727469358328 10.093727469358328 9.143359545112656 6.957225573184 10.08970984898982 9.912786584726428 5.78166133665577 7.909766590020133 10.042246442359684 9.284690714473284 7.716347964204038 9.979773316926748 10.093727469358328 9.952611413825142 10.034023942534077 10.093727469358328 10.093727469358328 10.093727469358328 10.093727469358328 10.093727469358328 10.093727469358328 10.093727469358328 10.093727469358328 10.093727469358328 10.093727469358328 10.093727469358328 10.093727469358328 10.093727469358328 10.093727469358328 10.093727469358328 10.093727469358328 10.093727469358328 10.093727469358328 10.093727469358328 10.093727469358328 10.093727469358328 10.093727469358328 10.093727469358328 10.093727469358328 10.093727469358328 10.093727469358328 10.093727469358328 10.093727469358328 10.093727469358328 10.093727469358328 10.093727469358328 10.093727469358328 10.093727469358328 10.093727469358328 10.093727469358328 10.093727469358328 10.093727469358328 10.093727469358328 10.093727469358328 10.093727469358328 10.093727469358328 10.093727469358328 10.093727469358328 10.093727469358328 10.093727469358328 10.093727469358328 10.093727469358328 10.093727469358328 10.093727469358328 10.093727469358328 10.093727469358328 10.093727469358328 10.093727469358328 10.093727469358328 10.093727469358328 10.093727469358328 10.093727469358328 10.093727469358328 10.093727469358328 10.093727469358328
10.093727469358328 10.093727469358328 10.093727469358328 10.093727469358328 10.093727469358328 10.093727469358328 10.093727469358328 10.093727469358328 10.093727469358328 10.093727469358328 10.093727469358328 10.093727469358328 10.093727469358328 10.093727469358328 10.093727469358328 10.093727469358328 10.093727469358328 10.093727469358328 10.093727469358328 10.093727469358328 10.093727469358328 10.093727469358328 10.093727469358328 10.093727469358328 10.093727469358328 10.093727469358328 10.093727469358328 10.093727469358328 10.093727469358328 10.093727469358328 10.093727469358328 10.093727469358328 10.093727469358328 10.093727469358328 10.093727469358328 10.093727469358328 10.093727469358328 10.093727469358328 10.093727469358328 10.093727469358328 10.093727469358328 10.093727469358328 10.093727469358328 10.093727469358328 10.093727469358328 10.093727469358328 10.093727469358328 10.087442507575812 10.093727469358328 10.093727469358328 8.477878100031862 8.094042960586412 10.067855676293666 8.678871828139336 4.305623470910704 7.220428331443977 9.210320293967527 6.22662786714653 5.260325601336036 9.285461749295639 9.829309219918434 7.549896680497973 9.28364010493896 10.093727469358328 10.093727469358328 10.090625722879782 10.093727469358328 10.093727469358328 10.093727469358328 10.093727469358328 10.093727469358328 10.093727469358328 10.093727469358328 10.093727469358328 10.093727469358328 10.093727469358328 10.093727469358328 10.093727469358328 10.093727469358328 10.093727469358328 10.093727469358328 10.093727469358328 10.093727469358328 10.093727469358328 10.093727469358328 10.093727469358328 10.093727469358328 10.093727469358328 10.093727469358328 10.093727469358328 10.093727469358328 10.093727469358328 10.093727469358328 10.093727469358328 10.093727469358328 10.093727469358328 10.093727469358328 10.093727469358328 10.093727469358328 10.093727469358328 10.093727469358328 10.093727469358328 10.093727469358328 10.093727469358328 10.093727469358328 10.093727469358328 10.093727469358328 10.093727469358328 10.093727469358328 10.093727469358328 10.093727469358328 10.093727469358328 10.093727469358328 10.093727469358328 10.093727469358328 10.093727469358328 10.093727469358328 10.093727469358328 10.093727469358328 10.093727469358328 10.093727469358328 10.093727469358328 10.093727469358328
10.093727469358328 10.093727469358328 10.093727469358328 10.093727469358328 10.093727469358328 10.093727469358328 10.093727469358328 10.093727469358328 10.093727469358328 10.093727469358328 10.093727469358328 10.093727469358328 10.093727469358328 10.093727469358328 10.093727469358328 10.093727469358328 10.093727469358328 10.093727469358328 10.093727469358328 10.093727469358328 10.093727469358328 10.093727469358328 10.093727469358328 10.093727469358328 10.093727469358328 10.093727469358328 10.093727469358328 10.093727469358328 10.093727469358328 10.093727469358328 10.093727469358328 10.093727469358328 10.093727469358328 10.093727469358328 10.093727469358328 10.093727469358328 10.093727469358328 10.093727469358328 10.093727469358328 10.093727469358328 10.093727469358328 10.093727469358328 10.093727469358328 10.093727469358328 10.093727469358328 10.093727469358328 10.093727469358328 10.093727469358328 10.093727469358328 10.093727469358328 9.974231524371872 10.046898233151945 10.093727469358328 10.068189501308922 7.193010337471067 9.688194519314283 10.093727469358328 8.45296292985506 8.203473493386587 10.093727469358328 10.093727469358328 8.18051752321502 10.074911170593323 10.093727469358328 10.093727469358328 10.093727469358328 10.093727469358328 10.093727469358328 10.093727469358328 10.093727469358328 10.093727469358328 10.093727469358328 10.093727469358328 10.093727469358328 10.093727469358328 10.093727469358328 10.093727469358328 10.093727469358328 10.093727469358328 10.093727469358328 10.093727469358328 10.093727469358328 10.093727469358328 10.093727469358328 10.093727469358328 10.093727469358328 10.093727469358328 10.093727469358328 10.093727469358328 10.093727469358328 10.093727469358328 10.093727469358328 10.093727469358328 10.093727469358328 10.093727469358328 10.093727469358328 10.093727469358328 10.093727469358328 10.093727469358328 10.093727469358328 10.093727469358328 10.093727469358328 10.093727469358328 10.093727469358328 10.093727469358328 10.093727469358328 10.093727469358328 10.093727469358328 10.093727469358328 10.093727469358328 10.093727469358328 10.093727469358328 10.093727469358328 10.093727469358328 10.093727469358328 10.093727469358328 10.093727469358328 10.093727469358328 10.093727469358328 10.093727469358328 10.093727469358328 10.093727469358328 10.093727469358328
10.093727469358328 10.093727469358328 10.093727469358328 10.093727469358328 10.093727469358328 10.093727469358328 10.093727469358328 10.093727469358328 10.093727469358328 10.093727469358328 10.093727469358328 10.093727469358328 10.093727469358328 10.093727469358328 10.093727469358328 10.093727469358328 10.093727469358328 10.093727469358328 10.093727469358328 10.093727469358328 10.093727469358328 10.093727469358328 10.093727469358328 10.093727469358328 10.093727469358328 10.093727469358328 10.093727469358328 10.093727469358328 10.093727469358328 10.093727469358328 10.093727469358328 10.093727469358328 10.093727469358328 10.093727469358328 10.093727469358328 10.093727469358328 10.093727469358328 10.093727469358328 10.093727469358328 10.093727469358328 10.093727469358328 10.093727469358328 10.093727469358328 10.093727469358328 10.093727469358328 10.093727469358328 10.093727469358328 10.093727469358328 10.093727469358328 10.093727469358328 10.093727469358328 10.062757708199584 10.093727469358328 10.093727469358328 9.299067406919708 9.358023766266653 10.093727469358328 9.840407753620372 8.526738730161327 10.093727469358328 10.093727469358328 9.326512293644335 9.812080317025558 10.093727469358328 10.093727469358328 10.093727469358328 10.093727469358328 10.093727469358328 10.093727469358328 10.093727469358328 10.093727469358328 10.093727469358328 10.093727469358328 10.093727469358328 10.093727469358328 10.093727469358328 10.093727469358328 10.093727469358328 10.093727469358328 10.093727469358328 10.093727469358328 10.093727469358328 10.093727469358328 10.093727469358328 10.093727469358328 10.093727469358328 10.093727469358328 10.093727469358328 10.093727469358328 10.093727469358328 10.093727469358328 10.093727469358328 10.093727469358328 10.093727469358328 10.093727469358328 10.093727469358328 10.093727469358328 10.093727469358328 10.093727469358328 10.093727469358328 10.093727469358328 10.093727469358328 10.093727469358328 10.093727469358328 10.093727469358328 10.093727469358328 10.093727469358328 10.093727469358328 10.093727469358328 10.093727469358328 10.093727469358328 10.093727469358328 10.093727469358328 10.093727469358328 10.093727469358328 10.093727469358328 10.093727469358328 10.093727469358328 10.093727469358328 10.093727469358328 10.093727469358328 10.093727469358328 10.093727469358328
10.093727469358328 10.093727469358328 10.093727469358328 10.093727469358328 10.093727469358328 10.093727469358328 10.093727469358328 10.093727469358328 10.093727469358328 10.093727469358328 10.093727469358328 10.093727469358328 10.093727469358328 10.093727469358328 10.093727469358328 10.093727469358328 10.093727469358328 10.093727469358328 10.093727469358328 10.093727469358328 10.093727469358328 10.093727469358328 10.093727469358328 10.093727469358328 10.093727469358328 10.093727469358328 10.093727469358328 10.093727469358328 10.093727469358328 10.093727469358328 10.093727469358328 10.093727469358328 10.093727469358328 10.093727469358328 10.093727469358328 10.093727469358328 10.093727469358328 10.093727469358328 10.093727469358328 10.093727469358328 10.093727469358328 10.093727469358328 10.093727469358328 10.093727469358328 10.093727469358328 10.093727469358328 10.093727469358328 10.093727469358328 10.093727469358328 10.093727469358328 10.093727469358328 10.000388784875135 10.093727469358328 10.06169959010041 8.428047286897463 7.974483885658616 10.02408248152422 8.26937557469979 5.537893405664187 9.548649815377127 9.603671751964077 6.401196863291957 6.871743565752573 10.050991363929231 10.004475143494869 9.276955024877168 10.091224198898972 10.093727469358328 10.093727469358328 10.093727469358328 10.093727469358328 10.093727469358328 10.093727469358328 10.093727469358328 10.093727469358328 10.093727469358328 10.093727469358328 10.093727469358328 10.093727469358328 10.093727469358328 10.093727469358328 10.093727469358328 10.093727469358328 10.093727469358328 10.093727469358328 10.093727469358328 10.093727469358328 10.093727469358328 10.093727469358328 10.093727469358328 10.093727469358328 10.093727469358328 10.093727469358328 10.093727469358328 10.093727469358328 10.093727469358328 10.093727469358328 10.093727469358328 10.093727469358328 10.093727469358328 10.093727469358328 10.093727469358328 10.093727469358328 10.093727469358328 10.093727469358328 10.093727469358328 10.093727469358328 10.093727469358328 10.093727469358328 10.093727469358328 10.093727469358328 10.093727469358328 10.093727469358328 10.093727469358328 10.093727469358328 10.093727469358328 10.093727469358328 10.093727469358328 10.093727469358328 10.093727469358328 10.093727469358328 10.093727469358328 10.093727469358328
10.093727469358328 10.093727469358328 10.093727469358328 10.093727469358328 10.093727469358328 10.093727469358328 10.093727469358328 10.093727469358328 10.093727469358328 10.093727469358328 10.093727469358328 10.093727469358328 10.093727469358328 10.093727469358328 10.093727469358328 10.093727469358328 10.093727469358328 10.093727469358328 10.093727469358328 10.093727469358328 10.093727469358328 10.093727469358328 10.093727469358328 10.093727469358328 10.093727469358328 10.093727469358328 10.093727469358328 10.093727469358328 10.093727469358328 10.093727469358328 10.093727469358328 10.093727469358328 10.093727469358328 10.093727469358328 10.093727469358328 10.093727469358328 10.093727469358328 10.093727469358328 10.093727469358328 10.093727469358328 10.093727469358328 10.093727469358328 10.093727469358328 10.093727469358328 10.093727469358328 10.093727469358328 10.093727469358328 10.093727469358328 10.093727469358328 10.093727469358328 10.093727469358328 10.093727469358328 10.093727469358328 10.072939745013802 9.302664104931079 9.704320260841014 10.082509373975567 7.813736653082403 6.871996997479779 10.014262797814782 9.21635339593784 4.545963423407803 7.515861594164635 10.070210248867394 9.124076489966253 7.9404191282197925 10.093727469358328 10.093727469358328 10.093727469358328 10.093727469358328 10.093727469358328 10.093727469358328 10.093727469358328 10.093727469358328 10.093727469358328 10.093727469358328 10.093727469358328 10.093727469358328 10.093727469358328 10.093727469358328 10.093727469358328 10.093727469358328 10.093727469358328 10.093727469358328 10.093727469358328 10.093727469358328 10.093727469358328 10.093727469358328 10.093727469358328 10.093727469358328 10.093727469358328 10.093727469358328 10.093727469358328 10.093727469358328 10.093727469358328 10.093727469358328 10.093727469358328 10.093727469358328 10.093727469358328 10.093727469358328 10.093727469358328 10.093727469358328 10.093727469358328 10.093727469358328 10.093727469358328 10.093727469358328 10.093727469358328 10.093727469358328 10.093727469358328 10.093727469358328 10.093727469358328 10.093727469358328 10.093727469358328 10.093727469358328 10.093727469358328 10.093727469358328 10.093727469358328 10.093727469358328 10.093727469358328 10.093727469358328 10.093727469358328 10.093727469358328 10.093727469358328
10.093727469358328 10.093727469358328 10.093727469358328 10.093727469358328 10.093727469358328 10.093727469358328 10.093727469358328 10.093727469358328 10.093727469358328 10.093727469358328 10.093727469358328 10.093727469358328 10.093727469358328 10.093727469358328 10.093727469358328 10.093727469358328 10.093727469358328 10.093727469358328 10.093727469358328 10.093727469358328 10.093727469358328 10.093727469358328 10.093727469358328 10.093727469358328 10.093727469358328 10.093727469358328 10.093727469358328 10.093727469358328 10.093727469358328 10.093727469358328 10.093727469358328 10.093727469358328 10.093727469358328 10.093727469358328 10.093727469358328 10.093727469358328 10.093727469358328 10.093727469358328 10.093727469358328 10.093727469358328 10.093727469358328 10.093727469358328 10.093727469358328 10.093727469358328 10.093727469358328 10.093727469358328 10.093727469358328 10.093727469358328 10.093727469358328 10.093727469358328 10.093727469358328 10.093727469358328 10.093727469358328 10.093727469358328 10.093727469358328 10.089988835537502 10.093727469358328 9.882652364006772 9.904395704835432 10.093727469358328 10.093727469358328 7.628252560827374 9.53863319560725 10.093727469358328 10.033380107674853 9.212611821517624 10.093727469358328 10.093727469358328 10.093727469358328 10.093727469358328 10.093727469358328 10.093727469358328 10.093727469358328 10.093727469358328 10.093727469358328 10.093727469358328 10.093727469358328 10.093727469358328 10.093727469358328 10.093727469358328 10.093727469358328 10.093727469358328 10.093727469358328 10.093727469358328 10.093727469358328 10.093727469358328 10.093727469358328 10.093727469358328 10.093727469358328 10.093727469358328 10.093727469358328 10.093727469358328 10.093727469358328 10.093727469358328 10.093727469358328 10.093727469358328 10.093727469358328 10.093727469358328 10.093727469358328 10.093727469358328 10.093727469358328 10.093727469358328 10.093727469358328 10.093727469358328 10.093727469358328 10.093727469358328 10.093727469358328 10.093727469358328 10.093727469358328 10.093727469358328 10.093727469358328 10.093727469358328 10.093727469358328 10.093727469358328 10.093727469358328 10.093727469358328 10.093727469358328 10.093727469358328 10.093727469358328 10.093727469358328 10.093727469358328 10.093727469358328 10.093727469358328
10.093727469358328 10.093727469358328 10.093727469358328 10.093727469358328 10.093727469358328 10.093727469358328 10.093727469358328 10.093727469358328 10.093727469358328 10.093727469358328 10.093727469358328 10.093727469358328 10.093727469358328 10.093727469358328 10.093727469358328 10.093727469358328 10.093727469358328 10.093727469358328 10.093727469358328 10.093727469358328 10.093727469358328 10.093727469358328 10.093727469358328 10.093727469358328 10.093727469358328 10.093727469358328 10.093727469358328 10.093727469358328 10.093727469358328 10.093727469358328 10.093727469358328 10.093727469358328 10.093727469358328 10.093727469358328 10.093727469358328 10.093727469358328 10.093727469358328 10.093727469358328 10.093727469358328 10.093727469358328 10.093727469358328 10.093727469358328 10.093727469358328 10.093727469358328 10.093727469358328 10.093727469358328 10.093727469358328 10.093727469358328 10.093727469358328 10.093727469358328 10.093727469358328 10.093727469358328 10.093727469358328 10.093727469358328 10.090300387073311 9.899506585487277 10.093727469358328 9.989864294744764 9.265708198009996 10.079411865573473 10.093727469358328 8.158614248198635 7.406497951709872 10.093727469358328 10.036583297373877 7.8982417194906205 10.07230731255237 10.093727469358328 10.093727469358328 10.090325727633601 10.093727469358328 10.093727469358328 10.093727469358328 10.093727469358328 10.093727469358328 10.093727469358328 10.093727469358328 10.093727469358328 10.093727469358328 10.093727469358328 10.093727469358328 10.093727469358328 10.093727469358328 10.093727469358328 10.093727469358328 10.093727469358328 10.093727469358328 10.093727469358328 10.093727469358328 10.093727469358328 10.093727469358328 10.093727469358328 10.093727469358328 10.093727469358328 10.093727469358328 10.093727469358328 10.093727469358328 10.093727469358328 10.093727469358328 10.093727469358328 10.093727469358328 10.093727469358328 10.093727469358328 10.093727469358328 10.093727469358328 10.093727469358328 10.093727469358328 10.093727469358328 10.093727469358328 10.093727469358328 10.093727469358328 10.093727469358328 10.093727469358328 10.093727469358328 10.093727469358328 10.093727469358328 10.093727469358328 10.093727469358328 10.093727469358328 10.093727469358328 10.093727469358328 10.093727469358328 10.093727469358328
10.093727469358328 10.093727469358328 10.093727469358328 10.093727469358328 10.093727469358328 10.093727469358328 10.093727469358328 10.093727469358328 10.093727469358328 10.093727469358328 10.093727469358328 10.093727469358328 10.093727469358328 10.093727469358328 10.093727469358328 10.093727469358328 10.093727469358328 10.093727469358328 10.093727469358328 10.093727469358328 10.093727469358328 10.093727469358328 10.093727469358328 10.093727469358328 10.093727469358328 10.093727469358328 10.093727469358328 10.093727469358328 10.093727469358328 10.093727469358328 10.093727469358328 10.093727469358328 10.093727469358328 10.093727469358328 10.093727469358328 10.093727469358328 10.093727469358328 10.093727469358328 10.093727469358328 10.093727469358328 10.093727469358328 10.093727469358328 10.093727469358328 10.093727469358328 10.093727469358328 10.093727469358328 10.093727469358328 10.093727469358328 10.093727469358328 10.093727469358328 10.093727469358328 10.093727469358328 10.093727469358328 10.093727469358328 10.090694530368442 9.965752829041891 10.093727469358328 9.81438690965296 8.272727402717189 9.981094019099363 9.26266313149673 5.404889043974264 5.277800779026738 9.397186734340472 7.692041958825298 4.332337523047983 8.635714722081223 10.071961377782992 9.071024020480456 8.920103474072867 10.093727469358328 10.093727469358328 9.908584445609925 10.093727469358328 10.093727469358328 10.093727469358328 10.093727469358328 10.093727469358328 10.093727469358328 10.093727469358328 10.093727469358328 10.093727469358328 10.093727469358328 10.093727469358328 10.093727469358328 10.093727469358328 10.093727469358328 10.093727469358328 10.093727469358328 10.093727469358328 10.093727469358328 10.093727469358328 10.093727469358328 10.093727469358328 10.093727469358328 10.093727469358328 10.093727469358328 10.093727469358328 10.093727469358328 10.093727469358328 10.093727469358328 10.093727469358328 10.093727469358328 10.093727469358328 10.093727469358328 10.093727469358328 10.093727469358328 10.093727469358328 10.093727469358328 10.093727469358328 10.093727469358328 10.093727469358328 10.093727469358328 10.093727469358328 10.093727469358328 10.093727469358328 10.093727469358328 10.093727469358328 10.093727469358328 10.093727469358328 10.093727469358328 10.093727469358328 10.093727469358328
10.093727469358328 10.093727469358328 10.093727469358328 10.093727469358328 10.093727469358328 10.093727469358328 10.093727469358328 10.093727469358328 10.093727469358328 10.093727469358328 10.093727469358328 10.093727469358328 10.093727469358328 10.093727469358328 10.093727469358328 10.093727469358328 10.093727469358328 10.093727469358328 10.093727469358328 10.093727469358328 10.093727469358328 10.093727469358328 10.093727469358328 10.093727469358328 10.093727469358328 10.093727469358328 10.093727469358328 10.093727469358328 10.093727469358328 10.093727469358328 10.093727469358328 10.093727469358328 10.093727469358328 10.093727469358328 10.093727469358328 10.093727469358328 10.093727469358328 10.093727469358328 10.093727469358328 10.093727469358328 10.093727469358328 10.093727469358328 10.093727469358328 10.093727469358328 10.093727469358328 10.093727469358328 10.093727469358328 10.093727469358328 10.093727469358328 10.093727469358328 10.093727469358328 10.093727469358328 10.093727469358328 10.093727469358328 10.093727469358328 10.093727469358328 10.093727469358328 10.037363535587458 10.05860141809261 10.093727469358328 10.076382908408915 6.634515060917454 8.671117723725757 10.075097267491934 8.823045072073059 5.530473210106943 9.964674553127699 10.093727469358328 8.75208224712517 9.192279195269345 10.093727469358328 10.093727469358328 9.121036762898353 10.093727469358328 10.093727469358328 10.093727469358328 10.093727469358328 10.093727469358328 10.093727469358328 10.093727469358328 10.093727469358328 10.093727469358328 10.093727469358328 10.093727469358328 10.093727469358328 10.093727469358328 10.093727469358328 10.093727469358328 10.093727469358328 10.093727469358328 10.093727469358328 10.093727469358328 10.093727469358328 10.093727469358328 10.093727469358328 10.093727469358328 10.093727469358328 10.093727469358328 10.093727469358328 10.093727469358328 10.093727469358328 10.093727469358328 10.093727469358328 10.093727469358328 10.093727469358328 10.093727469358328 10.093727469358328 10.093727469358328 10.093727469358328 10.093727469358328 10.093727469358328 10.093727469358328 10.093727469358328 10.093727469358328 10.093727469358328 10.093727469358328 10.093727469358328 10.093727469358328 10.093727469358328 10.093727469358328 10.093727469358328 10.093727469358328 10.093727469358328
10.093727469358328 10.093727469358328 10.093727469358328 10.093727469358328 10.093727469358328 10.093727469358328 10.093727469358328 10.093727469358328 10.093727469358328 10.093727469358328 10.093727469358328 10.093727469358328 10.093727469358328 10.093727469358328 10.093727469358328 10.093727469358328 10.093727469358328 10.093727469358328 10.093727469358328 10.093727469358328 10.093727469358328 10.093727469358328 10.093727469358328 10.093727469358328 10.093727469358328 10.093727469358328 10.093727469358328 10.093727469358328 10.093727469358328 10.093727469358328 10.093727469358328 10.093727469358328 10.093727469358328 10.093727469358328 10.093727469358328 10.093727469358328 10.093727469358328 10.093727469358328 10.093727469358328 10.093727469358328 10.093727469358328 10.093727469358328 10.093727469358328 10.093727469358328 10.093727469358328 10.093727469358328 10.093727469358328 10.093727469358328 10.093727469358328 10.093727469358328 10.093727469358328 10.093727469358328 10.093727469358328 10.093727469358328 10.093727469358328 10.093727469358328 10.093727469358328 10.093727469358328 10.093727469358328 10.093727469358328 10.093727469358328 9.629806380440776 9.559665185809678 10.093727469358328 10.074088601678568 7.20725376360018 10.07297082333294 10.093727469358328 10.028128507613138 9.388915900806763 10.093727469358328 10.093727469358328 9.387574004629862 10.093727469358328 10.093727469358328 10.093727469358328 10.093727469358328 10.093727469358328 10.093727469358328 10.093727469358328 10.093727469358328 10.093727469358328 10.093727469358328 10.093727469358328 10.093727469358328 10.093727469358328 10.093727469358328 10.093727469358328 10.093727469358328 10.093727469358328 10.093727469358328 10.093727469358328 10.093727469358328 10.093727469358328 10.093727469358328 10.093727469358328 10.093727469358328 10.093727469358328 10.093727469358328 10.093727469358328 10.093727469358328 10.093727469358328 10.093727469358328 10.093727469358328 10.093727469358328 10.093727469358328 10.093727469358328 10.093727469358328 10.093727469358328 10.093727469358328 10.093727469358328 10.093727469358328 10.093727469358328 10.093727469358328 10.093727469358328 10.093727469358328 10.093727469358328 10.093727469358328 10.093727469358328 10.093727469358328 10.093727469358328 10.093727469358328 10.093727469358328
10.093727469358328 10.093727469358328 10.093727469358328 10.093727469358328 10.093727469358328 10.093727469358328 10.093727469358328 10.093727469358328 10.093727469358328 10.093727469358328 10.093727469358328 10.093727469358328 10.093727469358328 10.093727469358328 10.093727469358328 10.093727469358328 10.093727469358328 10.093727469358328 10.093727469358328 10.093727469358328 10.093727469358328 10.093727469358328 10.093727469358328 10.093727469358328 10.093727469358328 10.093727469358328 10.093727469358328 10.093727469358328 10.093727469358328 10.093727469358328 10.093727469358328 10.093727469358328 10.093727469358328 10.093727469358328 10.093727469358328 10.093727469358328 10.093727469358328 10.093727469358328 10.093727469358328 10.093727469358328 10.093727469358328 10.093727469358328 10.093727469358328 10.093727469358328 10.093727469358328 10.093727469358328 10.093727469358328 10.093727469358328 10.093727469358328 10.093727469358328 10.093727469358328 10.093727469358328 10.093727469358328 10.093727469358328 10.093727469358328 10.093727469358328 10.093727469358328 10.093727469358328 10.085873745115808 10.092477334437547 10.093727469358328 9.411679806956581 7.118507553345186 10.093727469358328 9.533853952550254 4.701577724873577 8.573681798004177 10.089474907952408 8.427205417663927 6.288122781898101 10.070650860612194 10.093727469358328 7.772699181361613 10.073294901648497 10.093727469358328 10.093727469358328 10.093727469358328 10.093727469358328 10.093727469358328 10.093727469358328 10.093727469358328 10.093727469358328 10.093727469358328 10.093727469358328 10.093727469358328 10.093727469358328 10.093727469358328 10.093727469358328 10.093727469358328 10.093727469358328 10.093727469358328 10.093727469358328 10.093727469358328 10.093727469358328 10.093727469358328 10.093727469358328 10.093727469358328 10.093727469358328 10.093727469358328 10.093727469358328 10.093727469358328 10.093727469358328 10.093727469358328 10.093727469358328 10.093727469358328 10.093727469358328 10.093727469358328 10.093727469358328 10.093727469358328 10.093727469358328 10.093727469358328 10.093727469358328 10.093727469358328 10.093727469358328 10.093727469358328 10.093727469358328 10.093727469358328 10.093727469358328 10.093727469358328 10.093727469358328 10.093727469358328 10.093727469358328 10.093727469358328
10.093727469358328 10.093727469358328 10.093727469358328 10.093727469358328 10.093727469358328 10.093727469358328 10.093727469358328 10.093727469358328 10.093727469358328 10.093727469358328 10.093727469358328 10.093727469358328 10.093727469358328 10.093727469358328 10.093727469358328 10.093727469358328 10.093727469358328 10.093727469358328 10.093727469358328 10.093727469358328 10.093727469358328 10.093727469358328 10.093727469358328 10.093727469358328 10.093727469358328 10.093727469358328 10.093727469358328 10.093727469358328 10.093727469358328 10.093727469358328 10.093727469358328 10.093727469358328 10.093727469358328 10.093727469358328 10.093727469358328 10.093727469358328 10.093727469358328 10.093727469358328 10.093727469358328 10.093727469358328 10.093727469358328 10.093727469358328 10.093727469358328 10.093727469358328 10.093727469358328 10.093727469358328 10.093727469358328 10.093727469358328 10.093727469358328 10.093727469358328 10.093727469358328 10.093727469358328 10.093727469358328 10.093727469358328 10.093727469358328 10.093727469358328 10.093727469358328 10.093727469358328 10.093727469358328 10.093727469358328 10.093727469358328 9.072880209452181 8.59570699559914 10.073857372194297 8.513359824932719 4.010460261102898 8.64477163563985 9.171879096781849 5.7607327059290325 4.947868047373297 9.750822138650607 9.626582350678387 4.5016894652294015 9.76824482025798 10.093727469358328 10.093727469358328 10.093727469358328 10.093727469358328 10.093727469358328 10.093727469358328 10.093727469358328 10.093727469358328 10.093727469358328 10.093727469358328 10.093727469358328 10.093727469358328 10.093727469358328 10.093727469358328 10.093727469358328 10.093727469358328 10.093727469358328 10.093727469358328 10.093727469358328 10.093727469358328 10.093727469358328 10.093727469358328 10.093727469358328 10.093727469358328 10.093727469358328 10.093727469358328 10.093727469358328 10.093727469358328 10.093727469358328 10.093727469358328 10.093727469358328 10.093727469358328 10.093727469358328 10.093727469358328 10.093727469358328 10.093727469358328 10.093727469358328 10.093727469358328 10.093727469358328 10.093727469358328 10.093727469358328 10.093727469358328 10.093727469358328 10.093727469358328 10.093727469358328 10.093727469358328 10.093727469358328 10.093727469358328 10.093727469358328
10.093727469358328 10.093727469358328 10.093727469358328 10.093727469358328 10.093727469358328 10.093727469358328 10.093727469358328 10.093727469358328 10.093727469358328 10.093727469358328 10.093727469358328 10.093727469358328 10.093727469358328 10.093727469358328 10.093727469358328 10.093727469358328 10.093727469358328 10.093727469358328 10.093727469358328 10.093727469358328 10.093727469358328 10.093727469358328 10.093727469358328 10.093727469358328 10.093727469358328 10.093727469358328 10.093727469358328 10.093727469358328 10.093727469358328 10.093727469358328 10.093727469358328 10.093727469358328 10.093727469358328 10.093727469358328 10.093727469358328 10.093727469358328 10.093727469358328 10.093727469358328 10.093727469358328 10.093727469358328 10.093727469358328 10.093727469358328 10.093727469358328 10.093727469358328 10.093727469358328 10.093727469358328 10.093727469358328 10.093727469358328 10.093727469358328 10.093727469358328 10.093727469358328 10.093727469358328 10.093727469358328 10.093727469358328 10.093727469358328 10.093727469358328 10.093727469358328 10.093727469358328 10.093727469358328 10.093727469358328 10.093727469358328 10.062274365753586 10.093727469358328 10.093727469358328 10.093727469358328 7.735003724081091 10.084974222465178 10.093727469358328 8.876822131578875 8.07058541597545 10.093727469358328 10.093727469358328 6.1306263931420535 10.090698070044276 10.093727469358328 10.093727469358328 10.093727469358328 10.093727469358328 10.093727469358328 10.093727469358328 10.093727469358328 10.093727469358328 10.093727469358328 10.093727469358328 10.093727469358328 10.093727469358328 10.093727469358328 10.093727469358328 10.093727469358328 10.093727469358328 10.093727469358328 10.093727469358328 10.093727469358328 10.093727469358328 10.093727469358328 10.093727469358328 10.093727469358328 10.093727469358328 10.093727469358328 10.093727469358328 10.093727469358328 10.093727469358328 10.093727469358328 10.093727469358328 10.093727469358328 10.093727469358328 10.093727469358328 10.093727469358328 10.093727469358328 10.093727469358328 10.093727469358328 10.093727469358328 10.093727469358328 10.093727469358328 10.093727469358328 10.093727469358328 10.093727469358328 10.093727469358328 10.093727469358328 10.093727469358328 10.093727469358328 10.093727469358328 10.093727469358328
10.093727469358328 10.093727469358328 10.093727469358328 10.093727469358328 10.093727469358328 10.093727469358328 10.093727469358328 10.093727469358328 10.093727469358328 10.093727469358328 10.093727469358328 10.093727469358328 10.093727469358328 10.093727469358328 10.093727469358328 10.093727469358328 10.093727469358328 10.093727469358328 10.093727469358328 10.093727469358328 10.093727469358328 10.093727469358328 10.093727469358328 10.093727469358328 10.093727469358328 10.093727469358328 10.093727469358328 10.093727469358328 10.093727469358328 10.093727469358328 10.093727469358328 10.093727469358328 10.093727469358328 10.093727469358328 10.093727469358328 10.093727469358328 10.093727469358328 10.093727469358328 10.093727469358328 10.093727469358328 10.093727469358328 10.093727469358328 10.093727469358328 10.093727469358328 10.093727469358328 10.093727469358328 10.093727469358328 10.093727469358328 10.093727469358328 10.093727469358328 10.093727469358328 10.093727469358328 10.093727469358328 10.093727469358328 10.093727469358328 10.093727469358328 10.093727469358328 10.093727469358328 10.093727469358328 10.093727469358328 10.093727469358328 10.093727469358328 10.08907391453114 10.093727469358328 10.093727469358328 8.63687326121693 10.036182758455801 10.093727469358328 9.9498459939561 7.450365386200593 10.093727469358328 10.093727469358328 7.121445783592782 10.034534265511457 10.093727469358328 10.093727469358328 10.093727469358328 10.093727469358328 10.093727469358328 10.093727469358328 10.093727469358328 10.093727469358328 10.093727469358328 10.093727469358328 10.093727469358328 10.093727469358328 10.093727469358328 10.093727469358328 10.093727469358328 10.093727469358328 10.093727469358328 10.093727469358328 10.093727469358328 10.093727469358328 10.093727469358328 10.093727469358328 10.093727469358328 10.093727469358328 10.093727469358328 10.093727469358328 10.093727469358328 10.093727469358328 10.093727469358328 10.093727469358328 10.093727469358328 10.093727469358328 10.093727469358328 10.093727469358328 10.093727469358328 10.093727469358328 10.093727469358328 10.093727469358328 10.093727469358328 10.093727469358328 10.093727469358328 10.093727469358328 10.093727469358328 10.093727469358328 10.093727469358328 10.093727469358328 10.093727469358328 10.093727469358328 10.093727469358328
10.093727469358328 10.093727469358328 10.093727469358328 10.093727469358328 10.093727469358328 10.093727469358328 10.093727469358328 10.093727469358328 10.093727469358328 10.093727469358328 10.093727469358328 10.093727469358328 10.093727469358328 10.093727469358328 10.093727469358328 10.093727469358328 10.093727469358328 10.093727469358328 10.093727469358328 10.093727469358328 10.093727469358328 10.093727469358328 10.093727469358328 10.093727469358328 10.093727469358328 10.093727469358328 10.093727469358328 10.093727469358328 10.093727469358328 10.093727469358328 10.093727469358328 10.093727469358328 10.093727469358328 10.093727469358328 10.093727469358328 10.093727469358328 10.093727469358328 10.093727469358328 10.093727469358328 10.093727469358328 10.093727469358328 10.093727469358328 10.093727469358328 10.093727469358328 10.093727469358328 10.093727469358328 10.093727469358328 10.093727469358328 10.093727469358328 10.093727469358328 10.093727469358328 10.093727469358328 10.093727469358328 10.093727469358328 10.093727469358328 10.093727469358328 10.093727469358328 10.093727469358328 10.093727469358328 10.093727469358328 10.093727469358328 10.093727469358328 10.043214899811998 10.093727469358328 10.089233013709745 7.247451020141299 9.362979860377115 10.060477335335372 7.630221233599978 4.5364509060486595 9.560746178252376 8.937719337086346 4.2048006926977655 7.607757725965908 10.06027167964527 9.51501529594199 9.021051548086213 10.093727469358328 10.093727469358328 10.093727469358328 10.093727469358328 10.093727469358328 10.093727469358328 10.093727469358328 10.093727469358328 10.093727469358328 10.093727469358328 10.093727469358328 10.093727469358328 10.093727469358328 10.093727469358328 10.093727469358328 10.093727469358328 10.093727469358328 10.093727469358328 10.093727469358328 10.093727469358328 10.093727469358328 10.093727469358328 10.093727469358328 10.093727469358328 10.093727469358328 10.093727469358328 10.093727469358328 10.093727469358328 10.093727469358328 10.093727469358328 10.093727469358328 10.093727469358328 10.093727469358328 10.093727469358328 10.093727469358328 10.093727469358328 10.093727469358328 10.093727469358328 10.093727469358328 10.093727469358328 10.093727469358328 10.093727469358328 10.093727469358328 10.093727469358328 10.093727469358328 10.093727469358328
10.093727469358328 10.093727469358328 10.093727469358328 10.093727469358328 10.093727469358328 10.093727469358328 10.093727469358328 10.093727469358328 10.093727469358328 10.093727469358328 10.093727469358328 10.093727469358328 10.093727469358328 10.093727469358328 10.093727469358328 10.093727469358328 10.093727469358328 10.093727469358328 10.093727469358328 10.093727469358328 10.093727469358328 10.093727469358328 10.093727469358328 10.093727469358328 10.093727469358328 10.093727469358328 10.093727469358328 10.093727469358328 10.093727469358328 10.093727469358328 10.093727469358328 10.093727469358328 10.093727469358328 10.093727469358328 10.093727469358328 10.093727469358328 10.093727469358328 10.093727469358328 10.093727469358328 10.093727469358328 10.093727469358328 10.093727469358328 10.093727469358328 10.093727469358328 10.093727469358328 10.093727469358328 10.093727469358328 10.093727469358328 10.093727469358328 10.093727469358328 10.093727469358328 10.093727469358328 10.093727469358328 10.093727469358328 10.093727469358328 10.093727469358328 10.093727469358328 10.093727469358328 10.093727469358328 10.093727469358328 10.093727469358328 10.093727469358328 10.093727469358328 10.093727469358328 10.093727469358328 9.288576895855 10.093727469358328 10.093727469358328 8.078120551104787 7.320001164680139 10.093647460058644 9.20163014723064 3.765458861024262 9.213949641741426 10.09293398304149 8.476486712915216 8.864491560592347 10.093727469358328 10.093727469358328 10.093727469358328 10.093727469358328 10.093727469358328 10.093727469358328 10.093727469358328 10.093727469358328 10.093727469358328 10.093727469358328 10.093727469358328 10.093727469358328 10.093727469358328 10.093727469358328 10.093727469358328 10.093727469358328 10.093727469358328 10.093727469358328 10.093727469358328 10.093727469358328 10.093727469358328 10.093727469358328 10.093727469358328 10.093727469358328 10.093727469358328 10.093727469358328 10.093727469358328 10.093727469358328 10.093727469358328 10.093727469358328 10.093727469358328 10.093727469358328 10.093727469358328 10.093727469358328 10.093727469358328 10.093727469358328 10.093727469358328 10.093727469358328 10.093727469358328 10.093727469358328 10.093727469358328 10.093727469358328 10.093727469358328 10.093727469358328 10.093727469358328 10.093727469358328
10.093727469358328 10.093727469358328 10.093727469358328 10.093727469358328 10.093727469358328 10.093727469358328 10.093727469358328 10.093727469358328 10.093727469358328 10.093727469358328 10.093727469358328 10.093727469358328 10.093727469358328 10.093727469358328 10.093727469358328 10.093727469358328 10.093727469358328 10.093727469358328 10.093727469358328 10.093727469358328 10.093727469358328 10.093727469358328 10.093727469358328 10.093727469358328 10.093727469358328 10.093727469358328 10.093727469358328 10.093727469358328 10.093727469358328 10.093727469358328 10.093727469358328 10.093727469358328 10.093727469358328 10.093727469358328 10.093727469358328 10.093727469358328 10.093727469358328 10.093727469358328 10.093727469358328 10.093727469358328 10.093727469358328 10.093727469358328 10.093727469358328 10.093727469358328 10.093727469358328 10.093727469358328 10.093727469358328 10.093727469358328 10.093727469358328 10.093727469358328 10.093727469358328 10.093727469358328 10.093727469358328 10.093727469358328 10.093727469358328 10.093727469358328 10.093727469358328 10.093727469358328 10.093727469358328 10.093727469358328 10.093727469358328 10.093727469358328 10.093727469358328 10.093727469358328 10.093727469358328 10.093727469358328 10.093727469358328 10.093727469358328 10.083425565109238 9.78271976124323 10.093727469358328 10.093727469358328 7.433313955473367 10.06906980380798 10.093727469358328 10.092398006216284 10.041716447399958 10.093727469358328 10.093727469358328 10.093727469358328 10.093727469358328 10.093727469358328 10.093727469358328 10.093727469358328 10.093727469358328 10.093727469358328 10.093727469358328 10.093727469358328 10.093727469358328 10.093727469358328 10.093727469358328 10.093727469358328 10.093727469358328 10.093727469358328 10.093727469358328 10.093727469358328 10.093727469358328 10.093727469358328 10.093727469358328 10.093727469358328 10.093727469358328 10.093727469358328 10.093727469358328 10.093727469358328 10.093727469358328 10.093727469358328 10.093727469358328 10.093727469358328 10.093727469358328 10.093727469358328 10.093727469358328 10.093727469358328 10.093727469358328 10.093727469358328 10.093727469358328 10.093727469358328 10.093727469358328 10.093727469358328 10.093727469358328 10.093727469358328 10.093727469358328 10.093727469358328 10.093727469358328
10.093727469358328 10.093727469358328 10.093727469358328 10.093727469358328 10.093727469358328 10.093727469358328 10.093727469358328 10.093727469358328 10.093727469358328 10.093727469358328 10.093727469358328 10.093727469358328 10.093727469358328 10.093727469358328 10.093727469358328 10.093727469358328 10.093727469358328 10.093727469358328 10.093727469358328 10.093727469358328 10.093727469358328 10.093727469358328 10.093727469358328 10.093727469358328 10.093727469358328 10.093727469358328 10.093727469358328 10.093727469358328 10.093727469358328 10.093727469358328 10.093727469358328 10.093727469358328 10.093727469358328 10.093727469358328 10.093727469358328 10.093727469358328 10.093727469358328 10.093727469358328 10.093727469358328 10.093727469358328 10.093727469358328 10.093727469358328 10.093727469358328 10.093727469358328 10.093727469358328 10.093727469358328 10.093727469358328 10.093727469358328 10.093727469358328 10.093727469358328 10.093727469358328 10.093727469358328 10.093727469358328 10.093727469358328 10.093727469358328 10.093727469358328 10.093727469358328 10.093727469358328 10.093727469358328 10.093727469358328 10.093727469358328 10.093727469358328 10.093727469358328 10.093727469358328 10.093727469358328 10.086387015138797 10.093727469358328 10.093727469358328 10.088825410452063 8.720195398697088 10.093727469358328 10.093727469358328 7.242499163406372 8.405893032955731 10.093727469358328 9.765015205051652 7.971641508300084 10.093727469358328 10.093727469358328 10.093727469358328 10.093727469358328 10.093727469358328 10.093727469358328 10.093727469358328 10.093727469358328 10.093727469358328 10.093727469358328 10.093727469358328 10.093727469358328 10.093727469358328 10.093727469358328 10.093727469358328 10.093727469358328 10.093727469358328 10.093727469358328 10.093727469358328 10.093727469358328 10.093727469358328 10.093727469358328 10.093727469358328 10.093727469358328 10.093727469358328 10.093727469358328 10.093727469358328 10.093727469358328 10.093727469358328 10.093727469358328 10.093727469358328 10.093727469358328 10.093727469358328 10.093727469358328 10.093727469358328 10.093727469358328 10.093727469358328 10.093727469358328 10.093727469358328 10.093727469358328 10.093727469358328 10.093727469358328 10.093727469358328 10.093727469358328 10.093727469358328 10.093727469358328
10.093727469358328 10.093727469358328 10.093727469358328 10.093727469358328 10.093727469358328 10.093727469358328 10.093727469358328 10.093727469358328 10.093727469358328 10.093727469358328 10.093727469358328 10.093727469358328 10.093727469358328 10.093727469358328 10.093727469358328 10.093727469358328 10.093727469358328 10.093727469358328 10.093727469358328 10.093727469358328 10.093727469358328 10.093727469358328 10.093727469358328 10.093727469358328 10.093727469358328 10.093727469358328 10.093727469358328 10.093727469358328 10.093727469358328 10.093727469358328 10.093727469358328 10.093727469358328 10.093727469358328 10.093727469358328 10.093727469358328 10.093727469358328 10.093727469358328 10.093727469358328 10.093727469358328 10.093727469358328 10.093727469358328 10.093727469358328 10.093727469358328 10.093727469358328 10.093727469358328 10.093727469358328 10.093727469358328 10.093727469358328 10.093727469358328 10.093727469358328 10.093727469358328 10.093727469358328 10.093727469358328 10.093727469358328 10.093727469358328 10.093727469358328 10.093727469358328 10.093727469358328 10.093727469358328 10.093727469358328 10.093727469358328 10.093727469358328 10.093727469358328 10.093727469358328 10.093727469358328 10.093727469358328 10.093727469358328 10.093727469358328 9.955024907351069 8.742272599077339 10.077568825050447 8.918736080585148 5.028605022983962 7.04009738074241 9.145981442709838 6.441294660913347 4.981357884080858 9.17699766051753 10.033955383738162 8.224851991950754 9.360608940396094 10.093727469358328 10.093727469358328 10.093727469358328 10.093727469358328 10.093727469358328 10.093727469358328 10.093727469358328 10.093727469358328 10.093727469358328 10.093727469358328 10.093727469358328 10.093727469358328 10.093727469358328 10.093727469358328 10.093727469358328 10.093727469358328 10.093727469358328 10.093727469358328 10.093727469358328 10.093727469358328 10.093727469358328 10.093727469358328 10.093727469358328 10.093727469358328 10.093727469358328 10.093727469358328 10.093727469358328 10.093727469358328 10.093727469358328 10.093727469358328 10.093727469358328 10.093727469358328 10.093727469358328 10.093727469358328 10.093727469358328 10.093727469358328 10.093727469358328 10.093727469358328 10.093727469358328 10.093727469358328 10.093727469358328 10.093727469358328
10.093727469358328 10.093727469358328 10.093727469358328 10.093727469358328 10.093727469358328 10.093727469358328 10.093727469358328 10.093727469358328 10.093727469358328 10.093727469358328 10.093727469358328 10.093727469358328 10.093727469358328 10.093727469358328 10.093727469358328 10.093727469358328 10.093727469358328 10.093727469358328 10.093727469358328 10.093727469358328 10.093727469358328 10.093727469358328 10.093727469358328 10.093727469358328 10.093727469358328 10.093727469358328 10.093727469358328 10.093727469358328 10.093727469358328 10.093727469358328 10.093727469358328 10.093727469358328 10.093727469358328 10.093727469358328 10.093727469358328 10.093727469358328 10.093727469358328 10.093727469358328 10.093727469358328 10.093727469358328 10.093727469358328 10.093727469358328 10.093727469358328 10.093727469358328 10.093727469358328 10.093727469358328 10.093727469358328 10.093727469358328 10.093727469358328 10.093727469358328 10.093727469358328 10.093727469358328 10.093727469358328 10.093727469358328 10.093727469358328 10.093727469358328 10.093727469358328 10.093727469358328 10.093727469358328 10.093727469358328 10.093727469358328 10.093727469358328 10.093727469358328 10.093727469358328 10.093727469358328 10.093727469358328 10.093727469358328 10.093727469358328 10.093727469358328 10.091500407971761 10.093727469358328 10.093727469358328 8.194690045850594 10.043781052612877 10.093727469358328 8.5442449437642 7.576125841331728 10.093727469358328 10.093727469358328 8.625898746081495 10.093727469358328 10.093727469358328 10.093727469358328 10.093727469358328 10.093727469358328 10.093727469358328 10.093727469358328 10.093727469358328 10.093727469358328 10.093727469358328 10.093727469358328 10.093727469358328 10.093727469358328 10.093727469358328 10.093727469358328 10.093727469358328 10.093727469358328 10.093727469358328 10.093727469358328 10.093727469358328 10.093727469358328 10.093727469358328 10.093727469358328 10.093727469358328 10.093727469358328 10.093727469358328 10.093727469358328 10.093727469358328 10.093727469358328 10.093727469358328 10.093727469358328 10.093727469358328 10.093727469358328 10.093727469358328 10.093727469358328 10.093727469358328 10.093727469358328 10.093727469358328 10.093727469358328 10.093727469358328 10.093727469358328 10.093727469358328 10.093727469358328
10.093727469358328 10.093727469358328 10.093727469358328 10.093727469358328 10.093727469358328 10.093727469358328 10.093727469358328 10.093727469358328 10.093727469358328 10.093727469358328 10.093727469358328 10.093727469358328 10.093727469358328 10.093727469358328 10.093727469358328 10.093727469358328 10.093727469358328 10.093727469358328 10.093727469358328 10.093727469358328 10.093727469358328 10.093727469358328 10.093727469358328 10.093727469358328 10.093727469358328 10.093727469358328 10.093727469358328 10.093727469358328 10.093727469358328 10.093727469358328 10.093727469358328 10.093727469358328 10.093727469358328 10.093727469358328 10.093727469358328 10.093727469358328 10.093727469358328 10.093727469358328 10.093727469358328 10.093727469358328 10.093727469358328 10.093727469358328 10.093727469358328 10.093727469358328 10.093727469358328 10.093727469358328 10.093727469358328 10.093727469358328 10.093727469358328 10.093727469358328 10.093727469358328 10.093727469358328 10.093727469358328 10.093727469358328 10.093727469358328 10.093727469358328 10.093727469358328 10.093727469358328 10.093727469358328 10.093727469358328 10.093727469358328 10.093727469358328 10.093727469358328 10.093727469358328 10.093727469358328 10.093727469358328 10.093727469358328 10.093727469358328 10.093727469358328 10.093727469358328 10.093727469358328 10.093727469358328 10.047702117369504 10.052586315789156 10.093727469358328 10.093635759237523 8.370147390759302 10.093727469358328 10.093727469358328 9.598858438777082 10.093727469358328 10.093727469358328 10.093727469358328 10.093727469358328 10.093727469358328 10.093727469358328 10.093727469358328 10.093727469358328 10.093727469358328 10.093727469358328 10.093727469358328 10.093727469358328 10.093727469358328 10.093727469358328 10.093727469358328 10.093727469358328 10.093727469358328 10.093727469358328 10.093727469358328 10.093727469358328 10.093727469358328 10.093727469358328 10.093727469358328 10.093727469358328 10.093727469358328 10.093727469358328 10.093727469358328 10.093727469358328 10.093727469358328 10.093727469358328 10.093727469358328 10.093727469358328 10.093727469358328 10.093727469358328 10.093727469358328 10.093727469358328 10.093727469358328 10.093727469358328 10.093727469358328 10.093727469358328 10.093727469358328 10.093727469358328 10.093727469358328
10.093727469358328 10.093727469358328 10.093727469358328 10.093727469358328 10.093727469358328 10.093727469358328 10.093727469358328 10.093727469358328 10.093727469358328 10.093727469358328 10.093727469358328 10.093727469358328 10.093727469358328 10.093727469358328 10.093727469358328 10.093727469358328 10.093727469358328 10.093727469358328 10.093727469358328 10.093727469358328 10.093727469358328 10.093727469358328 10.093727469358328 10.093727469358328 10.093727469358328 10.093727469358328 10.093727469358328 10.093727469358328 10.093727469358328 10.093727469358328 10.093727469358328 10.093727469358328 10.093727469358328 10.093727469358328 10.093727469358328 10.093727469358328 10.093727469358328 10.093727469358328 10.093727469358328 10.093727469358328 10.093727469358328 10.093727469358328 10.093727469358328 10.093727469358328 10.093727469358328 10.093727469358328 10.093727469358328 10.093727469358328 10.093727469358328 10.093727469358328 10.093727469358328 10.093727469358328 10.093727469358328 10.093727469358328 10.093727469358328 10.093727469358328 10.093727469358328 10.093727469358328 10.093727469358328 10.093727469358328 10.093727469358328 10.093727469358328 10.093727469358328 10.093727469358328 10.093727469358328 10.093727469358328 10.093727469358328 10.093727469358328 10.093727469358328 10.093727469358328 10.093727469358328 10.093727469358328 9.142368194261724 8.651635303193478 10.093727469358328 8.652347846968981 5.264087283766049 9.446311033437384 10.045488730090481 7.1949179737176685 7.799897356954004 10.093727469358328 10.093727469358328 10.015747544970235 9.701370971572379 10.093727469358328 10.093727469358328 10.093727469358328 10.093727469358328 10.093727469358328 10.093727469358328 10.093727469358328 10.093727469358328 10.093727469358328 10.093727469358328 10.093727469358328 10.093727469358328 10.093727469358328 10.093727469358328 10.093727469358328 10.093727469358328 10.093727469358328 10.093727469358328 10.093727469358328 10.093727469358328 10.093727469358328 10.093727469358328 10.093727469358328 10.093727469358328 10.093727469358328 10.093727469358328 10.093727469358328 10.093727469358328 10.093727469358328 10.093727469358328 10.093727469358328 10.093727469358328 10.093727469358328 10.093727469358328 10.093727469358328 10.093727469358328 10.093727469358328 10.093727469358328
10.093727469358328 10.093727469358328 10.093727469358328 10.093727469358328 10.093727469358328 10.093727469358328 10.093727469358328 10.093727469358328 10.093727469358328 10.093727469358328 10.093727469358328 10.093727469358328 10.093727469358328 10.093727469358328 10.093727469358328 10.093727469358328 10.093727469358328 10.093727469358328 10.093727469358328 10.093727469358328 10.093727469358328 10.093727469358328 10.093727469358328 10.093727469358328 10.093727469358328 10.093727469358328 10.093727469358328 10.093727469358328 10.093727469358328 10.093727469358328 10.093727469358328 10.093727469358328 10.093727469358328 10.093727469358328 10.093727469358328 10.093727469358328 10.093727469358328 10.093727469358328 10.093727469358328 10.093727469358328 10.093727469358328 10.093727469358328 10.093727469358328 10.093727469358328 10.093727469358328 10.093727469358328 10.093727469358328 10.093727469358328 10.093727469358328 10.093727469358328 10.093727469358328 10.093727469358328 10.093727469358328 10.093727469358328 10.093727469358328 10.093727469358328 10.093727469358328 10.093727469358328 10.093727469358328 10.093727469358328 10.093727469358328 10.093727469358328 10.093727469358328 10.093727469358328 10.093727469358328 10.093727469358328 10.093727469358328 10.093727469358328 10.093727469358328 10.093727469358328 10.093727469358328 10.093727469358328 9.714165630466542 9.929352464609208 10.075789967201759 7.435472896858046 5.538133615539891 9.485506448558873 8.57337142377592 4.329568574966077 7.033153433164316 10.015281859921211 9.336116536254087 7.4489915117860335 9.210810929589664 10.093727469358328 10.080909590600323 10.093727469358328 10.093727469358328 10.093727469358328 10.093727469358328 10.093727469358328 10.093727469358328 10.093727469358328 10.093727469358328 10.093727469358328 10.093727469358328 10.093727469358328 10.093727469358328 10.093727469358328 10.093727469358328 10.093727469358328 10.093727469358328 10.093727469358328 10.093727469358328 10.093727469358328 10.093727469358328 10.093727469358328 10.093727469358328 10.093727469358328 10.093727469358328 10.093727469358328 10.093727469358328 10.093727469358328 10.093727469358328 10.093727469358328 10.093727469358328 10.093727469358328 10.093727469358328 10.093727469358328 10.093727469358328 10.093727469358328 10.093727469358328
10.093727469358328 10.093727469358328 10.093727469358328 10.093727469358328 10.093727469358328 10.093727469358328 10.093727469358328 10.093727469358328 10.093727469358328 10.093727469358328 10.093727469358328 10.093727469358328 10.093727469358328 10.093727469358328 10.093727469358328 10.093727469358328 10.093727469358328 10.093727469358328 10.093727469358328 10.093727469358328 10.093727469358328 10.093727469358328 10.093727469358328 10.093727469358328 10.093727469358328 10.093727469358328 10.093727469358328 10.093727469358328 10.093727469358328 10.093727469358328 10.093727469358328 10.093727469358328 10.093727469358328 10.093727469358328 10.093727469358328 10.093727469358328 10.093727469358328 10.093727469358328 10.093727469358328 10.093727469358328 10.093727469358328 10.093727469358328 10.093727469358328 10.093727469358328 10.093727469358328 10.093727469358328 10.093727469358328 10.093727469358328 10.093727469358328 10.093727469358328 10.093727469358328 10.093727469358328 10.093727469358328 10.093727469358328 10.093727469358328 10.093727469358328 10.093727469358328 10.093727469358328 10.093727469358328 10.093727469358328 10.093727469358328 10.093727469358328 10.093727469358328 10.093727469358328 10.093727469358328 10.093727469358328 10.093727469358328 10.093727469358328 10.093727469358328 10.093727469358328 10.093727469358328 10.093727469358328 10.093727469358328 10.093727469358328 10.093727469358328 10.092021491397055 9.217808410118383 10.093727469358328 10.093727469358328 6.547287855425372 9.827761573340045 10.093727469358328 10.093727469358328 8.484936708057218 9.653087721447369 10.093727469358328 10.093727469358328 10.093727469358328 10.093727469358328 10.093727469358328 10.093727469358328 10.093727469358328 10.093727469358328 10.093727469358328 10.093727469358328 10.093727469358328 10.093727469358328 10.093727469358328 10.093727469358328 10.093727469358328 10.093727469358328 10.093727469358328 10.093727469358328 10.093727469358328 10.093727469358328 10.093727469358328 10.093727469358328 10.093727469358328 10.093727469358328 10.093727469358328 10.093727469358328 10.093727469358328 10.093727469358328 10.093727469358328 10.093727469358328 10.093727469358328 10.093727469358328 10.093727469358328 10.093727469358328 10.093727469358328 10.093727469358328 10.093727469358328 10.093727469358328
10.093727469358328 10.093727469358328 10.093727469358328 10.093727469358328 10.093727469358328 10.093727469358328 10.093727469358328 10.093727469358328 10.093727469358328 10.093727469358328 10.093727469358328 10.093727469358328 10.093727469358328 10.093727469358328 10.093727469358328 10.093727469358328 10.093727469358328 10.093727469358328 10.093727469358328 10.093727469358328 10.093727469358328 10.093727469358328 10.093727469358328 10.093727469358328 10.093727469358328 10.093727469358328 10.093727469358328 10.093727469358328 10.093727469358328 10.093727469358328 10.093727469358328 10.093727469358328 10.093727469358328 10.093727469358328 10.093727469358328 10.093727469358328 10.093727469358328 10.093727469358328 10.093727469358328 10.093727469358328 10.093727469358328 10.093727469358328 10.093727469358328 10.093727469358328 10.093727469358328 10.093727469358328 10.093727469358328 10.093727469358328 10.093727469358328 10.093727469358328 10.093727469358328 10.093727469358328 10.093727469358328 10.093727469358328 10.093727469358328 10.093727469358328 10.093727469358328 10.093727469358328 10.093727469358328 10.093727469358328 10.093727469358328 10.093727469358328 10.093727469358328 10.093727469358328 10.093727469358328 10.093727469358328 10.093727469358328 10.093727469358328 10.093727469358328 10.093727469358328 10.093727469358328 10.093727469358328 10.093727469358328 10.093727469358328 10.093727469358328 10.093727469358328 8.853338077724862 10.093727469358328 10.093727469358328 8.037080247250769 8.501738190341959 10.093727469358328 10.093727469358328 8.564316361628139 7.551983521053482 10.093727469358328 10.093727469358328 10.093727469358328 10.093727469358328 10.093727469358328 10.093727469358328 10.093727469358328 10.093727469358328 10.093727469358328 10.093727469358328 10.093727469358328 10.093727469358328 10.093727469358328 10.093727469358328 10.093727469358328 10.093727469358328 10.093727469358328 10.093727469358328 10.093727469358328 10.093727469358328 10.093727469358328 10.093727469358328 10.093727469358328 10.093727469358328 10.093727469358328 10.093727469358328 10.093727469358328 10.093727469358328 10.093727469358328 10.093727469358328 10.093727469358328 10.093727469358328 10.093727469358328 10.093727469358328 10.093727469358328 10.093727469358328 10.093727469358328 10.093727469358328
10.093727469358328 10.093727469358328 10.093727469358328 10.093727469358328 10.093727469358328 10.093727469358328 10.093727469358328 10.093727469358328 10.093727469358328 10.093727469358328 10.093727469358328 10.093727469358328 10.093727469358328 10.093727469358328 10.093727469358328 10.093727469358328 10.093727469358328 10.093727469358328 10.093727469358328 10.093727469358328 10.093727469358328 10.093727469358328 10.093727469358328 10.093727469358328 10.093727469358328 10.093727469358328 10.093727469358328 10.093727469358328 10.093727469358328 10.093727469358328 10.093727469358328 10.093727469358328 10.093727469358328 10.093727469358328 10.093727469358328 10.093727469358328 10.093727469358328 10.093727469358328 10.093727469358328 10.093727469358328 10.093727469358328 10.093727469358328 10.093727469358328 10.093727469358328 10.093727469358328 10.093727469358328 10.093727469358328 10.093727469358328 10.093727469358328 10.093727469358328 10.093727469358328 10.093727469358328 10.093727469358328 10.093727469358328 10.093727469358328 10.093727469358328 10.093727469358328 10.093727469358328 10.093727469358328 10.093727469358328 10.093727469358328 10.093727469358328 10.093727469358328 10.093727469358328 10.093727469358328 10.093727469358328 10.093727469358328 10.093727469358328 10.093727469358328 10.093727469358328 10.093727469358328 10.093727469358328 10.093727469358328 10.093727469358328 10.093727469358328 10.068139866319564 7.151496098401758 9.484499298819351 9.472690978371478 5.398844982958489 5.222638149480839 9.25757730720731 8.533112709700278 5.0636954422627785 4.472721693064851 10.093727469358328 9.571834986608742 8.907456253973878 10.093727469358328 10.093727469358328 10.093727469358328 10.093727469358328 10.093727469358328 10.093727469358328 10.093727469358328 10.093727469358328 10.093727469358328 10.093727469358328 10.093727469358328 10.093727469358328 10.093727469358328 10.093727469358328 10.093727469358328 10.093727469358328 10.093727469358328 10.093727469358328 10.093727469358328 10.093727469358328 10.093727469358328 10.093727469358328 10.093727469358328 10.093727469358328 10.093727469358328 10.093727469358328 10.093727469358328 10.093727469358328 10.093727469358328 10.093727469358328 10.093727469358328 10.093727469358328 10.093727469358328 10.093727469358328 10.093727469358328
10.093727469358328 10.093727469358328 10.093727469358328 10.093727469358328 10.093727469358328 10.093727469358328 10.093727469358328 10.093727469358328 10.093727469358328 10.093727469358328 10.093727469358328 10.093727469358328 10.093727469358328 10.093727469358328 10.093727469358328 10.093727469358328 10.093727469358328 10.093727469358328 10.093727469358328 10.093727469358328 10.093727469358328 10.093727469358328 10.093727469358328 10.093727469358328 10.093727469358328 10.093727469358328 10.093727469358328 10.093727469358328 10.093727469358328 10.093727469358328 10.093727469358328 10.093727469358328 10.093727469358328 10.093727469358328 10.093727469358328 10.093727469358328 10.093727469358328 10.093727469358328 10.093727469358328 10.093727469358328 10.093727469358328 10.093727469358328 10.093727469358328 10.093727469358328 10.093727469358328 10.093727469358328 10.093727469358328 10.093727469358328 10.093727469358328 10.093727469358328 10.093727469358328 10.093727469358328 10.093727469358328 10.093727469358328 10.093727469358328 10.093727469358328 10.093727469358328 10.093727469358328 10.093727469358328 10.093727469358328 10.093727469358328 10.093727469358328 10.093727469358328 10.093727469358328 10.093727469358328 10.093727469358328 10.093727469358328 10.093727469358328 10.093727469358328 10.093727469358328 10.093727469358328 10.093727469358328 10.093727469358328 10.093727469358328 10.093727469358328 10.093727469358328 9.9656002025261 10.093727469358328 10.093727469358328 5.007495618183747 7.8321772102283544 10.081475283363616 8.861749933343205 4.354657445844549 5.8280413956226536 10.093727469358328 8.129496454020096 8.048877250563107 10.093727469358328 10.093727469358328 10.093727469358328 10.093727469358328 10.093727469358328 10.093727469358328 10.093727469358328 10.093727469358328 10.093727469358328 10.093727469358328 10.093727469358328 10.093727469358328 10.093727469358328 10.093727469358328 10.093727469358328 10.093727469358328 10.093727469358328 10.093727469358328 10.093727469358328 10.093727469358328 10.093727469358328 10.093727469358328 10.093727469358328 10.093727469358328 10.093727469358328 10.093727469358328 10.093727469358328 10.093727469358328 10.093727469358328 10.093727469358328 10.093727469358328 10.093727469358328 10.093727469358328 10.093727469358328 10.093727469358328
10.093727469358328 10.093727469358328 10.093727469358328 10.093727469358328 10.093727469358328 10.093727469358328 10.093727469358328 10.093727469358328 10.093727469358328 10.093727469358328 10.093727469358328 10.093727469358328 10.093727469358328 10.093727469358328 10.093727469358328 10.093727469358328 10.093727469358328 10.093727469358328 10.093727469358328 10.093727469358328 10.093727469358328 10.093727469358328 10.093727469358328 10.093727469358328 10.093727469358328 10.093727469358328 10.093727469358328 10.093727469358328 10.093727469358328 10.093727469358328 10.093727469358328 10.093727469358328 10.093727469358328 10.093727469358328 10.093727469358328 10.093727469358328 10.093727469358328 10.093727469358328 10.093727469358328 10.093727469358328 10.093727469358328 10.093727469358328 10.093727469358328 10.093727469358328 10.093727469358328 10.093727469358328 10.093727469358328 10.093727469358328 10.093727469358328 10.093727469358328 10.093727469358328 10.093727469358328 10.093727469358328 10.093727469358328 10.093727469358328 10.093727469358328 10.093727469358328 10.093727469358328 10.093727469358328 10.093727469358328 10.093727469358328 10.093727469358328 10.093727469358328 10.093727469358328 10.093727469358328 10.093727469358328 10.093727469358328 10.093727469358328 10.093727469358328 10.093727469358328 10.093727469358328 10.093727469358328 10.093727469358328 10.093727469358328 10.093727469358328 10.093727469358328 10.093727469358328 10.093727469358328 10.093727469358328 8.634431950776127 9.990287669958752 10.093727469358328 10.093727469358328 7.556772430104982 7.035438302154465 10.093727469358328 10.092475230870422 9.243134067611537 10.093727469358328 10.093727469358328 10.093727469358328 10.093727469358328 10.093727469358328 10.093727469358328 10.093727469358328 10.093727469358328 10.093727469358328 10.093727469358328 10.093727469358328 10.093727469358328 10.093727469358328 10.093727469358328 10.093727469358328 10.093727469358328 10.093727469358328 10.093727469358328 10.093727469358328 10.093727469358328 10.093727469358328 10.093727469358328 10.093727469358328 10.093727469358328 10.093727469358328 10.093727469358328 10.093727469358328 10.093727469358328 10.093727469358328 10.093727469358328 10.093727469358328 10.093727469358328 10.093727469358328 10.093727469358328 10.093727469358328
10.093727469358328 10.093727469358328 10.093727469358328 10.093727469358328 10.093727469358328 10.093727469358328 10.093727469358328 10.093727469358328 10.093727469358328 10.093727469358328 10.093727469358328 10.093727469358328 10.093727469358328 10.093727469358328 10.093727469358328 10.093727469358328 10.093727469358328 10.093727469358328 10.093727469358328 10.093727469358328 10.093727469358328 10.093727469358328 10.093727469358328 10.093727469358328 10.093727469358328 10.093727469358328 10.093727469358328 10.093727469358328 10.093727469358328 10.093727469358328 10.093727469358328 10.093727469358328 10.093727469358328 10.093727469358328 10.093727469358328 10.093727469358328 10.093727469358328 10.093727469358328 10.093727469358328 10.093727469358328 10.093727469358328 10.093727469358328 10.093727469358328 10.093727469358328 10.093727469358328 10.093727469358328 10.093727469358328 10.093727469358328 10.093727469358328 10.093727469358328 10.093727469358328 10.093727469358328 10.093727469358328 10.093727469358328 10.093727469358328 10.093727469358328 10.093727469358328 10.093727469358328 10.093727469358328 10.093727469358328 10.093727469358328 10.093727469358328 10.093727469358328 10.093727469358328 10.093727469358328 10.093727469358328 10.093727469358328 10.093727469358328 10.093727469358328 10.093727469358328 10.093727469358328 10.093727469358328 10.093727469358328 10.093727469358328 10.093727469358328 10.093727469358328 10.093727469358328 10.093727469358328 10.093727469358328 9.106626752001958 7.8718861621961445 10.093727469358328 10.093727469358328 7.074569748196263 4.349311499287817 10.093727469358328 10.077569598120693 7.2387930711197495 10.093727469358328 10.093727469358328 10.093727469358328 10.093727469358328 10.093727469358328 10.093727469358328 10.093727469358328 10.093727469358328 10.093727469358328 10.093727469358328 10.093727469358328 10.093727469358328 10.093727469358328 10.093727469358328 10.093727469358328 10.093727469358328 10.093727469358328 10.093727469358328 10.093727469358328 10.093727469358328 10.093727469358328 10.093727469358328 10.093727469358328 10.093727469358328 10.093727469358328 10.093727469358328 10.093727469358328 10.093727469358328 10.093727469358328 10.093727469358328 10.093727469358328 10.093727469358328 10.093727469358328 10.093727469358328 10.093727469358328
10.093727469358328 10.093727469358328 10.093727469358328 10.093727469358328 10.093727469358328 10.093727469358328 10.093727469358328 10.093727469358328 10.093727469358328 10.093727469358328 10.093727469358328 10.093727469358328 10.093727469358328 10.093727469358328 10.093727469358328 10.093727469358328 10.093727469358328 10.093727469358328 10.093727469358328 10.093727469358328 10.093727469358328 10.093727469358328 10.093727469358328 10.093727469358328 10.093727469358328 10.093727469358328 10.093727469358328 10.093727469358328 10.093727469358328 10.093727469358328 10.093727469358328 10.093727469358328 10.093727469358328 10.093727469358328 10.093727469358328 10.093727469358328 10.093727469358328 10.093727469358328 10.093727469358328 10.093727469358328 10.093727469358328 10.093727469358328 10.093727469358328 10.093727469358328 10.093727469358328 10.093727469358328 10.093727469358328 10.093727469358328 10.093727469358328 10.093727469358328 10.093727469358328 10.093727469358328 10.093727469358328 10.093727469358328 10.093727469358328 10.093727469358328 10.093727469358328 10.093727469358328 10.093727469358328 10.093727469358328 10.093727469358328 10.093727469358328 10.093727469358328 10.093727469358328 10.093727469358328 10.093727469358328 10.093727469358328 10.093727469358328 10.093727469358328 10.093727469358328 10.093727469358328 10.093727469358328 10.093727469358328 10.093727469358328 10.093727469358328 10.093727469358328 10.093727469358328 10.093727469358328 10.093727469358328 7.7935728976476994 7.576073241085174 9.967683391839072 8.475421165836892 4.5457184062521625 3.4792754420473906 9.30877322493745 6.962046312506923 3.8550533695248705 8.922582971572972 10.086066749037936 8.226975507040057 9.498917162963135 10.093727469358328 10.093727469358328 10.007222904562571 10.093727469358328 10.093727469358328 10.093727469358328 10.093727469358328 10.093727469358328 10.093727469358328 10.093727469358328 10.093727469358328 10.093727469358328 10.093727469358328 10.093727469358328 10.093727469358328 10.093727469358328 10.093727469358328 10.093727469358328 10.093727469358328 10.093727469358328 10.093727469358328 10.093727469358328 10.093727469358328 10.093727469358328 10.093727469358328 10.093727469358328 10.093727469358328 10.093727469358328 10.093727469358328 10.093727469358328 10.093727469358328
10.093727469358328 10.093727469358328 10.093727469358328 10.093727469358328 10.093727469358328 10.093727469358328 10.093727469358328 10.093727469358328 10.093727469358328 10.093727469358328 10.093727469358328 10.093727469358328 10.093727469358328 10.093727469358328 10.093727469358328 10.093727469358328 10.093727469358328 10.093727469358328 10.093727469358328 10.093727469358328 10.093727469358328 10.093727469358328 10.093727469358328 10.093727469358328 10.093727469358328 10.093727469358328 10.093727469358328 10.093727469358328 10.093727469358328 10.093727469358328 10.093727469358328 10.093727469358328 10.093727469358328 10.093727469358328 10.093727469358328 10.093727469358328 10.093727469358328 10.093727469358328 10.093727469358328 10.093727469358328 10.093727469358328 10.093727469358328 10.093727469358328 10.093727469358328 10.093727469358328 10.093727469358328 10.093727469358328 10.093727469358328 10.093727469358328 10.093727469358328 10.093727469358328 10.093727469358328 10.093727469358328 10.093727469358328 10.093727469358328 10.093727469358328 10.093727469358328 10.093727469358328 10.093727469358328 10.093727469358328 10.093727469358328 10.093727469358328 10.093727469358328 10.093727469358328 10.093727469358328 10.093727469358328 10.093727469358328 10.093727469358328 10.093727469358328 10.093727469358328 10.093727469358328 10.093727469358328 10.093727469358328 10.093727469358328 10.093727469358328 10.093727469358328 10.093727469358328 10.093727469358328 10.093727469358328 9.574932151564639 10.084541624977058 10.093727469358328 10.093727469358328 6.876819176771941 7.248662196478432 10.093727469358328 9.158131828651443 5.690382680451259 10.093727469358328 10.093727469358328 8.210798123648194 10.087504262388517 10.093727469358328 10.093727469358328 8.842666656469412 10.093727469358328 10.093727469358328 10.093727469358328 10.093727469358328 10.093727469358328 10.093727469358328 10.093727469358328 10.093727469358328 10.093727469358328 10.093727469358328 10.093727469358328 10.093727469358328 10.093727469358328 10.093727469358328 10.093727469358328 10.093727469358328 10.093727469358328 10.093727469358328 10.093727469358328 10.093727469358328 10.093727469358328 10.093727469358328 10.093727469358328 10.093727469358328 10.093727469358328 10.093727469358328 10.093727469358328 10.093727469358328
10.093727469358328 10.093727469358328 10.093727469358328 10.093727469358328 10.093727469358328 10.093727469358328 10.093727469358328 10.093727469358328 10.093727469358328 10.093727469358328 10.093727469358328 10.093727469358328 10.093727469358328 10.093727469358328 10.093727469358328 10.093727469358328 10.093727469358328 10.093727469358328 10.093727469358328 10.093727469358328 10.093727469358328 10.093727469358328 10.093727469358328 10.093727469358328 10.093727469358328 10.093727469358328 10.093727469358328 10.093727469358328 10.093727469358328 10.093727469358328 10.093727469358328 10.093727469358328 10.093727469358328 10.093727469358328 10.093727469358328 10.093727469358328 10.093727469358328 10.093727469358328 10.093727469358328 10.093727469358328 10.093727469358328 10.093727469358328 10.093727469358328 10.093727469358328 10.093727469358328 10.093727469358328 10.093727469358328 10.093727469358328 10.093727469358328 10.093727469358328 10.093727469358328 10.093727469358328 10.093727469358328 10.093727469358328 10.093727469358328 10.093727469358328 10.093727469358328 10.093727469358328 10.093727469358328 10.093727469358328 10.093727469358328 10.093727469358328 10.093727469358328 10.093727469358328 10.093727469358328 10.093727469358328 10.093727469358328 10.093727469358328 10.093727469358328 10.093727469358328 10.093727469358328 10.093727469358328 10.093727469358328 10.093727469358328 10.093727469358328 10.093727469358328 10.093727469358328 10.093727469358328 10.093727469358328 10.093727469358328 10.091607957274007 10.093727469358328 10.093727469358328 9.739821274914698 8.01757421036351 10.093727469358328 10.093727469358328 6.852300043762583 10.093727469358328 10.093727469358328 10.008907707469476 10.078826485308905 10.093727469358328 10.093727469358328 9.514200845884764 10.093727469358328 10.093727469358328 10.093727469358328 10.093727469358328 10.093727469358328 10.093727469358328 10.093727469358328 10.093727469358328 10.093727469358328 10.093727469358328 10.093727469358328 10.093727469358328 10.093727469358328 10.093727469358328 10.093727469358328 10.093727469358328 10.093727469358328 10.093727469358328 10.093727469358328 10.093727469358328 10.093727469358328 10.093727469358328 10.093727469358328 10.093727469358328 10.093727469358328 10.093727469358328 10.093727469358328 10.093727469358328
10.093727469358328 10.093727469358328 10.093727469358328 10.093727469358328 10.093727469358328 10.093727469358328 10.093727469358328 10.093727469358328 10.093727469358328 10.093727469358328 10.093727469358328 10.093727469358328 10.093727469358328 10.093727469358328 10.093727469358328 10.093727469358328 10.093727469358328 10.093727469358328 10.093727469358328 10.093727469358328 10.093727469358328 10.093727469358328 10.093727469358328 10.093727469358328 10.093727469358328 10.093727469358328 10.093727469358328 10.093727469358328 10.093727469358328 10.093727469358328 10.093727469358328 10.093727469358328 10.093727469358328 10.093727469358328 10.093727469358328 10.093727469358328 10.093727469358328 10.093727469358328 10.093727469358328 10.093727469358328 10.093727469358328 10.093727469358328 10.093727469358328 10.093727469358328 10.093727469358328 10.093727469358328 10.093727469358328 10.093727469358328 10.093727469358328 10.093727469358328 10.093727469358328 10.093727469358328 10.093727469358328 10.093727469358328 10.093727469358328 10.093727469358328 10.093727469358328 10.093727469358328 10.093727469358328 10.093727469358328 10.093727469358328 10.093727469358328 10.093727469358328 10.093727469358328 10.093727469358328 10.093727469358328 10.093727469358328 10.093727469358328 10.093727469358328 10.093727469358328 10.093727469358328 10.093727469358328 10.093727469358328 10.093727469358328 10.093727469358328 10.093727469358328 10.093727469358328 10.093727469358328 10.093727469358328 10.093727469358328 10.040270191117317 10.093727469358328 10.093727469358328 8.51969188914636 7.040846769840211 10.093727469358328 8.922721824335087 3.7689578235420433 9.041511936280964 10.0905918775655 7.569463995487609 7.074626284887021 10.093727469358328 10.093727469358328 7.752858245696445 10.079131598162727 10.093727469358328 10.093727469358328 10.093727469358328 10.093727469358328 10.093727469358328 10.093727469358328 10.093727469358328 10.093727469358328 10.093727469358328 10.093727469358328 10.093727469358328 10.093727469358328 10.093727469358328 10.093727469358328 10.093727469358328 10.093727469358328 10.093727469358328 10.093727469358328 10.093727469358328 10.093727469358328 10.093727469358328 10.093727469358328 10.093727469358328 10.093727469358328 10.093727469358328 10.093727469358328 10.093727469358328
10.093727469358328 10.093727469358328 10.093727469358328 10.093727469358328 10.093727469358328 10.093727469358328 10.093727469358328 10.093727469358328 10.093727469358328 10.093727469358328 10.093727469358328 10.093727469358328 10.093727469358328 10.093727469358328 10.093727469358328 10.093727469358328 10.093727469358328 10.093727469358328 10.093727469358328 10.093727469358328 10.093727469358328 10.093727469358328 10.093727469358328 10.093727469358328 10.093727469358328 10.093727469358328 10.093727469358328 10.093727469358328 10.093727469358328 10.093727469358328 10.093727469358328 10.093727469358328 10.093727469358328 10.093727469358328 10.093727469358328 10.093727469358328 10.093727469358328 10.093727469358328 10.093727469358328 10.093727469358328 10.093727469358328 10.093727469358328 10.093727469358328 10.093727469358328 10.093727469358328 10.093727469358328 10.093727469358328 10.093727469358328 10.093727469358328 10.093727469358328 10.093727469358328 10.093727469358328 10.093727469358328 10.093727469358328 10.093727469358328 10.093727469358328 10.093727469358328 10.093727469358328 10.093727469358328 10.093727469358328 10.093727469358328 10.093727469358328 10.093727469358328 10.093727469358328 10.093727469358328 10.093727469358328 10.093727469358328 10.093727469358328 10.093727469358328 10.093727469358328 10.093727469358328 10.093727469358328 10.093727469358328 10.093727469358328 10.093727469358328 10.093727469358328 10.093727469358328 10.093727469358328 10.093727469358328 10.093727469358328 10.093727469358328 10.093727469358328 10.093727469358328 8.890488006256467 8.986554586302393 10.093723828631685 8.222217866306073 3.2961950957763175 9.246283880519613 8.877697622372219 5.164123402624018 6.405307280578997 10.05440160005679 9.111290444317731 4.454473118778479 10.06024635441771 10.093727469358328 10.063264347326378 10.093727469358328 10.093727469358328 10.093727469358328 10.093727469358328 10.093727469358328 10.093727469358328 10.093727469358328 10.093727469358328 10.093727469358328 10.093727469358328 10.093727469358328 10.093727469358328 10.093727469358328 10.093727469358328 10.093727469358328 10.093727469358328 10.093727469358328 10.093727469358328 10.093727469358328 10.093727469358328 10.093727469358328 10.093727469358328 10.093727469358328 10.093727469358328 10.093727469358328
10.093727469358328 10.093727469358328 10.093727469358328 10.093727469358328 10.093727469358328 10.093727469358328 10.093727469358328 10.093727469358328 10.093727469358328 10.093727469358328 10.093727469358328 10.093727469358328 10.093727469358328 10.093727469358328 10.093727469358328 10.093727469358328 10.093727469358328 10.093727469358328 10.093727469358328 10.093727469358328 10.093727469358328 10.093727469358328 10.093727469358328 10.093727469358328 10.093727469358328 10.093727469358328 10.093727469358328 10.093727469358328 10.093727469358328 10.093727469358328 10.093727469358328 10.093727469358328 10.093727469358328 10.093727469358328 10.093727469358328 10.093727469358328 10.093727469358328 10.093727469358328 10.093727469358328 10.093727469358328 10.093727469358328 10.093727469358328 10.093727469358328 10.093727469358328 10.093727469358328 10.093727469358328 10.093727469358328 10.093727469358328 10.093727469358328 10.093727469358328 10.093727469358328 10.093727469358328 10.093727469358328 10.093727469358328 10.093727469358328 10.093727469358328 10.093727469358328 10.093727469358328 10.093727469358328 10.093727469358328 10.093727469358328 10.093727469358328 10.093727469358328 10.093727469358328 10.093727469358328 10.093727469358328 10.093727469358328 10.093727469358328 10.093727469358328 10.093727469358328 10.093727469358328 10.093727469358328 10.093727469358328 10.093727469358328 10.093727469358328 10.093727469358328 10.093727469358328 10.093727469358328 10.093727469358328 10.093727469358328 10.093727469358328 10.093727469358328 10.093727469358328 10.093727469358328 10.093727469358328 10.093727469358328 10.093727469358328 6.822856017639618 10.093727469358328 10.093727469358328 8.516905345780582 8.957007924425389 10.093727469358328 10.042098036685443 5.750195960593344 10.086862939620023 10.093727469358328 10.090173847183538 10.093727469358328 10.093727469358328 10.093727469358328 10.093727469358328 10.093727469358328 10.093727469358328 10.093727469358328 10.093727469358328 10.093727469358328 10.093727469358328 10.093727469358328 10.093727469358328 10.093727469358328 10.093727469358328 10.093727469358328 10.093727469358328 10.093727469358328 10.093727469358328 10.093727469358328 10.093727469358328 10.093727469358328 10.093727469358328 10.093727469358328 10.093727469358328 10.093727469358328
10.093727469358328 10.093727469358328 10.093727469358328 10.093727469358328 10.093727469358328 10.093727469358328 10.093727469358328 10.093727469358328 10.093727469358328 10.093727469358328 10.093727469358328 10.093727469358328 10.093727469358328 10.093727469358328 10.093727469358328 10.093727469358328 10.093727469358328 10.093727469358328 10.093727469358328 10.093727469358328 10.093727469358328 10.093727469358328 10.093727469358328 10.093727469358328 10.093727469358328 10.093727469358328 10.093727469358328 10.093727469358328 10.093727469358328 10.093727469358328 10.093727469358328 10.093727469358328 10.093727469358328 10.093727469358328 10.093727469358328 10.093727469358328 10.093727469358328 10.093727469358328 10.093727469358328 10.093727469358328 10.093727469358328 10.093727469358328 10.093727469358328 10.093727469358328 10.093727469358328 10.093727469358328 10.093727469358328 10.093727469358328 10.093727469358328 10.093727469358328 10.093727469358328 10.093727469358328 10.093727469358328 10.093727469358328 10.093727469358328 10.093727469358328 10.093727469358328 10.093727469358328 10.093727469358328 10.093727469358328 10.093727469358328 10.093727469358328 10.093727469358328 10.093727469358328 10.093727469358328 10.093727469358328 10.093727469358328 10.093727469358328 10.093727469358328 10.093727469358328 10.093727469358328 10.093727469358328 10.093727469358328 10.093727469358328 10.093727469358328 10.093727469358328 10.093727469358328 10.093727469358328 10.093727469358328 10.093727469358328 10.093727469358328 10.093727469358328 10.093727469358328 10.093727469358328 10.093727469358328 10.093727469358328 10.093727469358328 6.530842113546184 10.086046211246133 10.093727469358328 9.440824833161898 7.358631198929151 10.093727469358328 10.093727469358328 6.704660619070725 10.041335539326901 10.093727469358328 10.093727469358328 10.093727469358328 10.093727469358328 10.093727469358328 10.093727469358328 10.093727469358328 10.093727469358328 10.093727469358328 10.093727469358328 10.093727469358328 10.093727469358328 10.093727469358328 10.093727469358328 10.093727469358328 10.093727469358328 10.093727469358328 10.093727469358328 10.093727469358328 10.093727469358328 10.093727469358328 10.093727469358328 10.093727469358328 10.093727469358328 10.093727469358328 10.093727469358328 10.093727469358328
10.093727469358328 10.093727469358328 10.093727469358328 10.093727469358328 10.093727469358328 10.093727469358328 10.093727469358328 10.093727469358328 10.093727469358328 10.093727469358328 10.093727469358328 10.093727469358328 10.093727469358328 10.093727469358328 10.093727469358328 10.093727469358328 10.093727469358328 10.093727469358328 10.093727469358328 10.093727469358328 10.093727469358328 10.093727469358328 10.093727469358328 10.093727469358328 10.093727469358328 10.093727469358328 10.093727469358328 10.093727469358328 10.093727469358328 10.093727469358328 10.093727469358328 10.093727469358328 10.093727469358328 10.093727469358328 10.093727469358328 10.093727469358328 10.093727469358328 10.093727469358328 10.093727469358328 10.093727469358328 10.093727469358328 10.093727469358328 10.093727469358328 10.093727469358328 10.093727469358328 10.093727469358328 10.093727469358328 10.093727469358328 10.093727469358328 10.093727469358328 10.093727469358328 10.093727469358328 10.093727469358328 10.093727469358328 10.093727469358328 10.093727469358328 10.093727469358328 10.093727469358328 10.093727469358328 10.093727469358328 10.093727469358328 10.093727469358328 10.093727469358328 10.093727469358328 10.093727469358328 10.093727469358328 10.093727469358328 10.093727469358328 10.093727469358328 10.093727469358328 10.093727469358328 10.093727469358328 10.093727469358328 10.093727469358328 10.093727469358328 10.093727469358328 10.093727469358328 10.093727469358328 10.093727469358328 10.093727469358328 10.093727469358328 10.093727469358328 10.093727469358328 10.093727469358328 10.093727469358328 10.093727469358328 10.087972773835316 4.951213994119941 9.092436774331953 9.576709847436462 6.623081104685851 4.246844451090679 9.198695842780939 8.474241277608312 3.736144526398679 7.699900230378163 10.08803007628219 9.359695151793508 8.753137345816326 10.093727469358328 10.093727469358328 10.093727469358328 10.093727469358328 10.093727469358328 10.093727469358328 10.093727469358328 10.093727469358328 10.093727469358328 10.093727469358328 10.093727469358328 10.093727469358328 10.093727469358328 10.093727469358328 10.093727469358328 10.093727469358328 10.093727469358328 10.093727469358328 10.093727469358328 10.093727469358328 10.093727469358328 10.093727469358328 10.093727469358328 10.093727469358328
10.093727469358328 10.093727469358328 10.093727469358328 10.093727469358328 10.093727469358328 10.093727469358328 10.093727469358328 10.093727469358328 10.093727469358328 10.093727469358328 10.093727469358328 10.093727469358328 10.093727469358328 10.093727469358328 10.093727469358328 10.093727469358328 10.093727469358328 10.093727469358328 10.093727469358328 10.093727469358328 10.093727469358328 10.093727469358328 10.093727469358328 10.093727469358328 10.093727469358328 10.093727469358328 10.093727469358328 10.093727469358328 10.093727469358328 10.093727469358328 10.093727469358328 10.093727469358328 10.093727469358328 10.093727469358328 10.093727469358328 10.093727469358328 10.093727469358328 10.093727469358328 10.093727469358328 10.093727469358328 10.093727469358328 10.093727469358328 10.093727469358328 10.093727469358328 10.093727469358328 10.093727469358328 10.093727469358328 10.093727469358328 10.093727469358328 10.093727469358328 10.093727469358328 10.093727469358328 10.093727469358328 10.093727469358328 10.093727469358328 10.093727469358328 10.093727469358328 10.093727469358328 10.093727469358328 10.093727469358328 10.093727469358328 10.093727469358328 10.093727469358328 10.093727469358328 10.093727469358328 10.093727469358328 10.093727469358328 10.093727469358328 10.093727469358328 10.093727469358328 10.093727469358328 10.093727469358328 10.093727469358328 10.093727469358328 10.093727469358328 10.093727469358328 10.093727469358328 10.093727469358328 10.093727469358328 10.093727469358328 10.093727469358328 10.093727469358328 10.093727469358328 10.093727469358328 10.093727469358328 10.093727469358328 10.093727469358328 8.023446908087328 10.093727469358328 10.093727469358328 7.651085588105368 7.407847465683533 10.081692631773643 8.882533122133903 3.6109619002991042 9.17718928498474 10.091935855376166 7.945210541730991 8.34226060471152 10.093727469358328 10.093727469358328 10.087080623712108 10.093727469358328 10.093727469358328 10.093727469358328 10.093727469358328 10.093727469358328 10.093727469358328 10.093727469358328 10.093727469358328 10.093727469358328 10.093727469358328 10.093727469358328 10.093727469358328 10.093727469358328 10.093727469358328 10.093727469358328 10.093727469358328 10.093727469358328 10.093727469358328 10.093727469358328 10.093727469358328 10.093727469358328
10.093727469358328 10.093727469358328 10.093727469358328 10.093727469358328 10.093727469358328 10.093727469358328 10.093727469358328 10.093727469358328 10.093727469358328 10.093727469358328 10.093727469358328 10.093727469358328 10.093727469358328 10.093727469358328 10.093727469358328 10.093727469358328 10.093727469358328 10.093727469358328 10.093727469358328 10.093727469358328 10.093727469358328 10.093727469358328 10.093727469358328 10.093727469358328 10.093727469358328 10.093727469358328 10.093727469358328 10.093727469358328 10.093727469358328 10.093727469358328 10.093727469358328 10.093727469358328 10.093727469358328 10.093727469358328 10.093727469358328 10.093727469358328 10.093727469358328 10.093727469358328 10.093727469358328 10.093727469358328 10.093727469358328 10.093727469358328 10.093727469358328 10.093727469358328 10.093727469358328 10.093727469358328 10.093727469358328 10.093727469358328 10.093727469358328 10.093727469358328 10.093727469358328 10.093727469358328 10.093727469358328 10.093727469358328 10.093727469358328 10.093727469358328 10.093727469358328 10.093727469358328 10.093727469358328 10.093727469358328 10.093727469358328 10.093727469358328 10.093727469358328 10.093727469358328 10.093727469358328 10.093727469358328 10.093727469358328 10.093727469358328 10.093727469358328 10.093727469358328 10.093727469358328 10.093727469358328 10.093727469358328 10.093727469358328 10.093727469358328 10.093727469358328 10.093727469358328 10.093727469358328 10.093727469358328 10.093727469358328 10.093727469358328 10.093727469358328 10.093727469358328 10.093727469358328 10.093727469358328 10.093727469358328 10.093727469358328 10.01734625228779 10.093727469358328 10.093727469358328 10.093727469358328 9.265184680706255 10.093727469358328 10.093727469358328 7.1801008852780885 10.051048898849112 10.093727469358328 10.039740786453246 9.63287198482255 10.093727469358328 10.093727469358328 10.093727469358328 10.093727469358328 10.093727469358328 10.093727469358328 10.093727469358328 10.093727469358328 10.093727469358328 10.093727469358328 10.093727469358328 10.093727469358328 10.093727469358328 10.093727469358328 10.093727469358328 10.093727469358328 10.093727469358328 10.093727469358328 10.093727469358328 10.093727469358328 10.093727469358328 10.093727469358328 10.093727469358328 10.093727469358328
10.093727469358328 10.093727469358328 10.093727469358328 10.093727469358328 10.093727469358328 10.093727469358328 10.093727469358328 10.093727469358328 10.093727469358328 10.093727469358328 10.093727469358328 10.093727469358328 10.093727469358328 10.093727469358328 10.093727469358328 10.093727469358328 10.093727469358328 10.093727469358328 10.093727469358328 10.093727469358328 10.093727469358328 10.093727469358328 10.093727469358328 10.093727469358328 10.093727469358328 10.093727469358328 10.093727469358328 10.093727469358328 10.093727469358328 10.093727469358328 10.093727469358328 10.093727469358328 10.093727469358328 10.093727469358328 10.093727469358328 10.093727469358328 10.093727469358328 10.093727469358328 10.093727469358328 10.093727469358328 10.093727469358328 10.093727469358328 10.093727469358328 10.093727469358328 10.093727469358328 10.093727469358328 10.093727469358328 10.093727469358328 10.093727469358328 10.093727469358328 10.093727469358328 10.093727469358328 10.093727469358328 10.093727469358328 10.093727469358328 10.093727469358328 10.093727469358328 10.093727469358328 10.093727469358328 10.093727469358328 10.093727469358328 10.093727469358328 10.093727469358328 10.093727469358328 10.093727469358328 10.093727469358328 10.093727469358328 10.093727469358328 10.093727469358328 10.093727469358328 10.093727469358328 10.093727469358328 10.093727469358328 10.093727469358328 10.093727469358328 10.093727469358328 10.093727469358328 10.093727469358328 10.093727469358328 10.093727469358328 10.093727469358328 10.093727469358328 10.093727469358328 10.093727469358328 10.093727469358328 10.093727469358328 10.093727469358328 9.690438898916137 10.081141539782188 10.093727469358328 10.082407319637639 7.257976974994957 10.079374290649362 10.090258644483841 6.533662853184237 7.617203745593211 10.093727469358328 9.66058350317108 7.493099667433415 10.08840481680178 10.093727469358328 10.093727469358328 10.093727469358328 10.093727469358328 10.093727469358328 10.093727469358328 10.093727469358328 10.093727469358328 10.093727469358328 10.093727469358328 10.093727469358328 10.093727469358328 10.093727469358328 10.093727469358328 10.093727469358328 10.093727469358328 10.093727469358328 10.093727469358328 10.093727469358328 10.093727469358328 10.093727469358328 10.093727469358328 10.093727469358328
10.093727469358328 10.093727469358328 10.093727469358328 10.093727469358328 10.093727469358328 10.093727469358328 10.093727469358328 10.093727469358328 10.093727469358328 10.093727469358328 10.093727469358328 10.093727469358328 10.093727469358328 10.093727469358328 10.093727469358328 10.093727469358328 10.093727469358328 10.093727469358328 10.093727469358328 10.093727469358328 10.093727469358328 10.093727469358328 10.093727469358328 10.093727469358328 10.093727469358328 10.093727469358328 10.093727469358328 10.093727469358328 10.093727469358328 10.093727469358328 10.093727469358328 10.093727469358328 10.093727469358328 10.093727469358328 10.093727469358328 10.093727469358328 10.093727469358328 10.093727469358328 10.093727469358328 10.093727469358328 10.093727469358328 10.093727469358328 10.093727469358328 10.093727469358328 10.093727469358328 10.093727469358328 10.093727469358328 10.093727469358328 10.093727469358328 10.093727469358328 10.093727469358328 10.093727469358328 10.093727469358328 10.093727469358328 10.093727469358328 10.093727469358328 10.093727469358328 10.093727469358328 10.093727469358328 10.093727469358328 10.093727469358328 10.093727469358328 10.093727469358328 10.093727469358328 10.093727469358328 10.093727469358328 10.093727469358328 10.093727469358328 10.093727469358328 10.093727469358328 10.093727469358328 10.093727469358328 10.093727469358328 10.093727469358328 10.093727469358328 10.093727469358328 10.093727469358328 10.093727469358328 10.093727469358328 10.093727469358328 10.093727469358328 10.093727469358328 10.093727469358328 10.093727469358328 10.093727469358328 10.093727469358328 10.093727469358328 10.091880073258144 10.093727469358328 10.093727469358328 9.77012202136085 7.935221672431698 10.040073651409607 8.597962577175274 4.657922388344044 6.276220378823076 8.896374430713275 6.326879145723362 4.237467428550497 8.459554185706638 9.75359173575141 7.712511301041466 9.039752739577539 10.093727469358328 10.093727469358328 10.08799052513486 10.093727469358328 10.093727469358328 10.093727469358328 10.093727469358328 10.093727469358328 10.093727469358328 10.093727469358328 10.093727469358328 10.093727469358328 10.093727469358328 10.093727469358328 10.093727469358328 10.093727469358328 10.093727469358328 10.093727469358328 10.093727469358328 10.093727469358328
10.093727469358328 10.093727469358328 10.093727469358328 10.093727469358328 10.093727469358328 10.093727469358328 10.093727469358328 10.093727469358328 10.093727469358328 10.093727469358328 10.093727469358328 10.093727469358328 10.093727469358328 10.093727469358328 10.093727469358328 10.093727469358328 10.093727469358328 10.093727469358328 10.093727469358328 10.093727469358328 10.093727469358328 10.093727469358328 10.093727469358328 10.093727469358328 10.093727469358328 10.093727469358328 10.093727469358328 10.093727469358328 10.093727469358328 10.093727469358328 10.093727469358328 10.093727469358328 10.093727469358328 10.093727469358328 10.093727469358328 10.093727469358328 10.093727469358328 10.093727469358328 10.093727469358328 10.093727469358328 10.093727469358328 10.093727469358328 10.093727469358328 10.093727469358328 10.093727469358328 10.093727469358328 10.093727469358328 10.093727469358328 10.093727469358328 10.093727469358328 10.093727469358328 10.093727469358328 10.093727469358328 10.093727469358328 10.093727469358328 10.093727469358328 10.093727469358328 10.093727469358328 10.093727469358328 10.093727469358328 10.093727469358328 10.093727469358328 10.093727469358328 10.093727469358328 10.093727469358328 10.093727469358328 10.093727469358328 10.093727469358328 10.093727469358328 10.093727469358328 10.093727469358328 10.093727469358328 10.093727469358328 10.093727469358328 10.093727469358328 10.093727469358328 10.093727469358328 10.093727469358328 10.093727469358328 10.093727469358328 10.093727469358328 10.093727469358328 10.093727469358328 10.093727469358328 10.093727469358328 10.093727469358328 10.093727469358328 10.093727469358328 10.093727469358328 10.093727469358328 10.093727469358328 10.089987228322268 10.093727469358328 10.093727469358328 8.081101123619296 9.499813644285318 10.093727469358328 8.816301203272756 6.6522947725946695 10.09368128743955 10.086415051370206 7.888913865545812 10.069809552390435 10.093727469358328 10.093727469358328 10.061418816443398 10.093727469358328 10.093727469358328 10.093727469358328 10.093727469358328 10.093727469358328 10.093727469358328 10.093727469358328 10.093727469358328 10.093727469358328 10.093727469358328 10.093727469358328 10.093727469358328 10.093727469358328 10.093727469358328 10.093727469358328 10.093727469358328 10.093727469358328
10.093727469358328 10.093727469358328 10.093727469358328 10.093727469358328 10.093727469358328 10.093727469358328 10.093727469358328 10.093727469358328 10.093727469358328 10.093727469358328 10.093727469358328 10.093727469358328 10.093727469358328 10.093727469358328 10.093727469358328 10.093727469358328 10.093727469358328 10.093727469358328 10.093727469358328 10.093727469358328 10.093727469358328 10.093727469358328 10.093727469358328 10.093727469358328 10.093727469358328 10.093727469358328 10.093727469358328 10.093727469358328 10.093727469358328 10.093727469358328 10.093727469358328 10.093727469358328 10.093727469358328 10.093727469358328 10.093727469358328 10.093727469358328 10.093727469358328 10.093727469358328 10.093727469358328 10.093727469358328 10.093727469358328 10.093727469358328 10.093727469358328 10.093727469358328 10.093727469358328 10.093727469358328 10.093727469358328 10.093727469358328 10.093727469358328 10.093727469358328 10.093727469358328 10.093727469358328 10.093727469358328 10.093727469358328 10.093727469358328 10.093727469358328 10.093727469358328 10.093727469358328 10.093727469358328 10.093727469358328 10.093727469358328 10.093727469358328 10.093727469358328 10.093727469358328 10.093727469358328 10.093727469358328 10.093727469358328 10.093727469358328 10.093727469358328 10.093727469358328 10.093727469358328 10.093727469358328 10.093727469358328 10.093727469358328 10.093727469358328 10.093727469358328 10.093727469358328 10.093727469358328 10.093727469358328 10.093727469358328 10.093727469358328 10.093727469358328 10.093727469358328 10.093727469358328 10.093727469358328 10.093727469358328 10.093727469358328 10.093727469358328 10.093727469358328 10.093727469358328 10.093727469358328 10.093727469358328 10.093727469358328 10.093727469358328 9.981999143644154 9.167634117313908 10.093727469358328 10.074126344818545 7.677890089819468 10.093727469358328 10.093727469358328 9.45635126139955 10.093727469358328 10.093727469358328 10.093727469358328 10.085593922857896 10.093727469358328 10.093727469358328 10.093727469358328 10.093727469358328 10.093727469358328 10.093727469358328 10.093727469358328 10.093727469358328 10.093727469358328 10.093727469358328 10.093727469358328 10.093727469358328 10.093727469358328 10.093727469358328 10.093727469358328 10.093727469358328 10.093727469358328
10.093727469358328 10.093727469358328 10.093727469358328 10.093727469358328 10.093727469358328 10.093727469358328 10.093727469358328 10.093727469358328 10.093727469358328 10.093727469358328 10.093727469358328 10.093727469358328 10.093727469358328 10.093727469358328 10.093727469358328 10.093727469358328 10.093727469358328 10.093727469358328 10.093727469358328 10.093727469358328 10.093727469358328 10.093727469358328 10.093727469358328 10.093727469358328 10.093727469358328 10.093727469358328 10.093727469358328 10.093727469358328 10.093727469358328 10.093727469358328 10.093727469358328 10.093727469358328 10.093727469358328 10.093727469358328 10.093727469358328 10.093727469358328 10.093727469358328 10.093727469358328 10.093727469358328 10.093727469358328 10.093727469358328 10.093727469358328 10.093727469358328 10.093727469358328 10.093727469358328 10.093727469358328 10.093727469358328 10.093727469358328 10.093727469358328 10.093727469358328 10.093727469358328 10.093727469358328 10.093727469358328 10.093727469358328 10.093727469358328 10.093727469358328 10.093727469358328 10.093727469358328 10.093727469358328 10.093727469358328 10.093727469358328 10.093727469358328 10.093727469358328 10.093727469358328 10.093727469358328 10.093727469358328 10.093727469358328 10.093727469358328 10.093727469358328 10.093727469358328 10.093727469358328 10.093727469358328 10.093727469358328 10.093727469358328 10.093727469358328 10.093727469358328 10.093727469358328 10.093727469358328 10.093727469358328 10.093727469358328 10.093727469358328 10.093727469358328 10.093727469358328 10.093727469358328 10.093727469358328 10.093727469358328 10.093727469358328 10.093727469358328 10.093727469358328 10.093727469358328 10.093727469358328 10.07332163151549 10.093727469358328 10.093727469358328 9.0550197942214 6.238364702885686 10.093727469358328 8.826368167162123 4.410016406236235 8.994409373972953 10.033995099435874 7.301916090034155 7.413368720218581 10.093727469358328 10.093727469358328 9.78702289487122 9.12928200937072 10.093727469358328 10.093727469358328 10.093727469358328 10.093727469358328 10.093727469358328 10.093727469358328 10.093727469358328 10.093727469358328 10.093727469358328 10.093727469358328 10.093727469358328 10.093727469358328 10.093727469358328 10.093727469358328 10.093727469358328 10.093727469358328
10.093727469358328 10.093727469358328 10.093727469358328 10.093727469358328 10.093727469358328 10.093727469358328 10.093727469358328 10.093727469358328 10.093727469358328 10.093727469358328 10.093727469358328 10.093727469358328 10.093727469358328 10.093727469358328 10.093727469358328 10.093727469358328 10.093727469358328 10.093727469358328 10.093727469358328 10.093727469358328 10.093727469358328 10.093727469358328 10.093727469358328 10.093727469358328 10.093727469358328 10.093727469358328 10.093727469358328 10.093727469358328 10.093727469358328 10.093727469358328 10.093727469358328 10.093727469358328 10.093727469358328 10.093727469358328 10.093727469358328 10.093727469358328 10.093727469358328 10.093727469358328 10.093727469358328 10.093727469358328 10.093727469358328 10.093727469358328 10.093727469358328 10.093727469358328 10.093727469358328 10.093727469358328 10.093727469358328 10.093727469358328 10.093727469358328 10.093727469358328 10.093727469358328 10.093727469358328 10.093727469358328 10.093727469358328 10.093727469358328 10.093727469358328 10.093727469358328 10.093727469358328 10.093727469358328 10.093727469358328 10.093727469358328 10.093727469358328 10.093727469358328 10.093727469358328 10.093727469358328 10.093727469358328 10.093727469358328 10.093727469358328 10.093727469358328 10.093727469358328 10.093727469358328 10.093727469358328 10.093727469358328 10.093727469358328 10.093727469358328 10.093727469358328 10.093727469358328 10.093727469358328 10.093727469358328 10.093727469358328 10.093727469358328 10.093727469358328 10.093727469358328 10.093727469358328 10.093727469358328 10.093727469358328 10.093727469358328 10.093727469358328 10.093727469358328 10.093727469358328 10.093727469358328 10.093727469358328 10.093727469358328 10.093727469358328 9.872566762061332 8.425716538807666 10.088138518893338 8.355700934993168 3.6924557892471848 9.254217761327917 8.862061461577156 4.6543412800538 6.630736052904991 9.962644169555205 9.2536428417238 7.071863578739553 8.227762457703633 10.093727469358328 10.09371387426976 10.093727469358328 10.093727469358328 10.093727469358328 10.093727469358328 10.093727469358328 10.093727469358328 10.093727469358328 10.093727469358328 10.093727469358328 10.093727469358328 10.093727469358328 10.093727469358328 10.093727469358328 10.093727469358328
10.093727469358328 10.093727469358328 10.093727469358328 10.093727469358328 10.093727469358328 10.093727469358328 10.093727469358328 10.093727469358328 10.093727469358328 10.093727469358328 10.093727469358328 10.093727469358328 10.093727469358328 10.093727469358328 10.093727469358328 10.093727469358328 10.093727469358328 10.093727469358328 10.093727469358328 10.093727469358328 10.093727469358328 10.093727469358328 10.093727469358328 10.093727469358328 10.093727469358328 10.093727469358328 10.093727469358328 10.093727469358328 10.093727469358328 10.093727469358328 10.093727469358328 10.093727469358328 10.093727469358328 10.093727469358328 10.093727469358328 10.093727469358328 10.093727469358328 10.093727469358328 10.093727469358328 10.093727469358328 10.093727469358328 10.093727469358328 10.093727469358328 10.093727469358328 10.093727469358328 10.093727469358328 10.093727469358328 10.093727469358328 10.093727469358328 10.093727469358328 10.093727469358328 10.093727469358328 10.093727469358328 10.093727469358328 10.093727469358328 10.093727469358328 10.093727469358328 10.093727469358328 10.093727469358328 10.093727469358328 10.093727469358328 10.093727469358328 10.093727469358328 10.093727469358328 10.093727469358328 10.093727469358328 10.093727469358328 10.093727469358328 10.093727469358328 10.093727469358328 10.093727469358328 10.093727469358328 10.093727469358328 10.093727469358328 10.093727469358328 10.093727469358328 10.093727469358328 10.093727469358328 10.093727469358328 10.093727469358328 10.093727469358328 10.093727469358328 10.093727469358328 10.093727469358328 10.093727469358328 10.093727469358328 10.093727469358328 10.093727469358328 10.093727469358328 10.093727469358328 10.093727469358328 10.093727469358328 10.093727469358328 10.093727469358328 10.093727469358328 10.086011885225616 10.093727469358328 10.082174964543661 7.101726264918002 10.093727469358328 10.093727469358328 7.635778252637192 9.428978658613687 10.093727469358328 10.086569639135703 8.458794834275555 9.01758155499129 10.093727469358328 10.093727469358328 10.093727469358328 10.093727469358328 10.093727469358328 10.093727469358328 10.093727469358328 10.093727469358328 10.093727469358328 10.093727469358328 10.093727469358328 10.093727469358328 10.093727469358328 10.093727469358328 10.093727469358328 10.093727469358328
10.093727469358328 10.093727469358328 10.093727469358328 10.093727469358328 10.093727469358328 10.093727469358328 10.093727469358328 10.093727469358328 10.093727469358328 10.093727469358328 10.093727469358328 10.093727469358328 10.093727469358328 10.093727469358328 10.093727469358328 10.093727469358328 10.093727469358328 10.093727469358328 10.093727469358328 10.093727469358328 10.093727469358328 10.093727469358328 10.093727469358328 10.093727469358328 10.093727469358328 10.093727469358328 10.093727469358328 10.093727469358328 10.093727469358328 10.093727469358328 10.093727469358328 10.093727469358328 10.093727469358328 10.093727469358328 10.093727469358328 10.093727469358328 10.093727469358328 10.093727469358328 10.093727469358328 10.093727469358328 10.093727469358328 10.093727469358328 10.093727469358328 10.093727469358328 10.093727469358328 10.093727469358328 10.093727469358328 10.093727469358328 10.093727469358328 10.093727469358328 10.093727469358328 10.093727469358328 10.093727469358328 10.093727469358328 10.093727469358328 10.093727469358328 10.093727469358328 10.093727469358328 10.093727469358328 10.093727469358328 10.093727469358328 10.093727469358328 10.093727469358328 10.093727469358328 10.093727469358328 10.093727469358328 10.093727469358328 10.093727469358328 10.093727469358328 10.093727469358328 10.093727469358328 10.093727469358328 10.093727469358328 10.093727469358328 10.093727469358328 10.093727469358328 10.093727469358328 10.093727469358328 10.093727469358328 10.093727469358328 10.093727469358328 10.093727469358328 10.093727469358328 10.093727469358328 10.093727469358328 10.093727469358328 10.093727469358328 10.093727469358328 10.093727469358328 10.093727469358328 10.093727469358328 10.093727469358328 10.093727469358328 10.093727469358328 10.093727469358328 9.710259980396293 10.093727469358328 10.093727469358328 6.388086450257237 10.093727469358328 10.093727469358328 8.877404103632236 8.14984251179828 10.093727469358328 10.093727469358328 8.816052769943196 6.943483994355699 10.093727469358328 10.093727469358328 10.093727469358328 10.093727469358328 10.093727469358328 10.093727469358328 10.093727469358328 10.093727469358328 10.093727469358328 10.093727469358328 10.093727469358328 10.093727469358328 10.093727469358328 10.093727469358328 10.093727469358328 10.093727469358328
10.093727469358328 10.093727469358328 10.093727469358328 10.093727469358328 10.093727469358328 10.093727469358328 10.093727469358328 10.093727469358328 10.093727469358328 10.093727469358328 10.093727469358328 10.093727469358328 10.093727469358328 10.093727469358328 10.093727469358328 10.093727469358328 10.093727469358328 10.093727469358328 10.093727469358328 10.093727469358328 10.093727469358328 10.093727469358328 10.093727469358328 10.093727469358328 10.093727469358328 10.093727469358328 10.093727469358328 10.093727469358328 10.093727469358328 10.093727469358328 10.093727469358328 10.093727469358328 10.093727469358328 10.093727469358328 10.093727469358328 10.093727469358328 10.093727469358328 10.093727469358328 10.093727469358328 10.093727469358328 10.093727469358328 10.093727469358328 10.093727469358328 10.093727469358328 10.093727469358328 10.093727469358328 10.093727469358328 10.093727469358328 10.093727469358328 10.093727469358328 10.093727469358328 10.093727469358328 10.093727469358328 10.093727469358328 10.093727469358328 10.093727469358328 10.093727469358328 10.093727469358328 10.093727469358328 10.093727469358328 10.093727469358328 10.093727469358328 10.093727469358328 10.093727469358328 10.093727469358328 10.093727469358328 10.093727469358328 10.093727469358328 10.093727469358328 10.093727469358328 10.093727469358328 10.093727469358328 10.093727469358328 10.093727469358328 10.093727469358328 10.093727469358328 10.093727469358328 10.093727469358328 10.093727469358328 10.093727469358328 10.093727469358328 10.093727469358328 10.093727469358328 10.093727469358328 10.093727469358328 10.093727469358328 10.093727469358328 10.093727469358328 10.093727469358328 10.093727469358328 10.093727469358328 10.093727469358328 10.093727469358328 10.093727469358328 10.093727469358328 9.264889760773743 10.093727469358328 10.075886711592748 4.431305213069223 9.361644498718851 9.75855082786491 6.144821448965472 4.957272033381457 9.444712361569245 8.665118233137056 5.223789578936183 3.820813206838928 10.093727469358328 10.015254165726118 8.945681870454766 10.093727469358328 10.093727469358328 10.093727469358328 10.093727469358328 10.093727469358328 10.093727469358328 10.093727469358328 10.093727469358328 10.093727469358328 10.093727469358328 10.093727469358328 10.093727469358328 10.093727469358328
10.093727469358328 10.093727469358328 10.093727469358328 10.093727469358328 10.093727469358328 10.093727469358328 10.093727469358328 10.093727469358328 10.093727469358328 10.093727469358328 10.093727469358328 10.093727469358328 10.093727469358328 10.093727469358328 10.093727469358328 10.093727469358328 10.093727469358328 10.093727469358328 10.093727469358328 10.093727469358328 10.093727469358328 10.093727469358328 10.093727469358328 10.093727469358328 10.093727469358328 10.093727469358328 10.093727469358328 10.093727469358328 10.093727469358328 10.093727469358328 10.093727469358328 10.093727469358328 10.093727469358328 10.093727469358328 10.093727469358328 10.093727469358328 10.093727469358328 10.093727469358328 10.093727469358328 10.093727469358328 10.093727469358328 10.093727469358328 10.093727469358328 10.093727469358328 10.093727469358328 10.093727469358328 10.093727469358328 10.093727469358328 10.093727469358328 10.093727469358328 10.093727469358328 10.093727469358328 10.093727469358328 10.093727469358328 10.093727469358328 10.093727469358328 10.093727469358328 10.093727469358328 10.093727469358328 10.093727469358328 10.093727469358328 10.093727469358328 10.093727469358328 10.093727469358328 10.093727469358328 10.093727469358328 10.093727469358328 10.093727469358328 10.093727469358328 10.093727469358328 10.093727469358328 10.093727469358328 10.093727469358328 10.093727469358328 10.093727469358328 10.093727469358328 10.093727469358328 10.093727469358328 10.093727469358328 10.093727469358328 10.093727469358328 10.093727469358328 10.093727469358328 10.093727469358328 10.093727469358328 10.093727469358328 10.093727469358328 10.093727469358328 10.093727469358328 10.093727469358328 10.093727469358328 10.093727469358328 10.093727469358328 10.093727469358328 10.093727469358328 10.093727469358328 10.093727469358328 10.093727469358328 7.5791081747152775 10.093727469358328 10.093727469358328 6.615236655527658 7.861048233112785 10.079404207882083 9.210725455445408 4.841580440191649 5.360308419062521 10.093727469358328 9.298500784142348 7.837276280650081 10.093727469358328 10.093727469358328 10.030290673286913 10.093727469358328 10.093727469358328 10.093727469358328 10.093727469358328 10.093727469358328 10.093727469358328 10.093727469358328 10.093727469358328 10.093727469358328 10.093727469358328
10.093727469358328 10.093727469358328 10.093727469358328 10.093727469358328 10.093727469358328 10.093727469358328 10.093727469358328 10.093727469358328 10.093727469358328 10.093727469358328 10.093727469358328 10.093727469358328 10.093727469358328 10.093727469358328 10.093727469358328 10.093727469358328 10.093727469358328 10.093727469358328 10.093727469358328 10.093727469358328 10.093727469358328 10.093727469358328 10.093727469358328 10.093727469358328 10.093727469358328 10.093727469358328 10.093727469358328 10.093727469358328 10.093727469358328 10.093727469358328 10.093727469358328 10.093727469358328 10.093727469358328 10.093727469358328 10.093727469358328 10.093727469358328 10.093727469358328 10.093727469358328 10.093727469358328 10.093727469358328 10.093727469358328 10.093727469358328 10.093727469358328 10.093727469358328 10.093727469358328 10.093727469358328 10.093727469358328 10.093727469358328 10.093727469358328 10.093727469358328 10.093727469358328 10.093727469358328 10.093727469358328 10.093727469358328 10.093727469358328 10.093727469358328 10.093727469358328 10.093727469358328 10.093727469358328 10.093727469358328 10.093727469358328 10.093727469358328 10.093727469358328 10.093727469358328 10.093727469358328 10.093727469358328 10.093727469358328 10.093727469358328 10.093727469358328 10.093727469358328 10.093727469358328 10.093727469358328 10.093727469358328 10.093727469358328 10.093727469358328 10.093727469358328 10.093727469358328 10.093727469358328 10.093727469358328 10.093727469358328 10.093727469358328 10.093727469358328 10.093727469358328 10.093727469358328 10.093727469358328 10.093727469358328 10.093727469358328 10.093727469358328 10.093727469358328 10.093727469358328 10.093727469358328 10.093727469358328 10.093727469358328 10.093727469358328 10.093727469358328 10.093727469358328 10.093727469358328 10.093727469358328 9.72529955390727 10.093727469358328 10.093727469358328 9.653949344176766 9.72057386252149 10.093727469358328 10.093727469358328 8.087739645450815 6.664803165848005 10.093727469358328 10.093727469358328 9.179695386033146 10.093727469358328 10.093727469358328 10.093727469358328 10.093727469358328 10.093727469358328 10.093727469358328 10.093727469358328 10.093727469358328 10.093727469358328 10.093727469358328 10.093727469358328 10.093727469358328 10.093727469358328
10.093727469358328 10.093727469358328 10.093727469358328 10.093727469358328 10.093727469358328 10.093727469358328 10.093727469358328 10.093727469358328 10.093727469358328 10.093727469358328 10.093727469358328 10.093727469358328 10.093727469358328 10.093727469358328 10.093727469358328 10.093727469358328 10.093727469358328 10.093727469358328 10.093727469358328 10.093727469358328 10.093727469358328 10.093727469358328 10.093727469358328 10.093727469358328 10.093727469358328 10.093727469358328 10.093727469358328 10.093727469358328 10.093727469358328 10.093727469358328 10.093727469358328 10.093727469358328 10.093727469358328 10.093727469358328 10.093727469358328 10.093727469358328 10.093727469358328 10.093727469358328 10.093727469358328 10.093727469358328 10.093727469358328 10.093727469358328 10.093727469358328 10.093727469358328 10.093727469358328 10.093727469358328 10.093727469358328 10.093727469358328 10.093727469358328 10.093727469358328 10.093727469358328 10.093727469358328 10.093727469358328 10.093727469358328 10.093727469358328 10.093727469358328 10.093727469358328 10.093727469358328 10.093727469358328 10.093727469358328 10.093727469358328 10.093727469358328 10.093727469358328 10.093727469358328 10.093727469358328 10.093727469358328 10.093727469358328 10.093727469358328 10.093727469358328 10.093727469358328 10.093727469358328 10.093727469358328 10.093727469358328 10.093727469358328 10.093727469358328 10.093727469358328 10.093727469358328 10.093727469358328 10.093727469358328 10.093727469358328 10.093727469358328 10.093727469358328 10.093727469358328 10.093727469358328 10.093727469358328 10.093727469358328 10.093727469358328 10.093727469358328 10.093727469358328 10.093727469358328 10.093727469358328 10.093727469358328 10.093727469358328 10.093727469358328 10.093727469358328 10.093727469358328 10.093727469358328 10.093727469358328 9.035718006590038 10.09213811208617 10.093727469358328 9.78900080702131 7.535406410363399 10.093727469358328 10.093727469358328 7.308951059394219 4.264637017054183 10.093727469358328 10.09112902164543 7.819753604682726 10.073169949384082 10.093727469358328 10.093727469358328 10.093727469358328 10.093727469358328 10.093727469358328 10.093727469358328 10.093727469358328 10.093727469358328 10.093727469358328 10.093727469358328 10.093727469358328 10.093727469358328
10.093727469358328 10.093727469358328 10.093727469358328 10.093727469358328 10.093727469358328 10.093727469358328 10.093727469358328 10.093727469358328 10.093727469358328 10.093727469358328 10.093727469358328 10.093727469358328 10.093727469358328 10.093727469358328 10.093727469358328 10.093727469358328 10.093727469358328 10.093727469358328 10.093727469358328 10.093727469358328 10.093727469358328 10.093727469358328 10.093727469358328 10.093727469358328 10.093727469358328 10.093727469358328 10.093727469358328 10.093727469358328 10.093727469358328 10.093727469358328 10.093727469358328 10.093727469358328 10.093727469358328 10.093727469358328 10.093727469358328 10.093727469358328 10.093727469358328 10.093727469358328 10.093727469358328 10.093727469358328 10.093727469358328 10.093727469358328 10.093727469358328 10.093727469358328 10.093727469358328 10.093727469358328 10.093727469358328 10.093727469358328 10.093727469358328 10.093727469358328 10.093727469358328 10.093727469358328 10.093727469358328 10.093727469358328 10.093727469358328 10.093727469358328 10.093727469358328 10.093727469358328 10.093727469358328 10.093727469358328 10.093727469358328 10.093727469358328 10.093727469358328 10.093727469358328 10.093727469358328 10.093727469358328 10.093727469358328 10.093727469358328 10.093727469358328 10.093727469358328 10.093727469358328 10.093727469358328 10.093727469358328 10.093727469358328 10.093727469358328 10.093727469358328 10.093727469358328 10.093727469358328 10.093727469358328 10.093727469358328 10.093727469358328 10.093727469358328 10.093727469358328 10.093727469358328 10.093727469358328 10.093727469358328 10.093727469358328 10.093727469358328 10.093727469358328 10.093727469358328 10.093727469358328 10.093727469358328 10.093727469358328 10.093727469358328 10.093727469358328 10.093727469358328 10.093727469358328 10.093727469358328 9.624475140363163 10.093727469358328 10.093727469358328 8.632873485399372 7.517317824856074 9.874547598833875 8.45543304263587 4.501178848765331 3.6081953283737365 8.995994499454623 7.089234070198833 4.030865120882891 7.57883458106913 9.832953212505616 8.042462624326632 7.843151813567474 10.093727469358328 10.093727469358328 10.07618049373494 10.093727469358328 10.093727469358328 10.093727469358328 10.093727469358328 10.093727469358328 10.093727469358328
10.093727469358328 10.093727469358328 10.093727469358328 10.093727469358328 10.093727469358328 10.093727469358328 10.093727469358328 10.093727469358328 10.093727469358328 10.093727469358328 10.093727469358328 10.093727469358328 10.093727469358328 10.093727469358328 10.093727469358328 10.093727469358328 10.093727469358328 10.093727469358328 10.093727469358328 10.093727469358328 10.093727469358328 10.093727469358328 10.093727469358328 10.093727469358328 10.093727469358328 10.093727469358328 10.093727469358328 10.093727469358328 10.093727469358328 10.093727469358328 10.093727469358328 10.093727469358328 10.093727469358328 10.093727469358328 10.093727469358328 10.093727469358328 10.093727469358328 10.093727469358328 10.093727469358328 10.093727469358328 10.093727469358328 10.093727469358328 10.093727469358328 10.093727469358328 10.093727469358328 10.093727469358328 10.093727469358328 10.093727469358328 10.093727469358328 10.093727469358328 10.093727469358328 10.093727469358328 10.093727469358328 10.093727469358328 10.093727469358328 10.093727469358328 10.093727469358328 10.093727469358328 10.093727469358328 10.093727469358328 10.093727469358328 10.093727469358328 10.093727469358328 10.093727469358328 10.093727469358328 10.093727469358328 10.093727469358328 10.093727469358328 10.093727469358328 10.093727469358328 10.093727469358328 10.093727469358328 10.093727469358328 10.093727469358328 10.093727469358328 10.093727469358328 10.093727469358328 10.093727469358328 10.093727469358328 10.093727469358328 10.093727469358328 10.093727469358328 10.093727469358328 10.093727469358328 10.093727469358328 10.093727469358328 10.093727469358328 10.093727469358328 10.093727469358328 10.093727469358328 10.093727469358328 10.093727469358328 10.093727469358328 10.093727469358328 10.093727469358328 10.093727469358328 10.093727469358328 10.093727469358328 10.093727469358328 10.093727469358328 10.093727469358328 10.031763283547157 10.093727469358328 10.093727469358328 10.093727469358328 7.3791594775456195 7.331686529460491 10.093727469358328 9.17890682460949 5.686635971458819 9.774059779555142 10.093727469358328 7.926175192322554 8.170333474510418 10.093727469358328 10.093727469358328 9.437038620909563 10.093727469358328 10.093727469358328 9.99147318902105 10.086426554805946 10.093727469358328 10.093727469358328
10.093727469358328 10.093727469358328 10.093727469358328 10.093727469358328 10.093727469358328 10.093727469358328 10.093727469358328 10.093727469358328 10.093727469358328 10.093727469358328 10.093727469358328 10.093727469358328 10.093727469358328 10.093727469358328 10.093727469358328 10.093727469358328 10.093727469358328 10.093727469358328 10.093727469358328 10.093727469358328 10.093727469358328 10.093727469358328 10.093727469358328 10.093727469358328 10.093727469358328 10.093727469358328 10.093727469358328 10.093727469358328 10.093727469358328 10.093727469358328 10.093727469358328 10.093727469358328 10.093727469358328 10.093727469358328 10.093727469358328 10.093727469358328 10.093727469358328 10.093727469358328 10.093727469358328 10.093727469358328 10.093727469358328 10.093727469358328 10.093727469358328 10.093727469358328 10.093727469358328 10.093727469358328 10.093727469358328 10.093727469358328 10.093727469358328 10.093727469358328 10.093727469358328 10.093727469358328 10.093727469358328 10.093727469358328 10.093727469358328 10.093727469358328 10.093727469358328 10.093727469358328 10.093727469358328 10.093727469358328 10.093727469358328 10.093727469358328 10.093727469358328 10.093727469358328 10.093727469358328 10.093727469358328 10.093727469358328 10.093727469358328 10.093727469358328 10.093727469358328 10.093727469358328 10.093727469358328 10.093727469358328 10.093727469358328 10.093727469358328 10.093727469358328 10.093727469358328 10.093727469358328 10.093727469358328 10.093727469358328 10.093727469358328 10.093727469358328 10.093727469358328 10.093727469358328 10.093727469358328 10.093727469358328 10.093727469358328 10.093727469358328 10.093727469358328 10.093727469358328 10.093727469358328 10.093727469358328 10.093727469358328 10.093727469358328 10.093727469358328 10.093727469358328 10.093727469358328 10.093727469358328 10.093727469358328 10.093727469358328 10.093727469358328 10.093727469358328 10.093727469358328 10.093727469358328 10.093727469358328 9.718980873446414 8.19415489539005 10.093727469358328 10.093727469358328 7.0003014562373576 9.701747594859219 10.093727469358328 9.588372650191706 7.874514349102709 10.093727469358328 10.093727469358328 9.741627089251047 10.093727469358328 10.080804762023313 9.667908298467998 9.93276749635242 10.057844629674468 10.093727469358328
10.093727469358328 10.093727469358328 10.093727469358328 10.093727469358328 10.093727469358328 10.093727469358328 10.093727469358328 10.093727469358328 10.093727469358328 10.093727469358328 10.093727469358328 10.093727469358328 10.093727469358328 10.093727469358328 10.093727469358328 10.093727469358328 10.093727469358328 10.093727469358328 10.093727469358328 10.093727469358328 10.093727469358328 10.093727469358328 10.093727469358328 10.093727469358328 10.093727469358328 10.093727469358328 10.093727469358328 10.093727469358328 10.093727469358328 10.093727469358328 10.093727469358328 10.093727469358328 10.093727469358328 10.093727469358328 10.093727469358328 10.093727469358328 10.093727469358328 10.093727469358328 10.093727469358328 10.093727469358328 10.093727469358328 10.093727469358328 10.093727469358328 10.093727469358328 10.093727469358328 10.093727469358328 10.093727469358328 10.093727469358328 10.093727469358328 10.093727469358328 10.093727469358328 10.093727469358328 10.093727469358328 10.093727469358328 10.093727469358328 10.093727469358328 10.093727469358328 10.093727469358328 10.093727469358328 10.093727469358328 10.093727469358328 10.093727469358328 10.093727469358328 10.093727469358328 10.093727469358328 10.093727469358328 10.093727469358328 10.093727469358328 10.093727469358328 10.093727469358328 10.093727469358328 10.093727469358328 10.093727469358328 10.093727469358328 10.093727469358328 10.093727469358328 10.093727469358328 10.093727469358328 10.093727469358328 10.093727469358328 10.093727469358328 10.093727469358328 10.093727469358328 10.093727469358328 10.093727469358328 10.093727469358328 10.093727469358328 10.093727469358328 10.093727469358328 10.093727469358328 10.093727469358328 10.093727469358328 10.093727469358328 10.093727469358328 10.093727469358328 10.093727469358328 10.093727469358328 10.093727469358328 10.093727469358328 10.093727469358328 10.093727469358328 10.093727469358328 10.08775780570005 10.093727469358328 10.093727469358328 8.172530871347819 6.769826583318029 9.450413648367949 7.861588906156546 4.091541096749635 5.889763988332096 8.857136636918865 7.070619491705754 5.144950938293118 8.305398444263544 10.074018034106437 8.900112136638837 9.609346297888347 8.672536734347005 9.268779607023768 9.68381033316953 9.96773253785517 10.092511520740794
10.093727469358328 10.093727469358328 10.093727469358328 10.093727469358328 10.093727469358328 10.093727469358328 10.093727469358328 10.093727469358328 10.093727469358328 10.093727469358328 10.093727469358328 10.093727469358328 10.093727469358328 10.093727469358328 10.093727469358328 10.093727469358328 10.093727469358328 10.093727469358328 10.093727469358328 10.093727469358328 10.093727469358328 10.093727469358328 10.093727469358328 10.093727469358328 10.093727469358328 10.093727469358328 10.093727469358328 10.093727469358328 10.093727469358328 10.093727469358328 10.093727469358328 10.093727469358328 10.093727469358328 10.093727469358328 10.093727469358328 10.093727469358328 10.093727469358328 10.093727469358328 10.093727469358328 10.093727469358328 10.093727469358328 10.093727469358328 10.093727469358328 10.093727469358328 10.093727469358328 10.093727469358328 10.093727469358328 10.093727469358328 10.093727469358328 10.093727469358328 10.093727469358328 10.093727469358328 10.093727469358328 10.093727469358328 10.093727469358328 10.093727469358328 10.093727469358328 10.093727469358328 10.093727469358328 10.093727469358328 10.093727469358328 10.093727469358328 10.093727469358328 10.093727469358328 10.093727469358328 10.093727469358328 10.093727469358328 10.093727469358328 10.093727469358328 10.093727469358328 10.093727469358328 10.093727469358328 10.093727469358328 10.093727469358328 10.093727469358328 10.093727469358328 10.093727469358328 10.093727469358328 10.093727469358328 10.093727469358328 10.093727469358328 10.093727469358328 10.093727469358328 10.093727469358328 10.093727469358328 10.093727469358328 10.093727469358328 10.093727469358328 10.093727469358328 10.093727469358328 10.093727469358328 10.093727469358328 10.093727469358328 10.093727469358328 10.093727469358328 10.093727469358328 10.093727469358328 10.093727469358328 10.093727469358328 10.093727469358328 10.093727469358328 10.093727469358328 10.093727469358328 10.093727469358328 10.093727469358328 8.788262966737722 8.797282451778667 9.687982359339081 7.280249583645928 3.901119772670538 6.4992297316558725 7.416696537751775 4.6687882659077395 3.390734676296736 7.370237825284987 8.297963111778483 5.7963682905499505 7.683674356266349 8.30262237223741 8.782714538204816 9.769246128205575 9.961570245671199 10.093727469358328
10.093727469358328 10.093727469358328 10.093727469358328 10.093727469358328 10.093727469358328 10.093727469358328 10.093727469358328 10.093727469358328 10.093727469358328 10.093727469358328 10.093727469358328 10.093727469358328 10.093727469358328 10.093727469358328 10.093727469358328 10.093727469358328 10.093727469358328 10.093727469358328 10.093727469358328 10.093727469358328 10.093727469358328 10.093727469358328 10.093727469358328 10.093727469358328 10.093727469358328 10.093727469358328 10.093727469358328 10.093727469358328 10.093727469358328 10.093727469358328 10.093727469358328 10.093727469358328 10.093727469358328 10.093727469358328 10.093727469358328 10.093727469358328 10.093727469358328 10.093727469358328 10.093727469358328 10.093727469358328 10.093727469358328 10.093727469358328 10.093727469358328 10.093727469358328 10.093727469358328 10.093727469358328 10.093727469358328 10.093727469358328 10.093727469358328 10.093727469358328 10.093727469358328 10.093727469358328 10.093727469358328 10.093727469358328 10.093727469358328 10.093727469358328 10.093727469358328 10.093727469358328 10.093727469358328 10.093727469358328 10.093727469358328 10.093727469358328 10.093727469358328 10.093727469358328 10.093727469358328 10.093727469358328 10.093727469358328 10.093727469358328 10.093727469358328 10.093727469358328 10.093727469358328 10.093727469358328 10.093727469358328 10.093727469358328 10.093727469358328 10.093727469358328 10.093727469358328 10.093727469358328 10.093727469358328 10.093727469358328 10.093727469358328 10.093727469358328 10.093727469358328 10.093727469358328 10.093727469358328 10.093727469358328 10.093727469358328 10.093727469358328 10.093727469358328 10.093727469358328 10.093727469358328 10.093727469358328 10.093727469358328 10.093727469358328 10.093727469358328 10.093727469358328 10.093727469358328 10.093727469358328 10.093727469358328 10.093727469358328 10.093727469358328 10.093727469358328 10.093727469358328 10.093727469358328 10.093727469358328 10.093727469358328 10.093727469358328 10.093727469358328 10.088542020968976 7.5547440600448965 9.208555812742278 10.030439995421 7.9644576159649745 5.1886245530459485 9.615737304128368 9.731116807293882 6.108229028745017 8.520178634226342 8.190480566255005 7.511209778488244 9.31546699863613 9.572980706639374 9.985527059594672
10.093727469358328 10.093727469358328 10.093727469358328 10.093727469358328 10.093727469358328 10.093727469358328 10.093727469358328 10.093727469358328 10.093727469358328 10.093727469358328 10.093727469358328 10.093727469358328 10.093727469358328 10.093727469358328 10.093727469358328 10.093727469358328 10.093727469358328 10.093727469358328 10.093727469358328 10.093727469358328 10.093727469358328 10.093727469358328 10.093727469358328 10.093727469358328 10.093727469358328 10.093727469358328 10.093727469358328 10.093727469358328 10.093727469358328 10.093727469358328 10.093727469358328 10.093727469358328 10.093727469358328 10.093727469358328 10.093727469358328 10.093727469358328 10.093727469358328 10.093727469358328 10.093727469358328 10.093727469358328 10.093727469358328 10.093727469358328 10.093727469358328 10.093727469358328 10.093727469358328 10.093727469358328 10.093727469358328 10.093727469358328 10.093727469358328 10.093727469358328 10.093727469358328 10.093727469358328 10.093727469358328 10.093727469358328 10.093727469358328 10.093727469358328 10.093727469358328 10.093727469358328 10.093727469358328 10.093727469358328 10.093727469358328 10.093727469358328 10.093727469358328 10.093727469358328 10.093727469358328 10.093727469358328 10.093727469358328 10.093727469358328 10.093727469358328 10.093727469358328 10.093727469358328 10.093727469358328 10.093727469358328 10.093727469358328 10.093727469358328 10.093727469358328 10.093727469358328 10.093727469358328 10.093727469358328 10.093727469358328 10.093727469358328 10.093727469358328 10.093727469358328 10.093727469358328 10.093727469358328 10.093727469358328 10.093727469358328 10.093727469358328 10.093727469358328 10.093727469358328 10.093727469358328 10.093727469358328 10.093727469358328 10.093727469358328 10.093727469358328 10.093727469358328 10.093727469358328 10.093727469358328 10.093727469358328 10.093727469358328 10.093727469358328 10.093727469358328 10.093727469358328 10.093727469358328 10.093727469358328 10.093727469358328 10.093727469358328 10.093727469358328 10.09019397613096 8.329901196357937 7.554546749944174 10.074225847655635 8.966266735433424 5.296343617852063 9.12091704823019 10.053344740079991 7.763649733885217 8.285991521376733 6.576311457782178 6.2671290171570675 8.170058827712896 8.92604962081106 9.81006906511785
10.093727469358328 10.093727469358328 10.093727469358328 10.093727469358328 10.093727469358328 10.093727469358328 10.093727469358328 10.093727469358328 10.093727469358328 10.093727469358328 10.093727469358328 10.093727469358328 10.093727469358328 10.093727469358328 10.093727469358328 10.093727469358328 10.093727469358328 10.093727469358328 10.093727469358328 10.093727469358328 10.093727469358328 10.093727469358328 10.093727469358328 10.093727469358328 10.093727469358328 10.093727469358328 10.093727469358328 10.093727469358328 10.093727469358328 10.093727469358328 10.093727469358328 10.093727469358328 10.093727469358328 10.093727469358328 10.093727469358328 10.093727469358328 10.093727469358328 10.093727469358328 10.093727469358328 10.093727469358328 10.093727469358328 10.093727469358328 10.093727469358328 10.093727469358328 10.093727469358328 10.093727469358328 10.093727469358328 10.093727469358328 10.093727469358328 10.093727469358328 10.093727469358328 10.093727469358328 10.093727469358328 10.093727469358328 10.093727469358328 10.093727469358328 10.093727469358328 10.093727469358328 10.093727469358328 10.093727469358328 10.093727469358328 10.093727469358328 10.093727469358328 10.093727469358328 10.093727469358328 10.093727469358328 10.093727469358328 10.093727469358328 10.093727469358328 10.093727469358328 10.093727469358328 10.093727469358328 10.093727469358328 10.093727469358328 10.093727469358328 10.093727469358328 10.093727469358328 10.093727469358328 10.093727469358328 10.093727469358328 10.093727469358328 10.093727469358328 10.093727469358328 10.093727469358328 10.093727469358328 10.093727469358328 10.093727469358328 10.093727469358328 10.093727469358328 10.093727469358328 10.093727469358328 10.093727469358328 10.093727469358328 10.093727469358328 10.093727469358328 10.093727469358328 10.093727469358328 10.093727469358328 10.093727469358328 10.093727469358328 10.093727469358328 10.093727469358328 10.093727469358328 10.093727469358328 10.093727469358328 10.07842788453963 9.557115194356815 10.019887742180474 9.462560613417827 6.584691212931467 3.937980066415615 8.318233008140265 6.772289280511585 3.465488213930584 5.806205287634635 8.734818818471187 7.040270315850972 6.338724134516455 4.80563817989861 6.6666847566257825 7.925220122163058 9.125367751327028 9.870071361195997
10.093727469358328 10.093727469358328 10.093727469358328 10.093727469358328 10.093727469358328 10.093727469358328 10.093727469358328 10.093727469358328 10.093727469358328 10.093727469358328 10.093727469358328 10.093727469358328 10.093727469358328 10.093727469358328 10.093727469358328 10.093727469358328 10.093727469358328 10.093727469358328 10.093727469358328 10.093727469358328 10.093727469358328 10.093727469358328 10.093727469358328 10.093727469358328 10.093727469358328 10.093727469358328 10.093727469358328 10.093727469358328 10.093727469358328 10.093727469358328 10.093727469358328 10.093727469358328 10.093727469358328 10.093727469358328 10.093727469358328 10.093727469358328 10.093727469358328 10.093727469358328 10.093727469358328 10.093727469358328 10.093727469358328 10.093727469358328 10.093727469358328 10.093727469358328 10.093727469358328 10.093727469358328 10.093727469358328 10.093727469358328 10.093727469358328 10.093727469358328 10.093727469358328 10.093727469358328 10.093727469358328 10.093727469358328 10.093727469358328 10.093727469358328 10.093727469358328 10.093727469358328 10.093727469358328 10.093727469358328 10.093727469358328 10.093727469358328 10.093727469358328 10.093727469358328 10.093727469358328 10.093727469358328 10.093727469358328 10.093727469358328 10.093727469358328 10.093727469358328 10.093727469358328 10.093727469358328 10.093727469358328 10.093727469358328 10.093727469358328 10.093727469358328 10.093727469358328 10.093727469358328 10.093727469358328 10.093727469358328 10.093727469358328 10.093727469358328 10.093727469358328 10.093727469358328 10.093727469358328 10.093727469358328 10.093727469358328 10.093727469358328 10.093727469358328 10.093727469358328 10.093727469358328 10.093727469358328 10.093727469358328 10.093727469358328 10.093727469358328 10.093727469358328 10.093727469358328 10.093727469358328 10.093727469358328 10.093727469358328 10.093727469358328 10.093727469358328 10.093727469358328 10.093727469358328 10.093727469358328 10.088787373286888 8.567503111636437 9.997867984160393 10.058952375808127 7.981921698856502 4.332099090909423 9.882082068568288 9.60573526052555 6.6439882825579755 8.081706228638648 10.093727469358328 10.054951588228933 9.663968466884807 7.075240531394564 8.46435132109549 8.636592462529116 9.409418686602555 9.875301455540688
10.093727469358328 10.093727469358328 10.093727469358328 10.093727469358328 10.093727469358328 10.093727469358328 10.093727469358328 10.093727469358328 10.093727469358328 10.093727469358328 10.093727469358328 10.093727469358328 10.093727469358328 10.093727469358328 10.093727469358328 10.093727469358328 10.093727469358328 10.093727469358328 10.093727469358328 10.093727469358328 10.093727469358328 10.093727469358328 10.093727469358328 10.093727469358328 10.093727469358328 10.093727469358328 10.093727469358328 10.093727469358328 10.093727469358328 10.093727469358328 10.093727469358328 10.093727469358328 10.093727469358328 10.093727469358328 10.093727469358328 10.093727469358328 10.093727469358328 10.093727469358328 10.093727469358328 10.093727469358328 10.093727469358328 10.093727469358328 10.093727469358328 10.093727469358328 10.093727469358328 10.093727469358328 10.093727469358328 10.093727469358328 10.093727469358328 10.093727469358328 10.093727469358328 10.093727469358328 10.093727469358328 10.093727469358328 10.093727469358328 10.093727469358328 10.093727469358328 10.093727469358328 10.093727469358328 10.093727469358328 10.093727469358328 10.093727469358328 10.093727469358328 10.093727469358328 10.093727469358328 10.093727469358328 10.093727469358328 10.093727469358328 10.093727469358328 10.093727469358328 10.093727469358328 10.093727469358328 10.093727469358328 10.093727469358328 10.093727469358328 10.093727469358328 10.093727469358328 10.093727469358328 10.093727469358328 10.093727469358328 10.093727469358328 10.093727469358328 10.093727469358328 10.093727469358328 10.093727469358328 10.093727469358328 10.093727469358328 10.093727469358328 10.093727469358328 10.093727469358328 10.093727469358328 10.093727469358328 10.093727469358328 10.093727469358328 10.093727469358328 10.093727469358328 10.093727469358328 10.093727469358328 10.093727469358328 10.060432813150136 10.093727469358328 10.093727469358328 9.521886805018115 9.972949839203883 10.093727469358328 9.049777942126257 5.445905030059906 8.849042235004132 9.742590287637235 6.875781185132278 5.180474148494233 9.652098286330073 10.08515302802353 8.23391123534968 9.392315056127286 10.093727469358328 10.093727469358328 10.093727469358328 9.202539718233828 10.06934881700263 9.641061752727515 9.967187192816295 10.062557820228202
10.093727469358328 10.093727469358328 10.093727469358328 10.093727469358328 10.093727469358328 10.093727469358328 10.093727469358328 10.093727469358328 10.093727469358328 10.093727469358328 10.093727469358328 10.093727469358328 10.093727469358328 10.093727469358328 10.093727469358328 10.093727469358328 10.093727469358328 10.093727469358328 10.093727469358328 10.093727469358328 10.093727469358328 10.093727469358328 10.093727469358328 10.093727469358328 10.093727469358328 10.093727469358328 10.093727469358328 10.093727469358328 10.093727469358328 10.093727469358328 10.093727469358328 10.093727469358328 10.093727469358328 10.093727469358328 10.093727469358328 10.093727469358328 10.093727469358328 10.093727469358328 10.093727469358328 10.093727469358328 10.093727469358328 10.093727469358328 10.093727469358328 10.093727469358328 10.093727469358328 10.093727469358328 10.093727469358328 10.093727469358328 10.093727469358328 10.093727469358328 10.093727469358328 10.093727469358328 10.093727469358328 10.093727469358328 10.093727469358328 10.093727469358328 10.093727469358328 10.093727469358328 10.093727469358328 10.093727469358328 10.093727469358328 10.093727469358328 10.093727469358328 10.093727469358328 10.093727469358328 10.093727469358328 10.093727469358328 10.093727469358328 10.093727469358328 10.093727469358328 10.093727469358328 10.093727469358328 10.093727469358328 10.093727469358328 10.093727469358328 10.093727469358328 10.093727469358328 10.093727469358328 10.093727469358328 10.093727469358328 10.093727469358328 10.093727469358328 10.093727469358328 10.093727469358328 10.093727469358328 10.093727469358328 10.093727469358328 10.093727469358328 10.093727469358328 10.093727469358328 10.093727469358328 10.093727469358328 10.093727469358328 10.093727469358328 10.093727469358328 10.093727469358328 10.093727469358328 10.093727469358328 10.093727469358328 9.762162119340017 10.093727469358328 10.093727469358328 8.871363692588469 10.0517923319276 10.093727469358328 9.992421218709994 5.3469314663126655 10.011853331710187 10.078257715159017 9.187124996427496 8.782802112807584 10.065840001486219 10.093727469358328 10.06920901981113 10.08386292128107 10.093727469358328 10.093727469358328 10.093727469358328 10.093727469358328 10.093727469358328 9.991672543599236 10.068766420784085 10.086204076485151
10.093727469358328 10.093727469358328 10.093727469358328 10.093727469358328 10.093727469358328 10.093727469358328 10.093727469358328 10.093727469358328 10.093727469358328 10.093727469358328 10.093727469358328 10.093727469358328 10.093727469358328 10.093727469358328 10.093727469358328 10.093727469358328 10.093727469358328 10.093727469358328 10.093727469358328 10.093727469358328 10.093727469358328 10.093727469358328 10.093727469358328 10.093727469358328 10.093727469358328 10.093727469358328 10.093727469358328 10.093727469358328 10.093727469358328 10.093727469358328 10.093727469358328 10.093727469358328 10.093727469358328 10.093727469358328 10.093727469358328 10.093727469358328 10.093727469358328 10.093727469358328 10.093727469358328 10.093727469358328 10.093727469358328 10.093727469358328 10.093727469358328 10.093727469358328 10.093727469358328 10.093727469358328 10.093727469358328 10.093727469358328 10.093727469358328 10.093727469358328 10.093727469358328 10.093727469358328 10.093727469358328 10.093727469358328 10.093727469358328 10.093727469358328 10.093727469358328 10.093727469358328 10.093727469358328 10.093727469358328 10.093727469358328 10.093727469358328 10.093727469358328 10.093727469358328 10.093727469358328 10.093727469358328 10.093727469358328 10.093727469358328 10.093727469358328 10.093727469358328 10.093727469358328 10.093727469358328 10.093727469358328 10.093727469358328 10.093727469358328 10.093727469358328 10.093727469358328 10.093727469358328 10.093727469358328 10.093727469358328 10.093727469358328 10.093727469358328 10.093727469358328 10.093727469358328 10.093727469358328 10.093727469358328 10.093727469358328 10.093727469358328 10.093727469358328 10.093727469358328 10.093727469358328 10.093727469358328 10.093727469358328 10.093727469358328 10.093727469358328 10.093727469358328 10.093727469358328 10.093727469358328 10.093727469358328 9.575841275747324 10.093727469358328 10.093727469358328 9.43970227920621 10.085063111885376 10.093727469358328 10.093727469358328 6.701603664250795 10.0877360142634 10.093727469358328 10.09197233957989 10.058846819122566 10.093727469358328 10.093727469358328 10.093727469358328 10.093727469358328 10.093727469358328 10.093727469358328 10.093727469358328 10.093727469358328 10.093727469358328 10.078348059850542 10.093727469358328 10.093727469358328
10.093727469358328 10.093727469358328 10.093727469358328 10.093727469358328 10.093727469358328 10.093727469358328 10.093727469358328 10.093727469358328 10.093727469358328 10.093727469358328 10.093727469358328 10.093727469358328 10.093727469358328 10.093727469358328 10.093727469358328 10.093727469358328 10.093727469358328 10.093727469358328 10.093727469358328 10.093727469358328 10.093727469358328 10.093727469358328 10.093727469358328 10.093727469358328 10.093727469358328 10.093727469358328 10.093727469358328 10.093727469358328 10.093727469358328 10.093727469358328 10.093727469358328 10.093727469358328 10.093727469358328 10.093727469358328 10.093727469358328 10.093727469358328 10.093727469358328 10.093727469358328 10.093727469358328 10.093727469358328 10.093727469358328 10.093727469358328 10.093727469358328 10.093727469358328 10.093727469358328 10.093727469358328 10.093727469358328 10.093727469358328 10.093727469358328 10.093727469358328 10.093727469358328 10.093727469358328 10.093727469358328 10.093727469358328 10.093727469358328 10.093727469358328 10.093727469358328 10.093727469358328 10.093727469358328 10.093727469358328 10.093727469358328 10.093727469358328 10.093727469358328 10.093727469358328 10.093727469358328 10.093727469358328 10.093727469358328 10.093727469358328 10.093727469358328 10.093727469358328 10.093727469358328 10.093727469358328 10.093727469358328 10.093727469358328 10.093727469358328 10.093727469358328 10.093727469358328 10.093727469358328 10.093727469358328 10.093727469358328 10.093727469358328 10.093727469358328 10.093727469358328 10.093727469358328 10.093727469358328 10.093727469358328 10.093727469358328 10.093727469358328 10.093727469358328 10.093727469358328 10.093727469358328 10.093727469358328 10.093727469358328 10.093727469358328 10.093727469358328 10.044277900557896 10.093727469358328 10.093727469358328 10.0570260345576 7.641881268585754 10.093727469358328 10.093727469358328 8.010288115925118 9.858316975083262 10.093727469358328 10.093727469358328 6.639487610934949 10.093727469358328 10.093727469358328 10.093727469358328 10.093727469358328 10.093727469358328 10.093727469358328 10.093727469358328 10.093727469358328 10.093727469358328 10.093727469358328 10.093727469358328 10.093727469358328 10.093727469358328 10.093727469358328 10.093727469358328 10.093727469358328
10.093727469358328 10.093727469358328 10.093727469358328 10.093727469358328 10.093727469358328 10.093727469358328 10.093727469358328 10.093727469358328 10.093727469358328 10.093727469358328 10.093727469358328 10.093727469358328 10.093727469358328 10.093727469358328 10.093727469358328 10.093727469358328 10.093727469358328 10.093727469358328 10.093727469358328 10.093727469358328 10.093727469358328 10.093727469358328 10.093727469358328 10.093727469358328 10.093727469358328 10.093727469358328 10.093727469358328 10.093727469358328 10.093727469358328 10.093727469358328 10.093727469358328 10.093727469358328 10.093727469358328 10.093727469358328 10.093727469358328 10.093727469358328 10.093727469358328 10.093727469358328 10.093727469358328 10.093727469358328 10.093727469358328 10.093727469358328 10.093727469358328 10.093727469358328 10.093727469358328 10.093727469358328 10.093727469358328 10.093727469358328 10.093727469358328 10.093727469358328 10.093727469358328 10.093727469358328 10.093727469358328 10.093727469358328 10.093727469358328 10.093727469358328 10.093727469358328 10.093727469358328 10.093727469358328 10.093727469358328 10.093727469358328 10.093727469358328 10.093727469358328 10.093727469358328 10.093727469358328 10.093727469358328 10.093727469358328 10.093727469358328 10.093727469358328 10.093727469358328 10.093727469358328 10.093727469358328 10.093727469358328 10.093727469358328 10.093727469358328 10.093727469358328 10.093727469358328 10.093727469358328 10.093727469358328 10.093727469358328 10.093727469358328 10.093727469358328 10.093727469358328 10.093727469358328 10.093727469358328 10.093727469358328 10.093727469358328 10.093727469358328 10.093727469358328 10.093727469358328 10.093727469358328 10.093727469358328 10.093727469358328 10.093727469358328 10.093727469358328 10.065647338418918 10.093727469358328 10.093727469358328 10.092811373047759 9.355503396164435 10.093727469358328 10.093727469358328 9.711459351634488 10.093727469358328 10.093727469358328 10.093727469358328 9.08653979007916 10.093727469358328 10.093727469358328 10.093727469358328 10.093727469358328 10.093727469358328 10.093727469358328 10.093727469358328 10.093727469358328 10.093727469358328 10.093727469358328 10.093727469358328 10.093727469358328 10.093727469358328 10.093727469358328 10.093727469358328 10.093727469358328
10.093727469358328 10.093727469358328 10.093727469358328 10.093727469358328 10.093727469358328 10.093727469358328 10.093727469358328 10.093727469358328 10.093727469358328 10.093727469358328 10.093727469358328 10.093727469358328 10.093727469358328 10.093727469358328 10.093727469358328 10.093727469358328 10.093727469358328 10.093727469358328 10.093727469358328 10.093727469358328 10.093727469358328 10.093727469358328 10.093727469358328 10.093727469358328 10.093727469358328 10.093727469358328 10.093727469358328 10.093727469358328 10.093727469358328 10.093727469358328 10.093727469358328 10.093727469358328 10.093727469358328 10.093727469358328 10.093727469358328 10.093727469358328 10.093727469358328 10.093727469358328 10.093727469358328 10.093727469358328 10.093727469358328 10.093727469358328 10.093727469358328 10.093727469358328 10.093727469358328 10.093727469358328 10.093727469358328 10.093727469358328 10.093727469358328 10.093727469358328 10.093727469358328 10.093727469358328 10.093727469358328 10.093727469358328 10.093727469358328 10.093727469358328 10.093727469358328 10.093727469358328 10.093727469358328 10.093727469358328 10.093727469358328 10.093727469358328 10.093727469358328 10.093727469358328 10.093727469358328 10.093727469358328 10.093727469358328 10.093727469358328 10.093727469358328 10.093727469358328 10.093727469358328 10.093727469358328 10.093727469358328 10.093727469358328 10.093727469358328 10.093727469358328 10.093727469358328 10.093727469358328 10.093727469358328 10.093727469358328 10.093727469358328 10.093727469358328 10.093727469358328 10.093727469358328 10.093727469358328 10.093727469358328 10.093727469358328 10.093727469358328 10.093727469358328 10.093727469358328 10.093727469358328 10.093727469358328 10.093727469358328 10.093727469358328 10.093727469358328 9.780935650809388 10.093727469358328 10.093727469358328 9.701618165081257 9.082517511499848 10.093727469358328 10.093727469358328 8.579632924726903 10.077934110167318 10.093727469358328 10.087162248729273 7.344259243095518 10.093727469358328 10.093727469358328 10.093727469358328 10.093727469358328 10.093727469358328 10.093727469358328 10.093727469358328 10.093727469358328 10.093727469358328 10.093727469358328 10.093727469358328 10.093727469358328 10.093727469358328 10.093727469358328 10.093727469358328 10.093727469358328
10.093727469358328 10.093727469358328 10.093727469358328 10.093727469358328 10.093727469358328 10.093727469358328 10.093727469358328 10.093727469358328 10.093727469358328 10.093727469358328 10.093727469358328 10.093727469358328 10.093727469358328 10.093727469358328 10.093727469358328 10.093727469358328 10.093727469358328 10.093727469358328 10.093727469358328 10.093727469358328 10.093727469358328 10.093727469358328 10.093727469358328 10.093727469358328 10.093727469358328 10.093727469358328 10.093727469358328 10.093727469358328 10.093727469358328 10.093727469358328 10.093727469358328 10.093727469358328 10.093727469358328 10.093727469358328 10.093727469358328 10.093727469358328 10.093727469358328 10.093727469358328 10.093727469358328 10.093727469358328 10.093727469358328 10.093727469358328 10.093727469358328 10.093727469358328 10.093727469358328 10.093727469358328 10.093727469358328 10.093727469358328 10.093727469358328 10.093727469358328 10.093727469358328 10.093727469358328 10.093727469358328 10.093727469358328 10.093727469358328 10.093727469358328 10.093727469358328 10.093727469358328 10.093727469358328 10.093727469358328 10.093727469358328 10.093727469358328 10.093727469358328 10.093727469358328 10.093727469358328 10.093727469358328 10.093727469358328 10.093727469358328 10.093727469358328 10.093727469358328 10.093727469358328 10.093727469358328 10.093727469358328 10.093727469358328 10.093727469358328 10.093727469358328 10.093727469358328 10.093727469358328 10.093727469358328 10.093727469358328 10.093727469358328 10.093727469358328 10.093727469358328 10.093727469358328 10.093727469358328 10.093727469358328 10.093727469358328 10.093727469358328 10.093727469358328 10.093727469358328 10.093727469358328 10.093727469358328 10.090300019529755 10.093727469358328 10.093727469358328 8.530551250040986 10.042902839163336 10.090754082742464 8.002189859088757 6.573051912319851 10.04618676950844 9.899690160216844 5.874779761086552 9.514412685792518 10.093727469358328 9.843087605292299 5.645322808475538 10.091788549040919 10.093727469358328 10.093727469358328 10.093727469358328 10.093727469358328 10.093727469358328 10.093727469358328 10.093727469358328 10.093727469358328 10.093727469358328 10.093727469358328 10.093727469358328 10.093727469358328 10.093727469358328 10.093727469358328 10.093727469358328
10.093727469358328 10.093727469358328 10.093727469358328 10.093727469358328 10.093727469358328 10.093727469358328 10.093727469358328 10.093727469358328 10.093727469358328 10.093727469358328 10.093727469358328 10.093727469358328 10.093727469358328 10.093727469358328 10.093727469358328 10.093727469358328 10.093727469358328 10.093727469358328 10.093727469358328 10.093727469358328 10.093727469358328 10.093727469358328 10.093727469358328 10.093727469358328 10.093727469358328 10.093727469358328 10.093727469358328 10.093727469358328 10.093727469358328 10.093727469358328 10.093727469358328 10.093727469358328 10.093727469358328 10.093727469358328 10.093727469358328 10.093727469358328 10.093727469358328 10.093727469358328 10.093727469358328 10.093727469358328 10.093727469358328 10.093727469358328 10.093727469358328 10.093727469358328 10.093727469358328 10.093727469358328 10.093727469358328 10.093727469358328 10.093727469358328 10.093727469358328 10.093727469358328 10.093727469358328 10.093727469358328 10.093727469358328 10.093727469358328 10.093727469358328 10.093727469358328 10.093727469358328 10.093727469358328 10.093727469358328 10.093727469358328 10.093727469358328 10.093727469358328 10.093727469358328 10.093727469358328 10.093727469358328 10.093727469358328 10.093727469358328 10.093727469358328 10.093727469358328 10.093727469358328 10.093727469358328 10.093727469358328 10.093727469358328 10.093727469358328 10.093727469358328 10.093727469358328 10.093727469358328 10.093727469358328 10.093727469358328 10.093727469358328 10.093727469358328 10.093727469358328 10.093727469358328 10.093727469358328 10.093727469358328 10.093727469358328 10.093727469358328 10.093727469358328 10.093727469358328 10.093727469358328 10.093727469358328 9.8673192189544 10.08607528795287 9.967510395241888 7.200610417276891 9.645989181007264 9.876717097260272 7.440564522454076 6.651058742722134 9.813661688705809 9.662448750271695 6.813658976110831 9.620540654013414 10.092722892859678 9.919434025728336 7.8573908569860444 10.093727469358328 10.093727469358328 10.093727469358328 10.093727469358328 10.093727469358328 10.093727469358328 10.093727469358328 10.093727469358328 10.093727469358328 10.093727469358328 10.093727469358328 10.093727469358328 10.093727469358328 10.093727469358328 10.093727469358328 10.093727469358328
10.093727469358328 10.093727469358328 10.093727469358328 10.093727469358328 10.093727469358328 10.093727469358328 10.093727469358328 10.093727469358328 10.093727469358328 10.093727469358328 10.093727469358328 10.093727469358328 10.093727469358328 10.093727469358328 10.093727469358328 10.093727469358328 10.093727469358328 10.093727469358328 10.093727469358328 10.093727469358328 10.093727469358328 10.093727469358328 10.093727469358328 10.093727469358328 10.093727469358328 10.093727469358328 10.093727469358328 10.093727469358328 10.093727469358328 10.093727469358328 10.093727469358328 10.093727469358328 10.093727469358328 10.093727469358328 10.093727469358328 10.093727469358328 10.093727469358328 10.093727469358328 10.093727469358328 10.093727469358328 10.093727469358328 10.093727469358328 10.093727469358328 10.093727469358328 10.093727469358328 10.093727469358328 10.093727469358328 10.093727469358328 10.093727469358328 10.093727469358328 10.093727469358328 10.093727469358328 10.093727469358328 10.093727469358328 10.093727469358328 10.093727469358328 10.093727469358328 10.093727469358328 10.093727469358328 10.093727469358328 10.093727469358328 10.093727469358328 10.093727469358328 10.093727469358328 10.093727469358328 10.093727469358328 10.093727469358328 10.093727469358328 10.093727469358328 10.093727469358328 10.093727469358328 10.093727469358328 10.093727469358328 10.093727469358328 10.093727469358328 10.093727469358328 10.093727469358328 10.093727469358328 10.093727469358328 10.093727469358328 10.093727469358328 10.093727469358328 10.093727469358328 10.093727469358328 10.093727469358328 10.093727469358328 10.093727469358328 10.093727469358328 10.093727469358328 10.093727469358328 10.093727469358328 10.093727469358328 9.276676249435406 10.073233676984941 10.077310336733285 6.601306562466642 9.123302686887552 10.046095492674814 7.476633148286689 6.5077254818115 9.720504197436616 10.010816929382512 7.498559326071707 9.523783725548697 10.093727469358328 10.093727469358328 9.203193093931256 10.093727469358328 10.093727469358328 10.093727469358328 10.093727469358328 10.093727469358328 10.093727469358328 10.093727469358328 10.093727469358328 10.093727469358328 10.093727469358328 10.093727469358328 10.093727469358328 10.093727469358328 10.093727469358328 10.093727469358328 10.093727469358328
10.093727469358328 10.093727469358328 10.093727469358328 10.093727469358328 10.093727469358328 10.093727469358328 10.093727469358328 10.093727469358328 10.093727469358328 10.093727469358328 10.093727469358328 10.093727469358328 10.093727469358328 10.093727469358328 10.093727469358328 10.093727469358328 10.093727469358328 10.093727469358328 10.093727469358328 10.093727469358328 10.093727469358328 10.093727469358328 10.093727469358328 10.093727469358328 10.093727469358328 10.093727469358328 10.093727469358328 10.093727469358328 10.093727469358328 10.093727469358328 10.093727469358328 10.093727469358328 10.093727469358328 10.093727469358328 10.093727469358328 10.093727469358328 10.093727469358328 10.093727469358328 10.093727469358328 10.093727469358328 10.093727469358328 10.093727469358328 10.093727469358328 10.093727469358328 10.093727469358328 10.093727469358328 10.093727469358328 10.093727469358328 10.093727469358328 10.093727469358328 10.093727469358328 10.093727469358328 10.093727469358328 10.093727469358328 10.093727469358328 10.093727469358328 10.093727469358328 10.093727469358328 10.093727469358328 10.093727469358328 10.093727469358328 10.093727469358328 10.093727469358328 10.093727469358328 10.093727469358328 10.093727469358328 10.093727469358328 10.093727469358328 10.093727469358328 10.093727469358328 10.093727469358328 10.093727469358328 10.093727469358328 10.093727469358328 10.093727469358328 10.093727469358328 10.093727469358328 10.093727469358328 10.093727469358328 10.093727469358328 10.093727469358328 10.093727469358328 10.093727469358328 10.093727469358328 10.093727469358328 10.093727469358328 10.093727469358328 10.093727469358328 10.052560415385555 10.093727469358328 10.093727469358328 10.092425210774888 9.147938127132079 10.080953692135743 10.093727469358328 8.112479736782745 9.809836718601634 10.093727469358328 9.439219719543887 8.765325273219377 10.090676373774265 10.093727469358328 9.558178342346908 10.093727469358328 10.093727469358328 10.093727469358328 10.013071087711308 10.093727469358328 10.093727469358328 10.093727469358328 10.093727469358328 10.093727469358328 10.093727469358328 10.093727469358328 10.093727469358328 10.093727469358328 10.093727469358328 10.093727469358328 10.093727469358328 10.093727469358328 10.093727469358328 10.093727469358328 10.093727469358328
10.093727469358328 10.093727469358328 10.093727469358328 10.093727469358328 10.093727469358328 10.093727469358328 10.093727469358328 10.093727469358328 10.093727469358328 10.093727469358328 10.093727469358328 10.093727469358328 10.093727469358328 10.093727469358328 10.093727469358328 10.093727469358328 10.093727469358328 10.093727469358328 10.093727469358328 10.093727469358328 10.093727469358328 10.093727469358328 10.093727469358328 10.093727469358328 10.093727469358328 10.093727469358328 10.093727469358328 10.093727469358328 10.093727469358328 10.093727469358328 10.093727469358328 10.093727469358328 10.093727469358328 10.093727469358328 10.093727469358328 10.093727469358328 10.093727469358328 10.093727469358328 10.093727469358328 10.093727469358328 10.093727469358328 10.093727469358328 10.093727469358328 10.093727469358328 10.093727469358328 10.093727469358328 10.093727469358328 10.093727469358328 10.093727469358328 10.093727469358328 10.093727469358328 10.093727469358328 10.093727469358328 10.093727469358328 10.093727469358328 10.093727469358328 10.093727469358328 10.093727469358328 10.093727469358328 10.093727469358328 10.093727469358328 10.093727469358328 10.093727469358328 10.093727469358328 10.093727469358328 10.093727469358328 10.093727469358328 10.093727469358328 10.093727469358328 10.093727469358328 10.093727469358328 10.093727469358328 10.093727469358328 10.093727469358328 10.093727469358328 10.093727469358328 10.093727469358328 10.093727469358328 10.093727469358328 10.093727469358328 10.093727469358328 10.093727469358328 10.093727469358328 10.093727469358328 10.093727469358328 10.093727469358328 10.093727469358328 10.093727469358328 9.80927005257322 10.066789975845287 10.091507108919046 9.703918083496117 8.450447525763073 9.956357507986299 9.7772841737307 7.315672481142821 9.34866847728038 9.991078771959096 9.120163588840938 8.570841707863956 10.004247068717968 10.093727469358328 9.73078759334918 10.093727469358328 10.093727469358328 10.093727469358328 9.731614755908438 10.093727469358328 10.093727469358328 10.093727469358328 10.093727469358328 10.093727469358328 10.093727469358328 10.093727469358328 10.093727469358328 10.093727469358328 10.093727469358328 10.093727469358328 10.093727469358328 10.093727469358328 10.093727469358328 10.093727469358328 10.093727469358328
10.093727469358328 10.093727469358328 10.093727469358328 10.093727469358328 10.093727469358328 10.093727469358328 10.093727469358328 10.093727469358328 10.093727469358328 10.093727469358328 10.093727469358328 10.093727469358328 10.093727469358328 10.093727469358328 10.093727469358328 10.093727469358328 10.093727469358328 10.093727469358328 10.093727469358328 10.093727469358328 10.093727469358328 10.093727469358328 10.093727469358328 10.093727469358328 10.093727469358328 10.093727469358328 10.093727469358328 10.093727469358328 10.093727469358328 10.093727469358328 10.093727469358328 10.093727469358328 10.093727469358328 10.093727469358328 10.093727469358328 10.093727469358328 10.093727469358328 10.093727469358328 10.093727469358328 10.093727469358328 10.093727469358328 10.093727469358328 10.093727469358328 10.093727469358328 10.093727469358328 10.093727469358328 10.093727469358328 10.093727469358328 10.093727469358328 10.093727469358328 10.093727469358328 10.093727469358328 10.093727469358328 10.093727469358328 10.093727469358328 10.093727469358328 10.093727469358328 10.093727469358328 10.093727469358328 10.093727469358328 10.093727469358328 10.093727469358328 10.093727469358328 10.093727469358328 10.093727469358328 10.093727469358328 10.093727469358328 10.093727469358328 10.093727469358328 10.093727469358328 10.093727469358328 10.093727469358328 10.093727469358328 10.093727469358328 10.093727469358328 10.093727469358328 10.093727469358328 10.093727469358328 10.093727469358328 10.093727469358328 10.093727469358328 10.093727469358328 10.093727469358328 10.093727469358328 10.093727469358328 10.093727469358328 10.093727469358328 10.093727469358328 9.684073718783964 9.994506123105074 10.08714415723992 9.599726030548918 7.631508570269446 9.532017032491968 9.472415474976623 6.78240509851161 8.487730825555762 9.550090286944185 8.419020652065074 8.090059953600786 9.445361703019039 10.053386612322461 9.343313155462091 9.959577119330811 10.093727469358328 10.089192105932035 9.546250354705501 10.093727469358328 10.093727469358328 10.093727469358328 10.093727469358328 10.093727469358328 10.093727469358328 10.093727469358328 10.093727469358328 10.093727469358328 10.093727469358328 10.093727469358328 10.093727469358328 10.093727469358328 10.093727469358328 10.093727469358328 10.093727469358328
10.093727469358328 10.093727469358328 10.093727469358328 10.093727469358328 10.093727469358328 10.093727469358328 10.093727469358328 10.093727469358328 10.093727469358328 10.093727469358328 10.093727469358328 10.093727469358328 10.093727469358328 10.093727469358328 10.093727469358328 10.093727469358328 10.093727469358328 10.093727469358328 10.093727469358328 10.093727469358328 10.093727469358328 10.093727469358328 10.093727469358328 10.093727469358328 10.093727469358328 10.093727469358328 10.093727469358328 10.093727469358328 10.093727469358328 10.093727469358328 10.093727469358328 10.093727469358328 10.093727469358328 10.093727469358328 10.093727469358328 10.093727469358328 10.093727469358328 10.093727469358328 10.093727469358328 10.093727469358328 10.093727469358328 10.093727469358328 10.093727469358328 10.093727469358328 10.093727469358328 10.093727469358328 10.093727469358328 10.093727469358328 10.093727469358328 10.093727469358328 10.093727469358328 10.093727469358328 10.093727469358328 10.093727469358328 10.093727469358328 10.093727469358328 10.093727469358328 10.093727469358328 10.093727469358328 10.093727469358328 10.093727469358328 10.093727469358328 10.093727469358328 10.093727469358328 10.093727469358328 10.093727469358328 10.093727469358328 10.093727469358328 10.093727469358328 10.093727469358328 10.093727469358328 10.093727469358328 10.093727469358328 10.093727469358328 10.093727469358328 10.093727469358328 10.093727469358328 10.093727469358328 10.093727469358328 10.093727469358328 10.093727469358328 10.093727469358328 10.093727469358328 10.093727469358328 10.093727469358328 10.093727469358328 10.093727469358328 10.089551817663333 9.475048566337493 9.852340252460767 10.069448849076512 9.601999879855533 6.9368289771693155 9.790736708956276 9.817421656699658 7.227912517567953 8.759121498332 9.994490273609777 9.303717433185057 8.654686377033169 9.959696040112876 10.093727469358328 9.980739128099392 10.087797524841216 10.093727469358328 10.093727469358328 10.086937547439453 10.093727469358328 10.093727469358328 10.093727469358328 10.093727469358328 10.093727469358328 10.093727469358328 10.093727469358328 10.093727469358328 10.093727469358328 10.093727469358328 10.093727469358328 10.093727469358328 10.093727469358328 10.093727469358328 10.093727469358328 10.093727469358328
