# Supplementary material for: Dynamic pre-structuration of lipid nanodomain-segregating remorin proteins
Source: Commun Biol. 2024 Dec 5;7:1620. doi: 10.1038/s42003-024-07330-y (PMC11621693; doi:10.1038/s42003-024-07330-y)
Supplement: Supplementary file 6 — Supplementary Data 4 [file 42003_2024_7330_MOESM6_ESM.zip › Supp-data-4/Fig_2c 3b RSMF & RMSD.ods]

## Sheet: RSMF AMBER
	AtREM11_ff14		AtREM11_ff99		AtREM12_ff14		AtREM12_ff99		AtREM13_ff14		AtREM13_ff99		MtREM22_ff14		MtREM22_ff99		AtREM41_ff14		AtREM41_ff99		AtREM51_ff14		AtREM51_ff99		AtREM62_ff14		AtREM62_ff99		AtREM63_ff14		AtREM63_ff99		AtREM64_ff14		AtREM64_ff99		AtREM65_ff14		AtREM65_ff99
1	5.38	1	6.79	1	5.52	1	7.16	1	6.73	1	7.82	1	8.48	1	6.13	1	6.26	1	9.40	1	5.26	1	3.80	1	7.92	1	6.60	1	5.20	1	8.24	1	7.10	1	8.14	1	7.10	1	10.99
2	4.33	2	4.97	2	4.20	2	6.53	2	5.72	2	6.15	2	6.89	2	4.00	2	4.78	2	7.52	2	3.64	2	3.27	2	6.47	2	4.58	2	3.20	2	5.91	2	5.48	2	6.35	2	5.21	2	9.05
3	3.99	3	3.37	3	4.00	3	5.99	3	4.58	3	5.68	3	6.19	3	3.17	3	4.03	3	6.85	3	3.57	3	2.80	3	5.12	3	4.32	3	2.58	3	3.72	3	5.11	3	5.36	3	3.28	3	6.90
4	3.45	4	3.10	4	3.90	4	5.64	4	4.43	4	5.31	4	5.88	4	2.53	4	2.88	4	5.95	4	2.67	4	2.95	4	4.65	4	4.60	4	3.31	4	3.72	4	4.23	4	4.31	4	3.99	4	6.26
5	2.86	5	3.87	5	3.69	5	4.60	5	4.33	5	5.43	5	5.09	5	2.40	5	2.20	5	4.70	5	3.14	5	2.41	5	4.87	5	5.19	5	3.49	5	4.30	5	2.50	5	3.50	5	4.86	5	5.52
6	2.85	6	3.16	6	3.06	6	4.60	6	3.47	6	4.88	6	4.50	6	2.70	6	2.80	6	4.80	6	2.61	6	1.89	6	4.61	6	4.40	6	2.96	6	4.31	6	3.55	6	3.67	6	5.70	6	4.33
7	2.93	7	3.20	7	2.99	7	4.81	7	2.90	7	4.33	7	4.53	7	2.16	7	3.49	7	4.53	7	2.20	7	2.36	7	3.90	7	5.26	7	2.67	7	3.95	7	3.97	7	3.59	7	4.05	7	3.70
8	3.03	8	2.59	8	4.25	8	5.59	8	2.81	8	5.13	8	4.98	8	1.94	8	2.94	8	4.75	8	2.74	8	1.75	8	3.89	8	5.41	8	1.94	8	5.16	8	3.46	8	4.27	8	2.84	8	4.02
9	3.18	9	2.90	9	4.99	9	6.10	9	3.38	9	5.36	9	5.56	9	1.53	9	2.02	9	3.79	9	3.78	9	2.84	9	4.59	9	5.42	9	1.95	9	5.55	9	3.51	9	4.30	9	2.99	9	4.20
10	3.16	10	2.77	10	4.71	10	5.86	10	3.57	10	5.48	10	5.58	10	2.36	10	2.33	10	3.59	10	4.79	10	2.93	10	4.55	10	3.67	10	2.46	10	5.22	10	2.78	10	5.05	10	2.76	10	3.76
11	3.01	11	3.33	11	4.48	11	5.34	11	3.43	11	4.95	11	6.08	11	2.81	11	2.98	11	3.37	11	4.56	11	2.35	11	5.10	11	3.93	11	3.65	11	5.21	11	3.22	11	4.93	11	3.28	11	3.16
12	3.44	12	3.41	12	3.39	12	3.80	12	3.35	12	3.80	12	5.61	12	2.91	12	3.01	12	3.50	12	4.53	12	3.31	12	4.98	12	3.70	12	3.78	12	5.55	12	4.31	12	4.24	12	3.60	12	2.82
13	3.88	13	3.38	13	3.66	13	4.16	13	3.22	13	3.61	13	5.35	13	3.21	13	3.43	13	3.77	13	4.05	13	3.09	13	4.31	13	3.66	13	2.58	13	3.82	13	4.20	13	2.99	13	2.92	13	2.61
14	3.39	14	3.21	14	3.98	14	5.88	14	3.53	14	3.97	14	5.23	14	3.30	14	3.14	14	3.73	14	3.56	14	2.97	14	4.38	14	4.61	14	1.93	14	4.24	14	3.68	14	2.27	14	3.52	14	3.07
15	3.83	15	2.25	15	4.49	15	8.00	15	3.57	15	4.90	15	5.81	15	2.58	15	2.50	15	4.13	15	3.75	15	2.81	15	5.01	15	4.89	15	2.40	15	4.55	15	4.61	15	3.01	15	3.75	15	3.69
16	4.04	16	2.27	16	5.35	16	9.71	16	4.00	16	5.58	16	6.23	16	1.98	16	2.21	16	4.98	16	5.24	16	2.57	16	5.51	16	5.75	16	2.79	16	4.38	16	4.01	16	5.01	16	3.81	16	4.41
17	5.03	17	3.20	17	7.45	17	10.88	17	4.93	17	6.66	17	6.50	17	1.96	17	2.85	17	6.58	17	4.33	17	3.08	17	5.78	17	5.41	17	2.14	17	4.56	17	4.32	17	5.40	17	4.72	17	5.55
18	6.77	18	4.32	18	8.83	18	10.95	18	6.89	18	7.62	18	8.24	18	2.58	18	4.40	18	8.04	18	3.11	18	3.59	18	6.63	18	4.56	18	2.40	18	5.87	18	4.57	18	4.96	18	5.95	18	5.73
19	7.71	19	6.07	19	8.99	19	10.32	19	8.42	19	8.38	19	9.99	19	3.18	19	6.10	19	9.41	19	4.91	19	5.06	19	8.15	19	5.62	19	3.39	19	7.12	19	4.95	19	5.07	19	7.10	19	6.90
20	9.16	20	7.59	20	10.40	20	11.31	20	10.10	20	9.85	20	11.59	20	4.78	20	8.47	20	11.43	20	5.83	20	6.71	20	9.68	20	7.16	20	5.25	20	8.70	20	6.82	20	5.39	20	8.66	20	8.28

## Sheet: RSMF AMOEBA
Protein	At11	At12	At13	At41	At51	At62	At63	At64	At65	Mt22	St13-28	St13-39	St13-49
1	8.50	7.04	9.80	7.75	1.83	5.75	11.52	11.57	7.44	9.98	9.31	6.25	8.92
2	7.82	6.13	7.64	6.05	1.22	4.52	9.48	7.84	6.25	9.26	6.52	5.48	6.95
3	5.94	5.20	5.79	5.14	1.15	4.35	6.51	5.53	5.07	7.84	6.88	4.43	5.52
4	4.00	4.18	5.76	5.20	1.09	3.13	5.63	4.23	4.40	5.25	5.86	3.19	5.1
5	4.52	3.24	5.72	4.20	1.34	3.42	5.48	5.83	4.65	3.84	3.69	2.91	5.06
6	4.02	3.29	4.24	2.92	1.03	2.41	4.40	7.38	6.34	3.74	3.96	2.69	4.33
7	3.40	3.53	3.51	3.30	1.35	1.78	4.28	7.67	4.72	3.94	4.49	2.14	3.51
8	4.73	2.80	2.98	3.90	1.22	1.82	5.27	6.77	2.97	4.78	3.28	2.41	3.16
9	4.34	2.46	3.93	3.13	1.19	1.64	5.55	4.55	3.35	4.71	3.08	2.81	3.28
10	4.09	2.80	4.46	2.45	1.17	1.39	4.54	4.84	3.34	4.71	3.93	2.89	2.94
11	4.06	3.35	3.88	2.55	1.08	1.25	3.94	3.77	3.09	4.13	3.44	3.99	2.69
12	3.12	2.62	2.25	3.33	1.03	1.45	4.38	4.08	3.29	4.14	3.73	5.69	2.58
13	3.66	3.71	2.60	3.10	1.17	1.52	3.87	5.48	2.94	5.80	4.74	4.87	2.97
14	6.15	3.90	4.34	3.19	1.32	1.59	5.11	5.27	3.58	8.37	4.48	5.45	3.35
15	6.65	3.55	4.96	3.78	1.15	1.77	5.41	6.14	3.97	8.37	4.44	5.39	3.13
16	4.50	4.31	3.61	5.30	1.01	1.92	5.25	5.03	3.08	6.37	3.93	3.89	3.25
17	4.56	3.96	4.41	4.76	1.11	2.22	4.36	5.20	3.29	7.88	5.14	3.61	4.21
18	6.36	5.20	6.90	4.76	1.06	2.60	4.83	7.08	5.82	8.21	6.16	4.50	4.58
19	8.30	6.64	9.22	5.99	1.37	3.49	6.37	8.78	6.82	6.79	4.93	3.56	4.1
20	11.24	7.54	11.69	7.14	2.18	3.91	8.54	8.61	9.30	9.04	5.00	2.21	4.35
21											4.43	3.14	5.55
22											4.36	3.62	6.22
23											7.88	2.73	5.16
24											7.99	2.23	5.54
25											6.89	2.97	5.77
26											7.05	3.49	4.56
27											9.67	3.54	4.1
28											12.73	3.72	5.02
29												4.16	5.08
30												3.73	4.25
31												3.74	4.88
32												3.78	5.79
33												4.66	5.46
34												6.13	5.33
35												6.33	5.71
36												6.27	4.89
37												8.08	5.89
38												8.69	8.78
39												7.82	9.55
40													7.41
41													6.57
42													6.7
43													7.03
44													8.04
45													8.41
46													9.05
47													10.19
48													11.7
49													13.07

## Sheet: RMSD
AtREM1.1	Backbone RMSD	AtREM1.2	Backbone RMSD	AtREM1.3	Backbone RMSD	AtREM4.1	Backbone RMSD	AtREM5.1	Backbone RMSD	AtREM6.2	Backbone RMSD	AtREM6.3	Backbone RMSD	AtREM6.4	Backbone RMSD	AtREM6.5	Backbone RMSD	MtREM2.2	Backbone RMSD	StREM13_171-198	Backbone RMSD	StREM13_160-198	Backbone RMSD	StREM13_150-198	Backbone RMSD
1	1.32	1	0.48	1	0.72	1	3.93	1	3.65	1	0.81	1	4.00	1	0.61	1	1.75	1	4.47	171	0.60	160	1.14	150	1.11
2	1.09	2	0.33	2	0.66	2	1.72	2	3.56	2	1.35	2	2.29	2	0.34	2	1.60	2	2.99	172	0.28	161	0.76	151	0.85
3	0.81	3	0.63	3	0.51	3	0.94	3	3.96	3	0.95	3	1.18	3	0.19	3	0.76	3	2.25	173	0.23	162	0.58	152	0.65
4	0.85	4	0.51	4	0.39	4	0.93	4	3.66	4	0.59	4	0.99	4	0.18	4	0.39	4	1.25	174	0.16	163	0.46	153	0.55
5	0.93	5	0.25	5	0.32	5	1.30	5	2.49	5	0.38	5	0.70	5	0.18	5	0.20	5	0.88	175	0.11	164	0.37	154	0.47
6	0.72	6	0.18	6	0.34	6	1.10	6	1.44	6	0.26	6	0.70	6	0.20	6	0.14	6	1.01	176	0.16	165	0.26	155	0.33
7	0.44	7	0.43	7	0.27	7	1.37	7	2.31	7	0.19	7	0.52	7	0.25	7	0.14	7	1.36	177	0.17	166	0.19	156	0.29
8	0.25	8	0.54	8	0.35	8	1.90	8	1.29	8	0.20	8	1.12	8	0.37	8	0.15	8	1.80	178	0.13	167	0.29	157	0.23
9	0.34	9	0.36	9	0.26	9	0.80	9	1.04	9	0.21	9	1.38	9	0.37	9	0.14	9	1.70	179	0.14	168	0.35	158	0.23
10	0.75	10	0.66	10	0.79	10	1.22	10	1.60	10	0.19	10	1.45	10	0.40	10	0.16	10	2.64	180	0.15	169	0.33	159	0.30
11	0.73	11	0.57	11	0.87	11	0.95	11	0.68	11	0.23	11	1.89	11	0.35	11	0.14	11	3.94	181	0.16	170	0.40	160	0.38
12	0.73	12	0.87	12	1.51	12	1.17	12	1.12	12	0.23	12	1.18	12	0.61	12	0.20	12	3.36	182	0.15	171	0.39	161	0.38
13	0.59	13	1.37	13	2.14	13	1.03	13	0.40	13	0.19	13	1.36	13	0.62	13	0.27	13	3.50	183	0.15	172	0.34	162	0.43
14	1.14	14	2.41	14	2.87	14	2.21	14	0.64	14	0.16	14	1.82	14	0.39	14	0.27	14	2.95	184	0.23	173	0.39	163	0.55
15	0.61	15	2.67	15	3.43	15	2.08	15	0.72	15	0.12	15	2.33	15	0.34	15	0.45	15	2.36	185	0.40	174	0.42	164	0.56
16	0.73	16	2.30	16	3.04	16	2.02	16	0.91	16	0.10	16	2.96	16	0.41	16	0.81	16	2.33	186	0.58	175	0.36	165	0.55
17	0.89	17	2.27	17	3.52	17	2.73	17	1.54	17	0.22	17	3.14	17	0.48	17	1.13	17	2.26	187	1.29	176	0.33	166	0.61
18	1.20	18	2.60	18	4.10	18	3.13	18	1.81	18	0.34	18	3.88	18	0.41	18	1.42	18	3.55	188	1.81	177	0.37	167	0.67
19	1.48	19	3.46	19	3.35	19	3.75	19	1.65	19	0.40	19	4.14	19	0.46	19	1.61	19	4.32	189	1.04	178	0.32	168	0.67
20	2.38	20	5.34	20	2.55	20	4.87	20	1.75	20	0.63	20	4.37	20	0.70	20	2.47	20	4.11	190	2.00	179	0.27	169	0.60
																				191	2.43	180	0.32	170	0.64
*Pairwise RMSD was calculated among 20 refined structures.																				192	1.98	181	0.23	171	0.59
																				193	3.12	182	0.32	172	0.47
																				194	3.66	183	0.43	173	0.46
																				195	4.03	184	0.51	174	0.43
																				196	5.71	185	0.68	175	0.33
																				197	6.16	186	1.04	176	0.25
																				198	6.34	187	1.42	177	0.28
																						188	2.70	178	0.39
																						189	3.14	179	0.44
																						190	3.41	180	0.52
																						191	4.03	181	0.69
																						192	3.77	182	0.83
																						193	3.87	183	0.90
																						194	3.46	184	1.11
																						195	3.60	185	1.35
																						196	4.70	186	1.73
																						197	4.34	187	3.10
																						198	3.61	188	4.66
																								189	5.26
																								190	5.47
																								191	4.56
																								192	4.23
																								193	4.38
																								194	4.86
																								195	4.80
																								196	5.04
																								197	6.00
																								198	7.44
