# Supplementary material for: Dynamic pre-structuration of lipid nanodomain-segregating remorin proteins
Source: Commun Biol. 2024 Dec 5;7:1620. doi: 10.1038/s42003-024-07330-y (PMC11621693; doi:10.1038/s42003-024-07330-y)
Supplement: Supplementary file 6 — Supplementary Data 4 [file 42003_2024_7330_MOESM6_ESM.zip › Supp-data-4/Fig_5c 5d Inter-Molecular Contact_Map.ods]

## Sheet: StREM13_Contact_4A
protein-A	protein-B	distance	possible_interaction_forces		89-189	89	2	protein-A	protein-B	distance	possible_interaction_forces			protein-A		89	1
ARG:89	GLY:188	2.108	induction + dispersion			90	0	ARG:89	GLY:188	2.108	induction + dispersion			ARG	89	90	0
ARG:89	ALA:190	3.81	induction + dispersion			91	0	LEU:92	ILE:194	3.166	hydrophobic,			LEU	92	91	0
LEU:92	ILE:194	3.166	hydrophobic,			92	1	ILE:93	ALA:181	3.772	hydrophobic,			ILE	93	92	1
ILE:93	ALA:181	3.772	hydrophobic,			93	4	ILE:93	TYR:184	3.794	hydrophobic,			ILE	93	93	4
ILE:93	TYR:184	3.794	hydrophobic,			94	0	ILE:93	ARG:185	3.923	induction + dispersion			ILE	93	94	0
ILE:93	ARG:185	3.923	induction + dispersion			95	0	ILE:93	THR:189	3.711	induction + dispersion			ILE	93	95	0
ILE:93	THR:189	3.711	induction + dispersion			96	4	TRP:96	ALA:177	3.71	hydrophobic,			TRP	96	96	3
TRP:96	ALA:177	3.71	hydrophobic,			97	3	TRP:96	LEU:180	3.429	hydrophobic,			TRP	96	97	3
TRP:96	LEU:180	3.429	hydrophobic,			98	0	TRP:96	ALA:181	3.777	hydrophobic,			TRP	96	98	0
TRP:96	ALA:181	3.777	hydrophobic,			99	0	GLU:97	GLU:178	3.389	ionic repulsion CAUTION: possible repulsion			GLU	97	99	0
TRP:96	PRO:191	3.473	hydrophobic,			100	1	GLU:97	ALA:181	3.565	induction + dispersion			GLU	97	100	1
TRP:96	LYS:193	3.637	cation-π stacking,hydrophobic,			101	2	GLU:97	ARG:185	2.608	salt bridge,hydrogen bond,			GLU	97	101	2
GLU:97	GLU:178	3.389	ionic repulsion CAUTION: possible repulsion			102	1	GLU:100	ALA:177	3.833	induction + dispersion			GLU	100	102	0
GLU:97	ALA:181	3.565	induction + dispersion			103	2	LYS:101	LEU:174	3.55	hydrophobic,			LYS	101	103	0
GLU:97	ARG:185	2.608	salt bridge,hydrogen bond,			104	1	LYS:101	GLU:178	3.372	salt bridge,hydrogen bond,			LYS	101	104	1
GLU:100	ALA:177	3.833	induction + dispersion			105	1	ALA:104	ASP:173	3.765	induction + dispersion			ALA	104	105	1
LYS:101	LEU:174	3.55	hydrophobic,			106	1	GLU:105	ARG:170	3.033	salt bridge,hydrogen bond,			GLU	105	106	0
LYS:101	GLU:178	3.372	salt bridge,hydrogen bond,			107	0	ALA:108	ILE:166	3.651	hydrophobic,			ALA	108	107	0
SER:102	PHE:198	3.022	dipole-π stacking			108	2	ALA:108	ARG:170	3.732	induction + dispersion			ALA	108	108	2
LYS:103	GLY:196	3.636	hydrophobic,			109	0	LYS:111	ILE:166	3.364	hydrophobic,			LYS	111	109	0
LYS:103	PHE:198	3.756	cation-π stacking,			110	0	VAL:112	ILE:166	3.866	hydrophobic,			VAL	112	110	0
ALA:104	ASP:173	3.765	induction + dispersion			111	1	ILE:115	ALA:159	3.86	hydrophobic,			ILE	115	111	1
GLU:105	ARG:170	3.033	salt bridge,hydrogen bond,			112	1	ILE:115	LYS:162	3.426	hydrophobic,			ILE	115	112	1
ASN:106	PHE:198	3.46	π-π stacking,			113	0	ILE:115	ARG:163	3.859	induction + dispersion			ILE	115	113	0
ALA:108	ILE:166	3.651	hydrophobic,			114	0	ILE:115	ILE:166	3.054	hydrophobic,			ILE	115	114	0
ALA:108	ARG:170	3.732	induction + dispersion			115	4	TRP:118	LEU:155	3.99	hydrophobic,			TRP	118	115	4
LYS:111	ILE:166	3.364	hydrophobic,			116	0	TRP:118	GLU:158	3.59	anion-π stacking,π-π stacking,hydrogen bond,			TRP	118	116	0
VAL:112	ILE:166	3.866	hydrophobic,			117	0	GLU:119	HIS:156	2.745	salt bridge,hydrogen bond,anion-π stacking,			GLU	119	117	0
ILE:115	ALA:159	3.86	hydrophobic,			118	2	GLU:119	ALA:159	3.411	induction + dispersion			GLU	119	118	2
ILE:115	LYS:162	3.426	hydrophobic,			119	3	GLU:119	ARG:163	3.09	salt bridge,hydrogen bond,			GLU	119	119	3
ILE:115	ARG:163	3.859	induction + dispersion			120	0	LYS:122	LEU:155	3.863	hydrophobic,			LYS	122	120	0
ILE:115	ILE:166	3.054	hydrophobic,			121	0	LEU:126	MET:148	3.126	hydrophobic,			LEU	126	121	0
TRP:118	LEU:155	3.99	hydrophobic,			122	1	LEU:126	ILE:152	3.774	hydrophobic,			LEU	126	122	1
TRP:118	GLU:158	3.59	anion-π stacking,π-π stacking,hydrogen bond,			123	0	LEU:126	LEU:155	3.268	hydrophobic,			LEU	126	123	0
GLU:119	HIS:156	2.745	salt bridge,hydrogen bond,anion-π stacking,			124	0	GLU:129	TYR:144	2.785	anion-π stacking,π-π stacking,electrostatic: ion-dipole,hydrogen			GLU	129	124	0
GLU:119	ALA:159	3.411	induction + dispersion			125	0	GLU:129	MET:148	3.876	electrostatic: ion-dipole,			GLU	129	125	0
GLU:119	ARG:163	3.09	salt bridge,hydrogen bond,			126	3	LEU:130	TYR:144	3.417	hydrophobic,			LEU	130	126	3
LYS:122	LEU:155	3.863	hydrophobic,			127	0	LEU:130	THR:145	3.621	induction + dispersion			LEU	130	127	0
LEU:126	MET:148	3.126	hydrophobic,			128	0	MET:133	TYR:144	3.113	electrostatic: dipole-dipole,hydrogen bond,dipole-π stacking			MET	133	128	0
LEU:126	ILE:152	3.774	hydrophobic,			129	2	GLU:134	LYS:141	3.194	salt bridge,hydrogen bond,			GLU	134	129	2
LEU:126	LEU:155	3.268	hydrophobic,			130	2	LEU:137	LEU:137	3.478	hydrophobic,			LEU	137	130	2
GLU:129	TYR:144	2.785	anion-π stacking,π-π stacking,electrostatic: ion-dipole,hydrogen	bond,		131	0	LEU:137	LYS:141	3.811	hydrophobic,			LEU	137	131	0
GLU:129	MET:148	3.876	electrostatic: ion-dipole,			132	0	LYS:141	GLU:134	3.201	salt bridge,hydrogen bond,			LYS	141	132	0
LEU:130	TYR:144	3.417	hydrophobic,			133	1	LYS:141	LEU:137	3.84	hydrophobic,			LYS	141	133	1
LEU:130	THR:145	3.621	induction + dispersion			134	1	TYR:144	GLU:129	2.787	anion-π stacking,π-π stacking,electrostatic: ion-dipole,hydrogen			TYR	144	134	1
MET:133	TYR:144	3.113	electrostatic: dipole-dipole,hydrogen bond,dipole-π stacking			135	0	TYR:144	LEU:130	3.388	hydrophobic,			TYR	144	135	0
GLU:134	LYS:141	3.194	salt bridge,hydrogen bond,			136	0	TYR:144	MET:133	3.065	electrostatic: dipole-dipole,hydrogen bond,dipole-π stacking			TYR	144	136	0
LEU:137	LEU:137	3.478	hydrophobic,			137	2	THR:145	LEU:130	3.646	induction + dispersion			THR	145	137	2
LEU:137	LYS:141	3.811	hydrophobic,			138	0	MET:148	LEU:126	3.152	hydrophobic,			MET	148	138	0
LYS:141	GLU:134	3.201	salt bridge,hydrogen bond,			139	0	MET:148	GLU:129	3.901	electrostatic: ion-dipole,			MET	148	139	0
LYS:141	LEU:137	3.84	hydrophobic,			140	0	ILE:152	LEU:126	3.813	hydrophobic,			ILE	152	140	0
TYR:144	GLU:129	2.787	anion-π stacking,π-π stacking,electrostatic: ion-dipole,hydrogen	bond,		141	2	LEU:155	TRP:118	4	hydrophobic,			LEU	155	141	2
TYR:144	LEU:130	3.388	hydrophobic,			142	0	LEU:155	LYS:122	3.861	hydrophobic,			LEU	155	142	0
TYR:144	MET:133	3.065	electrostatic: dipole-dipole,hydrogen bond,dipole-π stacking			143	0	LEU:155	LEU:126	3.245	hydrophobic,			LEU	155	143	0
THR:145	LEU:130	3.646	induction + dispersion			144	3	HIS:156	GLU:119	2.772	salt bridge,hydrogen bond,anion-π stacking,			HIS	156	144	3
MET:148	LEU:126	3.152	hydrophobic,			145	1	GLU:158	TRP:118	3.608	anion-π stacking,π-π stacking,hydrogen bond,			GLU	158	145	1
MET:148	GLU:129	3.901	electrostatic: ion-dipole,			146	0	ALA:159	ILE:115	3.862	hydrophobic,			ALA	159	146	0
ILE:152	LEU:126	3.813	hydrophobic,			147	0	ALA:159	GLU:119	3.4	induction + dispersion			ALA	159	147	0
LEU:155	TRP:118	4	hydrophobic,			148	2	LYS:162	ILE:115	3.415	hydrophobic,			LYS	162	148	2
LEU:155	LYS:122	3.861	hydrophobic,			149	0	ARG:163	ILE:115	3.856	induction + dispersion			ARG	163	149	0
LEU:155	LEU:126	3.245	hydrophobic,			150	0	ARG:163	GLU:119	3.065	salt bridge,hydrogen bond,			ARG	163	150	0
HIS:156	GLU:119	2.772	salt bridge,hydrogen bond,anion-π stacking,			151	0	ILE:166	ALA:108	3.637	hydrophobic,			ILE	166	151	0
GLU:158	TRP:118	3.608	anion-π stacking,π-π stacking,hydrogen bond,			152	1	ILE:166	LYS:111	3.386	hydrophobic,			ILE	166	152	1
ALA:159	ILE:115	3.862	hydrophobic,			153	0	ILE:166	VAL:112	3.843	hydrophobic,			ILE	166	153	0
ALA:159	GLU:119	3.4	induction + dispersion			154	0	ILE:166	ILE:115	3.01	hydrophobic,			ILE	166	154	0
LYS:162	ILE:115	3.415	hydrophobic,			155	3	ARG:170	GLU:105	3.132	salt bridge,hydrogen bond,			ARG	170	155	3
ARG:163	ILE:115	3.856	induction + dispersion			156	1	ARG:170	ALA:108	3.767	induction + dispersion			ARG	170	156	1
ARG:163	GLU:119	3.065	salt bridge,hydrogen bond,			157	0	ASP:173	ALA:104	3.76	induction + dispersion			ASP	173	157	0
ILE:166	ALA:108	3.637	hydrophobic,			158	1	LEU:174	LYS:101	3.576	hydrophobic,			LEU	174	158	1
ILE:166	LYS:111	3.386	hydrophobic,			159	2	ALA:177	TRP:96	3.704	hydrophobic,			ALA	177	159	2
ILE:166	VAL:112	3.843	hydrophobic,			160	0	ALA:177	GLU:100	3.836	induction + dispersion			ALA	177	160	0
ILE:166	ILE:115	3.01	hydrophobic,			161	0	GLU:178	GLU:97	3.455	ionic repulsion CAUTION: possible repulsion			GLU	178	161	0
ARG:170	GLU:105	3.132	salt bridge,hydrogen bond,			162	1	GLU:178	LYS:101	3.446	salt bridge,hydrogen bond,			GLU	178	162	1
ARG:170	ALA:108	3.767	induction + dispersion			163	2	LEU:180	TRP:96	3.457	hydrophobic,			LEU	180	163	2
ASP:173	ALA:104	3.76	induction + dispersion			164	0	ALA:181	ILE:93	3.793	hydrophobic,			ALA	181	164	0
LEU:174	LYS:101	3.576	hydrophobic,			165	0	ALA:181	TRP:96	3.755	hydrophobic,			ALA	181	165	0
ALA:177	TRP:96	3.704	hydrophobic,			166	4	ALA:181	GLU:97	3.558	induction + dispersion			ALA	181	166	4
ALA:177	GLU:100	3.836	induction + dispersion			167	0	TYR:184	ILE:93	3.805	hydrophobic,			TYR	184	167	0
GLU:178	GLU:97	3.455	ionic repulsion CAUTION: possible repulsion			168	0	ARG:185	ILE:93	3.954	induction + dispersion			ARG	185	168	0
GLU:178	LYS:101	3.446	salt bridge,hydrogen bond,			169	0	ARG:185	GLU:97	2.587	salt bridge,hydrogen bond,			ARG	185	169	0
LEU:180	TRP:96	3.457	hydrophobic,			170	2	GLY:188	ARG:89	2.126	induction + dispersion			GLY	188	170	2
ALA:181	ILE:93	3.793	hydrophobic,			171	0	THR:189	ILE:93	3.727	induction + dispersion			THR	189	171	0
ALA:181	TRP:96	3.755	hydrophobic,			172	0									172	0
ALA:181	GLU:97	3.558	induction + dispersion			173	1									173	1
TYR:184	ILE:93	3.805	hydrophobic,			174	1									174	1
ARG:185	ILE:93	3.954	induction + dispersion			175	0									175	0
ARG:185	GLU:97	2.587	salt bridge,hydrogen bond,			176	0									176	0
GLY:188	ARG:89	2.126	induction + dispersion			177	2									177	2
THR:189	ILE:93	3.727	induction + dispersion			178	2									178	2
ALA:190	ARG:89	3.829	induction + dispersion			179	0									179	0
PRO:191	TRP:96	3.459	hydrophobic,			180	1									180	1
LYS:193	TRP:96	3.642	cation-π stacking,hydrophobic,			181	3									181	3
ILE:194	LEU:92	3.169	hydrophobic,			182	0									182	0
GLY:196	LYS:103	3.682	hydrophobic,			183	0									183	0
PHE:198	SER:102	2.978	dipole-π stacking			184	1									184	1
PHE:198	LYS:103	3.734	cation-π stacking,			185	2									185	2
PHE:198	ASN:106	3.259	π-π stacking,			186	0									186	0
						187	0									187	0
						188	1									188	1
						189	1									189	1

## Sheet: AtREM11_Contact_4A
protein-A	protein-B	distance	possible_interaction_forces		66-166	66	1	protein-A	protein-B	distance	possible_interaction_forces			protein-A		66	1
ARG:66	GLY:165	2.959	induction + dispersion			67	0	ARG:66	GLY:165	2.959	induction + dispersion			ARG	66	67	0
LEU:69	LEU:171	3.725	hydrophobic,			68	0	ILE:70	ALA:158	3.956	hydrophobic,			ILE	70	68	0
ILE:70	ALA:158	3.956	hydrophobic,			69	1	ILE:70	TYR:161	3.774	hydrophobic,			ILE	70	69	0
ILE:70	TYR:161	3.774	hydrophobic,			70	5	ILE:70	ARG:162	3.86	induction + dispersion			ILE	70	70	4
ILE:70	ARG:162	3.86	induction + dispersion			71	0	ILE:70	THR:166	3.968	induction + dispersion			ILE	70	71	0
ILE:70	THR:166	3.968	induction + dispersion			72	0	TRP:73	ALA:154	3.615	hydrophobic,			TRP	73	72	0
ILE:70	PRO:168	3.99	hydrophobic,			73	5	TRP:73	MET:157	3.641	hydrophobic,dipole-π stackinghydrogen bond,			TRP	73	73	3
TRP:73	ALA:154	3.615	hydrophobic,			74	3	TRP:73	ALA:158	3.953	hydrophobic,			TRP	73	74	3
TRP:73	MET:157	3.641	hydrophobic,dipole-π stackinghydrogen bond,			75	0	GLU:74	GLU:155	3.426	ionic repulsion CAUTION: possible repulsion			GLU	74	75	0
TRP:73	ALA:158	3.953	hydrophobic,			76	0	GLU:74	ALA:158	3.698	induction + dispersion			GLU	74	76	0
TRP:73	PRO:168	3.484	hydrophobic,			77	0	GLU:74	ARG:162	2.786	salt bridge,hydrogen bond,			GLU	74	77	0
TRP:73	LYS:170	3.843	cation-π stacking,hydrophobic,			78	1	LYS:78	GLU:155	3.288	salt bridge,hydrogen bond,			LYS	78	78	1
TRP:73	LEU:171	3.774	hydrophobic,			79	0	VAL:81	ARG:147	3.727	induction + dispersion			VAL	81	79	0
GLU:74	GLU:155	3.426	ionic repulsion CAUTION: possible repulsion			80	1	VAL:81	ASP:150	3.731	induction + dispersion			VAL	81	80	0
GLU:74	ALA:158	3.698	induction + dispersion			81	3	VAL:81	VAL:151	3.945	hydrophobic,			VAL	81	81	3
GLU:74	ARG:162	2.786	salt bridge,hydrogen bond,			82	1	GLU:82	ARG:147	3.382	salt bridge,hydrogen bond,			GLU	82	82	1
LYS:78	GLU:155	3.288	salt bridge,hydrogen bond,			83	0	ALA:85	THR:143	3.689	induction + dispersion			ALA	85	83	0
LYS:80	PHE:174	2.491	cation-π stacking,			84	0	ALA:85	ARG:147	3.836	induction + dispersion			ALA	85	84	0
VAL:81	ARG:147	3.727	induction + dispersion			85	2	LYS:88	THR:143	3.875	electrostatic: ion-dipole,hydrogen bond,			LYS	88	85	2
VAL:81	ASP:150	3.731	induction + dispersion			86	0	ILE:89	THR:143	3.916	induction + dispersion			ILE	89	86	0
VAL:81	VAL:151	3.945	hydrophobic,			87	0	VAL:92	ALA:136	3.679	hydrophobic,			VAL	92	87	0
GLU:82	ARG:147	3.382	salt bridge,hydrogen bond,			88	1	VAL:92	ARG:140	3.962	induction + dispersion			VAL	92	88	1
ALA:85	THR:143	3.689	induction + dispersion			89	1	GLY:93	ARG:140	3.814	induction + dispersion			GLY	93	89	1
ALA:85	ARG:147	3.836	induction + dispersion			90	0	TRP:95	ILE:132	3.958	hydrophobic,			TRP	95	90	0
LYS:88	THR:143	3.875	electrostatic: ion-dipole,hydrogen bond,			91	0	TRP:95	GLU:135	3.377	anion-π stacking,π-π stacking,hydrogen bond,			TRP	95	91	0
ILE:89	THR:143	3.916	induction + dispersion			92	2	GLU:96	HIS:133	2.657	salt bridge,hydrogen bond,anion-π stacking,			GLU	96	92	2
VAL:92	ALA:136	3.679	hydrophobic,			93	1	GLU:96	ALA:136	3.51	induction + dispersion			GLU	96	93	1
VAL:92	ARG:140	3.962	induction + dispersion			94	0	GLU:96	ARG:140	2.388	salt bridge,hydrogen bond,			GLU	96	94	0
GLY:93	ARG:140	3.814	induction + dispersion			95	2	LYS:99	ILE:132	3.086	hydrophobic,			LYS	99	95	2
TRP:95	ILE:132	3.958	hydrophobic,			96	3	VAL:103	MET:125	2.182	hydrophobic,			VAL	103	96	3
TRP:95	GLU:135	3.377	anion-π stacking,π-π stacking,hydrogen bond,			97	0	VAL:103	ILE:129	3.786	hydrophobic,			VAL	103	97	0
GLU:96	HIS:133	2.657	salt bridge,hydrogen bond,anion-π stacking,			98	0	VAL:103	ILE:132	3.887	hydrophobic,			VAL	103	98	0
GLU:96	ALA:136	3.51	induction + dispersion			99	1	GLU:106	MET:125	3.219	electrostatic: ion-dipole,			GLU	106	99	1
GLU:96	ARG:140	2.388	salt bridge,hydrogen bond,			100	0	LEU:107	THR:122	3.824	induction + dispersion			LEU	107	100	0
LYS:99	ILE:132	3.086	hydrophobic,			101	0	LEU:107	MET:125	3.323	hydrophobic,			LEU	107	101	0
VAL:103	MET:125	2.182	hydrophobic,			102	0	GLU:111	THR:122	3.482	electrostatic: ion-dipole,hydrogen bond,			GLU	111	102	0
VAL:103	ILE:129	3.786	hydrophobic,			103	3	LEU:114	LYS:117	3.925	hydrophobic,			LEU	114	103	3
VAL:103	ILE:132	3.887	hydrophobic,			104	0	LEU:114	LYS:118	3.685	hydrophobic,			LEU	114	104	0
GLU:106	MET:125	3.219	electrostatic: ion-dipole,			105	0	LYS:117	LEU:114	3.936	hydrophobic,			LYS	117	105	0
LEU:107	THR:122	3.824	induction + dispersion			106	1	LYS:118	LEU:114	3.667	hydrophobic,			LYS	118	106	1
LEU:107	MET:125	3.323	hydrophobic,			107	2	THR:122	LEU:107	3.821	induction + dispersion			THR	122	107	2
GLU:111	THR:122	3.482	electrostatic: ion-dipole,hydrogen bond,			108	0	THR:122	GLU:111	3.488	electrostatic: ion-dipole,hydrogen bond,			THR	122	108	0
LEU:114	LYS:117	3.925	hydrophobic,			109	0	MET:125	VAL:103	2.241	hydrophobic,			MET	125	109	0
LEU:114	LYS:118	3.685	hydrophobic,			110	0	MET:125	GLU:106	3.326	electrostatic: ion-dipole,			MET	125	110	0
LYS:117	LEU:114	3.936	hydrophobic,			111	1	MET:125	LEU:107	3.414	hydrophobic,			MET	125	111	1
LYS:118	LEU:114	3.667	hydrophobic,			112	0	ILE:129	VAL:103	3.755	hydrophobic,			ILE	129	112	0
THR:122	LEU:107	3.821	induction + dispersion			113	0	ILE:132	TRP:95	3.976	hydrophobic,			ILE	132	113	0
THR:122	GLU:111	3.488	electrostatic: ion-dipole,hydrogen bond,			114	2	ILE:132	LYS:99	3.092	hydrophobic,			ILE	132	114	2
MET:125	VAL:103	2.241	hydrophobic,			115	0	ILE:132	VAL:103	3.881	hydrophobic,			ILE	132	115	0
MET:125	GLU:106	3.326	electrostatic: ion-dipole,			116	0	HIS:133	GLU:96	2.649	salt bridge,hydrogen bond,anion-π stacking,			HIS	133	116	0
MET:125	LEU:107	3.414	hydrophobic,			117	1	GLU:135	TRP:95	3.379	anion-π stacking,π-π stacking,hydrogen bond,			GLU	135	117	1
ILE:129	VAL:103	3.755	hydrophobic,			118	1	ALA:136	VAL:92	3.66	hydrophobic,			ALA	136	118	1
ILE:132	TRP:95	3.976	hydrophobic,			119	0	ALA:136	GLU:96	3.502	induction + dispersion			ALA	136	119	0
ILE:132	LYS:99	3.092	hydrophobic,			120	0	ARG:140	VAL:92	3.945	induction + dispersion			ARG	140	120	0
ILE:132	VAL:103	3.881	hydrophobic,			121	0	ARG:140	GLY:93	3.814	induction + dispersion			ARG	140	121	0
HIS:133	GLU:96	2.649	salt bridge,hydrogen bond,anion-π stacking,			122	2	ARG:140	GLU:96	2.377	salt bridge,hydrogen bond,			ARG	140	122	2
GLU:135	TRP:95	3.379	anion-π stacking,π-π stacking,hydrogen bond,			123	0	THR:143	ALA:85	3.686	induction + dispersion			THR	143	123	0
ALA:136	VAL:92	3.66	hydrophobic,			124	0	THR:143	LYS:88	3.867	electrostatic: ion-dipole,hydrogen bond,			THR	143	124	0
ALA:136	GLU:96	3.502	induction + dispersion			125	3	THR:143	ILE:89	3.899	induction + dispersion			THR	143	125	3
ARG:140	VAL:92	3.945	induction + dispersion			126	0	ARG:147	VAL:81	3.733	induction + dispersion			ARG	147	126	0
ARG:140	GLY:93	3.814	induction + dispersion			127	0	ARG:147	GLU:82	3.382	salt bridge,hydrogen bond,			ARG	147	127	0
ARG:140	GLU:96	2.377	salt bridge,hydrogen bond,			128	0	ARG:147	ALA:85	3.799	induction + dispersion			ARG	147	128	0
THR:143	ALA:85	3.686	induction + dispersion			129	1	ASP:150	VAL:81	3.741	induction + dispersion			ASP	150	129	1
THR:143	LYS:88	3.867	electrostatic: ion-dipole,hydrogen bond,			130	0	VAL:151	VAL:81	3.937	hydrophobic,			VAL	151	130	0
THR:143	ILE:89	3.899	induction + dispersion			131	0	ALA:154	TRP:73	3.622	hydrophobic,			ALA	154	131	0
ARG:147	VAL:81	3.733	induction + dispersion			132	3	GLU:155	GLU:74	3.454	ionic repulsion CAUTION: possible repulsion			GLU	155	132	3
ARG:147	GLU:82	3.382	salt bridge,hydrogen bond,			133	1	GLU:155	LYS:78	3.257	salt bridge,hydrogen bond,			GLU	155	133	1
ARG:147	ALA:85	3.799	induction + dispersion			134	0	MET:157	TRP:73	3.654	hydrophobic,dipole-π stackinghydrogen bond,			MET	157	134	0
ASP:150	VAL:81	3.741	induction + dispersion			135	1	ALA:158	ILE:70	3.936	hydrophobic,			ALA	158	135	1
VAL:151	VAL:81	3.937	hydrophobic,			136	2	ALA:158	TRP:73	3.955	hydrophobic,			ALA	158	136	2
ALA:154	TRP:73	3.622	hydrophobic,			137	0	ALA:158	GLU:74	3.694	induction + dispersion			ALA	158	137	0
GLU:155	GLU:74	3.454	ionic repulsion CAUTION: possible repulsion			138	0	TYR:161	ILE:70	3.779	hydrophobic,			TYR	161	138	0
GLU:155	LYS:78	3.257	salt bridge,hydrogen bond,			139	0	ARG:162	ILE:70	3.857	induction + dispersion			ARG	162	139	0
MET:157	TRP:73	3.654	hydrophobic,dipole-π stackinghydrogen bond,			140	3	ARG:162	GLU:74	2.716	salt bridge,hydrogen bond,			ARG	162	140	3
ALA:158	ILE:70	3.936	hydrophobic,			141	0	GLY:165	ARG:66	2.958	induction + dispersion			GLY	165	141	0
ALA:158	TRP:73	3.955	hydrophobic,			142	0	THR:166	ILE:70	3.98	induction + dispersion			THR	166	142	0
ALA:158	GLU:74	3.694	induction + dispersion			143	3									143	3
TYR:161	ILE:70	3.779	hydrophobic,			144	0									144	0
ARG:162	ILE:70	3.857	induction + dispersion			145	0									145	0
ARG:162	GLU:74	2.716	salt bridge,hydrogen bond,			146	0									146	0
GLY:165	ARG:66	2.958	induction + dispersion			147	3									147	3
THR:166	ILE:70	3.98	induction + dispersion			148	0									148	0
PRO:168	ILE:70	3.991	hydrophobic,			149	0									149	0
PRO:168	TRP:73	3.486	hydrophobic,			150	1									150	1
LYS:170	TRP:73	3.877	cation-π stacking,hydrophobic,			151	1									151	1
LEU:171	LEU:69	3.759	hydrophobic,			152	0									152	0
LEU:171	TRP:73	3.81	hydrophobic,			153	0									153	0
PHE:174	LYS:80	2.389	cation-π stacking,			154	1									154	1
						155	2									155	2
						156	0									156	0
						157	1									157	1
						158	3									158	3
						159	0									159	0
						160	0									160	0
						161	1									161	1
						162	2									162	2
						163	0									163	0
						164	0									164	0
						165	1									165	1
						166	1									166	1

## Sheet: AtREM12_Contact_4A
protein-A	protein-B	distance	possible_interaction_forces		103-203	103	1	protein-A	protein-B	distance	possible_interaction_forces			protein-A		103	0
ARG:103	GLY:202	3.618	induction + dispersion			104	1	LEU:104	ARG:199	3.855	induction + dispersion			LEU	104	104	1
LEU:104	ARG:199	3.855	induction + dispersion			105	0	VAL:107	ALA:195	3.723	hydrophobic,			VAL	107	105	0
PHE:106	VAL:204	3.819	hydrophobic,			106	1	VAL:107	TYR:198	3.823	hydrophobic,			VAL	107	106	0
VAL:107	ALA:195	3.723	hydrophobic,			107	3	VAL:107	ARG:199	3.934	induction + dispersion			VAL	107	107	3
VAL:107	TYR:198	3.823	hydrophobic,			108	0	TRP:110	ALA:191	3.583	hydrophobic,			TRP	110	108	0
VAL:107	ARG:199	3.934	induction + dispersion			109	0	TRP:110	THR:194	3.426	hydrogen bond,dipole-π stacking			TRP	110	109	0
TRP:110	ALA:191	3.583	hydrophobic,			110	4	TRP:110	ALA:195	3.861	hydrophobic,			TRP	110	110	3
TRP:110	THR:194	3.426	hydrogen bond,dipole-π stacking			111	3	GLU:111	GLU:192	3.407	ionic repulsion CAUTION: possible repulsion			GLU	111	111	3
TRP:110	ALA:195	3.861	hydrophobic,			112	0	GLU:111	ALA:195	3.562	induction + dispersion			GLU	111	112	0
TRP:110	PRO:205	3.583	hydrophobic,			113	0	GLU:111	ARG:199	2.935	salt bridge,hydrogen bond,			GLU	111	113	0
GLU:111	GLU:192	3.407	ionic repulsion CAUTION: possible repulsion			114	1	GLU:114	ALA:191	3.817	induction + dispersion			GLU	114	114	1
GLU:111	ALA:195	3.562	induction + dispersion			115	1	LYS:115	GLU:192	3.255	salt bridge,hydrogen bond,			LYS	115	115	1
GLU:111	ARG:199	2.935	salt bridge,hydrogen bond,			116	0	ALA:118	ASP:187	3.847	induction + dispersion			ALA	118	116	0
GLU:114	ALA:191	3.817	induction + dispersion			117	0	GLU:119	ARG:184	3.22	salt bridge,hydrogen bond,			GLU	119	117	0
LYS:115	GLU:192	3.255	salt bridge,hydrogen bond,			118	1	ALA:122	ILE:180	3.711	hydrophobic,			ALA	122	118	1
ALA:118	ASP:187	3.847	induction + dispersion			119	1	ALA:122	ARG:184	3.73	induction + dispersion			ALA	122	119	1
GLU:119	ARG:184	3.22	salt bridge,hydrogen bond,			120	0	LYS:125	ILE:180	3.623	hydrophobic,			LYS	125	120	0
ALA:122	ILE:180	3.711	hydrophobic,			121	0	ILE:126	ILE:180	3.907	hydrophobic,			ILE	126	121	0
ALA:122	ARG:184	3.73	induction + dispersion			122	2	VAL:129	ALA:173	3.786	hydrophobic,			VAL	129	122	2
LYS:125	ILE:180	3.623	hydrophobic,			123	0	VAL:129	ARG:177	3.963	induction + dispersion			VAL	129	123	0
ILE:126	ILE:180	3.907	hydrophobic,			124	0	VAL:129	ILE:180	3.644	hydrophobic,			VAL	129	124	0
VAL:129	ALA:173	3.786	hydrophobic,			125	1	TRP:132	ILE:169	3.978	hydrophobic,			TRP	132	125	1
VAL:129	ARG:177	3.963	induction + dispersion			126	1	TRP:132	GLU:172	3.372	anion-π stacking,π-π stacking,hydrogen bond,			TRP	132	126	1
VAL:129	ILE:180	3.644	hydrophobic,			127	0	GLU:133	HIS:170	2.725	salt bridge,hydrogen bond,anion-π stacking,			GLU	133	127	0
TRP:132	ILE:169	3.978	hydrophobic,			128	0	GLU:133	ALA:173	3.484	induction + dispersion			GLU	133	128	0
TRP:132	GLU:172	3.372	anion-π stacking,π-π stacking,hydrogen bond,			129	3	GLU:133	ARG:177	2.27	salt bridge,hydrogen bond,			GLU	133	129	3
GLU:133	HIS:170	2.725	salt bridge,hydrogen bond,anion-π stacking,			130	0	LYS:136	ILE:169	2.991	hydrophobic,			LYS	136	130	0
GLU:133	ALA:173	3.484	induction + dispersion			131	0	VAL:140	MET:162	3.767	hydrophobic,			VAL	140	131	0
GLU:133	ARG:177	2.27	salt bridge,hydrogen bond,			132	2	VAL:140	LYS:165	3.668	hydrophobic,			VAL	140	132	2
LYS:136	ILE:169	2.991	hydrophobic,			133	3	VAL:140	VAL:166	3.756	hydrophobic,			VAL	140	133	3
VAL:140	MET:162	3.767	hydrophobic,			134	0	VAL:140	ILE:169	3.842	hydrophobic,			VAL	140	134	0
VAL:140	LYS:165	3.668	hydrophobic,			135	0	LEU:144	ALA:159	3.705	hydrophobic,			LEU	144	135	0
VAL:140	VAL:166	3.756	hydrophobic,			136	1	LEU:144	MET:162	3.801	hydrophobic,			LEU	144	136	1
VAL:140	ILE:169	3.842	hydrophobic,			137	0	GLU:148	LYS:155	3.839	salt bridge,hydrogen bond,			GLU	148	137	0
LEU:144	ALA:159	3.705	hydrophobic,			138	0	LEU:151	LYS:155	3.691	hydrophobic,			LEU	151	138	0
LEU:144	MET:162	3.801	hydrophobic,			139	0	LYS:154	LEU:151	3.993	hydrophobic,			LYS	154	139	0
GLU:148	LYS:155	3.839	salt bridge,hydrogen bond,			140	4	LYS:155	GLU:148	3.854	salt bridge,hydrogen bond,			LYS	155	140	4
LEU:151	LYS:155	3.691	hydrophobic,			141	0	LYS:155	LEU:151	3.725	hydrophobic,			LYS	155	141	0
LYS:154	LEU:151	3.993	hydrophobic,			142	0	ALA:159	LEU:144	3.716	hydrophobic,			ALA	159	142	0
LYS:155	GLU:148	3.854	salt bridge,hydrogen bond,			143	0	MET:162	VAL:140	3.772	hydrophobic,			MET	162	143	0
LYS:155	LEU:151	3.725	hydrophobic,			144	2	MET:162	LEU:144	3.788	hydrophobic,			MET	162	144	2
ALA:159	LEU:144	3.716	hydrophobic,			145	0	LYS:165	VAL:140	3.64	hydrophobic,			LYS	165	145	0
MET:162	VAL:140	3.772	hydrophobic,			146	0	VAL:166	VAL:140	3.78	hydrophobic,			VAL	166	146	0
MET:162	LEU:144	3.788	hydrophobic,			147	0	ILE:169	TRP:132	3.998	hydrophobic,			ILE	169	147	0
LYS:165	VAL:140	3.64	hydrophobic,			148	1	ILE:169	LYS:136	3.019	hydrophobic,			ILE	169	148	1
VAL:166	VAL:140	3.78	hydrophobic,			149	0	ILE:169	VAL:140	3.829	hydrophobic,			ILE	169	149	0
ILE:169	TRP:132	3.998	hydrophobic,			150	0	HIS:170	GLU:133	2.776	salt bridge,hydrogen bond,anion-π stacking,			HIS	170	150	0
ILE:169	LYS:136	3.019	hydrophobic,			151	1	GLU:172	TRP:132	3.367	anion-π stacking,π-π stacking,hydrogen bond,			GLU	172	151	1
ILE:169	VAL:140	3.829	hydrophobic,			152	0	ALA:173	VAL:129	3.803	hydrophobic,			ALA	173	152	0
HIS:170	GLU:133	2.776	salt bridge,hydrogen bond,anion-π stacking,			153	0	ALA:173	GLU:133	3.451	induction + dispersion			ALA	173	153	0
GLU:172	TRP:132	3.367	anion-π stacking,π-π stacking,hydrogen bond,			154	1	ARG:177	VAL:129	3.999	induction + dispersion			ARG	177	154	1
ALA:173	VAL:129	3.803	hydrophobic,			155	2	ARG:177	GLU:133	2.327	salt bridge,hydrogen bond,			ARG	177	155	2
ALA:173	GLU:133	3.451	induction + dispersion			156	0	ILE:180	ALA:122	3.696	hydrophobic,			ILE	180	156	0
ARG:177	VAL:129	3.999	induction + dispersion			157	0	ILE:180	LYS:125	3.624	hydrophobic,			ILE	180	157	0
ARG:177	GLU:133	2.327	salt bridge,hydrogen bond,			158	0	ILE:180	ILE:126	3.884	hydrophobic,			ILE	180	158	0
ILE:180	ALA:122	3.696	hydrophobic,			159	1	ILE:180	VAL:129	3.603	hydrophobic,			ILE	180	159	1
ILE:180	LYS:125	3.624	hydrophobic,			160	0	ARG:184	GLU:119	3.277	salt bridge,hydrogen bond,			ARG	184	160	0
ILE:180	ILE:126	3.884	hydrophobic,			161	0	ARG:184	ALA:122	3.735	induction + dispersion			ARG	184	161	0
ILE:180	VAL:129	3.603	hydrophobic,			162	2	ASP:187	ALA:118	3.827	induction + dispersion			ASP	187	162	2
ARG:184	GLU:119	3.277	salt bridge,hydrogen bond,			163	0	ALA:191	TRP:110	3.595	hydrophobic,			ALA	191	163	0
ARG:184	ALA:122	3.735	induction + dispersion			164	0	ALA:191	GLU:114	3.798	induction + dispersion			ALA	191	164	0
ASP:187	ALA:118	3.827	induction + dispersion			165	1	GLU:192	GLU:111	3.4	ionic repulsion CAUTION: possible repulsion			GLU	192	165	1
ALA:191	TRP:110	3.595	hydrophobic,			166	1	GLU:192	LYS:115	3.238	salt bridge,hydrogen bond,			GLU	192	166	1
ALA:191	GLU:114	3.798	induction + dispersion			167	0	THR:194	TRP:110	3.393	hydrogen bond,dipole-π stacking			THR	194	167	0
GLU:192	GLU:111	3.4	ionic repulsion CAUTION: possible repulsion			168	0	ALA:195	VAL:107	3.705	hydrophobic,			ALA	195	168	0
GLU:192	LYS:115	3.238	salt bridge,hydrogen bond,			169	3	ALA:195	TRP:110	3.837	hydrophobic,			ALA	195	169	3
THR:194	TRP:110	3.393	hydrogen bond,dipole-π stacking			170	1	ALA:195	GLU:111	3.544	induction + dispersion			ALA	195	170	1
ALA:195	VAL:107	3.705	hydrophobic,			171	0	TYR:198	VAL:107	3.831	hydrophobic,			TYR	198	171	0
ALA:195	TRP:110	3.837	hydrophobic,			172	1	ARG:199	LEU:104	3.877	induction + dispersion			ARG	199	172	1
ALA:195	GLU:111	3.544	induction + dispersion			173	2	ARG:199	VAL:107	3.902	induction + dispersion			ARG	199	173	2
TYR:198	VAL:107	3.831	hydrophobic,			174	0	ARG:199	GLU:111	2.51	salt bridge,hydrogen bond,			ARG	199	174	0
ARG:199	LEU:104	3.877	induction + dispersion			175	0	GLY:202	ARG:103	3.648	induction + dispersion			GLY	202	175	0
ARG:199	VAL:107	3.902	induction + dispersion			176	0									176	0
ARG:199	GLU:111	2.51	salt bridge,hydrogen bond,			177	2									177	2
GLY:202	ARG:103	3.648	induction + dispersion			178	0									178	0
VAL:204	PHE:106	3.803	hydrophobic,			179	0									179	0
PRO:205	TRP:110	3.497	hydrophobic,			180	4									180	4
						181	0									181	0
						182	0									182	0
						183	0									183	0
						184	2									184	2
						185	0									185	0
						186	0									186	0
						187	1									187	1
						188	0									188	0
						189	0									189	0
						190	0									190	0
						191	2									191	2
						192	2									192	2
						193	0									193	0
						194	1									194	1
						195	3									195	3
						196	0									196	0
						197	0									197	0
						198	1									198	1
						199	3									199	3
						200	0									200	0
						201	0									201	0
						202	1									202	1
						203	0									203	0

## Sheet: AtREM13_Contact_4A
protein-A	protein-B	distance	possible_interaction_forces		81-181	81	2	protein-A	protein-B	distance	possible_interaction_forces			protein-A		81	1
LYS:81	GLY:180	3.67	hydrophobic,			82	0	LYS:81	GLY:180	3.67	hydrophobic,			LYS	81	82	0
LYS:81	VAL:182	3.996	hydrophobic,			83	0	ILE:85	GLY:173	3.778	hydrophobic,			ILE	85	83	0
PHE:84	VAL:182	3.917	hydrophobic,			84	1	ILE:85	TYR:176	3.672	hydrophobic,			ILE	85	84	0
ILE:85	GLY:173	3.778	hydrophobic,			85	3	ILE:85	ARG:177	3.769	induction + dispersion			ILE	85	85	3
ILE:85	TYR:176	3.672	hydrophobic,			86	0	TRP:88	ALA:169	3.669	hydrophobic,			TRP	88	86	0
ILE:85	ARG:177	3.769	induction + dispersion			87	0	TRP:88	MET:172	3.613	hydrophobic,dipole-π stackinghydrogen bond,			TRP	88	87	0
TRP:88	ALA:169	3.669	hydrophobic,			88	5	TRP:88	GLY:173	3.943	hydrophobic,			TRP	88	88	4
TRP:88	MET:172	3.613	hydrophobic,dipole-π stackinghydrogen bond,			89	1	TRP:88	TYR:176	3.84	hydrogen bond,π-π stacking,dipole-π stacking			TRP	88	89	1
TRP:88	GLY:173	3.943	hydrophobic,			90	0	GLU:89	GLU:170	3.288	ionic repulsion CAUTION: possible repulsion			GLU	89	90	0
TRP:88	TYR:176	3.84	hydrogen bond,π-π stacking,dipole-π stacking			91	0	GLU:92	ALA:169	3.92	induction + dispersion			GLU	92	91	0
TRP:88	PRO:183	3.442	hydrophobic,			92	1	LYS:93	LEU:166	3.502	hydrophobic,			LYS	93	92	1
GLU:89	GLU:170	3.288	ionic repulsion CAUTION: possible repulsion			93	2	LYS:93	GLU:170	3.558	salt bridge,hydrogen bond,			LYS	93	93	2
GLU:92	ALA:169	3.92	induction + dispersion			94	0	ALA:96	GLU:165	3.169	induction + dispersion			ALA	96	94	0
LYS:93	LEU:166	3.502	hydrophobic,			95	1	GLU:97	LYS:162	3.207	salt bridge,hydrogen bond,			GLU	97	95	0
LYS:93	GLU:170	3.558	salt bridge,hydrogen bond,			96	1	ARG:99	GLU:165	3.224	salt bridge,hydrogen bond,			ARG	99	96	1
LYS:95	CYS:189	2.247	electrostatic: ion-dipole,hydrogen bond,			97	1	ALA:100	VAL:158	3.568	hydrophobic,			ALA	100	97	1
ALA:96	GLU:165	3.169	induction + dispersion			98	0	ALA:100	LYS:162	3.733	hydrophobic,			ALA	100	98	0
GLU:97	LYS:162	3.207	salt bridge,hydrogen bond,			99	1	LYS:103	VAL:158	3.873	hydrophobic,			LYS	103	99	1
ARG:99	GLU:165	3.224	salt bridge,hydrogen bond,			100	2	LYS:103	LYS:161	3.457	ionic repulsion CAUTION: possible repulsionhydrophobic,			LYS	103	100	2
ALA:100	VAL:158	3.568	hydrophobic,			101	0	ILE:104	VAL:158	3.812	hydrophobic,			ILE	104	101	0
ALA:100	LYS:162	3.733	hydrophobic,			102	0	VAL:107	ALA:151	3.72	hydrophobic,			VAL	107	102	0
LYS:103	VAL:158	3.873	hydrophobic,			103	2	VAL:107	ARG:155	3.806	induction + dispersion			VAL	107	103	2
LYS:103	LYS:161	3.457	ionic repulsion CAUTION: possible repulsionhydrophobic,			104	1	HIS:108	ARG:155	3.749	ionic repulsion CAUTION: possible repulsionhydrogen bond,cation-π			HIS	108	104	1
ILE:104	VAL:158	3.812	hydrophobic,			105	0	TRP:110	LEU:150	3.348	hydrophobic,			TRP	110	105	0
VAL:107	ALA:151	3.72	hydrophobic,			106	0	GLU:111	HIS:148	2.641	salt bridge,hydrogen bond,anion-π stacking,			GLU	111	106	0
VAL:107	ARG:155	3.806	induction + dispersion			107	2	GLU:111	ALA:151	3.489	induction + dispersion			GLU	111	107	2
HIS:108	ARG:155	3.749	ionic repulsion CAUTION: possible repulsionhydrogen bond,cation-π	stacking,		108	1	GLU:111	ARG:155	2.5	salt bridge,hydrogen bond,			GLU	111	108	1
TRP:110	LEU:150	3.348	hydrophobic,			109	0	LYS:114	ILE:147	3.083	hydrophobic,			LYS	114	109	0
GLU:111	HIS:148	2.641	salt bridge,hydrogen bond,anion-π stacking,			110	1	VAL:118	MET:140	2.404	hydrophobic,			VAL	118	110	1
GLU:111	ALA:151	3.489	induction + dispersion			111	3	VAL:118	VAL:144	3.785	hydrophobic,			VAL	118	111	3
GLU:111	ARG:155	2.5	salt bridge,hydrogen bond,			112	0	VAL:118	ILE:147	3.798	hydrophobic,			VAL	118	112	0
LYS:114	ILE:147	3.083	hydrophobic,			113	0	GLN:121	MET:140	3.46	electrostatic: dipole-dipole,hydrogen bond,			GLN	121	113	0
VAL:118	MET:140	2.404	hydrophobic,			114	1	LEU:122	GLY:137	3.934	hydrophobic,			LEU	122	114	1
VAL:118	VAL:144	3.785	hydrophobic,			115	0	LEU:122	MET:140	3.784	hydrophobic,			LEU	122	115	0
VAL:118	ILE:147	3.798	hydrophobic,			116	0	GLU:126	LYS:133	3.821	salt bridge,hydrogen bond,			GLU	126	116	0
GLN:121	MET:140	3.46	electrostatic: dipole-dipole,hydrogen bond,			117	0	LEU:129	LYS:132	3.922	hydrophobic,			LEU	129	117	0
LEU:122	GLY:137	3.934	hydrophobic,			118	3	LEU:129	LYS:133	3.746	hydrophobic,			LEU	129	118	3
LEU:122	MET:140	3.784	hydrophobic,			119	0	LYS:132	LEU:129	3.931	hydrophobic,			LYS	132	119	0
GLU:126	LYS:133	3.821	salt bridge,hydrogen bond,			120	0	LYS:133	GLU:126	3.8	salt bridge,hydrogen bond,			LYS	133	120	0
LEU:129	LYS:132	3.922	hydrophobic,			121	1	LYS:133	LEU:129	3.731	hydrophobic,			LYS	133	121	1
LEU:129	LYS:133	3.746	hydrophobic,			122	2	GLY:137	LEU:122	3.906	hydrophobic,			GLY	137	122	2
LYS:132	LEU:129	3.931	hydrophobic,			123	0	MET:140	VAL:118	2.381	hydrophobic,			MET	140	123	0
LYS:133	GLU:126	3.8	salt bridge,hydrogen bond,			124	0	MET:140	GLN:121	3.397	electrostatic: dipole-dipole,hydrogen bond,			MET	140	124	0
LYS:133	LEU:129	3.731	hydrophobic,			125	0	MET:140	LEU:122	3.787	hydrophobic,			MET	140	125	0
GLY:137	LEU:122	3.906	hydrophobic,			126	1	VAL:144	VAL:118	3.761	hydrophobic,			VAL	144	126	1
MET:140	VAL:118	2.381	hydrophobic,			127	0	ILE:147	LYS:114	3.043	hydrophobic,			ILE	147	127	0
MET:140	GLN:121	3.397	electrostatic: dipole-dipole,hydrogen bond,			128	0	ILE:147	VAL:118	3.802	hydrophobic,			ILE	147	128	0
MET:140	LEU:122	3.787	hydrophobic,			129	2	HIS:148	GLU:111	2.636	salt bridge,hydrogen bond,anion-π stacking,			HIS	148	129	2
VAL:144	VAL:118	3.761	hydrophobic,			130	0	LEU:150	TRP:110	3.338	hydrophobic,			LEU	150	130	0
ILE:147	LYS:114	3.043	hydrophobic,			131	0	ALA:151	VAL:107	3.712	hydrophobic,			ALA	151	131	0
ILE:147	VAL:118	3.802	hydrophobic,			132	1	ALA:151	GLU:111	3.505	induction + dispersion			ALA	151	132	1
HIS:148	GLU:111	2.636	salt bridge,hydrogen bond,anion-π stacking,			133	2	ARG:155	VAL:107	3.807	induction + dispersion			ARG	155	133	2
LEU:150	TRP:110	3.338	hydrophobic,			134	0	ARG:155	HIS:108	3.765	ionic repulsion CAUTION: possible repulsionhydrogen bond,cation-π			ARG	155	134	0
ALA:151	VAL:107	3.712	hydrophobic,			135	0	ARG:155	GLU:111	2.507	salt bridge,hydrogen bond,			ARG	155	135	0
ALA:151	GLU:111	3.505	induction + dispersion			136	0	VAL:158	ALA:100	3.574	hydrophobic,			VAL	158	136	0
ARG:155	VAL:107	3.807	induction + dispersion			137	1	VAL:158	LYS:103	3.857	hydrophobic,			VAL	158	137	1
ARG:155	HIS:108	3.765	ionic repulsion CAUTION: possible repulsionhydrogen bond,cation-π	stacking,		138	0	VAL:158	ILE:104	3.821	hydrophobic,			VAL	158	138	0
ARG:155	GLU:111	2.507	salt bridge,hydrogen bond,			139	0	LYS:161	LYS:103	3.488	ionic repulsion CAUTION: possible repulsionhydrophobic,			LYS	161	139	0
VAL:158	ALA:100	3.574	hydrophobic,			140	3	LYS:162	GLU:97	3.184	salt bridge,hydrogen bond,			LYS	162	140	3
VAL:158	LYS:103	3.857	hydrophobic,			141	0	LYS:162	ALA:100	3.732	hydrophobic,			LYS	162	141	0
VAL:158	ILE:104	3.821	hydrophobic,			142	0	GLU:165	ALA:96	3.186	induction + dispersion			GLU	165	142	0
LYS:161	LYS:103	3.488	ionic repulsion CAUTION: possible repulsionhydrophobic,			143	0	GLU:165	ARG:99	3.194	salt bridge,hydrogen bond,			GLU	165	143	0
LYS:162	GLU:97	3.184	salt bridge,hydrogen bond,			144	1	LEU:166	LYS:93	3.485	hydrophobic,			LEU	166	144	1
LYS:162	ALA:100	3.732	hydrophobic,			145	0	ALA:169	TRP:88	3.691	hydrophobic,			ALA	169	145	0
GLU:165	ALA:96	3.186	induction + dispersion			146	0	ALA:169	GLU:92	3.896	induction + dispersion			ALA	169	146	0
GLU:165	ARG:99	3.194	salt bridge,hydrogen bond,			147	2	GLU:170	GLU:89	3.275	ionic repulsion CAUTION: possible repulsion			GLU	170	147	2
LEU:166	LYS:93	3.485	hydrophobic,			148	1	GLU:170	LYS:93	3.53	salt bridge,hydrogen bond,			GLU	170	148	1
ALA:169	TRP:88	3.691	hydrophobic,			149	0	MET:172	TRP:88	3.616	hydrophobic,dipole-π stackinghydrogen bond,			MET	172	149	0
ALA:169	GLU:92	3.896	induction + dispersion			150	1	GLY:173	ILE:85	3.752	hydrophobic,			GLY	173	150	1
GLU:170	GLU:89	3.275	ionic repulsion CAUTION: possible repulsion			151	2	GLY:173	TRP:88	3.949	hydrophobic,			GLY	173	151	2
GLU:170	LYS:93	3.53	salt bridge,hydrogen bond,			152	0	TYR:176	ILE:85	3.674	hydrophobic,			TYR	176	152	0
MET:172	TRP:88	3.616	hydrophobic,dipole-π stackinghydrogen bond,			153	0	TYR:176	TRP:88	3.836	hydrogen bond,π-π stacking,dipole-π stacking			TYR	176	153	0
GLY:173	ILE:85	3.752	hydrophobic,			154	0	ARG:177	ILE:85	3.74	induction + dispersion			ARG	177	154	0
GLY:173	TRP:88	3.949	hydrophobic,			155	3	GLY:180	LYS:81	3.658	hydrophobic,			GLY	180	155	3
TYR:176	ILE:85	3.674	hydrophobic,			156	0									156	0
TYR:176	TRP:88	3.836	hydrogen bond,π-π stacking,dipole-π stacking			157	0									157	0
ARG:177	ILE:85	3.74	induction + dispersion			158	3									158	3
GLY:180	LYS:81	3.658	hydrophobic,			159	0									159	0
VAL:182	PHE:84	3.912	hydrophobic,			160	0									160	0
PRO:183	TRP:88	3.464	hydrophobic,			161	1									161	1
CYS:189	LYS:95	2.332	electrostatic: ion-dipole,hydrogen bond,			162	2									162	2
						163	0									163	0
						164	0									164	0
						165	2									165	2
						166	1									166	1
						167	0									167	0
						168	0									168	0
						169	2									169	2
						170	2									170	2
						171	0									171	0
						172	1									172	1
						173	2									173	2
						174	0									174	0
						175	0									175	0
						176	2									176	2
						177	1									177	1
						178	0									178	0
						179	0									179	0
						180	1									180	1
						181	0									181	0

## Sheet: AtREM14_Contact_4A
protein-A	protein-B	distance	possible_interaction_forces		93-193	93		protein-A	protein-B	distance	possible_interaction_forces			protein-A		93	1
ARG:93	GLY:192	3.593	induction + dispersion			94		ARG:93	GLY:192	3.593	induction + dispersion			ARG	93	94	0
LEU:96	LEU:198	3.7	hydrophobic,			95		ILE:97	ALA:185	3.946	hydrophobic,			ILE	97	95	0
ILE:97	ALA:185	3.946	hydrophobic,			96		ILE:97	TYR:188	3.849	hydrophobic,			ILE	97	96	0
ILE:97	TYR:188	3.849	hydrophobic,			97		ILE:97	ARG:189	3.901	induction + dispersion			ILE	97	97	3
ILE:97	ARG:189	3.901	induction + dispersion			98		TRP:100	ALA:181	3.684	hydrophobic,			TRP	100	98	0
TRP:100	ALA:181	3.684	hydrophobic,			99		TRP:100	LEU:184	2.835	hydrophobic,			TRP	100	99	0
TRP:100	LEU:184	2.835	hydrophobic,			100		TRP:100	ALA:185	3.928	hydrophobic,			TRP	100	100	4
TRP:100	ALA:185	3.928	hydrophobic,			101		TRP:100	TYR:188	3.91	hydrogen bond,π-π stacking,dipole-π stacking			TRP	100	101	3
TRP:100	TYR:188	3.91	hydrogen bond,π-π stacking,dipole-π stacking			102		GLU:101	GLU:182	3.56	ionic repulsion CAUTION: possible repulsion			GLU	101	102	0
TRP:100	PRO:195	3.271	hydrophobic,			103		GLU:101	ALA:185	3.519	induction + dispersion			GLU	101	103	0
TRP:100	LYS:197	3.701	cation-π stacking,hydrophobic,			104		GLU:101	ARG:189	2.788	salt bridge,hydrogen bond,			GLU	101	104	1
TRP:100	LEU:198	3.681	hydrophobic,			105		GLU:104	ALA:181	3.74	induction + dispersion			GLU	104	105	1
GLU:101	GLU:182	3.56	ionic repulsion CAUTION: possible repulsion			106		LYS:105	GLU:182	3.325	salt bridge,hydrogen bond,			LYS	105	106	0
GLU:101	ALA:185	3.519	induction + dispersion			107		VAL:108	ARG:174	3.768	induction + dispersion			VAL	108	107	0
GLU:101	ARG:189	2.788	salt bridge,hydrogen bond,			108		VAL:108	GLU:177	3.473	induction + dispersion			VAL	108	108	3
GLU:104	ALA:181	3.74	induction + dispersion			109		VAL:108	ILE:178	3.864	hydrophobic,			VAL	108	109	1
LYS:105	GLU:182	3.325	salt bridge,hydrogen bond,			110		GLU:109	ARG:174	3.346	salt bridge,hydrogen bond,			GLU	109	110	0
LYS:107	GLY:200	2.679	hydrophobic,			111		ALA:112	ILE:170	3.901	hydrophobic,			ALA	112	111	0
LYS:107	CYS:201	0.493	electrostatic: ion-dipole,hydrogen bond,			112		ALA:112	ARG:174	3.776	induction + dispersion			ALA	112	112	2
VAL:108	ARG:174	3.768	induction + dispersion			113		LYS:115	ILE:170	3.587	hydrophobic,			LYS	115	113	0
VAL:108	GLU:177	3.473	induction + dispersion			114		LYS:115	LYS:173	3.59	ionic repulsion CAUTION: possible repulsionhydrophobic,			LYS	115	114	0
VAL:108	ILE:178	3.864	hydrophobic,			115		LEU:116	ARG:167	3.969	induction + dispersion			LEU	116	115	2
GLU:109	ARG:174	3.346	salt bridge,hydrogen bond,			116		LEU:116	ILE:170	3.938	hydrophobic,			LEU	116	116	2
ALA:112	ILE:170	3.901	hydrophobic,			117		ILE:119	ALA:163	3.938	hydrophobic,			ILE	119	117	0
ALA:112	ARG:174	3.776	induction + dispersion			118		ILE:119	LYS:166	3.755	hydrophobic,			ILE	119	118	0
LYS:115	ILE:170	3.587	hydrophobic,			119		ILE:119	ARG:167	3.882	induction + dispersion			ILE	119	119	4
LYS:115	LYS:173	3.59	ionic repulsion CAUTION: possible repulsionhydrophobic,			120		ILE:119	ILE:170	2.416	hydrophobic,			ILE	119	120	0
LEU:116	ARG:167	3.969	induction + dispersion			121		TRP:122	GLU:162	3.42	anion-π stacking,π-π stacking,hydrogen bond,			TRP	122	121	0
LEU:116	ILE:170	3.938	hydrophobic,			122		TRP:122	LYS:166	3.918	cation-π stacking,hydrophobic,			TRP	122	122	2
ILE:119	ALA:163	3.938	hydrophobic,			123		GLU:123	HIS:160	2.678	salt bridge,hydrogen bond,anion-π stacking,			GLU	123	123	3
ILE:119	LYS:166	3.755	hydrophobic,			124		GLU:123	ALA:163	3.536	induction + dispersion			GLU	123	124	0
ILE:119	ARG:167	3.882	induction + dispersion			125		GLU:123	ARG:167	2.415	salt bridge,hydrogen bond,			GLU	123	125	0
ILE:119	ILE:170	2.416	hydrophobic,			126		LYS:126	ILE:159	3.879	hydrophobic,			LYS	126	126	1
TRP:122	GLU:162	3.42	anion-π stacking,π-π stacking,hydrogen bond,			127		VAL:130	MET:152	2.378	hydrophobic,			VAL	130	127	0
TRP:122	LYS:166	3.918	cation-π stacking,hydrophobic,			128		VAL:130	ILE:156	3.607	hydrophobic,			VAL	130	128	0
GLU:123	HIS:160	2.678	salt bridge,hydrogen bond,anion-π stacking,			129		VAL:130	ILE:159	3.523	hydrophobic,			VAL	130	129	0
GLU:123	ALA:163	3.536	induction + dispersion			130		GLU:133	MET:152	3.743	electrostatic: ion-dipole,			GLU	133	130	3
GLU:123	ARG:167	2.415	salt bridge,hydrogen bond,			131		LEU:134	VAL:149	3.883	hydrophobic,			LEU	134	131	0
LYS:126	ILE:159	3.879	hydrophobic,			132		LEU:134	MET:152	3.71	hydrophobic,			LEU	134	132	0
VAL:130	MET:152	2.378	hydrophobic,			133		MET:137	TYR:148	3.463	electrostatic: dipole-dipole,hydrogen bond,dipole-π stacking			MET	137	133	1
VAL:130	ILE:156	3.607	hydrophobic,			134		GLU:138	LYS:145	3.924	salt bridge,hydrogen bond,			GLU	138	134	2
VAL:130	ILE:159	3.523	hydrophobic,			135		GLU:138	VAL:149	3.6	induction + dispersion			GLU	138	135	0
GLU:133	MET:152	3.743	electrostatic: ion-dipole,			136		LEU:141	LYS:144	3.898	hydrophobic,			LEU	141	136	0
LEU:134	VAL:149	3.883	hydrophobic,			137		LEU:141	LYS:145	3.595	hydrophobic,			LEU	141	137	1
LEU:134	MET:152	3.71	hydrophobic,			138		LYS:144	LEU:141	3.915	hydrophobic,			LYS	144	138	2
MET:137	TYR:148	3.463	electrostatic: dipole-dipole,hydrogen bond,dipole-π stacking			139		LYS:145	GLU:138	3.909	salt bridge,hydrogen bond,			LYS	145	139	0
GLU:138	LYS:145	3.924	salt bridge,hydrogen bond,			140		LYS:145	LEU:141	3.576	hydrophobic,			LYS	145	140	0
GLU:138	VAL:149	3.6	induction + dispersion			141		TYR:148	MET:137	3.462	electrostatic: dipole-dipole,hydrogen bond,dipole-π stacking			TYR	148	141	2
LEU:141	LYS:144	3.898	hydrophobic,			142		VAL:149	LEU:134	3.857	hydrophobic,			VAL	149	142	0
LEU:141	LYS:145	3.595	hydrophobic,			143		VAL:149	GLU:138	3.595	induction + dispersion			VAL	149	143	0
LYS:144	LEU:141	3.915	hydrophobic,			144		MET:152	VAL:130	2.346	hydrophobic,			MET	152	144	1
LYS:145	GLU:138	3.909	salt bridge,hydrogen bond,			145		MET:152	GLU:133	3.764	electrostatic: ion-dipole,			MET	152	145	2
LYS:145	LEU:141	3.576	hydrophobic,			146		MET:152	LEU:134	3.701	hydrophobic,			MET	152	146	0
TYR:148	MET:137	3.462	electrostatic: dipole-dipole,hydrogen bond,dipole-π stacking			147		ILE:156	VAL:130	3.55	hydrophobic,			ILE	156	147	0
VAL:149	LEU:134	3.857	hydrophobic,			148		ILE:159	LYS:126	3.848	hydrophobic,			ILE	159	148	1
VAL:149	GLU:138	3.595	induction + dispersion			149		ILE:159	VAL:130	3.489	hydrophobic,			ILE	159	149	2
MET:152	VAL:130	2.346	hydrophobic,			150		HIS:160	GLU:123	2.654	salt bridge,hydrogen bond,anion-π stacking,			HIS	160	150	0
MET:152	GLU:133	3.764	electrostatic: ion-dipole,			151		GLU:162	TRP:122	3.458	anion-π stacking,π-π stacking,hydrogen bond,			GLU	162	151	0
MET:152	LEU:134	3.701	hydrophobic,			152		ALA:163	ILE:119	3.929	hydrophobic,			ALA	163	152	3
ILE:156	VAL:130	3.55	hydrophobic,			153		ALA:163	GLU:123	3.517	induction + dispersion			ALA	163	153	0
ILE:159	LYS:126	3.848	hydrophobic,			154		LYS:166	ILE:119	3.787	hydrophobic,			LYS	166	154	0
ILE:159	VAL:130	3.489	hydrophobic,			155		LYS:166	TRP:122	3.903	cation-π stacking,hydrophobic,			LYS	166	155	0
HIS:160	GLU:123	2.654	salt bridge,hydrogen bond,anion-π stacking,			156		ARG:167	LEU:116	3.991	induction + dispersion			ARG	167	156	1
GLU:162	TRP:122	3.458	anion-π stacking,π-π stacking,hydrogen bond,			157		ARG:167	ILE:119	3.841	induction + dispersion			ARG	167	157	0
ALA:163	ILE:119	3.929	hydrophobic,			158		ARG:167	GLU:123	2.292	salt bridge,hydrogen bond,			ARG	167	158	0
ALA:163	GLU:123	3.517	induction + dispersion			159		ILE:170	ALA:112	3.888	hydrophobic,			ILE	170	159	2
LYS:166	ILE:119	3.787	hydrophobic,			160		ILE:170	LYS:115	3.604	hydrophobic,			ILE	170	160	1
LYS:166	TRP:122	3.903	cation-π stacking,hydrophobic,			161		ILE:170	LEU:116	3.939	hydrophobic,			ILE	170	161	0
ARG:167	LEU:116	3.991	induction + dispersion			162		ILE:170	ILE:119	2.397	hydrophobic,			ILE	170	162	1
ARG:167	ILE:119	3.841	induction + dispersion			163		LYS:173	LYS:115	3.659	ionic repulsion CAUTION: possible repulsionhydrophobic,			LYS	173	163	2
ARG:167	GLU:123	2.292	salt bridge,hydrogen bond,			164		ARG:174	VAL:108	3.75	induction + dispersion			ARG	174	164	0
ILE:170	ALA:112	3.888	hydrophobic,			165		ARG:174	GLU:109	3.371	salt bridge,hydrogen bond,			ARG	174	165	0
ILE:170	LYS:115	3.604	hydrophobic,			166		ARG:174	ALA:112	3.702	induction + dispersion			ARG	174	166	2
ILE:170	LEU:116	3.939	hydrophobic,			167		GLU:177	VAL:108	3.472	induction + dispersion			GLU	177	167	3
ILE:170	ILE:119	2.397	hydrophobic,			168		ILE:178	VAL:108	3.843	hydrophobic,			ILE	178	168	0
LYS:173	LYS:115	3.659	ionic repulsion CAUTION: possible repulsionhydrophobic,			169		ALA:181	TRP:100	3.676	hydrophobic,			ALA	181	169	0
ARG:174	VAL:108	3.75	induction + dispersion			170		ALA:181	GLU:104	3.933	induction + dispersion			ALA	181	170	4
ARG:174	GLU:109	3.371	salt bridge,hydrogen bond,			171		GLU:182	GLU:101	3.511	ionic repulsion CAUTION: possible repulsion			GLU	182	171	0
ARG:174	ALA:112	3.702	induction + dispersion			172		GLU:182	LYS:105	3.213	salt bridge,hydrogen bond,			GLU	182	172	0
GLU:177	VAL:108	3.472	induction + dispersion			173		LEU:184	TRP:100	2.781	hydrophobic,			LEU	184	173	1
ILE:178	VAL:108	3.843	hydrophobic,			174		ALA:185	ILE:97	3.859	hydrophobic,			ALA	185	174	3
ALA:181	TRP:100	3.676	hydrophobic,			175		ALA:185	TRP:100	3.907	hydrophobic,			ALA	185	175	0
ALA:181	GLU:104	3.933	induction + dispersion			176		ALA:185	GLU:101	3.426	induction + dispersion			ALA	185	176	0
GLU:182	GLU:101	3.511	ionic repulsion CAUTION: possible repulsion			177		TYR:188	ILE:97	3.794	hydrophobic,			TYR	188	177	1
GLU:182	LYS:105	3.213	salt bridge,hydrogen bond,			178		TYR:188	TRP:100	3.883	hydrogen bond,π-π stacking,dipole-π stacking			TYR	188	178	1
LEU:184	TRP:100	2.781	hydrophobic,			179		ARG:189	MET:94	3.98	electrostatic: ion-dipole,hydrogen bond,			ARG	189	179	0
ALA:185	ILE:97	3.859	hydrophobic,			180		ARG:189	ILE:97	3.854	induction + dispersion			ARG	189	180	0
ALA:185	TRP:100	3.907	hydrophobic,			181		ARG:189	GLU:101	2.718	salt bridge,hydrogen bond,			ARG	189	181	2
ALA:185	GLU:101	3.426	induction + dispersion			182		GLY:192	ARG:93	3.497	induction + dispersion			GLY	192	182	2
TYR:188	ILE:97	3.794	hydrophobic,			183										183	0
TYR:188	TRP:100	3.883	hydrogen bond,π-π stacking,dipole-π stacking			184										184	1
ARG:189	MET:94	3.98	electrostatic: ion-dipole,hydrogen bond,			185										185	3
ARG:189	ILE:97	3.854	induction + dispersion			186										186	0
ARG:189	GLU:101	2.718	salt bridge,hydrogen bond,			187										187	0
GLY:192	ARG:93	3.497	induction + dispersion			188										188	2
PRO:195	TRP:100	3.281	hydrophobic,			189										189	3
LYS:197	TRP:100	3.668	cation-π stacking,hydrophobic,			190										190	0
LEU:198	LEU:96	3.576	hydrophobic,			191										191	0
LEU:198	TRP:100	3.625	hydrophobic,			192										192	1
GLY:200	LYS:107	2.68	hydrophobic,			193										193	0
CYS:201	GLU:104	3.81	electrostatic: ion-dipole,hydrogen bond,
CYS:201	LYS:107	0.542	electrostatic: ion-dipole,hydrogen bond,

## Sheet: AtREM15_Contact_4A
protein-A	protein-B	distance	possible_interaction_forces		39-139	39	1	protein-A	protein-B	distance	possible_interaction_forces			protein-A		39	1
ARG:39	PRO:138	2.24	induction + dispersion			40	0	ARG:39	PRO:138	2.24	induction + dispersion			ARG	39	40	0
LEU:42	TYR:141	2.651	hydrophobic,			41	0	ILE:43	SER:131	3.104	induction + dispersion			ILE	43	41	0
ILE:43	SER:131	3.104	induction + dispersion			42	1	ILE:43	LEU:134	3.806	hydrophobic,			ILE	43	42	0
ILE:43	LEU:134	3.806	hydrophobic,			43	4	ILE:43	ILE:135	3.703	hydrophobic,			ILE	43	43	3
ILE:43	ILE:135	3.703	hydrophobic,			44	0	TRP:46	VAL:127	3.667	hydrophobic,			TRP	46	44	0
ILE:43	TYR:141	3.266	hydrophobic,			45	0	TRP:46	ILE:130	3.204	hydrophobic,			TRP	46	45	0
TRP:46	VAL:127	3.667	hydrophobic,			46	4	TRP:46	SER:131	3.939	hydrogen bond,dipole-π stacking			TRP	46	46	3
TRP:46	ILE:130	3.204	hydrophobic,			47	3	GLU:47	VAL:127	3.597	induction + dispersion			GLU	47	47	3
TRP:46	SER:131	3.939	hydrogen bond,dipole-π stacking			48	0	GLU:47	GLU:128	3.47	ionic repulsion CAUTION: possible repulsion			GLU	47	48	0
TRP:46	THR:145	3.317	hydrogen bond,dipole-π stacking			49	0	GLU:47	SER:131	3.044	electrostatic: ion-dipole,hydrogen bond,			GLU	47	49	0
GLU:47	VAL:127	3.597	induction + dispersion			50	1	GLU:50	VAL:127	3.505	induction + dispersion			GLU	50	50	1
GLU:47	GLU:128	3.47	ionic repulsion CAUTION: possible repulsion			51	2	LYS:51	SER:124	3.774	electrostatic: ion-dipole,hydrogen bond,			LYS	51	51	2
GLU:47	SER:131	3.044	electrostatic: ion-dipole,hydrogen bond,			52	0	LYS:51	GLU:128	3.307	salt bridge,hydrogen bond,			LYS	51	52	0
GLU:50	VAL:127	3.505	induction + dispersion			53	0	ALA:54	GLU:123	2.949	induction + dispersion			ALA	54	53	0
LYS:51	SER:124	3.774	electrostatic: ion-dipole,hydrogen bond,			54	1	ALA:58	ILE:116	3.829	hydrophobic,			ALA	58	54	1
LYS:51	GLU:128	3.307	salt bridge,hydrogen bond,			55	0	ALA:58	LYS:120	3.947	hydrophobic,			ALA	58	55	0
ALA:54	GLU:123	2.949	induction + dispersion			56	0	GLU:61	ILE:116	3.495	induction + dispersion			GLU	61	56	0
ALA:58	ILE:116	3.829	hydrophobic,			57	0	LEU:62	ARG:113	3.868	induction + dispersion			LEU	62	57	0
ALA:58	LYS:120	3.947	hydrophobic,			58	2	LEU:62	ILE:116	3.976	hydrophobic,			LEU	62	58	2
GLU:61	ILE:116	3.495	induction + dispersion			59	0	ILE:65	ALA:109	3.969	hydrophobic,			ILE	65	59	0
LEU:62	ARG:113	3.868	induction + dispersion			60	0	ILE:65	LYS:112	3.408	hydrophobic,			ILE	65	60	0
LEU:62	ILE:116	3.976	hydrophobic,			61	1	ILE:65	ILE:116	3.95	hydrophobic,			ILE	65	61	1
ILE:65	ALA:109	3.969	hydrophobic,			62	2	TRP:68	ILE:105	3.922	hydrophobic,			TRP	68	62	2
ILE:65	LYS:112	3.408	hydrophobic,			63	0	TRP:68	ILE:108	3.763	hydrophobic,			TRP	68	63	0
ILE:65	ILE:116	3.95	hydrophobic,			64	0	GLU:69	GLU:106	3.546	ionic repulsion CAUTION: possible repulsion			GLU	69	64	0
TRP:68	ILE:105	3.922	hydrophobic,			65	3	GLU:69	ALA:109	3.632	induction + dispersion			GLU	69	65	3
TRP:68	ILE:108	3.763	hydrophobic,			66	0	GLU:69	ARG:113	2.782	salt bridge,hydrogen bond,			GLU	69	66	0
GLU:69	GLU:106	3.546	ionic repulsion CAUTION: possible repulsion			67	0	MET:72	ILE:105	3.756	hydrophobic,			MET	72	67	0
GLU:69	ALA:109	3.632	induction + dispersion			68	2	LYS:73	ILE:102	3.929	hydrophobic,			LYS	73	68	2
GLU:69	ARG:113	2.782	salt bridge,hydrogen bond,			69	3	LEU:76	PHE:98	3.302	hydrophobic,			LEU	76	69	3
MET:72	ILE:105	3.756	hydrophobic,			70	0	LEU:76	LYS:101	3.778	hydrophobic,			LEU	76	70	0
LYS:73	ILE:102	3.929	hydrophobic,			71	0	LEU:76	ILE:102	3.943	hydrophobic,			LEU	76	71	0
LEU:76	PHE:98	3.302	hydrophobic,			72	1	LEU:76	ILE:105	3.137	hydrophobic,			LEU	76	72	1
LEU:76	LYS:101	3.778	hydrophobic,			73	1	ASP:79	PHE:94	3.773	anion-π stacking,			ASP	79	73	1
LEU:76	ILE:102	3.943	hydrophobic,			74	0	ASP:79	PHE:98	3.538	anion-π stacking,			ASP	79	74	0
LEU:76	ILE:105	3.137	hydrophobic,			75	0	LEU:80	PHE:94	3.054	hydrophobic,			LEU	80	75	0
ASP:79	PHE:94	3.773	anion-π stacking,			76	4	LEU:80	PHE:98	3.263	hydrophobic,			LEU	80	76	4
ASP:79	PHE:98	3.538	anion-π stacking,			77	0	MET:83	PHE:94	2.878	hydrophobic,dipole-π stacking			MET	83	77	0
LEU:80	PHE:94	3.054	hydrophobic,			78	0	LEU:87	LEU:87	3.659	hydrophobic,			LEU	87	78	0
LEU:80	PHE:98	3.263	hydrophobic,			79	2	LEU:87	GLU:90	3.533	induction + dispersion			LEU	87	79	2
MET:83	PHE:94	2.878	hydrophobic,dipole-π stacking			80	2	LEU:87	LYS:91	3.646	hydrophobic,			LEU	87	80	2
LEU:87	LEU:87	3.659	hydrophobic,			81	0	GLU:90	LEU:87	3.502	induction + dispersion			GLU	90	81	0
LEU:87	GLU:90	3.533	induction + dispersion			82	0	LYS:91	LEU:87	3.674	hydrophobic,			LYS	91	82	0
LEU:87	LYS:91	3.646	hydrophobic,			83	1	PHE:94	ASP:79	3.775	anion-π stacking,			PHE	94	83	1
GLU:90	LEU:87	3.502	induction + dispersion			84	0	PHE:94	LEU:80	2.977	hydrophobic,			PHE	94	84	0
LYS:91	LEU:87	3.674	hydrophobic,			85	0	PHE:94	MET:83	2.898	hydrophobic,dipole-π stacking			PHE	94	85	0
PHE:94	ASP:79	3.775	anion-π stacking,			86	0	PHE:98	LEU:76	3.272	hydrophobic,			PHE	98	86	0
PHE:94	LEU:80	2.977	hydrophobic,			87	3	PHE:98	ASP:79	3.607	anion-π stacking,			PHE	98	87	3
PHE:94	MET:83	2.898	hydrophobic,dipole-π stacking			88	0	PHE:98	LEU:80	3.178	hydrophobic,			PHE	98	88	0
PHE:98	LEU:76	3.272	hydrophobic,			89	0	LYS:101	LEU:76	3.804	hydrophobic,			LYS	101	89	0
PHE:98	ASP:79	3.607	anion-π stacking,			90	1	ILE:102	LYS:73	3.975	hydrophobic,			ILE	102	90	1
PHE:98	LEU:80	3.178	hydrophobic,			91	1	ILE:102	LEU:76	3.975	hydrophobic,			ILE	102	91	1
LYS:101	LEU:76	3.804	hydrophobic,			92	0	ILE:105	TRP:68	3.949	hydrophobic,			ILE	105	92	0
ILE:102	LYS:73	3.975	hydrophobic,			93	0	ILE:105	MET:72	3.76	hydrophobic,			ILE	105	93	0
ILE:102	LEU:76	3.975	hydrophobic,			94	3	ILE:105	LEU:76	3.112	hydrophobic,			ILE	105	94	3
ILE:105	TRP:68	3.949	hydrophobic,			95	0	GLU:106	GLU:69	3.555	ionic repulsion CAUTION: possible repulsion			GLU	106	95	0
ILE:105	MET:72	3.76	hydrophobic,			96	0	ILE:108	TRP:68	3.735	hydrophobic,			ILE	108	96	0
ILE:105	LEU:76	3.112	hydrophobic,			97	0	ALA:109	ILE:65	3.974	hydrophobic,			ALA	109	97	0
GLU:106	GLU:69	3.555	ionic repulsion CAUTION: possible repulsion			98	3	ALA:109	GLU:69	3.566	induction + dispersion			ALA	109	98	3
ILE:108	TRP:68	3.735	hydrophobic,			99	0	LYS:112	ILE:65	3.396	hydrophobic,			LYS	112	99	0
ALA:109	ILE:65	3.974	hydrophobic,			100	0	ARG:113	LEU:62	3.871	induction + dispersion			ARG	113	100	0
ALA:109	GLU:69	3.566	induction + dispersion			101	1	ARG:113	GLU:69	2.727	salt bridge,hydrogen bond,			ARG	113	101	1
LYS:112	ILE:65	3.396	hydrophobic,			102	2	ILE:116	ALA:58	3.829	hydrophobic,			ILE	116	102	2
ARG:113	LEU:62	3.871	induction + dispersion			103	0	ILE:116	GLU:61	3.506	induction + dispersion			ILE	116	103	0
ARG:113	GLU:69	2.727	salt bridge,hydrogen bond,			104	0	ILE:116	LEU:62	3.965	hydrophobic,			ILE	116	104	0
ILE:116	ALA:58	3.829	hydrophobic,			105	3	ILE:116	ILE:65	3.945	hydrophobic,			ILE	116	105	3
ILE:116	GLU:61	3.506	induction + dispersion			106	1	LYS:120	ALA:58	3.961	hydrophobic,			LYS	120	106	1
ILE:116	LEU:62	3.965	hydrophobic,			107	0	GLU:123	ALA:54	2.927	induction + dispersion			GLU	123	107	0
ILE:116	ILE:65	3.945	hydrophobic,			108	1	SER:124	LYS:51	3.794	electrostatic: ion-dipole,hydrogen bond,			SER	124	108	1
LYS:120	ALA:58	3.961	hydrophobic,			109	2	VAL:127	TRP:46	3.679	hydrophobic,			VAL	127	109	2
GLU:123	ALA:54	2.927	induction + dispersion			110	0	VAL:127	GLU:47	3.616	induction + dispersion			VAL	127	110	0
SER:124	LYS:51	3.794	electrostatic: ion-dipole,hydrogen bond,			111	0	VAL:127	GLU:50	3.525	induction + dispersion			VAL	127	111	0
VAL:127	TRP:46	3.679	hydrophobic,			112	1	GLU:128	GLU:47	3.51	ionic repulsion CAUTION: possible repulsion			GLU	128	112	1
VAL:127	GLU:47	3.616	induction + dispersion			113	2	GLU:128	LYS:51	3.352	salt bridge,hydrogen bond,			GLU	128	113	2
VAL:127	GLU:50	3.525	induction + dispersion			114	0	ILE:130	TRP:46	3.18	hydrophobic,			ILE	130	114	0
GLU:128	GLU:47	3.51	ionic repulsion CAUTION: possible repulsion			115	0	SER:131	ILE:43	3.139	induction + dispersion			SER	131	115	0
GLU:128	LYS:51	3.352	salt bridge,hydrogen bond,			116	4	SER:131	TRP:46	3.962	hydrogen bond,dipole-π stacking			SER	131	116	4
ILE:130	TRP:46	3.18	hydrophobic,			117	0	SER:131	GLU:47	3.019	electrostatic: ion-dipole,hydrogen bond,			SER	131	117	0
SER:131	ILE:43	3.139	induction + dispersion			118	0	LEU:134	ILE:43	3.796	hydrophobic,			LEU	134	118	0
SER:131	TRP:46	3.962	hydrogen bond,dipole-π stacking			119	0	ILE:135	ILE:43	3.734	hydrophobic,			ILE	135	119	0
SER:131	GLU:47	3.019	electrostatic: ion-dipole,hydrogen bond,			120	1	PRO:138	ARG:39	2.356	induction + dispersion			PRO	138	120	1
LEU:134	ILE:43	3.796	hydrophobic,			121	0									121	0
ILE:135	ILE:43	3.734	hydrophobic,			122	0									122	0
PRO:138	ARG:39	2.356	induction + dispersion			123	1									123	1
TYR:141	ARG:39	3.997	cation-π stacking,π-π stacking,hydrogen bond,			124	1									124	1
TYR:141	LEU:42	2.767	hydrophobic,			125	0									125	0
TYR:141	ILE:43	2.877	hydrophobic,			126	0									126	0
THR:145	TRP:46	3.307	hydrogen bond,dipole-π stacking			127	3									127	3
						128	2									128	2
						129	0									129	0
						130	1									130	1
						131	3									131	3
						132	0									132	0
						133	0									133	0
						134	1									134	1
						135	1									135	1
						136	0									136	0
						137	0									137	0
						138	1									138	1
						139	0									139	0

## Sheet: MtREM22_Contact_4A
protein-A	protein-B	distance	possible_interaction_forces		92-192	92	2	protein-A	protein-B	distance	possible_interaction_forces			protein-A		92	1
ARG:92	GLY:191	2.821	induction + dispersion			93	0	ARG:92	GLY:191	2.821	induction + dispersion			ARG	92	93	0
ARG:92	GLN:193	2.657	electrostatic: ion-dipole,hydrogen bond,			94	0	ILE:96	PHE:187	3.771	hydrophobic,			ILE	96	94	0
LEU:95	GLN:193	2.565	induction + dispersion			95	3	TRP:99	VAL:180	3.777	hydrophobic,			TRP	99	95	0
LEU:95	LEU:197	3.025	hydrophobic,			96	1	TRP:99	THR:183	3.585	hydrogen bond,dipole-π stacking			TRP	99	96	1
LEU:95	PHE:201	3.845	hydrophobic,			97	0	TRP:99	ALA:184	3.953	hydrophobic,			TRP	99	97	0
ILE:96	PHE:187	3.771	hydrophobic,			98	0	GLU:100	VAL:180	3.971	induction + dispersion			GLU	100	98	0
TRP:99	VAL:180	3.777	hydrophobic,			99	5	GLU:100	GLU:181	3.603	ionic repulsion CAUTION: possible repulsion			GLU	100	99	3
TRP:99	THR:183	3.585	hydrogen bond,dipole-π stacking			100	4	GLU:100	ALA:184	3.855	induction + dispersion			GLU	100	100	4
TRP:99	ALA:184	3.953	hydrophobic,			101	0	GLU:100	ARG:188	2.712	salt bridge,hydrogen bond,			GLU	100	101	0
TRP:99	PRO:194	3.67	hydrophobic,			102	0	GLU:103	VAL:180	3.772	induction + dispersion			GLU	103	102	0
TRP:99	LEU:197	2.82	hydrophobic,			103	1	LYS:104	GLU:181	3.25	salt bridge,hydrogen bond,			LYS	104	103	1
GLU:100	VAL:180	3.971	induction + dispersion			104	1	VAL:107	LYS:173	3.953	hydrophobic,			VAL	107	104	1
GLU:100	GLU:181	3.603	ionic repulsion CAUTION: possible repulsion			105	0	VAL:107	GLU:176	3.565	induction + dispersion			VAL	107	105	0
GLU:100	ALA:184	3.855	induction + dispersion			106	0	ALA:111	ILE:169	3.787	hydrophobic,			ALA	111	106	0
GLU:100	ARG:188	2.712	salt bridge,hydrogen bond,			107	2	ALA:111	LYS:173	3.791	hydrophobic,			ALA	111	107	2
GLU:103	VAL:180	3.772	induction + dispersion			108	0	MET:114	ILE:169	3.683	hydrophobic,			MET	114	108	0
LYS:104	GLU:181	3.25	salt bridge,hydrogen bond,			109	0	GLN:115	LYS:166	1.804	electrostatic: ion-dipole,hydrogen bond,			GLN	115	109	0
VAL:107	LYS:173	3.953	hydrophobic,			110	0	GLN:115	ILE:169	3.822	induction + dispersion			GLN	115	110	0
VAL:107	GLU:176	3.565	induction + dispersion			111	2	VAL:118	ALA:162	3.785	hydrophobic,			VAL	118	111	2
ALA:111	ILE:169	3.787	hydrophobic,			112	0	VAL:118	LYS:166	3.941	hydrophobic,			VAL	118	112	0
ALA:111	LYS:173	3.791	hydrophobic,			113	0	VAL:118	ILE:169	3.802	hydrophobic,			VAL	118	113	0
MET:114	ILE:169	3.683	hydrophobic,			114	1	ASP:119	LYS:166	2.137	salt bridge,hydrogen bond,			ASP	119	114	1
GLN:115	LYS:166	1.804	electrostatic: ion-dipole,hydrogen bond,			115	2	GLU:122	ILE:158	3.923	induction + dispersion			GLU	122	115	2
GLN:115	ILE:169	3.822	induction + dispersion			116	0	GLU:122	HIS:159	2.819	salt bridge,hydrogen bond,anion-π stacking,			GLU	122	116	0
VAL:118	ALA:162	3.785	hydrophobic,			117	0	GLU:122	ALA:162	3.357	induction + dispersion			GLU	122	117	0
VAL:118	LYS:166	3.941	hydrophobic,			118	3	LYS:125	ILE:158	3.713	hydrophobic,			LYS	125	118	3
VAL:118	ILE:169	3.802	hydrophobic,			119	1	ILE:129	MET:151	3.368	hydrophobic,			ILE	129	119	1
ASP:119	LYS:166	2.137	salt bridge,hydrogen bond,			120	0	ILE:129	LYS:154	3.287	hydrophobic,			ILE	129	120	0
GLU:122	ILE:158	3.923	induction + dispersion			121	0	ILE:129	ILE:158	3.16	hydrophobic,			ILE	129	121	0
GLU:122	HIS:159	2.819	salt bridge,hydrogen bond,anion-π stacking,			122	3	PHE:133	LYS:144	3.975	cation-π stacking,			PHE	133	122	3
GLU:122	ALA:162	3.357	induction + dispersion			123	0	PHE:133	TYR:147	3.535	π-π stacking,hydrophobic,dipole-π stacking			PHE	133	123	0
LYS:125	ILE:158	3.713	hydrophobic,			124	0	PHE:133	VAL:148	2.845	hydrophobic,			PHE	133	124	0
ILE:129	MET:151	3.368	hydrophobic,			125	1	PHE:133	MET:151	3.416	hydrophobic,dipole-π stacking			PHE	133	125	1
ILE:129	LYS:154	3.287	hydrophobic,			126	0	ILE:136	TYR:147	3.759	hydrophobic,			ILE	136	126	0
ILE:129	ILE:158	3.16	hydrophobic,			127	0	GLU:137	LYS:144	2.526	salt bridge,hydrogen bond,			GLU	137	127	0
PHE:133	LYS:144	3.975	cation-π stacking,			128	0	LEU:140	LEU:140	3.861	hydrophobic,			LEU	140	128	0
PHE:133	TYR:147	3.535	π-π stacking,hydrophobic,dipole-π stacking			129	3	LEU:140	LYS:143	3.974	hydrophobic,			LEU	140	129	3
PHE:133	VAL:148	2.845	hydrophobic,			130	0	LEU:140	LYS:144	3.964	hydrophobic,			LEU	140	130	0
PHE:133	MET:151	3.416	hydrophobic,dipole-π stacking			131	0	LYS:143	LEU:140	3.996	hydrophobic,			LYS	143	131	0
ILE:136	TYR:147	3.759	hydrophobic,			132	0	LYS:144	PHE:133	3.977	cation-π stacking,			LYS	144	132	0
GLU:137	LYS:144	2.526	salt bridge,hydrogen bond,			133	4	LYS:144	GLU:137	2.508	salt bridge,hydrogen bond,			LYS	144	133	4
LEU:140	LEU:140	3.861	hydrophobic,			134	0	LYS:144	LEU:140	3.944	hydrophobic,			LYS	144	134	0
LEU:140	LYS:143	3.974	hydrophobic,			135	0	TYR:147	PHE:133	3.573	π-π stacking,hydrophobic,dipole-π stacking			TYR	147	135	0
LEU:140	LYS:144	3.964	hydrophobic,			136	1	TYR:147	ILE:136	3.752	hydrophobic,			TYR	147	136	1
LYS:143	LEU:140	3.996	hydrophobic,			137	1	VAL:148	PHE:133	2.823	hydrophobic,			VAL	148	137	1
LYS:144	PHE:133	3.977	cation-π stacking,			138	0	MET:151	ILE:129	3.357	hydrophobic,			MET	151	138	0
LYS:144	GLU:137	2.508	salt bridge,hydrogen bond,			139	0	MET:151	PHE:133	3.423	hydrophobic,dipole-π stacking			MET	151	139	0
LYS:144	LEU:140	3.944	hydrophobic,			140	3	LYS:154	ILE:129	3.279	hydrophobic,			LYS	154	140	3
TYR:147	PHE:133	3.573	π-π stacking,hydrophobic,dipole-π stacking			141	0	ILE:158	GLU:122	3.953	induction + dispersion			ILE	158	141	0
TYR:147	ILE:136	3.752	hydrophobic,			142	0	ILE:158	LYS:125	3.694	hydrophobic,			ILE	158	142	0
VAL:148	PHE:133	2.823	hydrophobic,			143	1	ILE:158	ILE:129	3.156	hydrophobic,			ILE	158	143	1
MET:151	ILE:129	3.357	hydrophobic,			144	3	HIS:159	GLU:122	2.779	salt bridge,hydrogen bond,anion-π stacking,			HIS	159	144	3
MET:151	PHE:133	3.423	hydrophobic,dipole-π stacking			145	0	ALA:162	VAL:118	3.771	hydrophobic,			ALA	162	145	0
LYS:154	ILE:129	3.279	hydrophobic,			146	0	ALA:162	GLU:122	3.332	induction + dispersion			ALA	162	146	0
ILE:158	GLU:122	3.953	induction + dispersion			147	2	LYS:166	GLN:115	1.774	electrostatic: ion-dipole,hydrogen bond,			LYS	166	147	2
ILE:158	LYS:125	3.694	hydrophobic,			148	1	LYS:166	VAL:118	3.925	hydrophobic,			LYS	166	148	1
ILE:158	ILE:129	3.156	hydrophobic,			149	0	LYS:166	ASP:119	2.12	salt bridge,hydrogen bond,			LYS	166	149	0
HIS:159	GLU:122	2.779	salt bridge,hydrogen bond,anion-π stacking,			150	0	ILE:169	ALA:111	3.795	hydrophobic,			ILE	169	150	0
ALA:162	VAL:118	3.771	hydrophobic,			151	2	ILE:169	MET:114	3.66	hydrophobic,			ILE	169	151	2
ALA:162	GLU:122	3.332	induction + dispersion			152	0	ILE:169	GLN:115	3.828	induction + dispersion			ILE	169	152	0
LYS:166	GLN:115	1.774	electrostatic: ion-dipole,hydrogen bond,			153	0	ILE:169	VAL:118	3.776	hydrophobic,			ILE	169	153	0
LYS:166	VAL:118	3.925	hydrophobic,			154	1	LYS:173	VAL:107	3.923	hydrophobic,			LYS	173	154	1
LYS:166	ASP:119	2.12	salt bridge,hydrogen bond,			155	0	LYS:173	ALA:111	3.788	hydrophobic,			LYS	173	155	0
ILE:169	ALA:111	3.795	hydrophobic,			156	0	GLU:176	VAL:107	3.562	induction + dispersion			GLU	176	156	0
ILE:169	MET:114	3.66	hydrophobic,			157	0	VAL:180	TRP:99	3.802	hydrophobic,			VAL	180	157	0
ILE:169	GLN:115	3.828	induction + dispersion			158	3	VAL:180	GLU:100	3.986	induction + dispersion			VAL	180	158	3
ILE:169	VAL:118	3.776	hydrophobic,			159	1	VAL:180	GLU:103	3.763	induction + dispersion			VAL	180	159	1
LYS:173	VAL:107	3.923	hydrophobic,			160	0	GLU:181	GLU:100	3.61	ionic repulsion CAUTION: possible repulsion			GLU	181	160	0
LYS:173	ALA:111	3.788	hydrophobic,			161	0	GLU:181	LYS:104	3.252	salt bridge,hydrogen bond,			GLU	181	161	0
GLU:176	VAL:107	3.562	induction + dispersion			162	2	THR:183	TRP:99	3.556	hydrogen bond,dipole-π stacking			THR	183	162	2
VAL:180	TRP:99	3.802	hydrophobic,			163	0	ALA:184	TRP:99	3.962	hydrophobic,			ALA	184	163	0
VAL:180	GLU:100	3.986	induction + dispersion			164	0	ALA:184	GLU:100	3.826	induction + dispersion			ALA	184	164	0
VAL:180	GLU:103	3.763	induction + dispersion			165	0	PHE:187	ILE:96	3.765	hydrophobic,			PHE	187	165	0
GLU:181	GLU:100	3.61	ionic repulsion CAUTION: possible repulsion			166	3	ARG:188	GLU:100	2.688	salt bridge,hydrogen bond,			ARG	188	166	3
GLU:181	LYS:104	3.252	salt bridge,hydrogen bond,			167	0	GLY:191	ARG:92	2.752	induction + dispersion			GLY	191	167	0
THR:183	TRP:99	3.556	hydrogen bond,dipole-π stacking			168	0									168	0
ALA:184	TRP:99	3.962	hydrophobic,			169	4									169	4
ALA:184	GLU:100	3.826	induction + dispersion			170	0									170	0
PHE:187	ILE:96	3.765	hydrophobic,			171	0									171	0
ARG:188	GLU:100	2.688	salt bridge,hydrogen bond,			172	0									172	0
GLY:191	ARG:92	2.752	induction + dispersion			173	2									173	2
GLN:193	ARG:92	2.354	electrostatic: ion-dipole,hydrogen bond,			174	0									174	0
GLN:193	LEU:95	2.491	induction + dispersion			175	0									175	0
PRO:194	TRP:99	3.626	hydrophobic,			176	1									176	1
LEU:197	LEU:95	3.03	hydrophobic,			177	0									177	0
LEU:197	TRP:99	2.726	hydrophobic,			178	0									178	0
						179	0									179	0
						180	3									180	3
						181	2									181	2
						182	0									182	0
						183	1									183	1
						184	2									184	2
						185	0									185	0
						186	0									186	0
						187	1									187	1
						188	1									188	1
						189	0									189	0
						190	0									190	0
						191	1									191	1
						192	0									192	0

## Sheet: AtREM31_Contact_4A
protein-A	protein-B	distance	possible_interaction_forces		14-114	14		protein-A	protein-B	distance	possible_interaction_forces			protein-A		14	2
VAL:6	ARG:114	3.67	induction + dispersion			15		MET:14	GLY:113	3.433	hydrophobic,			MET	14	15	0
ARG:8	THR:112	3.913	electrostatic: ion-dipole,hydrogen bond,			16		MET:14	ARG:114	3.828	electrostatic: ion-dipole,hydrogen bond,			MET	14	16	0
ARG:8	GLY:113	3.737	induction + dispersion			17		VAL:18	ALA:106	3.714	hydrophobic,			VAL	18	17	0
ALA:9	LYS:115	3.791	hydrophobic,			18		VAL:18	MET:109	3.95	hydrophobic,			VAL	18	18	3
MET:14	GLY:113	3.433	hydrophobic,			19		VAL:18	ARG:110	3.74	induction + dispersion			VAL	18	19	1
MET:14	ARG:114	3.828	electrostatic: ion-dipole,hydrogen bond,			20		ASP:19	ARG:110	2.597	salt bridge,hydrogen bond,			ASP	19	20	0
MET:14	LYS:115	3.681	electrostatic: ion-dipole,hydrogen bond,hydrophobic,			21		TRP:21	VAL:102	3.514	hydrophobic,			TRP	21	21	3
VAL:18	ALA:106	3.714	hydrophobic,			22		TRP:21	LYS:105	3.621	cation-π stacking,hydrophobic,			TRP	21	22	1
VAL:18	MET:109	3.95	hydrophobic,			23		TRP:21	ALA:106	3.986	hydrophobic,			TRP	21	23	0
VAL:18	ARG:110	3.74	induction + dispersion			24		LYS:22	VAL:102	3.873	hydrophobic,			LYS	22	24	0
ASP:19	ARG:110	2.597	salt bridge,hydrogen bond,			25		GLU:25	VAL:102	3.582	induction + dispersion			GLU	25	25	1
TRP:21	VAL:102	3.514	hydrophobic,			26		SER:29	GLU:98	2.602	electrostatic: ion-dipole,hydrogen bond,			SER	29	26	0
TRP:21	LYS:105	3.621	cation-π stacking,hydrophobic,			27		LYS:32	GLU:98	3.396	salt bridge,hydrogen bond,			LYS	32	27	0
TRP:21	ALA:106	3.986	hydrophobic,			28		TYR:33	ALA:91	3.617	hydrophobic,			TYR	33	28	0
TRP:21	PRO:116	3.59	hydrophobic,			29		TYR:33	TYR:92	3.77	hydrogen bond,π-π stacking,dipole-π stackinghydrophobic,			TYR	33	29	1
LYS:22	VAL:102	3.873	hydrophobic,			30		TYR:33	ARG:95	3.885	cation-π stacking,π-π stacking,hydrogen bond,			TYR	33	30	0
GLU:25	VAL:102	3.582	induction + dispersion			31		LEU:36	ALA:91	3.418	hydrophobic,			LEU	36	31	0
SER:29	GLU:98	2.602	electrostatic: ion-dipole,hydrogen bond,			32		ILE:40	ALA:87	3.666	hydrophobic,			ILE	40	32	1
LYS:32	GLU:98	3.396	salt bridge,hydrogen bond,			33		TRP:43	ILE:83	3.739	hydrophobic,			TRP	43	33	3
TYR:33	ALA:91	3.617	hydrophobic,			34		TRP:43	VAL:84	3.92	hydrophobic,			TRP	43	34	0
TYR:33	TYR:92	3.77	hydrogen bond,π-π stacking,dipole-π stackinghydrophobic,			35		GLU:44	VAL:84	3.576	induction + dispersion			GLU	44	35	0
TYR:33	ARG:95	3.885	cation-π stacking,π-π stacking,hydrogen bond,			36		GLU:44	ARG:88	3.356	salt bridge,hydrogen bond,			GLU	44	36	1
LEU:36	ALA:91	3.418	hydrophobic,			37		LYS:47	ILE:80	3.64	hydrophobic,			LYS	47	37	0
ILE:40	ALA:87	3.666	hydrophobic,			38		ARG:48	ASN:77	3.738	electrostatic: ion-dipole,hydrogen bond,			ARG	48	38	0
TRP:43	ILE:83	3.739	hydrophobic,			39		ARG:48	ILE:80	3.974	induction + dispersion			ARG	48	39	0
TRP:43	VAL:84	3.92	hydrophobic,			40		ARG:48	GLU:81	3.311	salt bridge,hydrogen bond,			ARG	48	40	1
GLU:44	VAL:84	3.576	induction + dispersion			41		ALA:51	PHE:73	3.831	hydrophobic,			ALA	51	41	0
GLU:44	ARG:88	3.356	salt bridge,hydrogen bond,			42		LYS:52	PHE:73	3.986	cation-π stacking,			LYS	52	42	0
LYS:47	ILE:80	3.64	hydrophobic,			43		LEU:55	ALA:69	3.958	hydrophobic,			LEU	55	43	2
ARG:48	ASN:77	3.738	electrostatic: ion-dipole,hydrogen bond,			44		LEU:55	PHE:73	3.954	hydrophobic,			LEU	55	44	2
ARG:48	ILE:80	3.974	induction + dispersion			45		THR:58	THR:65	3.804	electrostatic: dipole-dipole,hydrogen bond,			THR	58	45	0
ARG:48	GLU:81	3.311	salt bridge,hydrogen bond,			46		THR:58	ALA:69	3.787	induction + dispersion			THR	58	46	0
ALA:51	PHE:73	3.831	hydrophobic,			47		VAL:62	VAL:62	2.809	hydrophobic,			VAL	62	47	1
LYS:52	PHE:73	3.986	cation-π stacking,			48		VAL:62	THR:65	3.752	induction + dispersion			VAL	62	48	3
LEU:55	ALA:69	3.958	hydrophobic,			49		THR:65	THR:58	3.818	electrostatic: dipole-dipole,hydrogen bond,			THR	65	49	0
LEU:55	PHE:73	3.954	hydrophobic,			50		THR:65	VAL:62	3.775	induction + dispersion			THR	65	50	0
THR:58	THR:65	3.804	electrostatic: dipole-dipole,hydrogen bond,			51		ALA:69	THR:58	3.79	induction + dispersion			ALA	69	51	1
THR:58	ALA:69	3.787	induction + dispersion			52		PHE:73	ALA:51	3.797	hydrophobic,			PHE	73	52	1
VAL:62	VAL:62	2.809	hydrophobic,			53		PHE:73	LYS:52	3.989	cation-π stacking,			PHE	73	53	0
VAL:62	THR:65	3.752	induction + dispersion			54		PHE:73	LEU:55	3.978	hydrophobic,			PHE	73	54	0
THR:65	THR:58	3.818	electrostatic: dipole-dipole,hydrogen bond,			55		ASN:77	ARG:48	3.747	electrostatic: ion-dipole,hydrogen bond,			ASN	77	55	2
THR:65	VAL:62	3.775	induction + dispersion			56		ILE:80	LYS:47	3.59	hydrophobic,			ILE	80	56	0
ALA:69	THR:58	3.79	induction + dispersion			57		GLU:81	ARG:48	3.307	salt bridge,hydrogen bond,			GLU	81	57	0
PHE:73	ALA:51	3.797	hydrophobic,			58		ILE:83	TRP:43	3.781	hydrophobic,			ILE	83	58	2
PHE:73	LYS:52	3.989	cation-π stacking,			59		VAL:84	TRP:43	3.937	hydrophobic,			VAL	84	59	0
PHE:73	LEU:55	3.978	hydrophobic,			60		VAL:84	GLU:44	3.578	induction + dispersion			VAL	84	60	0
ASN:77	ARG:48	3.747	electrostatic: ion-dipole,hydrogen bond,			61		ALA:87	ILE:40	3.692	hydrophobic,			ALA	87	61	0
ILE:80	LYS:47	3.59	hydrophobic,			62		ARG:88	GLU:44	3.306	salt bridge,hydrogen bond,			ARG	88	62	2
GLU:81	ARG:48	3.307	salt bridge,hydrogen bond,			63		ALA:91	TYR:33	3.62	hydrophobic,			ALA	91	63	0
ILE:83	TRP:43	3.781	hydrophobic,			64		ALA:91	LEU:36	3.386	hydrophobic,			ALA	91	64	0
VAL:84	TRP:43	3.937	hydrophobic,			65		TYR:92	TYR:33	3.742	hydrogen bond,π-π stacking,dipole-π stackinghydrophobic,			TYR	92	65	2
VAL:84	GLU:44	3.578	induction + dispersion			66		ARG:95	TYR:33	3.859	cation-π stacking,π-π stacking,hydrogen bond,			ARG	95	66	0
ALA:87	ILE:40	3.692	hydrophobic,			67		GLU:98	SER:29	2.638	electrostatic: ion-dipole,hydrogen bond,			GLU	98	67	0
ARG:88	GLU:44	3.306	salt bridge,hydrogen bond,			68		GLU:98	LYS:32	3.383	salt bridge,hydrogen bond,			GLU	98	68	0
ALA:91	TYR:33	3.62	hydrophobic,			69		VAL:102	TRP:21	3.506	hydrophobic,			VAL	102	69	1
ALA:91	LEU:36	3.386	hydrophobic,			70		VAL:102	LYS:22	3.863	hydrophobic,			VAL	102	70	0
TYR:92	TYR:33	3.742	hydrogen bond,π-π stacking,dipole-π stackinghydrophobic,			71		VAL:102	GLU:25	3.563	induction + dispersion			VAL	102	71	0
ARG:95	TYR:33	3.859	cation-π stacking,π-π stacking,hydrogen bond,			72		LYS:105	TRP:21	3.652	cation-π stacking,hydrophobic,			LYS	105	72	0
GLU:98	SER:29	2.638	electrostatic: ion-dipole,hydrogen bond,			73		ALA:106	VAL:18	3.712	hydrophobic,			ALA	106	73	3
GLU:98	LYS:32	3.383	salt bridge,hydrogen bond,			74		MET:109	VAL:18	3.921	hydrophobic,			MET	109	74	0
VAL:102	TRP:21	3.506	hydrophobic,			75		ARG:110	VAL:18	3.736	induction + dispersion			ARG	110	75	0
VAL:102	LYS:22	3.863	hydrophobic,			76		ARG:110	ASP:19	2.576	salt bridge,hydrogen bond,			ARG	110	76	0
VAL:102	GLU:25	3.563	induction + dispersion			77		THR:112	ARG:8	3.954	electrostatic: ion-dipole,hydrogen bond,			THR	112	77	1
LYS:105	TRP:21	3.652	cation-π stacking,hydrophobic,			78		GLY:113	ARG:8	3.783	induction + dispersion			GLY	113	78	0
ALA:106	VAL:18	3.712	hydrophobic,			79		GLY:113	MET:14	3.452	hydrophobic,			GLY	113	79	0
MET:109	VAL:18	3.921	hydrophobic,			80		ARG:114	VAL:6	3.834	induction + dispersion			ARG	114	80	1
ARG:110	VAL:18	3.736	induction + dispersion			81		ARG:114	MET:14	3.86	electrostatic: ion-dipole,hydrogen bond,			ARG	114	81	1
ARG:110	ASP:19	2.576	salt bridge,hydrogen bond,			82										82	0
THR:112	ARG:8	3.954	electrostatic: ion-dipole,hydrogen bond,			83										83	1
GLY:113	ARG:8	3.783	induction + dispersion			84										84	2
GLY:113	MET:14	3.452	hydrophobic,			85										85	0
ARG:114	VAL:6	3.834	induction + dispersion			86										86	0
ARG:114	MET:14	3.86	electrostatic: ion-dipole,hydrogen bond,			87										87	1
LYS:115	ALA:9	3.887	hydrophobic,			88										88	1
LYS:115	MET:14	3.703	electrostatic: ion-dipole,hydrogen bond,hydrophobic,			89										89	0
PRO:116	TRP:21	3.658	hydrophobic,			90										90	0
						91										91	2
						92										92	1
						93										93	0
						94										94	0
						95										95	1
						96										96	0
						97										97	0
						98										98	2
						99										99	0
						100										100	0
						101										101	0
						102										102	3
						103										103	0
						104										104	0
						105										105	1
						106										106	1
						107										107	0
						108										108	0
						109										109	1
						110										110	2
						111										111	0
						112										112	1
						113										113	2
						114										114	2

## Sheet: AtREM32_Contact_4A
protein-A	protein-B	distance	possible_interaction_forces		13-113	13		protein-A	protein-B	distance	possible_interaction_forces			protein-A		13	0
GLN:13	ILE:114	3.978	induction + dispersion			14		ILE:17	ALA:105	3.658	hydrophobic,			ILE	17	14	0
ILE:17	ALA:105	3.658	hydrophobic,			15		ILE:17	PHE:108	3.853	hydrophobic,			ILE	17	15	0
ILE:17	PHE:108	3.853	hydrophobic,			16		ILE:17	GLN:109	3.775	induction + dispersion			ILE	17	16	0
ILE:17	GLN:109	3.775	induction + dispersion			17		ILE:17	LYS:113	3.591	hydrophobic,			ILE	17	17	4
ILE:17	LYS:113	3.591	hydrophobic,			18		TRP:20	ALA:101	3.663	hydrophobic,			TRP	20	18	0
ILE:17	PRO:115	3.879	hydrophobic,			19		TRP:20	ALA:104	3.724	hydrophobic,			TRP	20	19	0
TRP:20	ALA:101	3.663	hydrophobic,			20		VAL:28	ARG:94	3.837	induction + dispersion			VAL	28	20	2
TRP:20	ALA:104	3.724	hydrophobic,			21		VAL:28	GLU:97	3.154	induction + dispersion			VAL	28	21	0
TRP:20	PRO:115	3.51	hydrophobic,			22		ASN:29	ARG:94	2.834	electrostatic: ion-dipole,hydrogen bond,			ASN	29	22	0
TRP:20	SER:119	3.087	hydrogen bond,dipole-π stacking			23		ASN:29	ILE:98	3.869	induction + dispersion			ASN	29	23	0
LEU:23	LEU:120	3.217	hydrophobic,			24		THR:32	VAL:90	3.586	induction + dispersion			THR	32	24	0
LEU:23	PHE:123	3.732	hydrophobic,			25		THR:32	ARG:94	3.418	electrostatic: ion-dipole,hydrogen bond,			THR	32	25	0
LYS:27	CYS:122	2.832	electrostatic: ion-dipole,hydrogen bond,			26		LYS:35	ARG:93	3.326	ionic repulsion CAUTION: possible repulsion			LYS	35	26	0
VAL:28	ARG:94	3.837	induction + dispersion			27		LEU:36	LYS:87	3.975	hydrophobic,			LEU	36	27	0
VAL:28	GLU:97	3.154	induction + dispersion			28		LEU:36	GLN:91	3.404	induction + dispersion			LEU	36	28	2
ASN:29	ARG:94	2.834	electrostatic: ion-dipole,hydrogen bond,			29		ILE:39	ALA:83	3.847	hydrophobic,			ILE	39	29	2
ASN:29	ILE:98	3.869	induction + dispersion			30		ILE:39	LYS:86	3.737	hydrophobic,			ILE	39	30	0
THR:32	VAL:90	3.586	induction + dispersion			31		ILE:39	LYS:87	3.896	hydrophobic,			ILE	39	31	0
THR:32	ARG:94	3.418	electrostatic: ion-dipole,hydrogen bond,			32		ILE:39	VAL:90	3.672	hydrophobic,			ILE	39	32	2
LYS:35	ARG:93	3.326	ionic repulsion CAUTION: possible repulsion			33		SER:40	LYS:87	3.483	electrostatic: ion-dipole,hydrogen bond,			SER	40	33	0
LEU:36	LYS:87	3.975	hydrophobic,			34		TRP:42	VAL:79	3.924	hydrophobic,			TRP	42	34	0
LEU:36	GLN:91	3.404	induction + dispersion			35		TRP:42	LYS:82	3.881	cation-π stacking,hydrophobic,			TRP	42	35	1
ILE:39	ALA:83	3.847	hydrophobic,			36		GLU:43	HIS:80	2.64	salt bridge,hydrogen bond,anion-π stacking,			GLU	43	36	2
ILE:39	LYS:86	3.737	hydrophobic,			37		GLU:43	ALA:83	3.399	induction + dispersion			GLU	43	37	0
ILE:39	LYS:87	3.896	hydrophobic,			38		GLU:43	LYS:87	3.84	salt bridge,hydrogen bond,			GLU	43	38	0
ILE:39	VAL:90	3.672	hydrophobic,			39		LYS:46	VAL:79	3.87	hydrophobic,			LYS	46	39	4
SER:40	LYS:87	3.483	electrostatic: ion-dipole,hydrogen bond,			40		THR:47	LYS:76	3.224	electrostatic: ion-dipole,hydrogen bond,			THR	47	40	1
TRP:42	VAL:79	3.924	hydrophobic,			41		ILE:50	LEU:72	3.591	hydrophobic,			ILE	50	41	0
TRP:42	LYS:82	3.881	cation-π stacking,hydrophobic,			42		ILE:50	GLU:75	3.666	induction + dispersion			ILE	50	42	2
GLU:43	HIS:80	2.64	salt bridge,hydrogen bond,anion-π stacking,			43		ILE:50	LYS:76	3.837	hydrophobic,			ILE	50	43	3
GLU:43	ALA:83	3.399	induction + dispersion			44		ILE:50	VAL:79	3.891	hydrophobic,			ILE	50	44	0
GLU:43	LYS:87	3.84	salt bridge,hydrogen bond,			45		GLU:51	LYS:76	2.649	salt bridge,hydrogen bond,			GLU	51	45	0
LYS:46	VAL:79	3.87	hydrophobic,			46		LEU:54	SER:69	3.644	induction + dispersion			LEU	54	46	1
THR:47	LYS:76	3.224	electrostatic: ion-dipole,hydrogen bond,			47		LEU:54	LEU:72	3.486	hydrophobic,			LEU	54	47	1
ILE:50	LEU:72	3.591	hydrophobic,			48		ILE:57	LYS:68	3.927	hydrophobic,			ILE	57	48	0
ILE:50	GLU:75	3.666	induction + dispersion			49		GLN:58	LYS:65	0.833	electrostatic: ion-dipole,hydrogen bond,			GLN	58	49	0
ILE:50	LYS:76	3.837	hydrophobic,			50		GLN:58	SER:69	3.356	electrostatic: dipole-dipole,hydrogen bond,			GLN	58	50	4
ILE:50	VAL:79	3.891	hydrophobic,			51		ASP:62	LYS:65	2.837	salt bridge,hydrogen bond,			ASP	62	51	1
GLU:51	LYS:76	2.649	salt bridge,hydrogen bond,			52		LYS:65	GLN:58	0.858	electrostatic: ion-dipole,hydrogen bond,			LYS	65	52	0
LEU:54	SER:69	3.644	induction + dispersion			53		LYS:65	ASP:62	2.849	salt bridge,hydrogen bond,			LYS	65	53	0
LEU:54	LEU:72	3.486	hydrophobic,			54		LYS:68	ILE:57	3.934	hydrophobic,			LYS	68	54	2
ILE:57	LYS:68	3.927	hydrophobic,			55		SER:69	LEU:54	3.667	induction + dispersion			SER	69	55	0
GLN:58	LYS:65	0.833	electrostatic: ion-dipole,hydrogen bond,			56		SER:69	GLN:58	3.378	electrostatic: dipole-dipole,hydrogen bond,			SER	69	56	0
GLN:58	SER:69	3.356	electrostatic: dipole-dipole,hydrogen bond,			57		LEU:72	ILE:50	3.613	hydrophobic,			LEU	72	57	1
ASP:62	LYS:65	2.837	salt bridge,hydrogen bond,			58		LEU:72	LEU:54	3.53	hydrophobic,			LEU	72	58	2
LYS:65	GLN:58	0.858	electrostatic: ion-dipole,hydrogen bond,			59		GLU:75	ILE:50	3.702	induction + dispersion			GLU	75	59	0
LYS:65	ASP:62	2.849	salt bridge,hydrogen bond,			60		LYS:76	THR:47	3.219	electrostatic: ion-dipole,hydrogen bond,			LYS	76	60	0
LYS:68	ILE:57	3.934	hydrophobic,			61		LYS:76	ILE:50	3.797	hydrophobic,			LYS	76	61	0
SER:69	LEU:54	3.667	induction + dispersion			62		LYS:76	GLU:51	2.649	salt bridge,hydrogen bond,			LYS	76	62	1
SER:69	GLN:58	3.378	electrostatic: dipole-dipole,hydrogen bond,			63		VAL:79	TRP:42	3.907	hydrophobic,			VAL	79	63	0
LEU:72	ILE:50	3.613	hydrophobic,			64		VAL:79	LYS:46	3.837	hydrophobic,			VAL	79	64	0
LEU:72	LEU:54	3.53	hydrophobic,			65		VAL:79	ILE:50	3.907	hydrophobic,			VAL	79	65	2
GLU:75	ILE:50	3.702	induction + dispersion			66		HIS:80	GLU:43	2.646	salt bridge,hydrogen bond,anion-π stacking,			HIS	80	66	0
LYS:76	THR:47	3.219	electrostatic: ion-dipole,hydrogen bond,			67		LYS:82	TRP:42	3.876	cation-π stacking,hydrophobic,			LYS	82	67	0
LYS:76	ILE:50	3.797	hydrophobic,			68		ALA:83	ILE:39	3.835	hydrophobic,			ALA	83	68	1
LYS:76	GLU:51	2.649	salt bridge,hydrogen bond,			69		ALA:83	GLU:43	3.412	induction + dispersion			ALA	83	69	2
VAL:79	TRP:42	3.907	hydrophobic,			70		LYS:86	ILE:39	3.75	hydrophobic,			LYS	86	70	0
VAL:79	LYS:46	3.837	hydrophobic,			71		LYS:87	LEU:36	3.955	hydrophobic,			LYS	87	71	0
VAL:79	ILE:50	3.907	hydrophobic,			72		LYS:87	ILE:39	3.865	hydrophobic,			LYS	87	72	2
HIS:80	GLU:43	2.646	salt bridge,hydrogen bond,anion-π stacking,			73		LYS:87	SER:40	3.475	electrostatic: ion-dipole,hydrogen bond,			LYS	87	73	0
LYS:82	TRP:42	3.876	cation-π stacking,hydrophobic,			74		LYS:87	GLU:43	3.805	salt bridge,hydrogen bond,			LYS	87	74	0
ALA:83	ILE:39	3.835	hydrophobic,			75		VAL:90	THR:32	3.609	induction + dispersion			VAL	90	75	1
ALA:83	GLU:43	3.412	induction + dispersion			76		VAL:90	ILE:39	3.707	hydrophobic,			VAL	90	76	3
LYS:86	ILE:39	3.75	hydrophobic,			77		GLN:91	LEU:36	3.423	induction + dispersion			GLN	91	77	0
LYS:87	LEU:36	3.955	hydrophobic,			78		ARG:93	LYS:35	3.308	ionic repulsion CAUTION: possible repulsion			ARG	93	78	0
LYS:87	ILE:39	3.865	hydrophobic,			79		ARG:94	VAL:28	3.793	induction + dispersion			ARG	94	79	3
LYS:87	SER:40	3.475	electrostatic: ion-dipole,hydrogen bond,			80		ARG:94	ASN:29	2.815	electrostatic: ion-dipole,hydrogen bond,			ARG	94	80	1
LYS:87	GLU:43	3.805	salt bridge,hydrogen bond,			81		ARG:94	THR:32	3.423	electrostatic: ion-dipole,hydrogen bond,			ARG	94	81	0
VAL:90	THR:32	3.609	induction + dispersion			82		GLU:97	VAL:28	3.168	induction + dispersion			GLU	97	82	1
VAL:90	ILE:39	3.707	hydrophobic,			83		ILE:98	ASN:29	3.862	induction + dispersion			ILE	98	83	2
GLN:91	LEU:36	3.423	induction + dispersion			84		ALA:101	TRP:20	3.663	hydrophobic,			ALA	101	84	0
ARG:93	LYS:35	3.308	ionic repulsion CAUTION: possible repulsion			85		ALA:101	LYS:24	3.993	hydrophobic,			ALA	101	85	0
ARG:94	VAL:28	3.793	induction + dispersion			86		ALA:104	TRP:20	3.719	hydrophobic,			ALA	104	86	1
ARG:94	ASN:29	2.815	electrostatic: ion-dipole,hydrogen bond,			87		ALA:105	ILE:17	3.636	hydrophobic,			ALA	105	87	4
ARG:94	THR:32	3.423	electrostatic: ion-dipole,hydrogen bond,			88		PHE:108	ILE:17	3.838	hydrophobic,			PHE	108	88	0
GLU:97	VAL:28	3.168	induction + dispersion			89		GLN:109	ILE:17	3.495	induction + dispersion			GLN	109	89	0
ILE:98	ASN:29	3.862	induction + dispersion			90		LYS:113	ILE:17	3.571	hydrophobic,			LYS	113	90	2
ALA:101	TRP:20	3.663	hydrophobic,			91										91	1
ALA:101	LYS:24	3.993	hydrophobic,			92										92	0
ALA:104	TRP:20	3.719	hydrophobic,			93										93	1
ALA:105	ILE:17	3.636	hydrophobic,			94										94	3
PHE:108	ILE:17	3.838	hydrophobic,			95										95	0
GLN:109	ILE:17	3.495	induction + dispersion			96										96	0
LYS:113	ILE:17	3.571	hydrophobic,			97										97	1
PRO:115	ILE:17	3.87	hydrophobic,			98										98	1
PRO:115	TRP:20	3.506	hydrophobic,			99										99	0
SER:119	TRP:20	3.044	hydrogen bond,dipole-π stacking			100										100	0
LEU:120	LEU:23	3.201	hydrophobic,			101										101	2
CYS:122	LYS:27	2.889	electrostatic: ion-dipole,hydrogen bond,			102										102	0
PHE:123	LEU:23	3.485	hydrophobic,			103										103	0
						104										104	1
						105										105	1
						106										106	0
						107										107	0
						108										108	1
						109										109	1
						110										110	0
						111										111	0
						112										112	0
						113										113	1

## Sheet: AtREM41_Contact_4A
protein-A	protein-B	distance	possible_interaction_forces		185-285	185		protein-A	protein-B	distance	possible_interaction_forces			protein-A		185	1
ILE:66	MET:96	2.51	hydrophobic,			186		VAL:185	GLY:284	3.946	hydrophobic,			VAL	185	186	1
PHE:68	LEU:89	3.691	hydrophobic,			187		GLU:186	ARG:281	2.978	salt bridge,hydrogen bond,			GLU	186	187	0
ASN:78	ASN:78	1.141	electrostatic: dipole-dipole,hydrogen bond,			188		ILE:189	ALA:277	3.896	hydrophobic,			ILE	189	188	0
PHE:79	PHE:79	3.256	π-π stacking,hydrophobic,			189		ILE:189	MET:280	3.636	hydrophobic,			ILE	189	189	3
PHE:79	ARG:237	3.105	cation-π stacking,			190		ILE:189	ARG:281	3.61	induction + dispersion			ILE	189	190	0
VAL:82	ARG:237	2.006	induction + dispersion			191		TRP:192	VAL:273	3.744	hydrophobic,			TRP	192	191	0
VAL:82	MET:241	2.711	hydrophobic,			192		TRP:192	VAL:276	3.654	hydrophobic,			TRP	192	192	2
PHE:86	THR:244	3.433	dipole-π stacking			193		GLN:193	LEU:274	3.078	induction + dispersion			GLN	193	193	3
PHE:86	GLN:245	3.252	π-π stacking,			194		GLN:193	ALA:277	3.308	induction + dispersion			GLN	193	194	0
PHE:86	VAL:248	2.838	hydrophobic,			195		GLN:193	ARG:281	2.814	electrostatic: ion-dipole,hydrogen bond,			GLN	193	195	0
LEU:89	PHE:68	3.899	hydrophobic,			196		LYS:196	VAL:273	3.806	hydrophobic,			LYS	196	196	1
VAL:90	VAL:248	3.472	hydrophobic,			197		ILE:200	ARG:266	3.714	induction + dispersion			ILE	200	197	0
MET:96	ILE:66	2.351	hydrophobic,			198		ILE:200	GLU:269	3.57	induction + dispersion			ILE	200	198	0
VAL:185	GLY:284	3.946	hydrophobic,			199		ILE:200	VAL:270	3.842	hydrophobic,			ILE	200	199	0
VAL:185	PRO:286	3.988	hydrophobic,			200		ILE:200	VAL:273	3.744	hydrophobic,			ILE	200	200	4
GLU:186	ARG:281	2.978	salt bridge,hydrogen bond,			201		ASN:201	ARG:266	3.545	electrostatic: ion-dipole,hydrogen bond,			ASN	201	201	1
LYS:188	PRO:286	3.973	induction + dispersion			202		ARG:203	GLU:269	1.556	salt bridge,hydrogen bond,			ARG	203	202	0
ILE:189	ALA:277	3.896	hydrophobic,			203		PHE:204	ALA:262	3.868	hydrophobic,			PHE	204	203	1
ILE:189	MET:280	3.636	hydrophobic,			204		PHE:204	GLU:263	2.746	anion-π stacking,			PHE	204	204	3
ILE:189	ARG:281	3.61	induction + dispersion			205		PHE:204	ARG:266	3.783	cation-π stacking,			PHE	204	205	0
TRP:192	VAL:273	3.744	hydrophobic,			206		GLN:207	ALA:262	3.7	induction + dispersion			GLN	207	206	0
TRP:192	VAL:276	3.654	hydrophobic,			207		ASP:208	ARG:259	3.06	salt bridge,hydrogen bond,			ASP	208	207	1
TRP:192	PRO:287	3.823	hydrophobic,			208		ILE:211	ALA:255	3.708	hydrophobic,			ILE	211	208	1
GLN:193	LEU:274	3.078	induction + dispersion			209		ILE:211	ARG:258	3.806	induction + dispersion			ILE	211	209	0
GLN:193	ALA:277	3.308	induction + dispersion			210		ILE:211	ARG:259	3.74	induction + dispersion			ILE	211	210	0
GLN:193	ARG:281	2.814	electrostatic: ion-dipole,hydrogen bond,			211		ASN:212	ARG:259	2.823	electrostatic: ion-dipole,hydrogen bond,			ASN	212	211	3
LYS:196	VAL:273	3.806	hydrophobic,			212		TRP:214	ALA:251	3.318	hydrophobic,			TRP	214	212	1
LYS:196	PHE:292	3.296	cation-π stacking,			213		TRP:214	LYS:254	3.677	cation-π stacking,hydrophobic,			TRP	214	213	0
ILE:200	ARG:266	3.714	induction + dispersion			214		LEU:215	ALA:251	3.947	hydrophobic,			LEU	215	214	2
ILE:200	GLU:269	3.57	induction + dispersion			215		LEU:215	GLN:252	3.943	induction + dispersion			LEU	215	215	2
ILE:200	VAL:270	3.842	hydrophobic,			216		GLN:218	ALA:251	3.95	induction + dispersion			GLN	218	216	0
ILE:200	VAL:273	3.744	hydrophobic,			217		ALA:222	THR:244	3.791	induction + dispersion			ALA	222	217	0
ASN:201	ARG:266	3.545	electrostatic: ion-dipole,hydrogen bond,			218		ALA:222	VAL:248	3.954	hydrophobic,			ALA	222	218	1
ARG:203	GLU:269	1.556	salt bridge,hydrogen bond,			219		TRP:225	ALA:240	3.399	hydrophobic,			TRP	225	219	0
PHE:204	ALA:262	3.868	hydrophobic,			220		TRP:225	LYS:243	3.7	cation-π stacking,hydrophobic,			TRP	225	220	0
PHE:204	GLU:263	2.746	anion-π stacking,			221		TRP:225	THR:244	3.131	hydrogen bond,dipole-π stacking			TRP	225	221	0
PHE:204	ARG:266	3.783	cation-π stacking,			222		MET:226	ALA:240	3.83	hydrophobic,			MET	226	222	2
GLN:207	ALA:262	3.7	induction + dispersion			223		MET:226	MET:241	3.956	hydrophobic,electrostatic: dipole-dipole,			MET	226	223	0
ASP:208	ARG:259	3.06	salt bridge,hydrogen bond,			224		MET:226	THR:244	3.866	electrostatic: dipole-dipole,hydrogen bond,			MET	226	224	0
ILE:211	ALA:255	3.708	hydrophobic,			225		LEU:233	LEU:233	3.482	hydrophobic,			LEU	233	225	3
ILE:211	ARG:258	3.806	induction + dispersion			226		LEU:233	ARG:237	3.624	induction + dispersion			LEU	233	226	3
ILE:211	ARG:259	3.74	induction + dispersion			227		ARG:236	ARG:236	1.835	ionic repulsion CAUTION: possible repulsionπ-π			ARG	236	227	0
ASN:212	ARG:259	2.823	electrostatic: ion-dipole,hydrogen bond,			228		ARG:237	PHE:79	3.175	cation-π stacking,			ARG	237	228	0
TRP:214	ALA:251	3.318	hydrophobic,			229		ARG:237	VAL:82	2.031	induction + dispersion			ARG	237	229	0
TRP:214	LYS:254	3.677	cation-π stacking,hydrophobic,			230		ARG:237	LEU:233	3.605	induction + dispersion			ARG	237	230	0
LEU:215	ALA:251	3.947	hydrophobic,			231		ALA:240	TRP:225	3.39	hydrophobic,			ALA	240	231	0
LEU:215	GLN:252	3.943	induction + dispersion			232		ALA:240	MET:226	3.844	hydrophobic,			ALA	240	232	0
GLN:218	ALA:251	3.95	induction + dispersion			233		MET:241	VAL:82	2.674	hydrophobic,			MET	241	233	2
ALA:222	THR:244	3.791	induction + dispersion			234		MET:241	MET:226	3.96	hydrophobic,electrostatic: dipole-dipole,			MET	241	234	0
ALA:222	VAL:248	3.954	hydrophobic,			235		LYS:243	TRP:225	3.727	cation-π stacking,hydrophobic,			LYS	243	235	0
TRP:225	ALA:240	3.399	hydrophobic,			236		THR:244	PHE:86	3.449	dipole-π stacking			THR	244	236	1
TRP:225	LYS:243	3.7	cation-π stacking,hydrophobic,			237		THR:244	ALA:222	3.782	induction + dispersion			THR	244	237	3
TRP:225	THR:244	3.131	hydrogen bond,dipole-π stacking			238		THR:244	TRP:225	3.093	hydrogen bond,dipole-π stacking			THR	244	238	0
MET:226	ALA:240	3.83	hydrophobic,			239		THR:244	MET:226	3.888	electrostatic: dipole-dipole,hydrogen bond,			THR	244	239	0
MET:226	MET:241	3.956	hydrophobic,electrostatic: dipole-dipole,			240		GLN:245	PHE:86	3.189	π-π stacking,			GLN	245	240	2
MET:226	THR:244	3.866	electrostatic: dipole-dipole,hydrogen bond,			241		VAL:248	PHE:86	2.736	hydrophobic,			VAL	248	241	2
LEU:233	LEU:233	3.482	hydrophobic,			242		VAL:248	VAL:90	3.495	hydrophobic,			VAL	248	242	0
LEU:233	ARG:237	3.624	induction + dispersion			243		VAL:248	ALA:222	3.935	hydrophobic,			VAL	248	243	1
ARG:236	ARG:236	1.835	ionic repulsion CAUTION: possible repulsionπ-π	stacking,		244		ALA:251	TRP:214	3.333	hydrophobic,			ALA	251	244	4
ARG:237	PHE:79	3.175	cation-π stacking,			245		ALA:251	LEU:215	3.963	hydrophobic,			ALA	251	245	1
ARG:237	VAL:82	2.031	induction + dispersion			246		ALA:251	GLN:218	3.944	induction + dispersion			ALA	251	246	0
ARG:237	LEU:233	3.605	induction + dispersion			247		GLN:252	LEU:215	3.953	induction + dispersion			GLN	252	247	0
ALA:240	TRP:225	3.39	hydrophobic,			248		LYS:254	TRP:214	3.67	cation-π stacking,hydrophobic,			LYS	254	248	3
ALA:240	MET:226	3.844	hydrophobic,			249		ALA:255	ILE:211	3.712	hydrophobic,			ALA	255	249	0
MET:241	VAL:82	2.674	hydrophobic,			250		ARG:258	ILE:211	3.815	induction + dispersion			ARG	258	250	0
MET:241	MET:226	3.96	hydrophobic,electrostatic: dipole-dipole,			251		ARG:259	ASP:208	3.018	salt bridge,hydrogen bond,			ARG	259	251	3
LYS:243	TRP:225	3.727	cation-π stacking,hydrophobic,			252		ARG:259	ILE:211	3.735	induction + dispersion			ARG	259	252	1
THR:244	PHE:86	3.449	dipole-π stacking			253		ARG:259	ASN:212	2.801	electrostatic: ion-dipole,hydrogen bond,			ARG	259	253	0
THR:244	ALA:222	3.782	induction + dispersion			254		ALA:262	PHE:204	3.873	hydrophobic,			ALA	262	254	1
THR:244	TRP:225	3.093	hydrogen bond,dipole-π stacking			255		ALA:262	GLN:207	3.686	induction + dispersion			ALA	262	255	1
THR:244	MET:226	3.888	electrostatic: dipole-dipole,hydrogen bond,			256		GLU:263	PHE:204	2.714	anion-π stacking,			GLU	263	256	0
GLN:245	PHE:86	3.189	π-π stacking,			257		ARG:266	ILE:200	3.691	induction + dispersion			ARG	266	257	0
VAL:248	PHE:86	2.736	hydrophobic,			258		ARG:266	ASN:201	3.516	electrostatic: ion-dipole,hydrogen bond,			ARG	266	258	1
VAL:248	VAL:90	3.495	hydrophobic,			259		ARG:266	PHE:204	3.788	cation-π stacking,			ARG	266	259	3
VAL:248	ALA:222	3.935	hydrophobic,			260		GLU:269	ILE:200	3.599	induction + dispersion			GLU	269	260	0
ALA:251	TRP:214	3.333	hydrophobic,			261		GLU:269	ARG:203	1.541	salt bridge,hydrogen bond,			GLU	269	261	0
ALA:251	LEU:215	3.963	hydrophobic,			262		VAL:270	ILE:200	3.859	hydrophobic,			VAL	270	262	2
ALA:251	GLN:218	3.944	induction + dispersion			263		VAL:273	TRP:192	3.762	hydrophobic,			VAL	273	263	1
GLN:252	LEU:215	3.953	induction + dispersion			264		VAL:273	LYS:196	3.793	hydrophobic,			VAL	273	264	0
LYS:254	TRP:214	3.67	cation-π stacking,hydrophobic,			265		VAL:273	ILE:200	3.723	hydrophobic,			VAL	273	265	0
ALA:255	ILE:211	3.712	hydrophobic,			266		LEU:274	GLN:193	3.076	induction + dispersion			LEU	274	266	3
ARG:258	ILE:211	3.815	induction + dispersion			267		VAL:276	TRP:192	3.631	hydrophobic,			VAL	276	267	0
ARG:259	ASP:208	3.018	salt bridge,hydrogen bond,			268		ALA:277	ILE:189	3.863	hydrophobic,			ALA	277	268	0
ARG:259	ILE:211	3.735	induction + dispersion			269		ALA:277	GLN:193	3.272	induction + dispersion			ALA	277	269	2
ARG:259	ASN:212	2.801	electrostatic: ion-dipole,hydrogen bond,			270		MET:280	ILE:189	3.643	hydrophobic,			MET	280	270	1
ALA:262	PHE:204	3.873	hydrophobic,			271		ARG:281	GLU:186	2.967	salt bridge,hydrogen bond,			ARG	281	271	0
ALA:262	GLN:207	3.686	induction + dispersion			272		ARG:281	ILE:189	3.608	induction + dispersion			ARG	281	272	0
GLU:263	PHE:204	2.714	anion-π stacking,			273		ARG:281	GLN:193	2.8	electrostatic: ion-dipole,hydrogen bond,			ARG	281	273	3
ARG:266	ILE:200	3.691	induction + dispersion			274		GLY:284	VAL:185	3.881	hydrophobic,			GLY	284	274	1
ARG:266	ASN:201	3.516	electrostatic: ion-dipole,hydrogen bond,			275										275	0
ARG:266	PHE:204	3.788	cation-π stacking,			276										276	1
GLU:269	ILE:200	3.599	induction + dispersion			277										277	2
GLU:269	ARG:203	1.541	salt bridge,hydrogen bond,			278										278	0
VAL:270	ILE:200	3.859	hydrophobic,			279										279	0
VAL:273	TRP:192	3.762	hydrophobic,			280										280	1
VAL:273	LYS:196	3.793	hydrophobic,			281										281	3
VAL:273	ILE:200	3.723	hydrophobic,			282										282	0
LEU:274	GLN:193	3.076	induction + dispersion			283										283	0
VAL:276	TRP:192	3.631	hydrophobic,			284										284	1
ALA:277	ILE:189	3.863	hydrophobic,			285										285	0
ALA:277	GLN:193	3.272	induction + dispersion
MET:280	ILE:189	3.643	hydrophobic,
ARG:281	GLU:186	2.967	salt bridge,hydrogen bond,
ARG:281	ILE:189	3.608	induction + dispersion
ARG:281	GLN:193	2.8	electrostatic: ion-dipole,hydrogen bond,
GLY:284	VAL:185	3.881	hydrophobic,
PRO:286	VAL:185	3.99	hydrophobic,
PRO:286	LYS:188	3.881	induction + dispersion
PRO:287	TRP:192	3.756	hydrophobic,

[truncated: 11 more sheets: AtREM42_Contact_4A, AtREM51_Contact_4A, AtREM61_Contact_4A, AtREM62_Contact_4A, AtREM63_Contact_4A, AtREM64_Contact_4A, AtREM65_Contact_4A, AtREM66_Contact_4A, AtREM67_Contact_4A, contact number, Contact counts]
