# Supplementary material for: Dynamic pre-structuration of lipid nanodomain-segregating remorin proteins
Source: Commun Biol. 2024 Dec 5;7:1620. doi: 10.1038/s42003-024-07330-y (PMC11621693; doi:10.1038/s42003-024-07330-y)
Supplement: Supplementary file 6 — Supplementary Data 4 [file 42003_2024_7330_MOESM6_ESM.zip › Supp-data-4/Fig_4A_sourcedata.csv]

Condition	SCI	Independent replicate #
mVenus-AtREM6.1	1.238139839	1
mVenus-AtREM6.1	1.368912051	1
mVenus-AtREM6.1	1.277126653	1
mVenus-AtREM6.1	1.308067651	1
mVenus-AtREM6.1	1.363543944	1
mVenus-AtREM6.1	1.470126483	1
mVenus-AtREM6.1	1.215381543	1
mVenus-AtREM6.1	1.201342766	1
mVenus-AtREM6.1	1.207606815	1
mVenus-AtREM6.1	1.600640301	1
mVenus-AtREM6.1	1.699152094	1
mVenus-AtREM6.1	1.615193554	1
mVenus-AtREM6.1	1.366951099	1
mVenus-AtREM6.1	1.285416145	1
mVenus-AtREM6.1	1.394067616	1
mVenus-AtREM6.1	1.297698778	1
mVenus-AtREM6.1	1.297698778	1
mVenus-AtREM6.1	1.294832414	1
mVenus-AtREM6.1	1.268123898	1
mVenus-AtREM6.1	1.307558705	1
mVenus-AtREM6.1	1.363042439	1
AtREM6.1_347-487	1.544999939	1
AtREM6.1_347-487	1.570430067	1
AtREM6.1_347-487	1.483196898	1
AtREM6.1_347-487	1.391735971	1
AtREM6.1_347-487	1.271116037	1
AtREM6.1_347-487	1.324811304	1
AtREM6.1_347-487	1.216682193	1
AtREM6.1_347-487	1.193262261	1
AtREM6.1_347-487	1.228791913	1
AtREM6.1_347-487	1.106848795	1
AtREM6.1_347-487	1.128248116	1
AtREM6.1_347-487	1.124267063	1
AtREM6.1_347-487	1.312722631	1
AtREM6.1_347-487	1.264359591	1
AtREM6.1_347-487	1.403319597	1
AtREM6.1_347-487	1.307603821	1
AtREM6.1_347-487	1.239429839	1
AtREM6.1_347-487	1.333734092	1
AtREM6.1_347-487	1.198010116	1
AtREM6.1_347-487	1.187686344	1
AtREM6.1_347-487	1.200960943	1
mRFP-AtREM1.2	1.230651892	1
mRFP-AtREM1.2	1.219327431	1
mRFP-AtREM1.2	1.29526989	1
mRFP-AtREM1.2	1.461369493	1
mRFP-AtREM1.2	1.6055149	1
mRFP-AtREM1.2	1.5954328	1
mRFP-AtREM1.2	1.47207736	1
mRFP-AtREM1.2	1.277446157	1
mRFP-AtREM1.2	1.306422464	1
mRFP-AtREM1.2	1.276837995	1
mRFP-AtREM1.2	1.249489418	1
mRFP-AtREM1.2	1.294748345	1
mRFP-AtREM1.2	1.484338099	1
mRFP-AtREM1.2	1.697658406	1
mRFP-AtREM1.2	1.603778946	1
mRFP-AtREM1.2	1.312996312	1
mRFP-AtREM1.2	1.312996312	1
mRFP-AtREM1.2	1.181705721	1
mRFP-AtREM1.2	1.39992637	1
mRFP-AtREM1.2	1.339462727	1
mRFP-AtREM1.2	1.405460842	1
mRFP-AtREM1.2_118-213	1.245719418	1
mRFP-AtREM1.2_118-213	1.280480441	1
mRFP-AtREM1.2_118-213	1.373728697	1
mRFP-AtREM1.2_118-213	1.084954693	1
mRFP-AtREM1.2_118-213	1.141957647	1
mRFP-AtREM1.2_118-213	1.244456254	1
mRFP-AtREM1.2_118-213	1.133740086	1
mRFP-AtREM1.2_118-213	1.139879437	1
mRFP-AtREM1.2_118-213	1.159757985	1
mRFP-AtREM1.2_118-213	1.143708441	1
mRFP-AtREM1.2_118-213	1.1284414	1
mRFP-AtREM1.2_118-213	1.117452706	1
mRFP-AtREM1.2_118-213	1.094513572	1
mRFP-AtREM1.2_118-213	1.097890272	1
mRFP-AtREM1.2_118-213	1.100194232	1
mRFP-AtREM1.2_118-213	1.175888901	1
mRFP-AtREM1.2_118-213	1.208199374	1
mRFP-AtREM1.2_118-213	1.198550383	1
mRFP-AtREM1.2_118-213	1.145899669	1
mRFP-AtREM1.2_118-213	1.138540308	1
mRFP-AtREM1.2_118-213	1.107916849	1
mVenus-AtREM6.1	1.36847467	2
mVenus-AtREM6.1	1.325715858	2
mVenus-AtREM6.1	1.416409389	2
mVenus-AtREM6.1	1.206755151	2
mVenus-AtREM6.1	1.228849592	2
mVenus-AtREM6.1	1.170682383	2
mVenus-AtREM6.1	1.638349874	2
mVenus-AtREM6.1	1.619668572	2
mVenus-AtREM6.1	1.625626874	2
mVenus-AtREM6.1	1.356985151	2
mVenus-AtREM6.1	1.333727071	2
mVenus-AtREM6.1	1.30631233	2
mVenus-AtREM6.1	1.403179195	2
mVenus-AtREM6.1	1.346407824	2
mVenus-AtREM6.1	1.324140999	2
mVenus-AtREM6.1	1.431803575	2
mVenus-AtREM6.1	1.399307592	2
mVenus-AtREM6.1	1.41947356	2
mVenus-AtREM6.1	1.389383395	2
mVenus-AtREM6.1	1.232496783	2
mVenus-AtREM6.1	1.326764289	2
mVenus-AtREM6.1	1.459957691	2
mVenus-AtREM6.1	1.406220045	2
mVenus-AtREM6.1	1.45897308	2
mVenus-AtREM6.1	1.74136932	2
mVenus-AtREM6.1	1.588722864	2
mVenus-AtREM6.1	1.665284694	2
mVenus-AtREM6.1	1.355840952	2
mVenus-AtREM6.1	1.391729214	2
mVenus-AtREM6.1	1.441377502	2
AtREM6.1_347-487	1.217341996	2
AtREM6.1_347-487	1.285640552	2
AtREM6.1_347-487	1.451910599	2
AtREM6.1_347-487	1.449790177	2
AtREM6.1_347-487	1.325398021	2
AtREM6.1_347-487	1.507797421	2
AtREM6.1_347-487	1.314331257	2
AtREM6.1_347-487	1.617569626	2
AtREM6.1_347-487	1.246427649	2
AtREM6.1_347-487	1.325232715	2
AtREM6.1_347-487	1.535338696	2
AtREM6.1_347-487	1.544455544	2
AtREM6.1_347-487	1.351942359	2
AtREM6.1_347-487	1.299895732	2
AtREM6.1_347-487	1.216166055	2
AtREM6.1_347-487	1.361135135	2
AtREM6.1_347-487	1.338896258	2
AtREM6.1_347-487	1.337286687	2
AtREM6.1_347-487	1.642897637	2
AtREM6.1_347-487	1.379495875	2
AtREM6.1_347-487	1.394003212	2
AtREM6.1_347-487	1.726410204	2
AtREM6.1_347-487	1.642977933	2
AtREM6.1_347-487	1.510166182	2
AtREM6.1_347-487	1.372575473	2
AtREM6.1_347-487	1.328322326	2
AtREM6.1_347-487	1.22721749	2
mRFP-AtREM1.2	1.229188349	2
mRFP-AtREM1.2	1.22059911	2
mRFP-AtREM1.2	1.241457689	2
mRFP-AtREM1.2	1.190918529	2
mRFP-AtREM1.2	1.248082736	2
mRFP-AtREM1.2	1.194922759	2
mRFP-AtREM1.2	1.247112413	2
mRFP-AtREM1.2	1.243844504	2
mRFP-AtREM1.2	1.175881684	2
mRFP-AtREM1.2	1.215466792	2
mRFP-AtREM1.2	1.248497635	2
mRFP-AtREM1.2	1.256246579	2
mRFP-AtREM1.2	1.260094109	2
mRFP-AtREM1.2	1.263237785	2
mRFP-AtREM1.2	1.170237461	2
mRFP-AtREM1.2	1.149133841	2
mRFP-AtREM1.2	1.217010917	2
mRFP-AtREM1.2	1.188055355	2
mRFP-AtREM1.2	1.383986827	2
mRFP-AtREM1.2	1.408241369	2
mRFP-AtREM1.2	1.334833217	2
mRFP-AtREM1.2	1.190047393	2
mRFP-AtREM1.2	1.193623684	2
mRFP-AtREM1.2	1.200678997	2
mRFP-AtREM1.2	1.26046919	2
mRFP-AtREM1.2	1.289337941	2
mRFP-AtREM1.2	1.314769016	2
mRFP-AtREM1.2	1.334080978	2
mRFP-AtREM1.2	1.326591482	2
mRFP-AtREM1.2	1.297707519	2
mRFP-AtREM1.2_118-213	1.252078626	2
mRFP-AtREM1.2_118-213	1.263834496	2
mRFP-AtREM1.2_118-213	1.394771216	2
mRFP-AtREM1.2_118-213	1.219199235	2
mRFP-AtREM1.2_118-213	1.235112599	2
mRFP-AtREM1.2_118-213	1.216692657	2
mRFP-AtREM1.2_118-213	1.354281344	2
mRFP-AtREM1.2_118-213	1.347093214	2
mRFP-AtREM1.2_118-213	1.268175755	2
mRFP-AtREM1.2_118-213	1.195405631	2
mRFP-AtREM1.2_118-213	1.345678024	2
mRFP-AtREM1.2_118-213	1.254113997	2
mRFP-AtREM1.2_118-213	1.26639304	2
mRFP-AtREM1.2_118-213	1.485256478	2
mRFP-AtREM1.2_118-213	1.219314327	2
mRFP-AtREM1.2_118-213	1.30771779	2
mRFP-AtREM1.2_118-213	1.3082808	2
mRFP-AtREM1.2_118-213	1.388747039	2
mRFP-AtREM1.2_118-213	1.198184518	2
mRFP-AtREM1.2_118-213	1.325946024	2
mRFP-AtREM1.2_118-213	1.604113869	2
mRFP-AtREM1.2_118-213	1.252339689	2
mRFP-AtREM1.2_118-213	1.36079424	2
mRFP-AtREM1.2_118-213	1.317063292	2
mRFP-AtREM1.2_118-213	1.317644445	2
mRFP-AtREM1.2_118-213	1.163110324	2
mRFP-AtREM1.2_118-213	1.4291122	2
mVenus-AtREM6.1	1.203867548	3
mVenus-AtREM6.1	1.206391319	3
mVenus-AtREM6.1	1.155815823	3
mVenus-AtREM6.1	1.177700074	3
mVenus-AtREM6.1	1.173988676	3
mVenus-AtREM6.1	1.251704476	3
mVenus-AtREM6.1	1.319063625	3
mVenus-AtREM6.1	1.379187502	3
mVenus-AtREM6.1	1.319754766	3
mVenus-AtREM6.1	1.313205909	3
mVenus-AtREM6.1	1.303258025	3
mVenus-AtREM6.1	1.199068804	3
mVenus-AtREM6.1	1.23593548	3
mVenus-AtREM6.1	1.16754955	3
mVenus-AtREM6.1	1.202009978	3
mVenus-AtREM6.1	1.233209219	3
mVenus-AtREM6.1	1.262830109	3
mVenus-AtREM6.1	1.217068639	3
mVenus-AtREM6.1	1.310243769	3
mVenus-AtREM6.1	1.302949384	3
mVenus-AtREM6.1	1.388061138	3
mVenus-AtREM6.1	1.147874282	3
mVenus-AtREM6.1	1.158608216	3
mVenus-AtREM6.1	1.181015248	3
mVenus-AtREM6.1	1.285488709	3
mVenus-AtREM6.1	1.217256813	3
mVenus-AtREM6.1	1.263892042	3
mVenus-AtREM6.1	1.08895912	3
mVenus-AtREM6.1	1.129780921	3
mVenus-AtREM6.1	1.152523823	3
AtREM6.1_347-487	1.364916922	3
AtREM6.1_347-487	1.473922301	3
AtREM6.1_347-487	1.83197832	3
AtREM6.1_347-487	2.209674642	3
AtREM6.1_347-487	1.9150969	3
AtREM6.1_347-487	2.01527121	3
AtREM6.1_347-487	1.745753451	3
AtREM6.1_347-487	1.469958139	3
AtREM6.1_347-487	1.570757032	3
AtREM6.1_347-487	1.437057007	3
AtREM6.1_347-487	1.751511716	3
AtREM6.1_347-487	2.295056466	3
AtREM6.1_347-487	1.740573722	3
AtREM6.1_347-487	1.596238143	3
AtREM6.1_347-487	1.632460377	3
AtREM6.1_347-487	1.505041519	3
AtREM6.1_347-487	2.083889937	3
AtREM6.1_347-487	2.083889937	3
AtREM6.1_347-487	2.299393896	3
AtREM6.1_347-487	1.235489669	3
AtREM6.1_347-487	1.334549947	3
AtREM6.1_347-487	1.475952052	3
AtREM6.1_347-487	1.715699335	3
AtREM6.1_347-487	1.705007248	3
AtREM6.1_347-487	2.693474344	3
AtREM6.1_347-487	2.480265565	3
AtREM6.1_347-487	2.177048735	3
AtREM6.1_347-487	1.913704115	3
AtREM6.1_347-487	2.378170859	3
AtREM6.1_347-487	1.622687763	3
mRFP-AtREM1.2	1.218394843	3
mRFP-AtREM1.2	1.290685475	3
mRFP-AtREM1.2	1.141045589	3
mRFP-AtREM1.2	1.179523837	3
mRFP-AtREM1.2	1.191975959	3
mRFP-AtREM1.2	1.312440592	3
mRFP-AtREM1.2	1.567373677	3
mRFP-AtREM1.2	1.797431694	3
mRFP-AtREM1.2	1.449887016	3
mRFP-AtREM1.2	1.256379403	3
mRFP-AtREM1.2	1.318397999	3
mRFP-AtREM1.2	1.26725803	3
mRFP-AtREM1.2	1.104599865	3
mRFP-AtREM1.2	1.141111139	3
mRFP-AtREM1.2	1.259234192	3
mRFP-AtREM1.2	1.530514135	3
mRFP-AtREM1.2	1.35162861	3
mRFP-AtREM1.2	1.389289335	3
mRFP-AtREM1.2	1.160874455	3
mRFP-AtREM1.2	1.141511225	3
mRFP-AtREM1.2	1.237526474	3
mRFP-AtREM1.2	1.32452787	3
mRFP-AtREM1.2	1.503322351	3
mRFP-AtREM1.2	1.369435185	3
mRFP-AtREM1.2	1.196291781	3
mRFP-AtREM1.2	1.183931973	3
mRFP-AtREM1.2	1.232588302	3
mRFP-AtREM1.2	1.226755829	3
mRFP-AtREM1.2	1.31520874	3
mRFP-AtREM1.2	1.298581217	3
mRFP-AtREM1.2_118-213	1.082127712	3
mRFP-AtREM1.2_118-213	1.112533344	3
mRFP-AtREM1.2_118-213	1.129421726	3
mRFP-AtREM1.2_118-213	1.126900642	3
mRFP-AtREM1.2_118-213	1.089746852	3
mRFP-AtREM1.2_118-213	1.116386344	3
mRFP-AtREM1.2_118-213	1.114271197	3
mRFP-AtREM1.2_118-213	1.110636112	3
mRFP-AtREM1.2_118-213	1.17269617	3
mRFP-AtREM1.2_118-213	1.069084022	3
mRFP-AtREM1.2_118-213	1.066684832	3
mRFP-AtREM1.2_118-213	1.098891031	3
mRFP-AtREM1.2_118-213	1.150509002	3
mRFP-AtREM1.2_118-213	1.224499673	3
mRFP-AtREM1.2_118-213	1.314128955	3
mRFP-AtREM1.2_118-213	1.116802024	3
mRFP-AtREM1.2_118-213	1.129836345	3
mRFP-AtREM1.2_118-213	1.183937947	3
mRFP-AtREM1.2_118-213	1.302695883	3
mRFP-AtREM1.2_118-213	1.277107031	3
mRFP-AtREM1.2_118-213	1.191325237	3
mRFP-AtREM1.2_118-213	1.128852496	3
mRFP-AtREM1.2_118-213	1.165267277	3
mRFP-AtREM1.2_118-213	1.102666033	3
mRFP-AtREM1.2_118-213	1.099749455	3
mRFP-AtREM1.2_118-213	1.121751889	3
mRFP-AtREM1.2_118-213	1.171431128	3
mRFP-AtREM1.2_118-213	1.205337661	3
mRFP-AtREM1.2_118-213	1.109653332	3
