# Supplementary material for: Dynamic pre-structuration of lipid nanodomain-segregating remorin proteins
Source: Commun Biol. 2024 Dec 5;7:1620. doi: 10.1038/s42003-024-07330-y (PMC11621693; doi:10.1038/s42003-024-07330-y)
Supplement: Supplementary file 6 — Supplementary Data 4 [file 42003_2024_7330_MOESM6_ESM.zip › Supp-data-4/Fig_6a_AtREM12_85-212.dat]

10.19592163134746 10.19592163134746 10.19592163134746 10.19592163134746 10.19592163134746 10.19592163134746 10.19592163134746 10.19592163134746 10.19592163134746 10.19592163134746 10.18116221277583 10.19592163134746 10.19592163134746 10.19592163134746 10.19592163134746 10.19592163134746 10.19592163134746 10.19592163134746 10.19592163134746 10.19592163134746 10.19592163134746 10.19592163134746 10.19592163134746 10.19592163134746 10.19592163134746 10.19592163134746 10.19592163134746 10.19592163134746 10.19592163134746 10.19592163134746 10.19592163134746 10.19592163134746 10.19592163134746 10.19592163134746 10.19592163134746 10.19592163134746 10.19592163134746 10.19592163134746 10.19592163134746 10.19592163134746 10.19592163134746 10.19592163134746 10.19592163134746 10.19592163134746 10.19592163134746 10.19592163134746 10.19592163134746 10.19592163134746 10.19592163134746 10.19592163134746 10.19592163134746 10.19592163134746 10.19592163134746 10.19592163134746 10.19592163134746 10.19592163134746 10.19592163134746 10.19592163134746 10.19592163134746 10.19592163134746 10.19592163134746 10.19592163134746 10.19592163134746 10.19592163134746 10.19592163134746 10.19592163134746 10.19592163134746 10.19592163134746 10.19592163134746 10.19592163134746 10.19592163134746 10.19592163134746 10.19592163134746 10.19592163134746 10.19592163134746 10.19592163134746 10.19592163134746 10.19592163134746 10.19592163134746 10.19592163134746 10.19592163134746 10.19592163134746 10.19592163134746 10.19592163134746 10.19592163134746 10.19592163134746 10.19592163134746 10.19592163134746 10.19592163134746 10.19592163134746 10.19592163134746 10.19592163134746 10.19592163134746 10.19592163134746 10.19592163134746 10.19592163134746 10.19592163134746 10.19592163134746 10.19592163134746 10.19592163134746 10.19592163134746 10.19592163134746 10.19592163134746 10.19592163134746 10.19592163134746 10.19592163134746 10.19592163134746 10.19592163134746 10.19592163134746 10.19592163134746 10.19592163134746 10.19592163134746 10.19592163134746 10.19592163134746 10.19592163134746 10.19592163134746 10.19592163134746 10.19592163134746 10.19592163134746 10.19592163134746 10.19592163134746 10.19592163134746 10.19592163134746 10.19592163134746 10.19592163134746 10.19592163134746 10.19592163134746 10.19592163134746
10.19592163134746 10.19592163134746 10.19592163134746 10.19592163134746 10.19592163134746 10.19592163134746 10.19592163134746 10.19592163134746 10.19592163134746 10.19592163134746 10.19592163134746 10.19592163134746 10.19592163134746 10.19592163134746 10.19592163134746 10.19592163134746 10.19592163134746 10.19592163134746 10.19592163134746 10.19592163134746 10.19592163134746 10.19592163134746 10.19592163134746 10.19592163134746 10.19592163134746 10.19592163134746 10.19592163134746 10.19592163134746 10.19592163134746 10.19592163134746 10.19592163134746 10.19592163134746 10.19592163134746 10.19592163134746 10.19592163134746 10.19592163134746 10.19592163134746 10.19592163134746 10.19592163134746 10.19592163134746 10.19592163134746 10.19592163134746 10.19592163134746 10.19592163134746 10.19592163134746 10.19592163134746 10.19592163134746 10.19592163134746 10.19592163134746 10.19592163134746 10.19592163134746 10.19592163134746 10.19592163134746 10.19592163134746 10.19592163134746 10.19592163134746 10.19592163134746 10.19592163134746 10.19592163134746 10.19592163134746 10.19592163134746 10.19592163134746 10.19592163134746 10.19592163134746 10.19592163134746 10.19592163134746 10.19592163134746 10.19592163134746 10.19592163134746 10.19592163134746 10.19592163134746 10.19592163134746 10.19592163134746 10.19592163134746 10.19592163134746 10.19592163134746 10.19592163134746 10.19592163134746 10.19592163134746 10.19592163134746 10.19592163134746 10.19592163134746 10.19592163134746 10.19592163134746 10.19592163134746 10.19592163134746 10.19592163134746 10.19592163134746 10.19592163134746 10.19592163134746 10.19592163134746 10.19592163134746 10.19592163134746 10.19592163134746 10.19592163134746 10.19592163134746 10.19592163134746 10.19592163134746 10.19592163134746 10.19592163134746 10.19592163134746 10.19592163134746 10.19592163134746 10.19592163134746 10.19592163134746 10.19592163134746 10.19592163134746 10.19592163134746 10.19592163134746 10.19592163134746 10.19592163134746 10.19592163134746 10.19592163134746 10.19592163134746 10.19592163134746 10.19592163134746 10.19592163134746 10.19592163134746 10.19592163134746 10.19592163134746 10.19592163134746 10.19592163134746 10.19592163134746 10.19592163134746 10.19592163134746 10.19592163134746 10.19592163134746 10.19592163134746
10.19592163134746 10.19592163134746 10.19592163134746 10.19592163134746 10.19592163134746 10.19592163134746 10.19592163134746 10.19592163134746 10.19592163134746 10.19592163134746 10.19592163134746 10.19592163134746 10.19592163134746 10.19592163134746 10.19592163134746 10.19592163134746 10.19592163134746 10.19592163134746 10.19592163134746 10.19592163134746 10.19592163134746 10.19592163134746 10.19592163134746 10.19592163134746 10.19592163134746 10.19592163134746 10.19592163134746 10.19592163134746 10.19592163134746 10.19592163134746 10.19592163134746 10.19592163134746 10.19592163134746 10.19592163134746 10.19592163134746 10.19592163134746 10.19592163134746 10.19592163134746 10.19592163134746 10.19592163134746 10.19592163134746 10.19592163134746 10.19592163134746 10.19592163134746 10.19592163134746 10.19592163134746 10.19592163134746 10.19592163134746 10.19592163134746 10.19592163134746 10.19592163134746 10.19592163134746 10.19592163134746 10.19592163134746 10.19592163134746 10.19592163134746 10.19592163134746 10.19592163134746 10.19592163134746 10.19592163134746 10.19592163134746 10.19592163134746 10.19592163134746 10.19592163134746 10.19592163134746 10.19592163134746 10.19592163134746 10.19592163134746 10.19592163134746 10.19592163134746 10.19592163134746 10.19592163134746 10.19592163134746 10.19592163134746 10.19592163134746 10.19592163134746 10.19592163134746 10.19592163134746 10.19592163134746 10.19592163134746 10.19592163134746 10.19592163134746 10.19592163134746 10.19592163134746 10.19592163134746 10.19592163134746 10.19592163134746 10.19592163134746 10.19592163134746 10.19592163134746 10.19592163134746 10.19592163134746 10.19592163134746 10.19592163134746 10.19592163134746 10.19592163134746 10.19592163134746 10.19592163134746 10.19592163134746 10.19592163134746 10.19592163134746 10.19592163134746 10.19592163134746 10.19592163134746 10.19592163134746 10.19592163134746 10.19592163134746 10.19592163134746 10.19592163134746 10.19592163134746 10.19592163134746 10.19592163134746 10.19592163134746 10.19592163134746 10.19592163134746 10.19592163134746 10.19592163134746 10.19592163134746 10.19592163134746 10.19592163134746 10.19592163134746 10.19592163134746 10.19592163134746 10.19592163134746 10.19592163134746 10.19592163134746 10.19592163134746 10.19592163134746
10.19592163134746 10.19592163134746 10.19592163134746 10.19592163134746 10.19592163134746 10.19592163134746 10.19592163134746 10.19592163134746 10.19592163134746 10.19592163134746 10.19592163134746 10.19592163134746 10.19592163134746 10.19592163134746 10.19592163134746 10.19592163134746 10.19592163134746 10.19592163134746 10.19592163134746 10.19592163134746 10.19592163134746 10.19592163134746 10.19592163134746 10.19592163134746 10.19592163134746 10.19592163134746 10.19592163134746 10.19592163134746 10.19592163134746 10.19592163134746 10.19592163134746 10.19592163134746 10.19592163134746 10.19592163134746 10.19592163134746 10.19592163134746 10.19592163134746 10.19592163134746 10.19592163134746 10.19592163134746 10.19592163134746 10.19592163134746 10.19592163134746 10.19592163134746 10.19592163134746 10.19592163134746 10.19592163134746 10.19592163134746 10.19592163134746 10.19592163134746 10.19592163134746 10.19592163134746 10.19592163134746 10.19592163134746 10.19592163134746 10.19592163134746 10.19592163134746 10.19592163134746 10.19592163134746 10.19592163134746 10.19592163134746 10.19592163134746 10.19592163134746 10.19592163134746 10.19592163134746 10.19592163134746 10.19592163134746 10.19592163134746 10.19592163134746 10.19592163134746 10.19592163134746 10.19592163134746 10.19592163134746 10.19592163134746 10.19592163134746 10.19592163134746 10.19592163134746 10.19592163134746 10.19592163134746 10.19592163134746 10.19592163134746 10.19592163134746 10.19592163134746 10.19592163134746 10.19592163134746 10.19592163134746 10.19592163134746 10.19592163134746 10.19592163134746 10.19592163134746 10.19592163134746 10.19592163134746 10.19592163134746 10.19592163134746 10.19592163134746 10.19592163134746 10.19592163134746 10.19592163134746 10.19592163134746 10.19592163134746 10.19592163134746 10.19592163134746 10.19592163134746 10.19592163134746 10.19592163134746 10.19592163134746 10.19592163134746 10.19592163134746 10.19592163134746 10.19592163134746 10.19592163134746 10.19592163134746 10.19592163134746 10.19592163134746 10.19592163134746 10.19592163134746 10.19592163134746 10.19592163134746 10.19592163134746 10.19592163134746 10.19592163134746 10.19592163134746 10.19592163134746 10.19592163134746 10.19592163134746 10.19592163134746 10.19592163134746 10.19592163134746
10.19592163134746 10.19592163134746 10.19592163134746 10.19592163134746 10.19592163134746 10.19592163134746 10.19592163134746 10.19592163134746 10.19592163134746 10.19592163134746 10.19592163134746 10.19592163134746 10.19592163134746 10.19592163134746 10.19592163134746 10.19592163134746 10.19592163134746 10.19592163134746 10.19592163134746 10.19592163134746 10.19592163134746 10.19592163134746 10.19592163134746 10.19592163134746 10.19592163134746 10.19592163134746 10.19592163134746 10.19592163134746 10.19592163134746 10.19592163134746 10.19592163134746 10.19592163134746 10.19592163134746 10.19592163134746 10.19592163134746 10.19592163134746 10.19592163134746 10.19592163134746 10.19592163134746 10.19592163134746 10.19592163134746 10.19592163134746 10.19592163134746 10.19592163134746 10.19592163134746 10.19592163134746 10.19592163134746 10.19592163134746 10.19592163134746 10.19592163134746 10.19592163134746 10.19592163134746 10.19592163134746 10.19592163134746 10.19592163134746 10.19592163134746 10.19592163134746 10.19592163134746 10.19592163134746 10.19592163134746 10.19592163134746 10.19592163134746 10.19592163134746 10.19592163134746 10.19592163134746 10.19592163134746 10.19592163134746 10.19592163134746 10.19592163134746 10.19592163134746 10.19592163134746 10.19592163134746 10.19592163134746 10.19592163134746 10.19592163134746 10.19592163134746 10.19592163134746 10.19592163134746 10.19592163134746 10.19592163134746 10.19592163134746 10.19592163134746 10.19592163134746 10.19592163134746 10.19592163134746 10.19592163134746 10.19592163134746 10.19592163134746 10.19592163134746 10.19592163134746 10.19592163134746 10.19592163134746 10.19592163134746 10.19592163134746 10.19592163134746 10.19592163134746 10.19592163134746 10.19592163134746 10.19592163134746 10.19592163134746 10.19592163134746 10.19592163134746 10.19592163134746 10.19592163134746 10.19592163134746 10.19592163134746 10.19592163134746 10.19592163134746 10.19592163134746 10.19592163134746 10.19592163134746 10.19592163134746 10.19592163134746 10.19592163134746 10.19592163134746 10.19592163134746 10.19592163134746 10.19592163134746 10.19592163134746 10.19592163134746 10.19592163134746 10.19592163134746 10.19592163134746 10.19592163134746 10.19592163134746 10.19592163134746 10.19592163134746 10.19592163134746
10.19592163134746 10.19592163134746 10.19592163134746 10.19592163134746 10.19592163134746 10.19592163134746 10.19592163134746 10.19592163134746 10.19592163134746 10.19592163134746 10.19592163134746 10.19592163134746 10.19592163134746 10.19592163134746 10.19592163134746 10.19592163134746 10.19592163134746 10.19592163134746 10.19592163134746 10.19592163134746 10.19592163134746 10.19592163134746 10.19592163134746 10.19592163134746 10.19592163134746 10.19592163134746 10.19592163134746 10.19592163134746 10.19592163134746 10.19592163134746 10.19592163134746 10.19592163134746 10.19592163134746 10.19592163134746 10.19592163134746 10.19592163134746 10.19592163134746 10.19592163134746 10.19592163134746 10.19592163134746 10.19592163134746 10.19592163134746 10.19592163134746 10.19592163134746 10.19592163134746 10.19592163134746 10.19592163134746 10.19592163134746 10.19592163134746 10.19592163134746 10.19592163134746 10.19592163134746 10.19592163134746 10.19592163134746 10.19592163134746 10.19592163134746 10.19592163134746 10.19592163134746 10.19592163134746 10.19592163134746 10.19592163134746 10.19592163134746 10.19592163134746 10.19592163134746 10.19592163134746 10.19592163134746 10.19592163134746 10.19592163134746 10.19592163134746 10.19592163134746 10.19592163134746 10.19592163134746 10.19592163134746 10.19592163134746 10.19592163134746 10.19592163134746 10.19592163134746 10.19592163134746 10.19592163134746 10.19592163134746 10.19592163134746 10.19592163134746 10.19592163134746 10.19592163134746 10.19592163134746 10.19592163134746 10.19592163134746 10.19592163134746 10.19592163134746 10.19592163134746 10.19592163134746 10.19592163134746 10.19592163134746 10.19592163134746 10.19592163134746 10.19592163134746 10.19592163134746 10.19592163134746 10.19592163134746 10.19592163134746 10.19592163134746 10.19592163134746 10.19592163134746 10.19592163134746 10.19592163134746 10.19592163134746 10.19592163134746 10.19592163134746 10.19592163134746 10.19592163134746 10.19592163134746 10.19592163134746 10.19592163134746 10.19592163134746 10.19592163134746 10.19592163134746 10.19592163134746 10.19592163134746 10.19592163134746 10.19592163134746 10.19592163134746 10.19592163134746 10.19592163134746 10.19592163134746 10.19592163134746 10.19592163134746 10.19592163134746 10.19592163134746
10.19592163134746 10.19592163134746 10.19592163134746 10.19592163134746 10.19592163134746 10.19592163134746 10.19592163134746 10.19592163134746 10.19592163134746 10.19592163134746 10.19592163134746 10.19592163134746 10.19592163134746 10.19592163134746 10.19592163134746 10.19592163134746 10.19592163134746 10.19592163134746 10.19592163134746 10.19592163134746 10.19592163134746 10.19592163134746 10.19592163134746 10.19592163134746 10.19592163134746 10.19592163134746 10.19592163134746 10.19592163134746 10.19592163134746 10.19592163134746 10.19592163134746 10.19592163134746 10.19592163134746 10.19592163134746 10.19592163134746 10.19592163134746 10.19592163134746 10.19592163134746 10.19592163134746 10.19592163134746 10.19592163134746 10.19592163134746 10.19592163134746 10.19592163134746 10.19592163134746 10.19592163134746 10.19592163134746 10.19592163134746 10.19592163134746 10.19592163134746 10.19592163134746 10.19592163134746 10.19592163134746 10.19592163134746 10.19592163134746 10.19592163134746 10.19592163134746 10.19592163134746 10.19592163134746 10.19592163134746 10.19592163134746 10.19592163134746 10.19592163134746 10.19592163134746 10.19592163134746 10.19592163134746 10.19592163134746 10.19592163134746 10.19592163134746 10.19592163134746 10.19592163134746 10.19592163134746 10.19592163134746 10.19592163134746 10.19592163134746 10.19592163134746 10.19592163134746 10.19592163134746 10.19592163134746 10.19592163134746 10.19592163134746 10.19592163134746 10.19592163134746 10.19592163134746 10.19592163134746 10.19592163134746 10.19592163134746 10.19592163134746 10.19592163134746 10.19592163134746 10.19592163134746 10.19592163134746 10.19592163134746 10.19592163134746 10.19592163134746 10.19592163134746 10.19592163134746 10.19592163134746 10.19592163134746 10.19592163134746 10.19592163134746 10.19592163134746 10.19592163134746 10.19592163134746 10.19592163134746 10.19592163134746 10.19592163134746 10.19592163134746 10.19592163134746 10.19592163134746 10.19592163134746 10.19592163134746 10.19592163134746 10.19592163134746 10.19592163134746 10.19592163134746 10.19592163134746 10.19592163134746 10.19592163134746 10.19592163134746 10.19592163134746 10.19592163134746 10.19592163134746 10.19592163134746 10.19592163134746 10.19592163134746 10.19592163134746 10.19592163134746
10.19592163134746 10.19592163134746 10.19592163134746 10.19592163134746 10.19592163134746 10.19592163134746 10.19592163134746 10.19592163134746 10.19592163134746 10.19592163134746 10.19592163134746 10.19592163134746 10.19592163134746 10.19592163134746 10.19592163134746 10.19592163134746 10.19592163134746 10.19592163134746 10.19592163134746 10.19592163134746 10.19592163134746 10.19592163134746 10.19592163134746 10.19592163134746 10.19592163134746 10.19592163134746 10.19592163134746 10.19592163134746 10.19592163134746 10.19592163134746 10.19592163134746 10.19592163134746 10.19592163134746 10.19592163134746 10.19592163134746 10.19592163134746 10.19592163134746 10.19592163134746 10.19592163134746 10.19592163134746 10.19592163134746 10.19592163134746 10.19592163134746 10.19592163134746 10.19592163134746 10.19592163134746 10.19592163134746 10.19592163134746 10.19592163134746 10.19592163134746 10.19592163134746 10.19592163134746 10.19592163134746 10.19592163134746 10.19592163134746 10.19592163134746 10.19592163134746 10.19592163134746 10.19592163134746 10.19592163134746 10.19592163134746 10.19592163134746 10.19592163134746 10.19592163134746 10.19592163134746 10.19592163134746 10.19592163134746 10.19592163134746 10.19592163134746 10.19592163134746 10.19592163134746 10.19592163134746 10.19592163134746 10.19592163134746 10.19592163134746 10.19592163134746 10.19592163134746 10.19592163134746 10.19592163134746 10.19592163134746 10.19592163134746 10.19592163134746 10.19592163134746 10.19592163134746 10.19592163134746 10.19592163134746 10.19592163134746 10.19592163134746 10.19592163134746 10.19592163134746 10.19592163134746 10.19592163134746 10.19592163134746 10.19592163134746 10.19592163134746 10.19592163134746 10.19592163134746 10.19592163134746 10.19592163134746 10.19592163134746 10.19592163134746 10.19592163134746 10.19592163134746 10.19592163134746 10.19592163134746 10.19592163134746 10.19592163134746 10.19592163134746 10.19592163134746 10.19592163134746 10.19592163134746 10.19592163134746 10.19592163134746 10.19592163134746 10.19592163134746 10.19592163134746 10.19592163134746 10.19592163134746 10.19592163134746 10.19592163134746 10.19592163134746 10.19592163134746 10.19592163134746 10.19592163134746 10.19592163134746 10.19592163134746 10.19592163134746 10.19592163134746
10.19592163134746 10.19592163134746 10.19592163134746 10.19592163134746 10.19592163134746 10.19592163134746 10.19592163134746 10.19592163134746 10.19592163134746 10.19592163134746 10.19592163134746 10.19592163134746 10.19592163134746 10.19592163134746 10.19592163134746 10.19592163134746 10.19592163134746 10.19592163134746 10.19592163134746 10.19592163134746 10.19592163134746 10.19592163134746 10.19592163134746 10.19592163134746 10.19592163134746 10.19592163134746 10.19592163134746 10.19592163134746 10.19592163134746 10.19592163134746 10.19592163134746 10.19592163134746 10.19592163134746 10.19592163134746 10.19592163134746 10.19592163134746 10.19592163134746 10.19592163134746 10.19592163134746 10.19592163134746 10.19592163134746 10.19592163134746 10.19592163134746 10.19592163134746 10.19592163134746 10.19592163134746 10.19592163134746 10.19592163134746 10.19592163134746 10.19592163134746 10.19592163134746 10.19592163134746 10.19592163134746 10.19592163134746 10.19592163134746 10.19592163134746 10.19592163134746 10.19592163134746 10.19592163134746 10.19592163134746 10.19592163134746 10.19592163134746 10.19592163134746 10.19592163134746 10.19592163134746 10.19592163134746 10.19592163134746 10.19592163134746 10.19592163134746 10.19592163134746 10.19592163134746 10.19592163134746 10.19592163134746 10.19592163134746 10.19592163134746 10.19592163134746 10.19592163134746 10.19592163134746 10.19592163134746 10.19592163134746 10.19592163134746 10.19592163134746 10.19592163134746 10.19592163134746 10.19592163134746 10.19592163134746 10.19592163134746 10.19592163134746 10.19592163134746 10.19592163134746 10.19592163134746 10.19592163134746 10.19592163134746 10.19592163134746 10.19592163134746 10.19592163134746 10.19592163134746 10.19592163134746 10.19592163134746 10.19592163134746 10.19592163134746 10.19592163134746 10.19592163134746 10.19592163134746 10.19592163134746 10.19592163134746 10.19592163134746 10.19592163134746 10.19592163134746 10.19592163134746 10.19592163134746 10.19592163134746 10.19592163134746 10.19592163134746 10.19592163134746 10.19592163134746 10.19592163134746 10.19592163134746 10.19592163134746 10.19592163134746 10.19592163134746 10.19592163134746 10.19592163134746 10.19592163134746 10.19592163134746 10.19592163134746 10.19592163134746 10.19592163134746
10.19592163134746 10.19592163134746 10.19592163134746 10.19592163134746 10.19592163134746 10.19592163134746 10.19592163134746 10.19592163134746 10.19592163134746 10.19592163134746 10.19592163134746 10.19592163134746 10.19592163134746 10.19592163134746 10.19592163134746 10.19592163134746 10.19592163134746 10.19592163134746 10.19592163134746 10.19592163134746 10.19592163134746 10.19592163134746 10.19592163134746 10.19592163134746 10.19592163134746 10.19592163134746 10.19592163134746 10.19592163134746 10.19592163134746 10.19592163134746 10.19592163134746 10.19592163134746 10.19592163134746 10.19592163134746 10.19592163134746 10.19592163134746 10.19592163134746 10.19592163134746 10.19592163134746 10.19592163134746 10.19592163134746 10.19592163134746 10.19592163134746 10.19592163134746 10.19592163134746 10.19592163134746 10.19592163134746 10.19592163134746 10.19592163134746 10.19592163134746 10.19592163134746 10.19592163134746 10.19592163134746 10.19592163134746 10.19592163134746 10.19592163134746 10.19592163134746 10.19592163134746 10.19592163134746 10.19592163134746 10.19592163134746 10.19592163134746 10.19592163134746 10.19592163134746 10.19592163134746 10.19592163134746 10.19592163134746 10.19592163134746 10.19592163134746 10.19592163134746 10.19592163134746 10.19592163134746 10.19592163134746 10.19592163134746 10.19592163134746 10.19592163134746 10.19592163134746 10.19592163134746 10.19592163134746 10.19592163134746 10.19592163134746 10.19592163134746 10.19592163134746 10.19592163134746 10.19592163134746 10.19592163134746 10.19592163134746 10.19592163134746 10.19592163134746 10.19592163134746 10.19592163134746 10.19592163134746 10.19592163134746 10.19592163134746 10.19592163134746 10.19592163134746 10.19592163134746 10.19592163134746 10.19592163134746 10.19592163134746 10.19592163134746 10.19592163134746 10.19592163134746 10.19592163134746 10.19592163134746 10.19592163134746 10.19592163134746 10.19592163134746 10.19592163134746 10.19592163134746 10.19592163134746 10.19592163134746 10.19592163134746 10.19592163134746 10.19592163134746 10.19592163134746 10.19592163134746 10.19592163134746 10.19592163134746 10.19592163134746 10.19592163134746 10.19592163134746 10.19592163134746 10.19592163134746 10.19592163134746 10.19592163134746 10.19592163134746 10.19592163134746
10.19592163134746 10.19592163134746 10.19592163134746 10.19592163134746 10.19592163134746 10.19592163134746 10.19592163134746 10.19592163134746 10.19592163134746 10.19592163134746 10.19592163134746 10.19592163134746 10.19592163134746 10.19592163134746 10.19592163134746 10.19592163134746 10.19592163134746 10.19592163134746 10.19592163134746 10.19592163134746 10.19592163134746 10.19592163134746 10.19592163134746 10.19592163134746 10.19592163134746 10.19592163134746 10.19592163134746 10.19592163134746 10.19592163134746 10.19592163134746 10.19592163134746 10.19592163134746 10.19592163134746 10.19592163134746 10.19592163134746 10.19592163134746 10.19592163134746 10.19592163134746 10.19592163134746 10.19592163134746 10.19592163134746 10.19592163134746 10.19592163134746 10.19592163134746 10.19592163134746 10.19592163134746 10.19592163134746 10.19592163134746 10.19592163134746 10.19592163134746 10.19592163134746 10.19592163134746 10.19592163134746 10.19592163134746 10.19592163134746 10.19592163134746 10.19592163134746 10.19592163134746 10.19592163134746 10.19592163134746 10.19592163134746 10.19592163134746 10.19592163134746 10.19592163134746 10.19592163134746 10.19592163134746 10.19592163134746 10.19592163134746 10.19592163134746 10.19592163134746 10.19592163134746 10.19592163134746 10.19592163134746 10.19592163134746 10.19592163134746 10.19592163134746 10.19592163134746 10.19592163134746 10.19592163134746 10.19592163134746 10.19592163134746 10.19592163134746 10.19592163134746 10.19592163134746 10.19592163134746 10.19592163134746 10.19592163134746 10.19592163134746 10.19592163134746 10.19592163134746 10.19592163134746 10.19592163134746 10.19592163134746 10.19592163134746 10.19592163134746 10.19592163134746 10.19592163134746 10.19592163134746 10.19592163134746 10.19592163134746 10.19592163134746 10.19592163134746 10.19592163134746 10.19592163134746 10.19592163134746 10.19592163134746 10.19592163134746 10.19592163134746 10.19592163134746 10.19592163134746 10.19592163134746 10.19592163134746 10.19592163134746 10.19592163134746 10.19592163134746 10.19592163134746 10.19592163134746 10.19592163134746 10.19592163134746 10.19592163134746 10.19592163134746 10.19592163134746 10.19592163134746 10.19592163134746 10.19592163134746 10.19592163134746 10.19592163134746 10.19592163134746
10.19592163134746 10.19592163134746 10.19592163134746 10.19592163134746 10.19592163134746 10.19592163134746 10.19592163134746 10.19592163134746 10.19592163134746 10.19592163134746 10.19592163134746 10.19592163134746 10.19592163134746 10.19592163134746 10.19592163134746 10.19592163134746 10.19592163134746 10.19592163134746 10.19592163134746 10.19592163134746 10.19592163134746 10.19592163134746 10.19592163134746 10.19592163134746 10.19592163134746 10.19592163134746 10.19592163134746 10.19592163134746 10.19592163134746 10.19592163134746 10.19592163134746 10.19592163134746 10.19592163134746 10.19592163134746 10.19592163134746 10.19592163134746 10.19592163134746 10.19592163134746 10.19592163134746 10.19592163134746 10.19592163134746 10.19592163134746 10.19592163134746 10.19592163134746 10.19592163134746 10.19592163134746 10.19592163134746 10.19592163134746 10.19592163134746 10.19592163134746 10.19592163134746 10.19592163134746 10.19592163134746 10.19592163134746 10.19592163134746 10.19592163134746 10.19592163134746 10.19592163134746 10.19592163134746 10.19592163134746 10.19592163134746 10.19592163134746 10.19592163134746 10.19592163134746 10.19592163134746 10.19592163134746 10.19592163134746 10.19592163134746 10.19592163134746 10.19592163134746 10.19592163134746 10.19592163134746 10.19592163134746 10.19592163134746 10.19592163134746 10.19592163134746 10.19592163134746 10.19592163134746 10.19592163134746 10.19592163134746 10.19592163134746 10.19592163134746 10.19592163134746 10.19592163134746 10.19592163134746 10.19592163134746 10.19592163134746 10.19592163134746 10.19592163134746 10.19592163134746 10.19592163134746 10.19592163134746 10.19592163134746 10.19592163134746 10.19592163134746 10.19592163134746 10.19592163134746 10.19592163134746 10.19592163134746 10.19592163134746 10.19592163134746 10.19592163134746 10.19592163134746 10.19592163134746 10.19592163134746 10.19592163134746 10.19592163134746 10.19592163134746 10.19592163134746 10.19592163134746 10.19592163134746 10.19592163134746 10.19592163134746 10.19592163134746 10.19592163134746 10.19592163134746 10.19592163134746 10.19592163134746 10.19592163134746 10.19592163134746 10.19592163134746 10.19592163134746 10.19592163134746 10.19592163134746 10.19592163134746 10.19592163134746 10.19592163134746 10.19592163134746
10.19592163134746 10.19592163134746 10.19592163134746 10.19592163134746 10.19592163134746 10.19592163134746 10.19592163134746 10.19592163134746 10.19592163134746 10.19592163134746 10.19592163134746 10.19592163134746 10.19592163134746 10.166063502401249 10.19592163134746 10.19592163134746 10.19592163134746 10.19592163134746 10.19592163134746 10.19592163134746 10.19592163134746 10.19592163134746 10.19592163134746 10.19592163134746 10.19592163134746 10.19592163134746 10.19592163134746 10.19592163134746 10.19592163134746 10.19592163134746 10.19592163134746 10.19592163134746 10.19592163134746 10.19592163134746 10.19592163134746 10.19592163134746 10.19592163134746 10.19592163134746 10.19592163134746 10.19592163134746 10.19592163134746 10.19592163134746 10.19592163134746 10.19592163134746 10.19592163134746 10.19592163134746 10.19592163134746 10.19592163134746 10.19592163134746 10.19592163134746 10.19592163134746 10.19592163134746 10.19592163134746 10.19592163134746 10.19592163134746 10.19592163134746 10.19592163134746 10.19592163134746 10.19592163134746 10.19592163134746 10.19592163134746 10.19592163134746 10.19592163134746 10.19592163134746 10.19592163134746 10.19592163134746 10.19592163134746 10.19592163134746 10.19592163134746 10.19592163134746 10.19592163134746 10.19592163134746 10.19592163134746 10.19592163134746 10.19592163134746 10.19592163134746 10.19592163134746 10.19592163134746 10.19592163134746 10.19592163134746 10.19592163134746 10.19592163134746 10.19592163134746 10.19592163134746 10.19592163134746 10.19592163134746 10.19592163134746 10.19592163134746 10.19592163134746 10.19592163134746 10.19592163134746 10.19592163134746 10.19592163134746 10.19592163134746 10.19592163134746 10.19592163134746 10.19592163134746 10.19592163134746 10.19592163134746 10.19592163134746 10.19592163134746 10.19592163134746 10.19592163134746 10.19592163134746 10.19592163134746 10.19592163134746 10.19592163134746 10.19592163134746 10.19592163134746 10.19592163134746 10.19592163134746 10.19592163134746 10.19592163134746 10.19592163134746 10.19592163134746 10.19592163134746 10.19592163134746 10.19592163134746 10.19592163134746 10.19592163134746 10.19592163134746 10.19592163134746 10.19592163134746 10.19592163134746 10.19592163134746 10.19592163134746 10.19592163134746 10.19592163134746
10.19592163134746 10.19592163134746 10.19592163134746 10.19592163134746 10.19592163134746 10.19592163134746 10.19592163134746 10.19592163134746 10.19592163134746 10.19592163134746 10.19592163134746 10.19592163134746 10.19592163134746 10.19592163134746 10.19592163134746 10.19592163134746 10.19592163134746 10.19592163134746 10.19592163134746 10.19592163134746 10.19592163134746 10.19592163134746 10.19592163134746 10.19592163134746 10.19592163134746 10.19592163134746 10.19592163134746 10.19592163134746 10.19592163134746 10.19592163134746 10.19592163134746 10.19592163134746 10.19592163134746 10.19592163134746 10.19592163134746 10.19592163134746 10.19592163134746 10.19592163134746 10.19592163134746 10.19592163134746 10.19592163134746 10.19592163134746 10.19592163134746 10.19592163134746 10.19592163134746 10.19592163134746 10.19592163134746 10.19592163134746 10.19592163134746 10.19592163134746 10.19592163134746 10.19592163134746 10.19592163134746 10.19592163134746 10.19592163134746 10.19592163134746 10.19592163134746 10.19592163134746 10.19592163134746 10.19592163134746 10.19592163134746 10.19592163134746 10.19592163134746 10.19592163134746 10.19592163134746 10.19592163134746 10.19592163134746 10.19592163134746 10.19592163134746 10.19592163134746 10.19592163134746 10.19592163134746 10.19592163134746 10.19592163134746 10.19592163134746 10.19592163134746 10.19592163134746 10.19592163134746 10.19592163134746 10.19592163134746 10.19592163134746 10.19592163134746 10.19592163134746 10.19592163134746 10.19592163134746 10.19592163134746 10.19592163134746 10.19592163134746 10.19592163134746 10.19592163134746 10.19592163134746 10.19592163134746 10.19592163134746 10.19592163134746 10.19592163134746 10.19592163134746 10.19592163134746 10.19592163134746 10.19592163134746 10.19592163134746 10.19592163134746 10.19592163134746 10.19592163134746 10.19592163134746 10.19592163134746 10.19592163134746 10.19592163134746 10.19592163134746 10.19592163134746 10.19592163134746 10.19592163134746 10.19592163134746 10.19592163134746 10.19592163134746 10.19592163134746 10.19592163134746 10.19592163134746 10.19592163134746 10.19592163134746 10.19592163134746 10.19592163134746 10.19592163134746 10.19592163134746 10.19592163134746 10.19592163134746 10.19592163134746 10.19592163134746 10.19592163134746
10.19592163134746 10.19592163134746 10.19592163134746 10.19592163134746 10.19592163134746 10.19592163134746 10.19592163134746 10.19592163134746 9.58106144059948 10.19592163134746 10.064083031392341 10.19592163134746 10.19592163134746 10.19592163134746 10.19592163134746 10.19592163134746 10.19592163134746 10.19592163134746 10.19592163134746 10.19592163134746 10.19592163134746 10.19592163134746 10.19592163134746 10.19592163134746 10.19592163134746 10.19592163134746 10.19592163134746 10.19592163134746 10.19592163134746 10.19592163134746 10.19592163134746 10.19592163134746 10.19592163134746 10.19592163134746 10.19592163134746 10.19592163134746 10.19592163134746 10.19592163134746 10.19592163134746 10.19592163134746 10.19592163134746 10.19592163134746 10.19592163134746 10.19592163134746 10.19592163134746 10.19592163134746 10.19592163134746 10.19592163134746 10.19592163134746 10.19592163134746 10.19592163134746 10.19592163134746 10.19592163134746 10.19592163134746 10.19592163134746 10.19592163134746 10.19592163134746 10.19592163134746 10.19592163134746 10.19592163134746 10.19592163134746 10.19592163134746 10.19592163134746 10.19592163134746 10.19592163134746 10.19592163134746 10.19592163134746 10.19592163134746 10.19592163134746 10.19592163134746 10.19592163134746 10.19592163134746 10.19592163134746 10.19592163134746 10.19592163134746 10.19592163134746 10.19592163134746 10.19592163134746 10.19592163134746 10.19592163134746 10.19592163134746 10.19592163134746 10.19592163134746 10.19592163134746 10.19592163134746 10.19592163134746 10.19592163134746 10.19592163134746 10.19592163134746 10.19592163134746 10.19592163134746 10.19592163134746 10.19592163134746 10.19592163134746 10.19592163134746 10.19592163134746 10.19592163134746 10.19592163134746 10.19592163134746 10.19592163134746 10.19592163134746 10.19592163134746 10.19592163134746 10.19592163134746 10.19592163134746 10.19592163134746 10.19592163134746 10.19592163134746 10.19592163134746 10.19592163134746 10.19592163134746 10.19592163134746 10.19592163134746 10.19592163134746 10.19592163134746 10.19592163134746 10.19592163134746 10.19592163134746 10.19592163134746 10.19592163134746 10.19592163134746 10.19592163134746 10.19592163134746 10.19592163134746 10.19592163134746 10.19592163134746 10.19592163134746 10.19592163134746
10.19592163134746 10.19592163134746 10.19592163134746 10.19592163134746 10.19592163134746 10.19592163134746 10.19592163134746 10.15814636626865 8.958711697390573 9.912828829862784 8.101872190317906 10.138889609732697 10.187969058555156 9.078410878541469 10.004948834275838 10.19592163134746 10.19592163134746 10.19592163134746 10.19592163134746 10.19592163134746 10.19592163134746 10.19592163134746 10.19592163134746 10.19592163134746 10.19592163134746 10.19592163134746 10.19592163134746 10.19592163134746 10.19592163134746 10.19592163134746 10.19592163134746 10.19592163134746 10.19592163134746 10.19592163134746 10.19592163134746 10.19592163134746 10.19592163134746 10.19592163134746 10.19592163134746 10.19592163134746 10.19592163134746 10.19592163134746 10.19592163134746 10.19592163134746 10.19592163134746 10.19592163134746 10.19592163134746 10.19592163134746 10.19592163134746 10.19592163134746 10.19592163134746 10.19592163134746 10.19592163134746 10.19592163134746 10.19592163134746 10.19592163134746 10.19592163134746 10.19592163134746 10.19592163134746 10.19592163134746 10.19592163134746 10.19592163134746 10.19592163134746 10.19592163134746 10.19592163134746 10.19592163134746 10.19592163134746 10.19592163134746 10.19592163134746 10.19592163134746 10.19592163134746 10.19592163134746 10.19592163134746 10.19592163134746 10.19592163134746 10.19592163134746 10.19592163134746 10.19592163134746 10.19592163134746 10.19592163134746 10.19592163134746 10.19592163134746 10.19592163134746 10.19592163134746 10.19592163134746 10.19592163134746 10.19592163134746 10.19592163134746 10.19592163134746 10.19592163134746 10.19592163134746 10.19592163134746 10.19592163134746 10.19592163134746 10.19592163134746 10.19592163134746 10.19592163134746 10.19592163134746 10.19592163134746 10.19592163134746 10.19592163134746 10.19592163134746 10.19592163134746 10.19592163134746 10.19592163134746 10.19592163134746 10.19592163134746 10.19592163134746 10.19592163134746 10.19592163134746 10.19592163134746 10.19592163134746 10.19592163134746 10.19592163134746 10.19592163134746 10.19592163134746 10.19592163134746 10.19592163134746 10.19592163134746 10.19592163134746 10.19592163134746 10.19592163134746 10.19592163134746 10.19592163134746 10.19592163134746 10.19592163134746 10.19592163134746 10.19592163134746
10.135232937747626 10.179298625905476 10.19592163134746 10.19592163134746 10.19592163134746 10.19592163134746 10.19592163134746 10.19592163134746 9.759231784896738 10.19592163134746 10.003604779787723 10.19592163134746 10.19592163134746 9.37489168467346 10.19592163134746 10.19592163134746 10.19592163134746 10.19592163134746 10.19592163134746 10.19592163134746 10.19592163134746 10.19592163134746 10.19592163134746 10.19592163134746 10.19592163134746 10.19592163134746 10.19592163134746 10.19592163134746 10.19592163134746 10.19592163134746 10.19592163134746 10.19592163134746 10.19592163134746 10.19592163134746 10.19592163134746 10.19592163134746 10.19592163134746 10.19592163134746 10.19592163134746 10.19592163134746 10.19592163134746 10.19592163134746 10.19592163134746 10.19592163134746 10.19592163134746 10.19592163134746 10.19592163134746 10.19592163134746 10.19592163134746 10.19592163134746 10.19592163134746 10.19592163134746 10.19592163134746 10.19592163134746 10.19592163134746 10.19592163134746 10.19592163134746 10.19592163134746 10.19592163134746 10.19592163134746 10.19592163134746 10.19592163134746 10.19592163134746 10.19592163134746 10.19592163134746 10.19592163134746 10.19592163134746 10.19592163134746 10.19592163134746 10.19592163134746 10.19592163134746 10.19592163134746 10.19592163134746 10.19592163134746 10.19592163134746 10.19592163134746 10.19592163134746 10.19592163134746 10.19592163134746 10.19592163134746 10.19592163134746 10.19592163134746 10.19592163134746 10.19592163134746 10.19592163134746 10.19592163134746 10.19592163134746 10.19592163134746 10.19592163134746 10.19592163134746 10.19592163134746 10.19592163134746 10.19592163134746 10.19592163134746 10.19592163134746 10.19592163134746 10.19592163134746 10.19592163134746 10.19592163134746 10.19592163134746 10.19592163134746 10.19592163134746 10.19592163134746 10.19592163134746 10.19592163134746 10.19592163134746 10.19592163134746 10.19592163134746 10.19592163134746 10.19592163134746 10.19592163134746 10.19592163134746 10.19592163134746 10.19592163134746 10.19592163134746 10.19592163134746 10.19592163134746 10.19592163134746 10.19592163134746 10.19592163134746 10.19592163134746 10.19592163134746 10.19592163134746 10.19592163134746 10.19592163134746 10.19592163134746 10.19592163134746 10.19592163134746
10.017762086991262 10.086435815278934 10.144383923976505 10.19592163134746 10.090430340590965 10.100489454072248 10.1804786065811 9.673010313266877 8.320188892273714 10.14773043208494 10.068940501781192 10.19592163134746 10.19592163134746 10.17401179531816 10.19592163134746 10.19592163134746 10.19592163134746 10.19592163134746 10.19592163134746 10.19592163134746 10.19592163134746 10.19592163134746 10.19592163134746 10.19592163134746 10.19592163134746 10.19592163134746 10.19592163134746 10.19592163134746 10.19592163134746 10.19592163134746 10.19592163134746 10.19592163134746 10.19592163134746 10.19592163134746 10.19592163134746 10.19592163134746 10.19592163134746 10.19592163134746 10.19592163134746 10.19592163134746 10.19592163134746 10.19592163134746 10.19592163134746 10.19592163134746 10.19592163134746 10.19592163134746 10.19592163134746 10.19592163134746 10.19592163134746 10.19592163134746 10.19592163134746 10.19592163134746 10.19592163134746 10.19592163134746 10.19592163134746 10.19592163134746 10.19592163134746 10.19592163134746 10.19592163134746 10.19592163134746 10.19592163134746 10.19592163134746 10.19592163134746 10.19592163134746 10.19592163134746 10.19592163134746 10.19592163134746 10.19592163134746 10.19592163134746 10.19592163134746 10.19592163134746 10.19592163134746 10.19592163134746 10.19592163134746 10.19592163134746 10.19592163134746 10.19592163134746 10.19592163134746 10.19592163134746 10.19592163134746 10.19592163134746 10.19592163134746 10.19592163134746 10.19592163134746 10.19592163134746 10.19592163134746 10.19592163134746 10.19592163134746 10.19592163134746 10.19592163134746 10.19592163134746 10.19592163134746 10.19592163134746 10.19592163134746 10.19592163134746 10.19592163134746 10.19592163134746 10.19592163134746 10.19592163134746 10.19592163134746 10.19592163134746 10.19592163134746 10.19592163134746 10.19592163134746 10.19592163134746 10.19592163134746 10.19592163134746 10.19592163134746 10.19592163134746 10.19592163134746 10.19592163134746 10.19592163134746 10.19592163134746 10.19592163134746 10.19592163134746 10.19592163134746 10.19592163134746 10.19592163134746 10.19592163134746 10.19592163134746 10.19592163134746 10.19592163134746 10.19592163134746 10.19592163134746 10.19592163134746 10.19592163134746 10.19592163134746 10.19592163134746
10.02148400396144 10.036338094817902 10.19592163134746 10.19592163134746 10.11330562556405 10.065441887867529 10.08369409585974 6.507577420715187 5.016294039912711 7.306569361820009 7.016502660438126 10.043097801704741 10.176866502218955 7.984911368081301 8.19627747803292 10.19592163134746 10.19592163134746 10.19592163134746 10.19592163134746 10.19592163134746 10.19592163134746 10.19592163134746 10.19592163134746 10.19592163134746 10.19592163134746 10.19592163134746 10.19592163134746 10.19592163134746 10.19592163134746 10.19592163134746 10.19592163134746 10.19592163134746 10.19592163134746 10.19592163134746 10.19592163134746 10.19592163134746 10.19592163134746 10.19592163134746 10.19592163134746 10.19592163134746 10.19592163134746 10.19592163134746 10.19592163134746 10.19592163134746 10.19592163134746 10.19592163134746 10.19592163134746 10.19592163134746 10.19592163134746 10.19592163134746 10.19592163134746 10.19592163134746 10.19592163134746 10.19592163134746 10.19592163134746 10.19592163134746 10.19592163134746 10.19592163134746 10.19592163134746 10.19592163134746 10.19592163134746 10.19592163134746 10.19592163134746 10.19592163134746 10.19592163134746 10.19592163134746 10.19592163134746 10.19592163134746 10.19592163134746 10.19592163134746 10.19592163134746 10.19592163134746 10.19592163134746 10.19592163134746 10.19592163134746 10.19592163134746 10.19592163134746 10.19592163134746 10.19592163134746 10.19592163134746 10.19592163134746 10.19592163134746 10.19592163134746 10.19592163134746 10.19592163134746 10.19592163134746 10.19592163134746 10.19592163134746 10.19592163134746 10.19592163134746 10.19592163134746 10.19592163134746 10.19592163134746 10.19592163134746 10.19592163134746 10.19592163134746 10.19592163134746 10.19592163134746 10.19592163134746 10.19592163134746 10.19592163134746 10.19592163134746 10.19592163134746 10.19592163134746 10.19592163134746 10.19592163134746 10.19592163134746 10.19592163134746 10.19592163134746 10.19592163134746 10.19592163134746 10.19592163134746 10.19592163134746 10.19592163134746 10.19592163134746 10.19592163134746 10.19592163134746 10.19592163134746 10.19592163134746 10.19592163134746 10.19592163134746 10.19592163134746 10.19592163134746 10.19592163134746 10.19592163134746 10.19592163134746 10.19592163134746 10.19592163134746
9.967667365568879 10.135380480498881 10.19592163134746 10.19592163134746 10.14369883881281 10.16541220053549 10.183833785564417 7.111308059678239 7.383070997712988 8.046952749453816 7.660580904205248 10.068900029791662 9.505489843775882 5.306790481421784 7.406242257862777 10.19476881178051 9.876065242272233 8.466266797594272 10.19592163134746 10.19592163134746 10.19592163134746 10.19592163134746 10.19592163134746 10.19592163134746 10.19592163134746 10.19592163134746 10.19592163134746 10.19592163134746 10.19592163134746 10.19592163134746 10.19592163134746 10.19592163134746 10.19592163134746 10.19592163134746 10.19592163134746 10.19592163134746 10.19592163134746 10.19592163134746 10.19592163134746 10.19592163134746 10.19592163134746 10.19592163134746 10.19592163134746 10.19592163134746 10.19592163134746 10.19592163134746 10.19592163134746 10.19592163134746 10.19592163134746 10.19592163134746 10.19592163134746 10.19592163134746 10.19592163134746 10.19592163134746 10.19592163134746 10.19592163134746 10.19592163134746 10.19592163134746 10.19592163134746 10.19592163134746 10.19592163134746 10.19592163134746 10.19592163134746 10.19592163134746 10.19592163134746 10.19592163134746 10.19592163134746 10.19592163134746 10.19592163134746 10.19592163134746 10.19592163134746 10.19592163134746 10.19592163134746 10.19592163134746 10.19592163134746 10.19592163134746 10.19592163134746 10.19592163134746 10.19592163134746 10.19592163134746 10.19592163134746 10.19592163134746 10.19592163134746 10.19592163134746 10.19592163134746 10.19592163134746 10.19592163134746 10.19592163134746 10.19592163134746 10.19592163134746 10.19592163134746 10.19592163134746 10.19592163134746 10.19592163134746 10.19592163134746 10.19592163134746 10.19592163134746 10.19592163134746 10.19592163134746 10.19592163134746 10.19592163134746 10.19592163134746 10.19592163134746 10.19592163134746 10.19592163134746 10.19592163134746 10.19592163134746 10.19592163134746 10.19592163134746 10.19592163134746 10.19592163134746 10.19592163134746 10.19592163134746 10.19592163134746 10.19592163134746 10.19592163134746 10.19592163134746 10.19592163134746 10.19592163134746 10.19592163134746 10.19592163134746 10.19592163134746 10.19592163134746 10.19592163134746 10.19592163134746 10.19592163134746 10.19592163134746 10.19592163134746
9.509320036090118 9.967110911171593 10.126216924581364 10.194763291423454 10.02011448273654 10.032911230730754 10.130722886243346 8.05540671445632 8.72766145687883 10.093757837744771 10.155838441004622 10.19592163134746 10.19592163134746 7.684187403487795 9.912752436071132 10.19592163134746 10.19592163134746 9.849888995672902 10.19592163134746 10.19592163134746 10.19592163134746 10.19592163134746 10.19592163134746 10.19592163134746 10.19592163134746 10.19592163134746 10.19592163134746 10.19592163134746 10.19592163134746 10.19592163134746 10.19592163134746 10.19592163134746 10.19592163134746 10.19592163134746 10.19592163134746 10.19592163134746 10.19592163134746 10.19592163134746 10.19592163134746 10.19592163134746 10.19592163134746 10.19592163134746 10.19592163134746 10.19592163134746 10.19592163134746 10.19592163134746 10.19592163134746 10.19592163134746 10.19592163134746 10.19592163134746 10.19592163134746 10.19592163134746 10.19592163134746 10.19592163134746 10.19592163134746 10.19592163134746 10.19592163134746 10.19592163134746 10.19592163134746 10.19592163134746 10.19592163134746 10.19592163134746 10.19592163134746 10.19592163134746 10.19592163134746 10.19592163134746 10.19592163134746 10.19592163134746 10.19592163134746 10.19592163134746 10.19592163134746 10.19592163134746 10.19592163134746 10.19592163134746 10.19592163134746 10.19592163134746 10.19592163134746 10.19592163134746 10.19592163134746 10.19592163134746 10.19592163134746 10.19592163134746 10.19592163134746 10.19592163134746 10.19592163134746 10.19592163134746 10.19592163134746 10.19592163134746 10.19592163134746 10.19592163134746 10.19592163134746 10.19592163134746 10.19592163134746 10.19592163134746 10.19592163134746 10.19592163134746 10.19592163134746 10.19592163134746 10.19592163134746 10.19592163134746 10.19592163134746 10.19592163134746 10.19592163134746 10.19592163134746 10.19592163134746 10.19592163134746 10.19592163134746 10.19592163134746 10.19592163134746 10.19592163134746 10.19592163134746 10.19592163134746 10.19592163134746 10.19592163134746 10.19592163134746 10.19592163134746 10.19592163134746 10.19592163134746 10.19592163134746 10.19592163134746 10.19592163134746 10.19592163134746 10.19592163134746 10.19592163134746 10.19592163134746 10.19592163134746 10.19592163134746 10.19592163134746
9.03791478857445 9.577564446062564 10.064214799991923 10.127237981994012 9.76525872814995 9.407965093150468 9.074516390358141 4.843867515650315 5.914354198045684 8.57520222364117 10.089463546469839 10.19592163134746 10.19592163134746 8.535475503450659 8.267249946171747 10.19592163134746 10.19592163134746 9.247081265665297 10.19592163134746 10.19592163134746 10.19592163134746 10.19592163134746 10.19592163134746 10.19592163134746 10.19592163134746 10.19592163134746 10.19592163134746 10.19592163134746 10.19592163134746 10.19592163134746 10.19592163134746 10.19592163134746 10.19592163134746 10.19592163134746 10.19592163134746 10.19592163134746 10.19592163134746 10.19592163134746 10.19592163134746 10.19592163134746 10.19592163134746 10.19592163134746 10.19592163134746 10.19592163134746 10.19592163134746 10.19592163134746 10.19592163134746 10.19592163134746 10.19592163134746 10.19592163134746 10.19592163134746 10.19592163134746 10.19592163134746 10.19592163134746 10.19592163134746 10.19592163134746 10.19592163134746 10.19592163134746 10.19592163134746 10.19592163134746 10.19592163134746 10.19592163134746 10.19592163134746 10.19592163134746 10.19592163134746 10.19592163134746 10.19592163134746 10.19592163134746 10.19592163134746 10.19592163134746 10.19592163134746 10.19592163134746 10.19592163134746 10.19592163134746 10.19592163134746 10.19592163134746 10.19592163134746 10.19592163134746 10.19592163134746 10.19592163134746 10.19592163134746 10.19592163134746 10.19592163134746 10.19592163134746 10.19592163134746 10.19592163134746 10.19592163134746 10.19592163134746 10.19592163134746 10.19592163134746 10.19592163134746 10.19592163134746 10.19592163134746 10.19592163134746 10.19592163134746 10.19592163134746 10.19592163134746 10.19592163134746 10.19592163134746 10.19592163134746 10.19592163134746 10.19592163134746 10.19592163134746 10.19592163134746 10.19592163134746 10.19592163134746 10.19592163134746 10.19592163134746 10.19592163134746 10.19592163134746 10.19592163134746 10.19592163134746 10.19592163134746 10.19592163134746 10.19592163134746 10.19592163134746 10.19592163134746 10.19592163134746 10.19592163134746 10.19592163134746 10.19592163134746 10.19592163134746 10.19592163134746 10.19592163134746 10.19592163134746 10.19592163134746 10.19592163134746 10.19592163134746
9.201423187689045 9.832499244598566 10.19592163134746 10.19592163134746 10.011075385504355 9.85978535883013 8.71810704177355 3.6403640060116844 6.452436590318213 7.037011774886014 9.158121359234297 10.074285408378483 9.654189267806874 5.371446291423873 5.243222611580274 9.298032835245127 8.278102196381816 5.374198006519212 8.201769331288617 10.19592163134746 9.424979597949333 9.014006372964554 10.19592163134746 10.19592163134746 10.19592163134746 10.19592163134746 10.19592163134746 10.19592163134746 10.19592163134746 10.19592163134746 10.19592163134746 10.19592163134746 10.19592163134746 10.19592163134746 10.19592163134746 10.19592163134746 10.19592163134746 10.19592163134746 10.19592163134746 10.19592163134746 10.19592163134746 10.19592163134746 10.19592163134746 10.19592163134746 10.19592163134746 10.19592163134746 10.19592163134746 10.19592163134746 10.19592163134746 10.19592163134746 10.19592163134746 10.19592163134746 10.19592163134746 10.19592163134746 10.19592163134746 10.19592163134746 10.19592163134746 10.19592163134746 10.19592163134746 10.19592163134746 10.19592163134746 10.19592163134746 10.19592163134746 10.19592163134746 10.19592163134746 10.19592163134746 10.19592163134746 10.19592163134746 10.19592163134746 10.19592163134746 10.19592163134746 10.19592163134746 10.19592163134746 10.19592163134746 10.19592163134746 10.19592163134746 10.19592163134746 10.19592163134746 10.19592163134746 10.19592163134746 10.19592163134746 10.19592163134746 10.19592163134746 10.19592163134746 10.19592163134746 10.19592163134746 10.19592163134746 10.19592163134746 10.19592163134746 10.19592163134746 10.19592163134746 10.19592163134746 10.19592163134746 10.19592163134746 10.19592163134746 10.19592163134746 10.19592163134746 10.19592163134746 10.19592163134746 10.19592163134746 10.19592163134746 10.19592163134746 10.19592163134746 10.19592163134746 10.19592163134746 10.19592163134746 10.19592163134746 10.19592163134746 10.19592163134746 10.19592163134746 10.19592163134746 10.19592163134746 10.19592163134746 10.19592163134746 10.19592163134746 10.19592163134746 10.19592163134746 10.19592163134746 10.19592163134746 10.19592163134746 10.19592163134746 10.19592163134746 10.19592163134746 10.19592163134746 10.19592163134746 10.19592163134746 10.19592163134746 10.19592163134746
9.39522619118547 10.107931363220763 10.19464418058418 10.19592163134746 10.045463588351325 10.089830804197343 10.15982087915533 7.12721995968316 9.809357621860018 10.182519808860102 10.19592163134746 10.19592163134746 10.19592163134746 4.804173998092735 8.326343005891825 10.19592163134746 9.42661163778696 5.983858743636072 10.05179425675718 10.19592163134746 8.659239493762021 9.247033356492272 10.19592163134746 10.19592163134746 10.192089272380345 10.19592163134746 10.19592163134746 10.19592163134746 10.19592163134746 10.19592163134746 10.19592163134746 10.19592163134746 10.19592163134746 10.19592163134746 10.19592163134746 10.19592163134746 10.19592163134746 10.19592163134746 10.19592163134746 10.19592163134746 10.19592163134746 10.19592163134746 10.19592163134746 10.19592163134746 10.19592163134746 10.19592163134746 10.19592163134746 10.19592163134746 10.19592163134746 10.19592163134746 10.19592163134746 10.19592163134746 10.19592163134746 10.19592163134746 10.19592163134746 10.19592163134746 10.19592163134746 10.19592163134746 10.19592163134746 10.19592163134746 10.19592163134746 10.19592163134746 10.19592163134746 10.19592163134746 10.19592163134746 10.19592163134746 10.19592163134746 10.19592163134746 10.19592163134746 10.19592163134746 10.19592163134746 10.19592163134746 10.19592163134746 10.19592163134746 10.19592163134746 10.19592163134746 10.19592163134746 10.19592163134746 10.19592163134746 10.19592163134746 10.19592163134746 10.19592163134746 10.19592163134746 10.19592163134746 10.19592163134746 10.19592163134746 10.19592163134746 10.19592163134746 10.19592163134746 10.19592163134746 10.19592163134746 10.19592163134746 10.19592163134746 10.19592163134746 10.19592163134746 10.19592163134746 10.19592163134746 10.19592163134746 10.19592163134746 10.19592163134746 10.19592163134746 10.19592163134746 10.19592163134746 10.19592163134746 10.19592163134746 10.19592163134746 10.19592163134746 10.19592163134746 10.19592163134746 10.19592163134746 10.19592163134746 10.19592163134746 10.19592163134746 10.19592163134746 10.19592163134746 10.19592163134746 10.19592163134746 10.19592163134746 10.19592163134746 10.19592163134746 10.19592163134746 10.19592163134746 10.19592163134746 10.19592163134746 10.19592163134746 10.19592163134746 10.19592163134746 10.19592163134746
8.765853365139996 9.665391259290047 10.021638782059103 10.010048427709346 9.602083694808984 9.545884619098244 9.80638132333742 7.154488106754971 9.7875465572981 10.19592163134746 10.19592163134746 10.19592163134746 10.19592163134746 8.43366602265241 9.86679344162885 10.19592163134746 10.19592163134746 8.51476194048116 10.19592163134746 10.19592163134746 10.19592163134746 9.902231661921848 10.19592163134746 10.19592163134746 10.19592163134746 10.19592163134746 10.19592163134746 10.19592163134746 10.19592163134746 10.19592163134746 10.19592163134746 10.19592163134746 10.19592163134746 10.19592163134746 10.19592163134746 10.19592163134746 10.19592163134746 10.19592163134746 10.19592163134746 10.19592163134746 10.19592163134746 10.19592163134746 10.19592163134746 10.19592163134746 10.19592163134746 10.19592163134746 10.19592163134746 10.19592163134746 10.19592163134746 10.19592163134746 10.19592163134746 10.19592163134746 10.19592163134746 10.19592163134746 10.19592163134746 10.19592163134746 10.19592163134746 10.19592163134746 10.19592163134746 10.19592163134746 10.19592163134746 10.19592163134746 10.19592163134746 10.19592163134746 10.19592163134746 10.19592163134746 10.19592163134746 10.19592163134746 10.19592163134746 10.19592163134746 10.19592163134746 10.19592163134746 10.19592163134746 10.19592163134746 10.19592163134746 10.19592163134746 10.19592163134746 10.19592163134746 10.19592163134746 10.19592163134746 10.19592163134746 10.19592163134746 10.19592163134746 10.19592163134746 10.19592163134746 10.19592163134746 10.19592163134746 10.19592163134746 10.19592163134746 10.19592163134746 10.19592163134746 10.19592163134746 10.19592163134746 10.19592163134746 10.19592163134746 10.19592163134746 10.19592163134746 10.19592163134746 10.19592163134746 10.19592163134746 10.19592163134746 10.19592163134746 10.19592163134746 10.19592163134746 10.19592163134746 10.19592163134746 10.19592163134746 10.19592163134746 10.19592163134746 10.19592163134746 10.19592163134746 10.19592163134746 10.19592163134746 10.19592163134746 10.19592163134746 10.19592163134746 10.19592163134746 10.19592163134746 10.19592163134746 10.19592163134746 10.19592163134746 10.19592163134746 10.19592163134746 10.19592163134746 10.19592163134746 10.19592163134746 10.19592163134746 10.19592163134746
8.853533621783388 9.569100918420284 9.949209822123542 9.577624584299102 9.043003621736696 7.989530476415785 7.496457965434904 4.893458064182919 8.94601038041873 10.110222896916987 10.19592163134746 10.19592163134746 10.19592163134746 8.391088639696564 7.058445703216327 10.19592163134746 10.13132240622778 6.605637548864201 8.491556297394986 10.19592163134746 9.557201030899998 7.561084875082322 10.19592163134746 10.19592163134746 10.175357767337378 10.19592163134746 10.19592163134746 10.19592163134746 10.19592163134746 10.19592163134746 10.19592163134746 10.19592163134746 10.19592163134746 10.19592163134746 10.19592163134746 10.19592163134746 10.19592163134746 10.19592163134746 10.19592163134746 10.19592163134746 10.19592163134746 10.19592163134746 10.19592163134746 10.19592163134746 10.19592163134746 10.19592163134746 10.19592163134746 10.19592163134746 10.19592163134746 10.19592163134746 10.19592163134746 10.19592163134746 10.19592163134746 10.19592163134746 10.19592163134746 10.19592163134746 10.19592163134746 10.19592163134746 10.19592163134746 10.19592163134746 10.19592163134746 10.19592163134746 10.19592163134746 10.19592163134746 10.19592163134746 10.19592163134746 10.19592163134746 10.19592163134746 10.19592163134746 10.19592163134746 10.19592163134746 10.19592163134746 10.19592163134746 10.19592163134746 10.19592163134746 10.19592163134746 10.19592163134746 10.19592163134746 10.19592163134746 10.19592163134746 10.19592163134746 10.19592163134746 10.19592163134746 10.19592163134746 10.19592163134746 10.19592163134746 10.19592163134746 10.19592163134746 10.19592163134746 10.19592163134746 10.19592163134746 10.19592163134746 10.19592163134746 10.19592163134746 10.19592163134746 10.19592163134746 10.19592163134746 10.19592163134746 10.19592163134746 10.19592163134746 10.19592163134746 10.19592163134746 10.19592163134746 10.19592163134746 10.19592163134746 10.19592163134746 10.19592163134746 10.19592163134746 10.19592163134746 10.19592163134746 10.19592163134746 10.19592163134746 10.19592163134746 10.19592163134746 10.19592163134746 10.19592163134746 10.19592163134746 10.19592163134746 10.19592163134746 10.19592163134746 10.19592163134746 10.19592163134746 10.19592163134746 10.19592163134746 10.19592163134746 10.19592163134746 10.19592163134746 10.19592163134746
9.436308190901661 10.043034833930411 10.011208496107272 9.652271959205379 9.870265844281318 9.944103056670789 9.906847051444283 7.282873474910798 10.19592163134746 10.19592163134746 10.19592163134746 10.19592163134746 10.19592163134746 6.119172595707558 7.229787381074492 10.00216305784167 8.201502884680957 4.275688471898266 7.165329763360669 8.852390836475292 6.152141011724054 4.509569017457654 8.562563009398747 9.881580392383812 7.885087689622705 9.135436206747743 10.19592163134746 10.19592163134746 10.193925998127774 10.19592163134746 10.19592163134746 10.19592163134746 10.19592163134746 10.19592163134746 10.19592163134746 10.19592163134746 10.19592163134746 10.19592163134746 10.19592163134746 10.19592163134746 10.19592163134746 10.19592163134746 10.19592163134746 10.19592163134746 10.19592163134746 10.19592163134746 10.19592163134746 10.19592163134746 10.19592163134746 10.19592163134746 10.19592163134746 10.19592163134746 10.19592163134746 10.19592163134746 10.19592163134746 10.19592163134746 10.19592163134746 10.19592163134746 10.19592163134746 10.19592163134746 10.19592163134746 10.19592163134746 10.19592163134746 10.19592163134746 10.19592163134746 10.19592163134746 10.19592163134746 10.19592163134746 10.19592163134746 10.19592163134746 10.19592163134746 10.19592163134746 10.19592163134746 10.19592163134746 10.19592163134746 10.19592163134746 10.19592163134746 10.19592163134746 10.19592163134746 10.19592163134746 10.19592163134746 10.19592163134746 10.19592163134746 10.19592163134746 10.19592163134746 10.19592163134746 10.19592163134746 10.19592163134746 10.19592163134746 10.19592163134746 10.19592163134746 10.19592163134746 10.19592163134746 10.19592163134746 10.19592163134746 10.19592163134746 10.19592163134746 10.19592163134746 10.19592163134746 10.19592163134746 10.19592163134746 10.19592163134746 10.19592163134746 10.19592163134746 10.19592163134746 10.19592163134746 10.19592163134746 10.19592163134746 10.19592163134746 10.19592163134746 10.19592163134746 10.19592163134746 10.19592163134746 10.19592163134746 10.19592163134746 10.19592163134746 10.19592163134746 10.19592163134746 10.19592163134746 10.19592163134746 10.19592163134746 10.19592163134746 10.19592163134746 10.19592163134746 10.19592163134746 10.19592163134746 10.19592163134746 10.19592163134746
9.155297764946365 9.940176439535344 9.994936414815406 10.040889210139584 9.893479244971495 10.071095091794774 10.176430509944588 10.024301207294362 10.19592163134746 10.19592163134746 10.19592163134746 10.19592163134746 10.19592163134746 8.723010392871458 10.189042240589798 10.19592163134746 10.19592163134746 8.042955073020817 10.185443148470188 10.19592163134746 8.744636462396668 6.7593906165902 10.19592163134746 10.19592163134746 8.177799855580782 10.133441078643532 10.19592163134746 10.19592163134746 10.055434617920023 10.19592163134746 10.19592163134746 10.19592163134746 10.19592163134746 10.19592163134746 10.19592163134746 10.19592163134746 10.19592163134746 10.19592163134746 10.19592163134746 10.19592163134746 10.19592163134746 10.19592163134746 10.19592163134746 10.19592163134746 10.19592163134746 10.19592163134746 10.19592163134746 10.19592163134746 10.19592163134746 10.19592163134746 10.19592163134746 10.19592163134746 10.19592163134746 10.19592163134746 10.19592163134746 10.19592163134746 10.19592163134746 10.19592163134746 10.19592163134746 10.19592163134746 10.19592163134746 10.19592163134746 10.19592163134746 10.19592163134746 10.19592163134746 10.19592163134746 10.19592163134746 10.19592163134746 10.19592163134746 10.19592163134746 10.19592163134746 10.19592163134746 10.19592163134746 10.19592163134746 10.19592163134746 10.19592163134746 10.19592163134746 10.19592163134746 10.19592163134746 10.19592163134746 10.19592163134746 10.19592163134746 10.19592163134746 10.19592163134746 10.19592163134746 10.19592163134746 10.19592163134746 10.19592163134746 10.19592163134746 10.19592163134746 10.19592163134746 10.19592163134746 10.19592163134746 10.19592163134746 10.19592163134746 10.19592163134746 10.19592163134746 10.19592163134746 10.19592163134746 10.19592163134746 10.19592163134746 10.19592163134746 10.19592163134746 10.19592163134746 10.19592163134746 10.19592163134746 10.19592163134746 10.19592163134746 10.19592163134746 10.19592163134746 10.19592163134746 10.19592163134746 10.19592163134746 10.19592163134746 10.19592163134746 10.19592163134746 10.19592163134746 10.19592163134746 10.19592163134746 10.19592163134746 10.19592163134746 10.19592163134746 10.19592163134746 10.19592163134746 10.19592163134746 10.19592163134746 10.19592163134746 10.19592163134746
8.698136791287006 9.615073046305618 9.695347441876159 9.385404955755407 9.294651255860334 9.264470858916223 9.83994722558863 9.605714267844537 10.19592163134746 10.19592163134746 10.19592163134746 10.19592163134746 10.19592163134746 10.192945184743625 10.134801332381715 10.19592163134746 10.19592163134746 9.469265023968187 10.168778175942707 10.19592163134746 10.18417016262271 7.416468353442483 10.19592163134746 10.19592163134746 9.435215950487613 10.171292366577894 10.19592163134746 10.19592163134746 10.193878750810446 10.19592163134746 10.19592163134746 10.19592163134746 10.19592163134746 10.19592163134746 10.19592163134746 10.19592163134746 10.19592163134746 10.19592163134746 10.19592163134746 10.19592163134746 10.19592163134746 10.19592163134746 10.19592163134746 10.19592163134746 10.19592163134746 10.19592163134746 10.19592163134746 10.19592163134746 10.19592163134746 10.19592163134746 10.19592163134746 10.19592163134746 10.19592163134746 10.19592163134746 10.19592163134746 10.19592163134746 10.19592163134746 10.19592163134746 10.19592163134746 10.19592163134746 10.19592163134746 10.19592163134746 10.19592163134746 10.19592163134746 10.19592163134746 10.19592163134746 10.19592163134746 10.19592163134746 10.19592163134746 10.19592163134746 10.19592163134746 10.19592163134746 10.19592163134746 10.19592163134746 10.19592163134746 10.19592163134746 10.19592163134746 10.19592163134746 10.19592163134746 10.19592163134746 10.19592163134746 10.19592163134746 10.19592163134746 10.19592163134746 10.19592163134746 10.19592163134746 10.19592163134746 10.19592163134746 10.19592163134746 10.19592163134746 10.19592163134746 10.19592163134746 10.19592163134746 10.19592163134746 10.19592163134746 10.19592163134746 10.19592163134746 10.19592163134746 10.19592163134746 10.19592163134746 10.19592163134746 10.19592163134746 10.19592163134746 10.19592163134746 10.19592163134746 10.19592163134746 10.19592163134746 10.19592163134746 10.19592163134746 10.19592163134746 10.19592163134746 10.19592163134746 10.19592163134746 10.19592163134746 10.19592163134746 10.19592163134746 10.19592163134746 10.19592163134746 10.19592163134746 10.19592163134746 10.19592163134746 10.19592163134746 10.19592163134746 10.19592163134746 10.19592163134746 10.19592163134746 10.19592163134746 10.19592163134746
9.368974419217583 9.893095275660544 9.435118797335278 8.489084051056548 9.099108132073194 9.281179352204031 9.64203572545863 9.45273535310782 10.19592163134746 10.19592163134746 10.19592163134746 10.19592163134746 10.19592163134746 10.15367572183896 9.036203439199257 10.19592163134746 10.19507089550166 7.898800285704654 7.869157243547723 10.080508219775943 7.955019488364332 4.35316010539549 8.171671217549243 9.713673704668329 6.785398812348466 7.019907917136242 10.191879293594758 10.19592163134746 9.786995539866814 10.195066204127645 10.19592163134746 10.19592163134746 10.19592163134746 10.19592163134746 10.19592163134746 10.19592163134746 10.19592163134746 10.19592163134746 10.19592163134746 10.19592163134746 10.19592163134746 10.19592163134746 10.19592163134746 10.19592163134746 10.19592163134746 10.19592163134746 10.19592163134746 10.19592163134746 10.19592163134746 10.19592163134746 10.19592163134746 10.19592163134746 10.19592163134746 10.19592163134746 10.19592163134746 10.19592163134746 10.19592163134746 10.19592163134746 10.19592163134746 10.19592163134746 10.19592163134746 10.19592163134746 10.19592163134746 10.19592163134746 10.19592163134746 10.19592163134746 10.19592163134746 10.19592163134746 10.19592163134746 10.19592163134746 10.19592163134746 10.19592163134746 10.19592163134746 10.19592163134746 10.19592163134746 10.19592163134746 10.19592163134746 10.19592163134746 10.19592163134746 10.19592163134746 10.19592163134746 10.19592163134746 10.19592163134746 10.19592163134746 10.19592163134746 10.19592163134746 10.19592163134746 10.19592163134746 10.19592163134746 10.19592163134746 10.19592163134746 10.19592163134746 10.19592163134746 10.19592163134746 10.19592163134746 10.19592163134746 10.19592163134746 10.19592163134746 10.19592163134746 10.19592163134746 10.19592163134746 10.19592163134746 10.19592163134746 10.19592163134746 10.19592163134746 10.19592163134746 10.19592163134746 10.19592163134746 10.19592163134746 10.19592163134746 10.19592163134746 10.19592163134746 10.19592163134746 10.19592163134746 10.19592163134746 10.19592163134746 10.19592163134746 10.19592163134746 10.19592163134746 10.19592163134746 10.19592163134746 10.19592163134746 10.19592163134746 10.19592163134746 10.19592163134746 10.19592163134746 10.19592163134746 10.19592163134746
9.967938483374182 10.066954385807001 10.086969727830775 9.59471459632546 10.11856014826644 10.195874729504267 10.19592163134746 10.19592163134746 10.19592163134746 10.19592163134746 10.19592163134746 10.19592163134746 10.19592163134746 10.179292041660021 10.19592163134746 10.19592163134746 10.19592163134746 9.045020714240058 9.687036755411189 9.965806074177591 7.257107978435143 4.673643618884489 8.533325235089047 8.013434525672606 3.9692669715385227 6.256534093596416 9.603361251928042 9.06413171765071 6.646214579282283 10.099302966985228 10.19592163134746 10.195607206344066 10.19592163134746 10.19592163134746 10.19592163134746 10.19592163134746 10.19592163134746 10.19592163134746 10.19592163134746 10.19592163134746 10.19592163134746 10.19592163134746 10.19592163134746 10.19592163134746 10.19592163134746 10.19592163134746 10.19592163134746 10.19592163134746 10.19592163134746 10.19592163134746 10.19592163134746 10.19592163134746 10.19592163134746 10.19592163134746 10.19592163134746 10.19592163134746 10.19592163134746 10.19592163134746 10.19592163134746 10.19592163134746 10.19592163134746 10.19592163134746 10.19592163134746 10.19592163134746 10.19592163134746 10.19592163134746 10.19592163134746 10.19592163134746 10.19592163134746 10.19592163134746 10.19592163134746 10.19592163134746 10.19592163134746 10.19592163134746 10.19592163134746 10.19592163134746 10.19592163134746 10.19592163134746 10.19592163134746 10.19592163134746 10.19592163134746 10.19592163134746 10.19592163134746 10.19592163134746 10.19592163134746 10.19592163134746 10.19592163134746 10.19592163134746 10.19592163134746 10.19592163134746 10.19592163134746 10.19592163134746 10.19592163134746 10.19592163134746 10.19592163134746 10.19592163134746 10.19592163134746 10.19592163134746 10.19592163134746 10.19592163134746 10.19592163134746 10.19592163134746 10.19592163134746 10.19592163134746 10.19592163134746 10.19592163134746 10.19592163134746 10.19592163134746 10.19592163134746 10.19592163134746 10.19592163134746 10.19592163134746 10.19592163134746 10.19592163134746 10.19592163134746 10.19592163134746 10.19592163134746 10.19592163134746 10.19592163134746 10.19592163134746 10.19592163134746 10.19592163134746 10.19592163134746 10.19592163134746 10.19592163134746 10.19592163134746 10.19592163134746 10.19592163134746
9.611465618095561 9.842782255748174 9.918235376347306 9.954427009679973 10.032887077282364 10.178961329821085 10.19592163134746 10.19592163134746 10.19592163134746 10.19592163134746 10.19592163134746 10.19592163134746 10.19592163134746 10.19592163134746 10.19592163134746 10.19592163134746 10.19592163134746 10.19592163134746 10.19592163134746 10.19592163134746 10.175673783421765 8.295618462180952 10.19592163134746 10.19592163134746 6.974997156411779 8.891471461816181 10.19592163134746 10.19592163134746 7.47316874494303 10.19592163134746 10.19592163134746 10.19592163134746 10.19592163134746 10.19592163134746 10.19592163134746 10.19592163134746 10.19592163134746 10.19592163134746 10.19592163134746 10.19592163134746 10.19592163134746 10.19592163134746 10.19592163134746 10.19592163134746 10.19592163134746 10.19592163134746 10.19592163134746 10.19592163134746 10.19592163134746 10.19592163134746 10.19592163134746 10.19592163134746 10.19592163134746 10.19592163134746 10.19592163134746 10.19592163134746 10.19592163134746 10.19592163134746 10.19592163134746 10.19592163134746 10.19592163134746 10.19592163134746 10.19592163134746 10.19592163134746 10.19592163134746 10.19592163134746 10.19592163134746 10.19592163134746 10.19592163134746 10.19592163134746 10.19592163134746 10.19592163134746 10.19592163134746 10.19592163134746 10.19592163134746 10.19592163134746 10.19592163134746 10.19592163134746 10.19592163134746 10.19592163134746 10.19592163134746 10.19592163134746 10.19592163134746 10.19592163134746 10.19592163134746 10.19592163134746 10.19592163134746 10.19592163134746 10.19592163134746 10.19592163134746 10.19592163134746 10.19592163134746 10.19592163134746 10.19592163134746 10.19592163134746 10.19592163134746 10.19592163134746 10.19592163134746 10.19592163134746 10.19592163134746 10.19592163134746 10.19592163134746 10.19592163134746 10.19592163134746 10.19592163134746 10.19592163134746 10.19592163134746 10.19592163134746 10.19592163134746 10.19592163134746 10.19592163134746 10.19592163134746 10.19592163134746 10.19592163134746 10.19592163134746 10.19592163134746 10.19592163134746 10.19592163134746 10.19592163134746 10.19592163134746 10.19592163134746 10.19592163134746 10.19592163134746 10.19592163134746 10.19592163134746 10.19592163134746 10.19592163134746 10.19592163134746
9.573185283152073 9.810088329948398 9.847183477237607 9.374206455392445 9.870310688473705 10.116275334413922 10.19592163134746 10.19592163134746 10.19592163134746 10.19592163134746 10.19592163134746 10.19592163134746 10.19592163134746 10.19592163134746 10.19592163134746 10.19592163134746 10.19592163134746 10.19592163134746 10.19592163134746 10.19592163134746 10.19592163134746 8.083123259408353 10.117958887009351 10.19592163134746 8.085807925421069 7.370506728061708 10.19592163134746 10.19592163134746 8.08156948766407 10.158118566407131 10.19592163134746 10.19592163134746 10.19592163134746 10.19592163134746 10.19592163134746 10.19592163134746 10.19592163134746 10.19592163134746 10.19592163134746 10.19592163134746 10.19592163134746 10.19592163134746 10.19592163134746 10.19592163134746 10.19592163134746 10.19592163134746 10.19592163134746 10.19592163134746 10.19592163134746 10.19592163134746 10.19592163134746 10.19592163134746 10.19592163134746 10.19592163134746 10.19592163134746 10.19592163134746 10.19592163134746 10.19592163134746 10.19592163134746 10.19592163134746 10.19592163134746 10.19592163134746 10.19592163134746 10.19592163134746 10.19592163134746 10.19592163134746 10.19592163134746 10.19592163134746 10.19592163134746 10.19592163134746 10.19592163134746 10.19592163134746 10.19592163134746 10.19592163134746 10.19592163134746 10.19592163134746 10.19592163134746 10.19592163134746 10.19592163134746 10.19592163134746 10.19592163134746 10.19592163134746 10.19592163134746 10.19592163134746 10.19592163134746 10.19592163134746 10.19592163134746 10.19592163134746 10.19592163134746 10.19592163134746 10.19592163134746 10.19592163134746 10.19592163134746 10.19592163134746 10.19592163134746 10.19592163134746 10.19592163134746 10.19592163134746 10.19592163134746 10.19592163134746 10.19592163134746 10.19592163134746 10.19592163134746 10.19592163134746 10.19592163134746 10.19592163134746 10.19592163134746 10.19592163134746 10.19592163134746 10.19592163134746 10.19592163134746 10.19592163134746 10.19592163134746 10.19592163134746 10.19592163134746 10.19592163134746 10.19592163134746 10.19592163134746 10.19592163134746 10.19592163134746 10.19592163134746 10.19592163134746 10.19592163134746 10.19592163134746 10.19592163134746 10.19592163134746 10.19592163134746 10.19592163134746
10.074019056058996 10.077503408009528 10.142065910590519 9.611370497384888 10.192811897986793 10.19592163134746 10.19592163134746 10.19592163134746 10.19592163134746 10.19592163134746 10.19592163134746 10.19592163134746 10.19592163134746 10.19592163134746 10.19592163134746 10.19592163134746 10.19592163134746 10.19592163134746 10.19592163134746 10.19592163134746 9.909845217578402 6.8545617677629025 8.42989707797184 8.83839379796155 5.155945298801612 4.191631260853313 8.445905623706471 8.078975315390062 4.528770775368291 7.446023635560627 10.158743288271543 9.52891887285968 8.813755814590502 10.19592163134746 10.19592163134746 10.19592163134746 10.19592163134746 10.19592163134746 10.19592163134746 10.19592163134746 10.19592163134746 10.19592163134746 10.19592163134746 10.19592163134746 10.19592163134746 10.19592163134746 10.19592163134746 10.19592163134746 10.19592163134746 10.19592163134746 10.19592163134746 10.19592163134746 10.19592163134746 10.19592163134746 10.19592163134746 10.19592163134746 10.19592163134746 10.19592163134746 10.19592163134746 10.19592163134746 10.19592163134746 10.19592163134746 10.19592163134746 10.19592163134746 10.19592163134746 10.19592163134746 10.19592163134746 10.19592163134746 10.19592163134746 10.19592163134746 10.19592163134746 10.19592163134746 10.19592163134746 10.19592163134746 10.19592163134746 10.19592163134746 10.19592163134746 10.19592163134746 10.19592163134746 10.19592163134746 10.19592163134746 10.19592163134746 10.19592163134746 10.19592163134746 10.19592163134746 10.19592163134746 10.19592163134746 10.19592163134746 10.19592163134746 10.19592163134746 10.19592163134746 10.19592163134746 10.19592163134746 10.19592163134746 10.19592163134746 10.19592163134746 10.19592163134746 10.19592163134746 10.19592163134746 10.19592163134746 10.19592163134746 10.19592163134746 10.19592163134746 10.19592163134746 10.19592163134746 10.19592163134746 10.19592163134746 10.19592163134746 10.19592163134746 10.19592163134746 10.19592163134746 10.19592163134746 10.19592163134746 10.19592163134746 10.19592163134746 10.19592163134746 10.19592163134746 10.19592163134746 10.19592163134746 10.19592163134746 10.19592163134746 10.19592163134746 10.19592163134746 10.19592163134746 10.19592163134746 10.19592163134746 10.19592163134746 10.19592163134746
10.086207489128547 10.126137285391987 10.177882022748676 10.172253006059734 10.19592163134746 10.19592163134746 10.19592163134746 10.19592163134746 10.19592163134746 10.19592163134746 10.19592163134746 10.19592163134746 10.19592163134746 10.19592163134746 10.19592163134746 10.19592163134746 10.19592163134746 10.19592163134746 10.19592163134746 10.19592163134746 10.19592163134746 9.759013135086189 10.19592163134746 10.157239800377427 6.3948184034342335 7.207320314537169 10.107048625364685 8.735812814853627 3.6957841704133947 9.1340693475342 10.19592163134746 8.208853261266354 7.9374013617245955 10.19592163134746 10.19592163134746 10.19592163134746 10.19592163134746 10.19592163134746 10.19592163134746 10.19592163134746 10.19592163134746 10.19592163134746 10.19592163134746 10.19592163134746 10.19592163134746 10.19592163134746 10.19592163134746 10.19592163134746 10.19592163134746 10.19592163134746 10.19592163134746 10.19592163134746 10.19592163134746 10.19592163134746 10.19592163134746 10.19592163134746 10.19592163134746 10.19592163134746 10.19592163134746 10.19592163134746 10.19592163134746 10.19592163134746 10.19592163134746 10.19592163134746 10.19592163134746 10.19592163134746 10.19592163134746 10.19592163134746 10.19592163134746 10.19592163134746 10.19592163134746 10.19592163134746 10.19592163134746 10.19592163134746 10.19592163134746 10.19592163134746 10.19592163134746 10.19592163134746 10.19592163134746 10.19592163134746 10.19592163134746 10.19592163134746 10.19592163134746 10.19592163134746 10.19592163134746 10.19592163134746 10.19592163134746 10.19592163134746 10.19592163134746 10.19592163134746 10.19592163134746 10.19592163134746 10.19592163134746 10.19592163134746 10.19592163134746 10.19592163134746 10.19592163134746 10.19592163134746 10.19592163134746 10.19592163134746 10.19592163134746 10.19592163134746 10.19592163134746 10.19592163134746 10.19592163134746 10.19592163134746 10.19592163134746 10.19592163134746 10.19592163134746 10.19592163134746 10.19592163134746 10.19592163134746 10.19592163134746 10.19592163134746 10.19592163134746 10.19592163134746 10.19592163134746 10.19592163134746 10.19592163134746 10.19592163134746 10.19592163134746 10.19592163134746 10.19592163134746 10.19592163134746 10.19592163134746 10.19592163134746 10.19592163134746 10.19592163134746
9.904786339834956 10.001593557849882 10.09920374101882 10.123897095804365 10.19592163134746 10.19592163134746 10.19592163134746 10.19592163134746 10.19592163134746 10.19592163134746 10.19592163134746 10.19592163134746 10.19592163134746 10.19592163134746 10.19592163134746 10.19592163134746 10.19592163134746 10.19592163134746 10.19592163134746 10.19592163134746 10.19592163134746 10.19592163134746 10.19592163134746 10.19592163134746 9.752881413189062 9.194593635269994 10.19592163134746 10.19592163134746 7.1153297287277315 10.186784353259009 10.19592163134746 10.188757611484924 9.109180197840518 10.19592163134746 10.19592163134746 10.19592163134746 10.19592163134746 10.19592163134746 10.19592163134746 10.19592163134746 10.19592163134746 10.19592163134746 10.19592163134746 10.19592163134746 10.19592163134746 10.19592163134746 10.19592163134746 10.19592163134746 10.19592163134746 10.19592163134746 10.19592163134746 10.19592163134746 10.19592163134746 10.19592163134746 10.19592163134746 10.19592163134746 10.19592163134746 10.19592163134746 10.19592163134746 10.19592163134746 10.19592163134746 10.19592163134746 10.19592163134746 10.19592163134746 10.19592163134746 10.19592163134746 10.19592163134746 10.19592163134746 10.19592163134746 10.19592163134746 10.19592163134746 10.19592163134746 10.19592163134746 10.19592163134746 10.19592163134746 10.19592163134746 10.19592163134746 10.19592163134746 10.19592163134746 10.19592163134746 10.19592163134746 10.19592163134746 10.19592163134746 10.19592163134746 10.19592163134746 10.19592163134746 10.19592163134746 10.19592163134746 10.19592163134746 10.19592163134746 10.19592163134746 10.19592163134746 10.19592163134746 10.19592163134746 10.19592163134746 10.19592163134746 10.19592163134746 10.19592163134746 10.19592163134746 10.19592163134746 10.19592163134746 10.19592163134746 10.19592163134746 10.19592163134746 10.19592163134746 10.19592163134746 10.19592163134746 10.19592163134746 10.19592163134746 10.19592163134746 10.19592163134746 10.19592163134746 10.19592163134746 10.19592163134746 10.19592163134746 10.19592163134746 10.19592163134746 10.19592163134746 10.19592163134746 10.19592163134746 10.19592163134746 10.19592163134746 10.19592163134746 10.19592163134746 10.19592163134746 10.19592163134746 10.19592163134746 10.19592163134746
10.04466106183753 10.041110787385515 10.17620983216024 10.187493487689345 10.19592163134746 10.19592163134746 10.19592163134746 10.19592163134746 10.19592163134746 10.19592163134746 10.19592163134746 10.19592163134746 10.19592163134746 10.19592163134746 10.19592163134746 10.19592163134746 10.19592163134746 10.19592163134746 10.19592163134746 10.19592163134746 10.19592163134746 10.19592163134746 10.14427426305077 10.19592163134746 9.561092239092716 6.755135185421667 10.19592163134746 10.191616143840903 6.760179550167675 8.621614610276996 10.19592163134746 9.962554601606852 6.94838990537254 10.19592163134746 10.19592163134746 10.19592163134746 10.19592163134746 10.19592163134746 10.19592163134746 10.19592163134746 10.19592163134746 10.19592163134746 10.19592163134746 10.19592163134746 10.19592163134746 10.19592163134746 10.19592163134746 10.19592163134746 10.19592163134746 10.19592163134746 10.19592163134746 10.19592163134746 10.19592163134746 10.19592163134746 10.19592163134746 10.19592163134746 10.19592163134746 10.19592163134746 10.19592163134746 10.19592163134746 10.19592163134746 10.19592163134746 10.19592163134746 10.19592163134746 10.19592163134746 10.19592163134746 10.19592163134746 10.19592163134746 10.19592163134746 10.19592163134746 10.19592163134746 10.19592163134746 10.19592163134746 10.19592163134746 10.19592163134746 10.19592163134746 10.19592163134746 10.19592163134746 10.19592163134746 10.19592163134746 10.19592163134746 10.19592163134746 10.19592163134746 10.19592163134746 10.19592163134746 10.19592163134746 10.19592163134746 10.19592163134746 10.19592163134746 10.19592163134746 10.19592163134746 10.19592163134746 10.19592163134746 10.19592163134746 10.19592163134746 10.19592163134746 10.19592163134746 10.19592163134746 10.19592163134746 10.19592163134746 10.19592163134746 10.19592163134746 10.19592163134746 10.19592163134746 10.19592163134746 10.19592163134746 10.19592163134746 10.19592163134746 10.19592163134746 10.19592163134746 10.19592163134746 10.19592163134746 10.19592163134746 10.19592163134746 10.19592163134746 10.19592163134746 10.19592163134746 10.19592163134746 10.19592163134746 10.19592163134746 10.19592163134746 10.19592163134746 10.19592163134746 10.19592163134746 10.19592163134746 10.19592163134746 10.19592163134746 10.19592163134746
10.179391096373209 10.164375315242467 10.19592163134746 10.19592163134746 10.19592163134746 10.19592163134746 10.19592163134746 10.19592163134746 10.19592163134746 10.19592163134746 10.19592163134746 10.19592163134746 10.19592163134746 10.19592163134746 10.19592163134746 10.19592163134746 10.19592163134746 10.19592163134746 10.19592163134746 10.19592163134746 10.19592163134746 10.19592163134746 10.19592163134746 10.19592163134746 8.959490090536548 7.1587105594972416 10.000148190787442 8.602428179341743 4.559934353948701 6.948738920100625 9.128779729165988 6.640949421184001 3.6681540932197954 8.791649284386024 10.093245216315571 8.282311211747755 9.358615338651541 10.19592163134746 10.19592163134746 10.19592163134746 10.19592163134746 10.19592163134746 10.19592163134746 10.19592163134746 10.19592163134746 10.19592163134746 10.19592163134746 10.19592163134746 10.19592163134746 10.19592163134746 10.19592163134746 10.19592163134746 10.19592163134746 10.19592163134746 10.19592163134746 10.19592163134746 10.19592163134746 10.19592163134746 10.19592163134746 10.19592163134746 10.19592163134746 10.19592163134746 10.19592163134746 10.19592163134746 10.19592163134746 10.19592163134746 10.19592163134746 10.19592163134746 10.19592163134746 10.19592163134746 10.19592163134746 10.19592163134746 10.19592163134746 10.19592163134746 10.19592163134746 10.19592163134746 10.19592163134746 10.19592163134746 10.19592163134746 10.19592163134746 10.19592163134746 10.19592163134746 10.19592163134746 10.19592163134746 10.19592163134746 10.19592163134746 10.19592163134746 10.19592163134746 10.19592163134746 10.19592163134746 10.19592163134746 10.19592163134746 10.19592163134746 10.19592163134746 10.19592163134746 10.19592163134746 10.19592163134746 10.19592163134746 10.19592163134746 10.19592163134746 10.19592163134746 10.19592163134746 10.19592163134746 10.19592163134746 10.19592163134746 10.19592163134746 10.19592163134746 10.19592163134746 10.19592163134746 10.19592163134746 10.19592163134746 10.19592163134746 10.19592163134746 10.19592163134746 10.19592163134746 10.19592163134746 10.19592163134746 10.19592163134746 10.19592163134746 10.19592163134746 10.19592163134746 10.19592163134746 10.19592163134746 10.19592163134746 10.19592163134746 10.19592163134746 10.19592163134746 10.19592163134746
10.179357150470997 10.166843655648146 10.19592163134746 10.19592163134746 10.19592163134746 10.19592163134746 10.19592163134746 10.19592163134746 10.19592163134746 10.19592163134746 10.19592163134746 10.19592163134746 10.19592163134746 10.19592163134746 10.19592163134746 10.19592163134746 10.19592163134746 10.19592163134746 10.19592163134746 10.19592163134746 10.19592163134746 10.19592163134746 10.19592163134746 10.19592163134746 10.19592163134746 10.173299186895692 10.19592163134746 10.19592163134746 6.762298565437541 10.148764354182907 10.19592163134746 8.992257566823119 5.872908048713321 10.19592163134746 10.19592163134746 8.60367652640949 10.19592163134746 10.19592163134746 10.19592163134746 10.19592163134746 10.19592163134746 10.19592163134746 10.19592163134746 10.19592163134746 10.19592163134746 10.19592163134746 10.19592163134746 10.19592163134746 10.19592163134746 10.19592163134746 10.19592163134746 10.19592163134746 10.19592163134746 10.19592163134746 10.19592163134746 10.19592163134746 10.19592163134746 10.19592163134746 10.19592163134746 10.19592163134746 10.19592163134746 10.19592163134746 10.19592163134746 10.19592163134746 10.19592163134746 10.19592163134746 10.19592163134746 10.19592163134746 10.19592163134746 10.19592163134746 10.19592163134746 10.19592163134746 10.19592163134746 10.19592163134746 10.19592163134746 10.19592163134746 10.19592163134746 10.19592163134746 10.19592163134746 10.19592163134746 10.19592163134746 10.19592163134746 10.19592163134746 10.19592163134746 10.19592163134746 10.19592163134746 10.19592163134746 10.19592163134746 10.19592163134746 10.19592163134746 10.19592163134746 10.19592163134746 10.19592163134746 10.19592163134746 10.19592163134746 10.19592163134746 10.19592163134746 10.19592163134746 10.19592163134746 10.19592163134746 10.19592163134746 10.19592163134746 10.19592163134746 10.19592163134746 10.19592163134746 10.19592163134746 10.19592163134746 10.19592163134746 10.19592163134746 10.19592163134746 10.19592163134746 10.19592163134746 10.19592163134746 10.19592163134746 10.19592163134746 10.19592163134746 10.19592163134746 10.19592163134746 10.19592163134746 10.19592163134746 10.19592163134746 10.19592163134746 10.19592163134746 10.19592163134746 10.19592163134746 10.19592163134746 10.19592163134746 10.19592163134746
10.175611132317837 10.154145635155688 10.19592163134746 10.19592163134746 10.19592163134746 10.19592163134746 10.19592163134746 10.19592163134746 10.19592163134746 10.19592163134746 10.19592163134746 10.19592163134746 10.19592163134746 10.19592163134746 10.19592163134746 10.19592163134746 10.19592163134746 10.19592163134746 10.19592163134746 10.19592163134746 10.19592163134746 10.19592163134746 10.19592163134746 10.19592163134746 10.19592163134746 10.19592163134746 10.19592163134746 10.19592163134746 9.80454668012154 10.188443179222876 10.19592163134746 10.195803407607427 6.964046998880481 10.19592163134746 10.19592163134746 9.883014312531193 10.19592163134746 10.19592163134746 10.19592163134746 10.19592163134746 10.19592163134746 10.19592163134746 10.19592163134746 10.19592163134746 10.19592163134746 10.19592163134746 10.19592163134746 10.19592163134746 10.19592163134746 10.19592163134746 10.19592163134746 10.19592163134746 10.19592163134746 10.19592163134746 10.19592163134746 10.19592163134746 10.19592163134746 10.19592163134746 10.19592163134746 10.19592163134746 10.19592163134746 10.19592163134746 10.19592163134746 10.19592163134746 10.19592163134746 10.19592163134746 10.19592163134746 10.19592163134746 10.19592163134746 10.19592163134746 10.19592163134746 10.19592163134746 10.19592163134746 10.19592163134746 10.19592163134746 10.19592163134746 10.19592163134746 10.19592163134746 10.19592163134746 10.19592163134746 10.19592163134746 10.19592163134746 10.19592163134746 10.19592163134746 10.19592163134746 10.19592163134746 10.19592163134746 10.19592163134746 10.19592163134746 10.19592163134746 10.19592163134746 10.19592163134746 10.19592163134746 10.19592163134746 10.19592163134746 10.19592163134746 10.19592163134746 10.19592163134746 10.19592163134746 10.19592163134746 10.19592163134746 10.19592163134746 10.19592163134746 10.19592163134746 10.19592163134746 10.19592163134746 10.19592163134746 10.19592163134746 10.19592163134746 10.19592163134746 10.19592163134746 10.19592163134746 10.19592163134746 10.19592163134746 10.19592163134746 10.19592163134746 10.19592163134746 10.19592163134746 10.19592163134746 10.19592163134746 10.19592163134746 10.19592163134746 10.19592163134746 10.19592163134746 10.19592163134746 10.19592163134746 10.19592163134746 10.19592163134746
10.19592163134746 10.19592163134746 10.19592163134746 10.19592163134746 10.19592163134746 10.19592163134746 10.19592163134746 10.19592163134746 10.19592163134746 10.19592163134746 10.19592163134746 10.19592163134746 10.19592163134746 10.19592163134746 10.19592163134746 10.19592163134746 10.19592163134746 10.19592163134746 10.19592163134746 10.19592163134746 10.19592163134746 10.19592163134746 10.19592163134746 10.19592163134746 10.19592163134746 10.111024146834811 10.19592163134746 10.19592163134746 8.993587988528223 8.681087908718645 10.19592163134746 9.022292634599086 3.853208902229097 8.75795190062168 10.19592163134746 7.491967978867504 7.987176469463712 10.19592163134746 10.19592163134746 10.178063225776318 10.19592163134746 10.19592163134746 10.19592163134746 10.19592163134746 10.19592163134746 10.19592163134746 10.19592163134746 10.19592163134746 10.19592163134746 10.19592163134746 10.19592163134746 10.19592163134746 10.19592163134746 10.19592163134746 10.19592163134746 10.19592163134746 10.19592163134746 10.19592163134746 10.19592163134746 10.19592163134746 10.19592163134746 10.19592163134746 10.19592163134746 10.19592163134746 10.19592163134746 10.19592163134746 10.19592163134746 10.19592163134746 10.19592163134746 10.19592163134746 10.19592163134746 10.19592163134746 10.19592163134746 10.19592163134746 10.19592163134746 10.19592163134746 10.19592163134746 10.19592163134746 10.19592163134746 10.19592163134746 10.19592163134746 10.19592163134746 10.19592163134746 10.19592163134746 10.19592163134746 10.19592163134746 10.19592163134746 10.19592163134746 10.19592163134746 10.19592163134746 10.19592163134746 10.19592163134746 10.19592163134746 10.19592163134746 10.19592163134746 10.19592163134746 10.19592163134746 10.19592163134746 10.19592163134746 10.19592163134746 10.19592163134746 10.19592163134746 10.19592163134746 10.19592163134746 10.19592163134746 10.19592163134746 10.19592163134746 10.19592163134746 10.19592163134746 10.19592163134746 10.19592163134746 10.19592163134746 10.19592163134746 10.19592163134746 10.19592163134746 10.19592163134746 10.19592163134746 10.19592163134746 10.19592163134746 10.19592163134746 10.19592163134746 10.19592163134746 10.19592163134746 10.19592163134746 10.19592163134746 10.19592163134746 10.19592163134746 10.19592163134746
10.19592163134746 10.19592163134746 10.19592163134746 10.19592163134746 10.19592163134746 10.19592163134746 10.19592163134746 10.19592163134746 10.19592163134746 10.19592163134746 10.19592163134746 10.19592163134746 10.19592163134746 10.19592163134746 10.19592163134746 10.19592163134746 10.19592163134746 10.19592163134746 10.19592163134746 10.19592163134746 10.19592163134746 10.19592163134746 10.19592163134746 10.19592163134746 10.19592163134746 10.19592163134746 10.19592163134746 10.19592163134746 8.858079443837289 10.002146972719496 10.173295475277273 8.123717755705602 3.597541749703713 9.169378584502162 8.856629398393558 4.490447850249425 7.22228820298393 10.145585909914027 9.472913797508197 8.133472123148556 10.195603258362047 10.19592163134746 10.19592163134746 10.19592163134746 10.19592163134746 10.19592163134746 10.19592163134746 10.19592163134746 10.19592163134746 10.19592163134746 10.19592163134746 10.19592163134746 10.19592163134746 10.19592163134746 10.19592163134746 10.19592163134746 10.19592163134746 10.19592163134746 10.19592163134746 10.19592163134746 10.19592163134746 10.19592163134746 10.19592163134746 10.19592163134746 10.19592163134746 10.19592163134746 10.19592163134746 10.19592163134746 10.19592163134746 10.19592163134746 10.19592163134746 10.19592163134746 10.19592163134746 10.19592163134746 10.19592163134746 10.19592163134746 10.19592163134746 10.19592163134746 10.19592163134746 10.19592163134746 10.19592163134746 10.19592163134746 10.19592163134746 10.19592163134746 10.19592163134746 10.19592163134746 10.19592163134746 10.19592163134746 10.19592163134746 10.19592163134746 10.19592163134746 10.19592163134746 10.19592163134746 10.19592163134746 10.19592163134746 10.19592163134746 10.19592163134746 10.19592163134746 10.19592163134746 10.19592163134746 10.19592163134746 10.19592163134746 10.19592163134746 10.19592163134746 10.19592163134746 10.19592163134746 10.19592163134746 10.19592163134746 10.19592163134746 10.19592163134746 10.19592163134746 10.19592163134746 10.19592163134746 10.19592163134746 10.19592163134746 10.19592163134746 10.19592163134746 10.19592163134746 10.19592163134746 10.19592163134746 10.19592163134746 10.19592163134746 10.19592163134746 10.19592163134746 10.19592163134746 10.19592163134746 10.19592163134746 10.19592163134746
10.19592163134746 10.19592163134746 10.19592163134746 10.19592163134746 10.19592163134746 10.19592163134746 10.19592163134746 10.19592163134746 10.19592163134746 10.19592163134746 10.19592163134746 10.19592163134746 10.19592163134746 10.19592163134746 10.19592163134746 10.19592163134746 10.19592163134746 10.19592163134746 10.19592163134746 10.19592163134746 10.19592163134746 10.19592163134746 10.19592163134746 10.19592163134746 10.19592163134746 10.19592163134746 10.19592163134746 10.19592163134746 10.150209387807529 10.19592163134746 10.19592163134746 10.194351472230236 7.109180123311073 10.19592163134746 10.19592163134746 7.182849380472356 9.852883376014452 10.19592163134746 10.19592163134746 9.733303831222726 10.19592163134746 10.19592163134746 10.19592163134746 10.19592163134746 10.19592163134746 10.19592163134746 10.19592163134746 10.19592163134746 10.19592163134746 10.19592163134746 10.19592163134746 10.19592163134746 10.19592163134746 10.19592163134746 10.19592163134746 10.19592163134746 10.19592163134746 10.19592163134746 10.19592163134746 10.19592163134746 10.19592163134746 10.19592163134746 10.19592163134746 10.19592163134746 10.19592163134746 10.19592163134746 10.19592163134746 10.19592163134746 10.19592163134746 10.19592163134746 10.19592163134746 10.19592163134746 10.19592163134746 10.19592163134746 10.19592163134746 10.19592163134746 10.19592163134746 10.19592163134746 10.19592163134746 10.19592163134746 10.19592163134746 10.19592163134746 10.19592163134746 10.19592163134746 10.19592163134746 10.19592163134746 10.19592163134746 10.19592163134746 10.19592163134746 10.19592163134746 10.19592163134746 10.19592163134746 10.19592163134746 10.19592163134746 10.19592163134746 10.19592163134746 10.19592163134746 10.19592163134746 10.19592163134746 10.19592163134746 10.19592163134746 10.19592163134746 10.19592163134746 10.19592163134746 10.19592163134746 10.19592163134746 10.19592163134746 10.19592163134746 10.19592163134746 10.19592163134746 10.19592163134746 10.19592163134746 10.19592163134746 10.19592163134746 10.19592163134746 10.19592163134746 10.19592163134746 10.19592163134746 10.19592163134746 10.19592163134746 10.19592163134746 10.19592163134746 10.19592163134746 10.19592163134746 10.19592163134746 10.19592163134746 10.19592163134746 10.19592163134746
10.19592163134746 10.19592163134746 10.19592163134746 10.19592163134746 10.19592163134746 10.19592163134746 10.19592163134746 10.19592163134746 10.19592163134746 10.19592163134746 10.19592163134746 10.19592163134746 10.19592163134746 10.19592163134746 10.19592163134746 10.19592163134746 10.19592163134746 10.19592163134746 10.19592163134746 10.19592163134746 10.19592163134746 10.19592163134746 10.19592163134746 10.19592163134746 10.19592163134746 10.19592163134746 10.19592163134746 10.19592163134746 10.19592163134746 10.19592163134746 10.19592163134746 10.19592163134746 6.7050625282673835 10.015544344206612 10.19592163134746 8.098015607904971 7.843373670673208 10.19592163134746 10.19592163134746 9.25375721267276 10.19592163134746 10.19592163134746 10.19592163134746 10.19592163134746 10.19592163134746 10.19592163134746 10.19592163134746 10.19592163134746 10.19592163134746 10.19592163134746 10.19592163134746 10.19592163134746 10.19592163134746 10.19592163134746 10.19592163134746 10.19592163134746 10.19592163134746 10.19592163134746 10.19592163134746 10.19592163134746 10.19592163134746 10.19592163134746 10.19592163134746 10.19592163134746 10.19592163134746 10.19592163134746 10.19592163134746 10.19592163134746 10.19592163134746 10.19592163134746 10.19592163134746 10.19592163134746 10.19592163134746 10.19592163134746 10.19592163134746 10.19592163134746 10.19592163134746 10.19592163134746 10.19592163134746 10.19592163134746 10.19592163134746 10.19592163134746 10.19592163134746 10.19592163134746 10.19592163134746 10.19592163134746 10.19592163134746 10.19592163134746 10.19592163134746 10.19592163134746 10.19592163134746 10.19592163134746 10.19592163134746 10.19592163134746 10.19592163134746 10.19592163134746 10.19592163134746 10.19592163134746 10.19592163134746 10.19592163134746 10.19592163134746 10.19592163134746 10.19592163134746 10.19592163134746 10.19592163134746 10.19592163134746 10.19592163134746 10.19592163134746 10.19592163134746 10.19592163134746 10.19592163134746 10.19592163134746 10.19592163134746 10.19592163134746 10.19592163134746 10.19592163134746 10.19592163134746 10.19592163134746 10.19592163134746 10.19592163134746 10.19592163134746 10.19592163134746 10.19592163134746 10.19592163134746 10.19592163134746 10.19592163134746 10.19592163134746 10.19592163134746
10.19592163134746 10.19592163134746 10.19592163134746 10.19592163134746 10.19592163134746 10.19592163134746 10.19592163134746 10.19592163134746 10.19592163134746 10.19592163134746 10.19592163134746 10.19592163134746 10.19592163134746 10.19592163134746 10.19592163134746 10.19592163134746 10.19592163134746 10.19592163134746 10.19592163134746 10.19592163134746 10.19592163134746 10.19592163134746 10.19592163134746 10.19592163134746 10.19592163134746 10.19592163134746 10.19592163134746 10.19592163134746 10.19592163134746 10.19592163134746 10.19592163134746 10.18163690044137 5.456345055826578 9.01084391271197 9.496437770631895 4.943453948016124 5.055247897628101 9.361214007855052 8.245469406401734 5.388248315618669 8.103746065962396 10.19592163134746 9.501296382822801 8.860359143307889 10.19592163134746 10.19592163134746 10.19592163134746 10.19592163134746 10.19592163134746 10.19592163134746 10.19592163134746 10.19592163134746 10.19592163134746 10.19592163134746 10.19592163134746 10.19592163134746 10.19592163134746 10.19592163134746 10.19592163134746 10.19592163134746 10.19592163134746 10.19592163134746 10.19592163134746 10.19592163134746 10.19592163134746 10.19592163134746 10.19592163134746 10.19592163134746 10.19592163134746 10.19592163134746 10.19592163134746 10.19592163134746 10.19592163134746 10.19592163134746 10.19592163134746 10.19592163134746 10.19592163134746 10.19592163134746 10.19592163134746 10.19592163134746 10.19592163134746 10.19592163134746 10.19592163134746 10.19592163134746 10.19592163134746 10.19592163134746 10.19592163134746 10.19592163134746 10.19592163134746 10.19592163134746 10.19592163134746 10.19592163134746 10.19592163134746 10.19592163134746 10.19592163134746 10.19592163134746 10.19592163134746 10.19592163134746 10.19592163134746 10.19592163134746 10.19592163134746 10.19592163134746 10.19592163134746 10.19592163134746 10.19592163134746 10.19592163134746 10.19592163134746 10.19592163134746 10.19592163134746 10.19592163134746 10.19592163134746 10.19592163134746 10.19592163134746 10.19592163134746 10.19592163134746 10.19592163134746 10.19592163134746 10.19592163134746 10.19592163134746 10.19592163134746 10.19592163134746 10.19592163134746 10.19592163134746 10.19592163134746 10.19592163134746 10.19592163134746 10.19592163134746 10.19592163134746
10.19592163134746 10.19592163134746 10.19592163134746 10.19592163134746 10.19592163134746 10.19592163134746 10.19592163134746 10.19592163134746 10.19592163134746 10.19592163134746 10.19592163134746 10.19592163134746 10.19592163134746 10.19592163134746 10.19592163134746 10.19592163134746 10.19592163134746 10.19592163134746 10.19592163134746 10.19592163134746 10.19592163134746 10.19592163134746 10.19592163134746 10.19592163134746 10.19592163134746 10.19592163134746 10.19592163134746 10.19592163134746 10.19592163134746 10.19592163134746 10.19592163134746 10.19592163134746 8.542758306976191 10.19592163134746 10.19592163134746 4.382623388834811 8.212250302843056 10.19592163134746 9.16807447862286 5.8597776524388765 10.037357029625708 10.19592163134746 8.846624065609113 8.731872668923831 10.19592163134746 10.19592163134746 10.19592163134746 10.19592163134746 10.19592163134746 10.19592163134746 10.19592163134746 10.19592163134746 10.19592163134746 10.19592163134746 10.19592163134746 10.19592163134746 10.19592163134746 10.19592163134746 10.19592163134746 10.19592163134746 10.19592163134746 10.19592163134746 10.19592163134746 10.19592163134746 10.19592163134746 10.19592163134746 10.19592163134746 10.19592163134746 10.19592163134746 10.19592163134746 10.19592163134746 10.19592163134746 10.19592163134746 10.19592163134746 10.19592163134746 10.19592163134746 10.19592163134746 10.19592163134746 10.19592163134746 10.19592163134746 10.19592163134746 10.19592163134746 10.19592163134746 10.19592163134746 10.19592163134746 10.19592163134746 10.19592163134746 10.19592163134746 10.19592163134746 10.19592163134746 10.19592163134746 10.19592163134746 10.19592163134746 10.19592163134746 10.19592163134746 10.19592163134746 10.19592163134746 10.19592163134746 10.19592163134746 10.19592163134746 10.19592163134746 10.19592163134746 10.19592163134746 10.19592163134746 10.19592163134746 10.19592163134746 10.19592163134746 10.19592163134746 10.19592163134746 10.19592163134746 10.19592163134746 10.19592163134746 10.19592163134746 10.19592163134746 10.19592163134746 10.19592163134746 10.19592163134746 10.19592163134746 10.19592163134746 10.19592163134746 10.19592163134746 10.19592163134746 10.19592163134746 10.19592163134746 10.19592163134746 10.19592163134746 10.19592163134746 10.19592163134746
10.19592163134746 10.19592163134746 10.19592163134746 10.19592163134746 10.19592163134746 10.19592163134746 10.19592163134746 10.19592163134746 10.19592163134746 10.19592163134746 10.19592163134746 10.19592163134746 10.19592163134746 10.19592163134746 10.19592163134746 10.19592163134746 10.19592163134746 10.19592163134746 10.19592163134746 10.19592163134746 10.19592163134746 10.19592163134746 10.19592163134746 10.19592163134746 10.19592163134746 10.19592163134746 10.19592163134746 10.19592163134746 10.19592163134746 10.19592163134746 10.19592163134746 10.19592163134746 10.191334827449618 10.19592163134746 10.19592163134746 7.973603089202746 9.234369945315272 10.19592163134746 10.19592163134746 8.53201056204843 10.19592163134746 10.19592163134746 10.19592163134746 9.496083948034606 10.19592163134746 10.19592163134746 10.19592163134746 10.19592163134746 10.19592163134746 10.19592163134746 10.19592163134746 10.19592163134746 10.19592163134746 10.19592163134746 10.19592163134746 10.19592163134746 10.19592163134746 10.19592163134746 10.19592163134746 10.19592163134746 10.19592163134746 10.19592163134746 10.19592163134746 10.19592163134746 10.19592163134746 10.19592163134746 10.19592163134746 10.19592163134746 10.19592163134746 10.19592163134746 10.19592163134746 10.19592163134746 10.19592163134746 10.19592163134746 10.19592163134746 10.19592163134746 10.19592163134746 10.19592163134746 10.19592163134746 10.19592163134746 10.19592163134746 10.19592163134746 10.19592163134746 10.19592163134746 10.19592163134746 10.19592163134746 10.19592163134746 10.19592163134746 10.19592163134746 10.19592163134746 10.19592163134746 10.19592163134746 10.19592163134746 10.19592163134746 10.19592163134746 10.19592163134746 10.19592163134746 10.19592163134746 10.19592163134746 10.19592163134746 10.19592163134746 10.19592163134746 10.19592163134746 10.19592163134746 10.19592163134746 10.19592163134746 10.19592163134746 10.19592163134746 10.19592163134746 10.19592163134746 10.19592163134746 10.19592163134746 10.19592163134746 10.19592163134746 10.19592163134746 10.19592163134746 10.19592163134746 10.19592163134746 10.19592163134746 10.19592163134746 10.19592163134746 10.19592163134746 10.19592163134746 10.19592163134746 10.19592163134746 10.19592163134746 10.19592163134746 10.19592163134746
10.19592163134746 10.19592163134746 10.19592163134746 10.19592163134746 10.19592163134746 10.19592163134746 10.19592163134746 10.19592163134746 10.19592163134746 10.19592163134746 10.19592163134746 10.19592163134746 10.19592163134746 10.19592163134746 10.19592163134746 10.19592163134746 10.19592163134746 10.19592163134746 10.19592163134746 10.19592163134746 10.19592163134746 10.19592163134746 10.19592163134746 10.19592163134746 10.19592163134746 10.19592163134746 10.19592163134746 10.19592163134746 10.19592163134746 10.19592163134746 10.19592163134746 10.19592163134746 9.889175863902414 10.19592163134746 10.19592163134746 7.7782651242032435 6.156863424516134 10.19592163134746 10.155857468626488 6.607652277799498 8.59345394553527 10.19592163134746 9.59305655421964 6.737985239027337 10.19592163134746 10.19592163134746 10.19592163134746 10.19592163134746 10.19592163134746 10.19592163134746 10.19592163134746 10.19592163134746 10.19592163134746 10.19592163134746 10.19592163134746 10.19592163134746 10.19592163134746 10.19592163134746 10.19592163134746 10.19592163134746 10.19592163134746 10.19592163134746 10.19592163134746 10.19592163134746 10.19592163134746 10.19592163134746 10.19592163134746 10.19592163134746 10.19592163134746 10.19592163134746 10.19592163134746 10.19592163134746 10.19592163134746 10.19592163134746 10.19592163134746 10.19592163134746 10.19592163134746 10.19592163134746 10.19592163134746 10.19592163134746 10.19592163134746 10.19592163134746 10.19592163134746 10.19592163134746 10.19592163134746 10.19592163134746 10.19592163134746 10.19592163134746 10.19592163134746 10.19592163134746 10.19592163134746 10.19592163134746 10.19592163134746 10.19592163134746 10.19592163134746 10.19592163134746 10.19592163134746 10.19592163134746 10.19592163134746 10.19592163134746 10.19592163134746 10.19592163134746 10.19592163134746 10.19592163134746 10.19592163134746 10.19592163134746 10.19592163134746 10.19592163134746 10.19592163134746 10.19592163134746 10.19592163134746 10.19592163134746 10.19592163134746 10.19592163134746 10.19592163134746 10.19592163134746 10.19592163134746 10.19592163134746 10.19592163134746 10.19592163134746 10.19592163134746 10.19592163134746 10.19592163134746 10.19592163134746 10.19592163134746 10.19592163134746 10.19592163134746 10.19592163134746
10.19592163134746 10.19592163134746 10.19592163134746 10.19592163134746 10.19592163134746 10.19592163134746 10.19592163134746 10.19592163134746 10.19592163134746 10.19592163134746 10.19592163134746 10.19592163134746 10.19592163134746 10.19592163134746 10.19592163134746 10.19592163134746 10.19592163134746 10.19592163134746 10.19592163134746 10.19592163134746 10.19592163134746 10.19592163134746 10.19592163134746 10.19592163134746 10.19592163134746 10.19592163134746 10.19592163134746 10.19592163134746 10.19592163134746 10.19592163134746 10.19592163134746 10.19592163134746 10.189448386284155 10.19592163134746 10.19592163134746 5.5243395599898895 7.091459948628426 10.018079555636014 8.141466331302201 4.2445828691094105 7.492034465977349 8.970136835168127 6.143448113521561 3.9474171180235538 9.061328592454547 10.038836367723759 7.862965360760769 9.524404812487171 10.19592163134746 10.19592163134746 10.19592163134746 10.19592163134746 10.19592163134746 10.19592163134746 10.19592163134746 10.19592163134746 10.19592163134746 10.19592163134746 10.19592163134746 10.19592163134746 10.19592163134746 10.19592163134746 10.19592163134746 10.19592163134746 10.19592163134746 10.19592163134746 10.19592163134746 10.19592163134746 10.19592163134746 10.19592163134746 10.19592163134746 10.19592163134746 10.19592163134746 10.19592163134746 10.19592163134746 10.19592163134746 10.19592163134746 10.19592163134746 10.19592163134746 10.19592163134746 10.19592163134746 10.19592163134746 10.19592163134746 10.19592163134746 10.19592163134746 10.19592163134746 10.19592163134746 10.19592163134746 10.19592163134746 10.19592163134746 10.19592163134746 10.19592163134746 10.19592163134746 10.19592163134746 10.19592163134746 10.19592163134746 10.19592163134746 10.19592163134746 10.19592163134746 10.19592163134746 10.19592163134746 10.19592163134746 10.19592163134746 10.19592163134746 10.19592163134746 10.19592163134746 10.19592163134746 10.19592163134746 10.19592163134746 10.19592163134746 10.19592163134746 10.19592163134746 10.19592163134746 10.19592163134746 10.19592163134746 10.19592163134746 10.19592163134746 10.19592163134746 10.19592163134746 10.19592163134746 10.19592163134746 10.19592163134746 10.19592163134746 10.19592163134746 10.19592163134746 10.19592163134746 10.19592163134746 10.19592163134746
10.19592163134746 10.19592163134746 10.19592163134746 10.19592163134746 10.19592163134746 10.19592163134746 10.19592163134746 10.19592163134746 10.19592163134746 10.19592163134746 10.19592163134746 10.19592163134746 10.19592163134746 10.19592163134746 10.19592163134746 10.19592163134746 10.19592163134746 10.19592163134746 10.19592163134746 10.19592163134746 10.19592163134746 10.19592163134746 10.19592163134746 10.19592163134746 10.19592163134746 10.19592163134746 10.19592163134746 10.19592163134746 10.19592163134746 10.19592163134746 10.19592163134746 10.19592163134746 10.19592163134746 10.19592163134746 10.19592163134746 7.962709401825546 10.189962547436577 10.19592163134746 10.19592163134746 7.934354941049324 10.19592163134746 10.19592163134746 8.787961284490864 6.175216720923256 10.19592163134746 10.19592163134746 8.089491178458584 10.192101791310742 10.19592163134746 10.19592163134746 10.194915343419947 10.19592163134746 10.19592163134746 10.19592163134746 10.19592163134746 10.19592163134746 10.19592163134746 10.19592163134746 10.19592163134746 10.19592163134746 10.19592163134746 10.19592163134746 10.19592163134746 10.19592163134746 10.19592163134746 10.19592163134746 10.19592163134746 10.19592163134746 10.19592163134746 10.19592163134746 10.19592163134746 10.19592163134746 10.19592163134746 10.19592163134746 10.19592163134746 10.19592163134746 10.19592163134746 10.19592163134746 10.19592163134746 10.19592163134746 10.19592163134746 10.19592163134746 10.19592163134746 10.19592163134746 10.19592163134746 10.19592163134746 10.19592163134746 10.19592163134746 10.19592163134746 10.19592163134746 10.19592163134746 10.19592163134746 10.19592163134746 10.19592163134746 10.19592163134746 10.19592163134746 10.19592163134746 10.19592163134746 10.19592163134746 10.19592163134746 10.19592163134746 10.19592163134746 10.19592163134746 10.19592163134746 10.19592163134746 10.19592163134746 10.19592163134746 10.19592163134746 10.19592163134746 10.19592163134746 10.19592163134746 10.19592163134746 10.19592163134746 10.19592163134746 10.19592163134746 10.19592163134746 10.19592163134746 10.19592163134746 10.19592163134746 10.19592163134746 10.19592163134746 10.19592163134746 10.19592163134746 10.19592163134746 10.19592163134746 10.19592163134746 10.19592163134746 10.19592163134746
10.19592163134746 10.19592163134746 10.19592163134746 10.19592163134746 10.19592163134746 10.19592163134746 10.19592163134746 10.19592163134746 10.19592163134746 10.19592163134746 10.19592163134746 10.19592163134746 10.19592163134746 10.19592163134746 10.19592163134746 10.19592163134746 10.19592163134746 10.19592163134746 10.19592163134746 10.19592163134746 10.19592163134746 10.19592163134746 10.19592163134746 10.19592163134746 10.19592163134746 10.19592163134746 10.19592163134746 10.19592163134746 10.19592163134746 10.19592163134746 10.19592163134746 10.19592163134746 10.19592163134746 10.19592163134746 10.19592163134746 10.176407286405848 10.147678881447328 10.19592163134746 10.19592163134746 9.724189344270691 10.19592163134746 10.19592163134746 10.19592163134746 6.926466814008546 10.19592163134746 10.19592163134746 9.42741305139696 10.194227600794209 10.19592163134746 10.19592163134746 10.19592163134746 10.19592163134746 10.19592163134746 10.19592163134746 10.19592163134746 10.19592163134746 10.19592163134746 10.19592163134746 10.19592163134746 10.19592163134746 10.19592163134746 10.19592163134746 10.19592163134746 10.19592163134746 10.19592163134746 10.19592163134746 10.19592163134746 10.19592163134746 10.19592163134746 10.19592163134746 10.19592163134746 10.19592163134746 10.19592163134746 10.19592163134746 10.19592163134746 10.19592163134746 10.19592163134746 10.19592163134746 10.19592163134746 10.19592163134746 10.19592163134746 10.19592163134746 10.19592163134746 10.19592163134746 10.19592163134746 10.19592163134746 10.19592163134746 10.19592163134746 10.19592163134746 10.19592163134746 10.19592163134746 10.19592163134746 10.19592163134746 10.19592163134746 10.19592163134746 10.19592163134746 10.19592163134746 10.19592163134746 10.19592163134746 10.19592163134746 10.19592163134746 10.19592163134746 10.19592163134746 10.19592163134746 10.19592163134746 10.19592163134746 10.19592163134746 10.19592163134746 10.19592163134746 10.19592163134746 10.19592163134746 10.19592163134746 10.19592163134746 10.19592163134746 10.19592163134746 10.19592163134746 10.19592163134746 10.19592163134746 10.19592163134746 10.19592163134746 10.19592163134746 10.19592163134746 10.19592163134746 10.19592163134746 10.19592163134746 10.19592163134746 10.19592163134746 10.19592163134746
10.19592163134746 10.19592163134746 10.19592163134746 10.19592163134746 10.19592163134746 10.19592163134746 10.19592163134746 10.19592163134746 10.19592163134746 10.19592163134746 10.19592163134746 10.19592163134746 10.19592163134746 10.19592163134746 10.19592163134746 10.19592163134746 10.19592163134746 10.19592163134746 10.19592163134746 10.19592163134746 10.19592163134746 10.19592163134746 10.19592163134746 10.19592163134746 10.19592163134746 10.19592163134746 10.19592163134746 10.19592163134746 10.19592163134746 10.19592163134746 10.19592163134746 10.19592163134746 10.19592163134746 10.19592163134746 10.19592163134746 10.163219591571918 9.519782366108128 10.19592163134746 10.19592163134746 8.281013725348014 8.999223040568765 10.19592163134746 8.661113189701284 3.7707092175917705 9.481818282414125 10.171415610473316 7.029248707347576 7.719078563817919 10.19592163134746 10.19592163134746 9.54846596563012 10.19592163134746 10.19592163134746 10.19592163134746 10.19592163134746 10.19592163134746 10.19592163134746 10.19592163134746 10.19592163134746 10.19592163134746 10.19592163134746 10.19592163134746 10.19592163134746 10.19592163134746 10.19592163134746 10.19592163134746 10.19592163134746 10.19592163134746 10.19592163134746 10.19592163134746 10.19592163134746 10.19592163134746 10.19592163134746 10.19592163134746 10.19592163134746 10.19592163134746 10.19592163134746 10.19592163134746 10.19592163134746 10.19592163134746 10.19592163134746 10.19592163134746 10.19592163134746 10.19592163134746 10.19592163134746 10.19592163134746 10.19592163134746 10.19592163134746 10.19592163134746 10.19592163134746 10.19592163134746 10.19592163134746 10.19592163134746 10.19592163134746 10.19592163134746 10.19592163134746 10.19592163134746 10.19592163134746 10.19592163134746 10.19592163134746 10.19592163134746 10.19592163134746 10.19592163134746 10.19592163134746 10.19592163134746 10.19592163134746 10.19592163134746 10.19592163134746 10.19592163134746 10.19592163134746 10.19592163134746 10.19592163134746 10.19592163134746 10.19592163134746 10.19592163134746 10.19592163134746 10.19592163134746 10.19592163134746 10.19592163134746 10.19592163134746 10.19592163134746 10.19592163134746 10.19592163134746 10.19592163134746 10.19592163134746 10.19592163134746 10.19592163134746 10.19592163134746
10.19592163134746 10.19592163134746 10.19592163134746 10.19592163134746 10.19592163134746 10.19592163134746 10.19592163134746 10.19592163134746 10.19592163134746 10.19592163134746 10.19592163134746 10.19592163134746 10.19592163134746 10.19592163134746 10.19592163134746 10.19592163134746 10.19592163134746 10.19592163134746 10.19592163134746 10.19592163134746 10.19592163134746 10.19592163134746 10.19592163134746 10.19592163134746 10.19592163134746 10.19592163134746 10.19592163134746 10.19592163134746 10.19592163134746 10.19592163134746 10.19592163134746 10.19592163134746 10.19592163134746 10.19592163134746 10.19592163134746 10.16518975578503 10.19592163134746 10.19592163134746 10.19592163134746 9.033159429684478 10.021126139921694 10.124990324672922 7.669953238622639 3.6621466503427365 9.260822253448799 8.372806300983514 3.8869992581173984 6.977850212847765 10.037263816673974 8.857995809811788 6.95704408907623 10.186707938322476 10.19592163134746 10.19592163134746 10.19592163134746 10.19592163134746 10.19592163134746 10.19592163134746 10.19592163134746 10.19592163134746 10.19592163134746 10.19592163134746 10.19592163134746 10.19592163134746 10.19592163134746 10.19592163134746 10.19592163134746 10.19592163134746 10.19592163134746 10.19592163134746 10.19592163134746 10.19592163134746 10.19592163134746 10.19592163134746 10.19592163134746 10.19592163134746 10.19592163134746 10.19592163134746 10.19592163134746 10.19592163134746 10.19592163134746 10.19592163134746 10.19592163134746 10.19592163134746 10.19592163134746 10.19592163134746 10.19592163134746 10.19592163134746 10.19592163134746 10.19592163134746 10.19592163134746 10.19592163134746 10.19592163134746 10.19592163134746 10.19592163134746 10.19592163134746 10.19592163134746 10.19592163134746 10.19592163134746 10.19592163134746 10.19592163134746 10.19592163134746 10.19592163134746 10.19592163134746 10.19592163134746 10.19592163134746 10.19592163134746 10.19592163134746 10.19592163134746 10.19592163134746 10.19592163134746 10.19592163134746 10.19592163134746 10.19592163134746 10.19592163134746 10.19592163134746 10.19592163134746 10.19592163134746 10.19592163134746 10.19592163134746 10.19592163134746 10.19592163134746 10.19592163134746 10.19592163134746 10.19592163134746 10.19592163134746 10.19592163134746 10.19592163134746
10.19592163134746 10.19592163134746 10.19592163134746 10.19592163134746 10.19592163134746 10.19592163134746 10.19592163134746 10.19592163134746 10.19592163134746 10.19592163134746 10.19592163134746 10.19592163134746 10.19592163134746 10.19592163134746 10.19592163134746 10.19592163134746 10.19592163134746 10.19592163134746 10.19592163134746 10.19592163134746 10.19592163134746 10.19592163134746 10.19592163134746 10.19592163134746 10.19592163134746 10.19592163134746 10.19592163134746 10.19592163134746 10.19592163134746 10.19592163134746 10.19592163134746 10.19592163134746 10.19592163134746 10.19592163134746 10.19592163134746 10.19592163134746 10.19592163134746 10.19592163134746 10.19592163134746 10.19592163134746 10.19592163134746 10.19592163134746 10.19592163134746 7.0471329702674135 10.19592163134746 10.19592163134746 6.956569431439617 9.714624179708231 10.19592163134746 10.188778371159605 8.039286758221998 10.19592163134746 10.19592163134746 10.19592163134746 10.19592163134746 10.19592163134746 10.19592163134746 10.19592163134746 10.19592163134746 10.19592163134746 10.19592163134746 10.19592163134746 10.19592163134746 10.19592163134746 10.19592163134746 10.19592163134746 10.19592163134746 10.19592163134746 10.19592163134746 10.19592163134746 10.19592163134746 10.19592163134746 10.19592163134746 10.19592163134746 10.19592163134746 10.19592163134746 10.19592163134746 10.19592163134746 10.19592163134746 10.19592163134746 10.19592163134746 10.19592163134746 10.19592163134746 10.19592163134746 10.19592163134746 10.19592163134746 10.19592163134746 10.19592163134746 10.19592163134746 10.19592163134746 10.19592163134746 10.19592163134746 10.19592163134746 10.19592163134746 10.19592163134746 10.19592163134746 10.19592163134746 10.19592163134746 10.19592163134746 10.19592163134746 10.19592163134746 10.19592163134746 10.19592163134746 10.19592163134746 10.19592163134746 10.19592163134746 10.19592163134746 10.19592163134746 10.19592163134746 10.19592163134746 10.19592163134746 10.19592163134746 10.19592163134746 10.19592163134746 10.19592163134746 10.19592163134746 10.19592163134746 10.19592163134746 10.19592163134746 10.19592163134746 10.19592163134746 10.19592163134746 10.19592163134746 10.19592163134746 10.19592163134746 10.19592163134746 10.19592163134746 10.19592163134746
10.19592163134746 10.19592163134746 10.19592163134746 10.19592163134746 10.19592163134746 10.19592163134746 10.19592163134746 10.19592163134746 10.19592163134746 10.19592163134746 10.19592163134746 10.19592163134746 10.19592163134746 10.19592163134746 10.19592163134746 10.19592163134746 10.19592163134746 10.19592163134746 10.19592163134746 10.19592163134746 10.19592163134746 10.19592163134746 10.19592163134746 10.19592163134746 10.19592163134746 10.19592163134746 10.19592163134746 10.19592163134746 10.19592163134746 10.19592163134746 10.19592163134746 10.19592163134746 10.19592163134746 10.19592163134746 10.19592163134746 10.19592163134746 10.19592163134746 10.19592163134746 10.19592163134746 10.19592163134746 10.19592163134746 10.19592163134746 10.19592163134746 6.713677300246912 10.19592163134746 10.19592163134746 8.094564908743639 8.282876736687538 10.19592163134746 10.19592163134746 7.855362724484599 10.180458873208671 10.19592163134746 10.19592163134746 10.112639160733192 10.19592163134746 10.19592163134746 10.19592163134746 10.19592163134746 10.19592163134746 10.19592163134746 10.19592163134746 10.19592163134746 10.19592163134746 10.19592163134746 10.19592163134746 10.19592163134746 10.19592163134746 10.19592163134746 10.19592163134746 10.19592163134746 10.19592163134746 10.19592163134746 10.19592163134746 10.19592163134746 10.19592163134746 10.19592163134746 10.19592163134746 10.19592163134746 10.19592163134746 10.19592163134746 10.19592163134746 10.19592163134746 10.19592163134746 10.19592163134746 10.19592163134746 10.19592163134746 10.19592163134746 10.19592163134746 10.19592163134746 10.19592163134746 10.19592163134746 10.19592163134746 10.19592163134746 10.19592163134746 10.19592163134746 10.19592163134746 10.19592163134746 10.19592163134746 10.19592163134746 10.19592163134746 10.19592163134746 10.19592163134746 10.19592163134746 10.19592163134746 10.19592163134746 10.19592163134746 10.19592163134746 10.19592163134746 10.19592163134746 10.19592163134746 10.19592163134746 10.19592163134746 10.19592163134746 10.19592163134746 10.19592163134746 10.19592163134746 10.19592163134746 10.19592163134746 10.19592163134746 10.19592163134746 10.19592163134746 10.19592163134746 10.19592163134746 10.19592163134746 10.19592163134746 10.19592163134746 10.19592163134746
10.19592163134746 10.19592163134746 10.19592163134746 10.19592163134746 10.19592163134746 10.19592163134746 10.19592163134746 10.19592163134746 10.19592163134746 10.19592163134746 10.19592163134746 10.19592163134746 10.19592163134746 10.19592163134746 10.19592163134746 10.19592163134746 10.19592163134746 10.19592163134746 10.19592163134746 10.19592163134746 10.19592163134746 10.19592163134746 10.19592163134746 10.19592163134746 10.19592163134746 10.19592163134746 10.19592163134746 10.19592163134746 10.19592163134746 10.19592163134746 10.19592163134746 10.19592163134746 10.19592163134746 10.19592163134746 10.19592163134746 10.19592163134746 10.19592163134746 10.19592163134746 10.19592163134746 10.19592163134746 10.19592163134746 10.19592163134746 10.194527496775454 5.544862108087483 9.88093827931405 9.756638475458365 5.611275466611023 5.202787035034656 9.611012723952735 8.273020793437983 4.250766231709347 8.218770437158746 10.194946337771961 8.984246702628718 8.2921856149836 10.19592163134746 10.19592163134746 10.19592163134746 10.19592163134746 10.19592163134746 10.19592163134746 10.19592163134746 10.19592163134746 10.19592163134746 10.19592163134746 10.19592163134746 10.19592163134746 10.19592163134746 10.19592163134746 10.19592163134746 10.19592163134746 10.19592163134746 10.19592163134746 10.19592163134746 10.19592163134746 10.19592163134746 10.19592163134746 10.19592163134746 10.19592163134746 10.19592163134746 10.19592163134746 10.19592163134746 10.19592163134746 10.19592163134746 10.19592163134746 10.19592163134746 10.19592163134746 10.19592163134746 10.19592163134746 10.19592163134746 10.19592163134746 10.19592163134746 10.19592163134746 10.19592163134746 10.19592163134746 10.19592163134746 10.19592163134746 10.19592163134746 10.19592163134746 10.19592163134746 10.19592163134746 10.19592163134746 10.19592163134746 10.19592163134746 10.19592163134746 10.19592163134746 10.19592163134746 10.19592163134746 10.19592163134746 10.19592163134746 10.19592163134746 10.19592163134746 10.19592163134746 10.19592163134746 10.19592163134746 10.19592163134746 10.19592163134746 10.19592163134746 10.19592163134746 10.19592163134746 10.19592163134746 10.19592163134746 10.19592163134746 10.19592163134746 10.19592163134746 10.19592163134746 10.19592163134746 10.19592163134746
10.19592163134746 10.19592163134746 10.19592163134746 10.19592163134746 10.19592163134746 10.19592163134746 10.19592163134746 10.19592163134746 10.19592163134746 10.19592163134746 10.19592163134746 10.19592163134746 10.19592163134746 10.19592163134746 10.19592163134746 10.19592163134746 10.19592163134746 10.19592163134746 10.19592163134746 10.19592163134746 10.19592163134746 10.19592163134746 10.19592163134746 10.19592163134746 10.19592163134746 10.19592163134746 10.19592163134746 10.19592163134746 10.19592163134746 10.19592163134746 10.19592163134746 10.19592163134746 10.19592163134746 10.19592163134746 10.19592163134746 10.19592163134746 10.19592163134746 10.19592163134746 10.19592163134746 10.19592163134746 10.19592163134746 10.19592163134746 10.19592163134746 8.444135732449075 10.19592163134746 10.191074520155983 6.443997508899395 7.97932432235776 10.175884112445287 8.565966632466727 4.10290616519614 9.521183549748063 10.181589039829692 7.888027225561287 8.405623072357269 10.19592163134746 10.19592163134746 10.072501933113912 10.19592163134746 10.19592163134746 10.19592163134746 10.19592163134746 10.19592163134746 10.19592163134746 10.19592163134746 10.19592163134746 10.19592163134746 10.19592163134746 10.19592163134746 10.19592163134746 10.19592163134746 10.19592163134746 10.19592163134746 10.19592163134746 10.19592163134746 10.19592163134746 10.19592163134746 10.19592163134746 10.19592163134746 10.19592163134746 10.19592163134746 10.19592163134746 10.19592163134746 10.19592163134746 10.19592163134746 10.19592163134746 10.19592163134746 10.19592163134746 10.19592163134746 10.19592163134746 10.19592163134746 10.19592163134746 10.19592163134746 10.19592163134746 10.19592163134746 10.19592163134746 10.19592163134746 10.19592163134746 10.19592163134746 10.19592163134746 10.19592163134746 10.19592163134746 10.19592163134746 10.19592163134746 10.19592163134746 10.19592163134746 10.19592163134746 10.19592163134746 10.19592163134746 10.19592163134746 10.19592163134746 10.19592163134746 10.19592163134746 10.19592163134746 10.19592163134746 10.19592163134746 10.19592163134746 10.19592163134746 10.19592163134746 10.19592163134746 10.19592163134746 10.19592163134746 10.19592163134746 10.19592163134746 10.19592163134746 10.19592163134746 10.19592163134746 10.19592163134746
10.19592163134746 10.19592163134746 10.19592163134746 10.19592163134746 10.19592163134746 10.19592163134746 10.19592163134746 10.19592163134746 10.19592163134746 10.19592163134746 10.19592163134746 10.19592163134746 10.19592163134746 10.19592163134746 10.19592163134746 10.19592163134746 10.19592163134746 10.19592163134746 10.19592163134746 10.19592163134746 10.19592163134746 10.19592163134746 10.19592163134746 10.19592163134746 10.19592163134746 10.19592163134746 10.19592163134746 10.19592163134746 10.19592163134746 10.19592163134746 10.19592163134746 10.19592163134746 10.19592163134746 10.19592163134746 10.19592163134746 10.19592163134746 10.19592163134746 10.19592163134746 10.19592163134746 10.19592163134746 10.19592163134746 10.19592163134746 10.19592163134746 10.190047811086616 10.19592163134746 10.19592163134746 9.90160930526731 9.959919649151178 10.19592163134746 10.19592163134746 7.237461486151554 10.140951308106795 10.19592163134746 10.158692059222869 9.670310759653495 10.19592163134746 10.19592163134746 10.186968998009062 10.19592163134746 10.19592163134746 10.19592163134746 10.19592163134746 10.19592163134746 10.19592163134746 10.19592163134746 10.19592163134746 10.19592163134746 10.19592163134746 10.19592163134746 10.19592163134746 10.19592163134746 10.19592163134746 10.19592163134746 10.19592163134746 10.19592163134746 10.19592163134746 10.19592163134746 10.19592163134746 10.19592163134746 10.19592163134746 10.19592163134746 10.19592163134746 10.19592163134746 10.19592163134746 10.19592163134746 10.19592163134746 10.19592163134746 10.19592163134746 10.19592163134746 10.19592163134746 10.19592163134746 10.19592163134746 10.19592163134746 10.19592163134746 10.19592163134746 10.19592163134746 10.19592163134746 10.19592163134746 10.19592163134746 10.19592163134746 10.19592163134746 10.19592163134746 10.19592163134746 10.19592163134746 10.19592163134746 10.19592163134746 10.19592163134746 10.19592163134746 10.19592163134746 10.19592163134746 10.19592163134746 10.19592163134746 10.19592163134746 10.19592163134746 10.19592163134746 10.19592163134746 10.19592163134746 10.19592163134746 10.19592163134746 10.19592163134746 10.19592163134746 10.19592163134746 10.19592163134746 10.19592163134746 10.19592163134746 10.19592163134746 10.19592163134746 10.19592163134746
10.19592163134746 10.19592163134746 10.19592163134746 10.19592163134746 10.19592163134746 10.19592163134746 10.19592163134746 10.19592163134746 10.19592163134746 10.19592163134746 10.19592163134746 10.19592163134746 10.19592163134746 10.19592163134746 10.19592163134746 10.19592163134746 10.19592163134746 10.19592163134746 10.19592163134746 10.19592163134746 10.19592163134746 10.19592163134746 10.19592163134746 10.19592163134746 10.19592163134746 10.19592163134746 10.19592163134746 10.19592163134746 10.19592163134746 10.19592163134746 10.19592163134746 10.19592163134746 10.19592163134746 10.19592163134746 10.19592163134746 10.19592163134746 10.19592163134746 10.19592163134746 10.19592163134746 10.19592163134746 10.19592163134746 10.19592163134746 10.19592163134746 10.08127291847605 10.19592163134746 10.19592163134746 9.928160616420929 8.09908934462247 10.19592163134746 10.191272543887129 6.432177141572526 9.425576784719311 10.19592163134746 9.431098919270303 7.286863116855801 10.19592163134746 10.19592163134746 10.112639130012614 10.19592163134746 10.19592163134746 10.19592163134746 10.19592163134746 10.19592163134746 10.19592163134746 10.19592163134746 10.19592163134746 10.19592163134746 10.19592163134746 10.19592163134746 10.19592163134746 10.19592163134746 10.19592163134746 10.19592163134746 10.19592163134746 10.19592163134746 10.19592163134746 10.19592163134746 10.19592163134746 10.19592163134746 10.19592163134746 10.19592163134746 10.19592163134746 10.19592163134746 10.19592163134746 10.19592163134746 10.19592163134746 10.19592163134746 10.19592163134746 10.19592163134746 10.19592163134746 10.19592163134746 10.19592163134746 10.19592163134746 10.19592163134746 10.19592163134746 10.19592163134746 10.19592163134746 10.19592163134746 10.19592163134746 10.19592163134746 10.19592163134746 10.19592163134746 10.19592163134746 10.19592163134746 10.19592163134746 10.19592163134746 10.19592163134746 10.19592163134746 10.19592163134746 10.19592163134746 10.19592163134746 10.19592163134746 10.19592163134746 10.19592163134746 10.19592163134746 10.19592163134746 10.19592163134746 10.19592163134746 10.19592163134746 10.19592163134746 10.19592163134746 10.19592163134746 10.19592163134746 10.19592163134746 10.19592163134746 10.19592163134746 10.19592163134746 10.19592163134746
10.19592163134746 10.19592163134746 10.19592163134746 10.19592163134746 10.19592163134746 10.19592163134746 10.19592163134746 10.19592163134746 10.19592163134746 10.19592163134746 10.19592163134746 10.19592163134746 10.19592163134746 10.19592163134746 10.19592163134746 10.19592163134746 10.19592163134746 10.19592163134746 10.19592163134746 10.19592163134746 10.19592163134746 10.19592163134746 10.19592163134746 10.19592163134746 10.19592163134746 10.19592163134746 10.19592163134746 10.19592163134746 10.19592163134746 10.19592163134746 10.19592163134746 10.19592163134746 10.19592163134746 10.19592163134746 10.19592163134746 10.19592163134746 10.19592163134746 10.19592163134746 10.19592163134746 10.19592163134746 10.19592163134746 10.19592163134746 10.19592163134746 10.19592163134746 10.19592163134746 10.19592163134746 9.411486049199738 8.509395930937977 10.195319050876444 8.902631116554055 4.7224976480179395 7.92001754773181 9.210638444899878 6.138849205491675 4.918104546409497 9.462343220218756 9.687402560532043 7.155053960698133 9.540477697963896 10.19592163134746 10.19592163134746 10.19592163134746 10.19592163134746 10.19592163134746 10.19592163134746 10.19592163134746 10.19592163134746 10.19592163134746 10.19592163134746 10.19592163134746 10.19592163134746 10.19592163134746 10.19592163134746 10.19592163134746 10.19592163134746 10.19592163134746 10.19592163134746 10.19592163134746 10.19592163134746 10.19592163134746 10.19592163134746 10.19592163134746 10.19592163134746 10.19592163134746 10.19592163134746 10.19592163134746 10.19592163134746 10.19592163134746 10.19592163134746 10.19592163134746 10.19592163134746 10.19592163134746 10.19592163134746 10.19592163134746 10.19592163134746 10.19592163134746 10.19592163134746 10.19592163134746 10.19592163134746 10.19592163134746 10.19592163134746 10.19592163134746 10.19592163134746 10.19592163134746 10.19592163134746 10.19592163134746 10.19592163134746 10.19592163134746 10.19592163134746 10.19592163134746 10.19592163134746 10.19592163134746 10.19592163134746 10.19592163134746 10.19592163134746 10.19592163134746 10.19592163134746 10.19592163134746 10.19592163134746 10.19592163134746 10.19592163134746 10.19592163134746 10.19592163134746 10.19592163134746 10.19592163134746 10.19592163134746 10.19592163134746 10.19592163134746
10.19592163134746 10.19592163134746 10.19592163134746 10.19592163134746 10.19592163134746 10.19592163134746 10.19592163134746 10.19592163134746 10.19592163134746 10.19592163134746 10.19592163134746 10.19592163134746 10.19592163134746 10.19592163134746 10.19592163134746 10.19592163134746 10.19592163134746 10.19592163134746 10.19592163134746 10.19592163134746 10.19592163134746 10.19592163134746 10.19592163134746 10.19592163134746 10.19592163134746 10.19592163134746 10.19592163134746 10.19592163134746 10.19592163134746 10.19592163134746 10.19592163134746 10.19592163134746 10.19592163134746 10.19592163134746 10.19592163134746 10.19592163134746 10.19592163134746 10.19592163134746 10.19592163134746 10.19592163134746 10.19592163134746 10.19592163134746 10.19592163134746 10.19592163134746 10.19592163134746 10.19592163134746 10.19592163134746 10.173326660247197 10.19592163134746 10.19592163134746 7.890000244994315 10.115429300679429 10.19592163134746 8.96202586192214 8.173240736923045 10.19592163134746 10.19592163134746 7.6549231567211935 10.19592163134746 10.19592163134746 10.19592163134746 10.19592163134746 10.19592163134746 10.19592163134746 10.19592163134746 10.19592163134746 10.19592163134746 10.19592163134746 10.19592163134746 10.19592163134746 10.19592163134746 10.19592163134746 10.19592163134746 10.19592163134746 10.19592163134746 10.19592163134746 10.19592163134746 10.19592163134746 10.19592163134746 10.19592163134746 10.19592163134746 10.19592163134746 10.19592163134746 10.19592163134746 10.19592163134746 10.19592163134746 10.19592163134746 10.19592163134746 10.19592163134746 10.19592163134746 10.19592163134746 10.19592163134746 10.19592163134746 10.19592163134746 10.19592163134746 10.19592163134746 10.19592163134746 10.19592163134746 10.19592163134746 10.19592163134746 10.19592163134746 10.19592163134746 10.19592163134746 10.19592163134746 10.19592163134746 10.19592163134746 10.19592163134746 10.19592163134746 10.19592163134746 10.19592163134746 10.19592163134746 10.19592163134746 10.19592163134746 10.19592163134746 10.19592163134746 10.19592163134746 10.19592163134746 10.19592163134746 10.19592163134746 10.19592163134746 10.19592163134746 10.19592163134746 10.19592163134746 10.19592163134746 10.19592163134746 10.19592163134746 10.19592163134746 10.19592163134746
10.19592163134746 10.19592163134746 10.19592163134746 10.19592163134746 10.19592163134746 10.19592163134746 10.19592163134746 10.19592163134746 10.19592163134746 10.19592163134746 10.19592163134746 10.19592163134746 10.19592163134746 10.19592163134746 10.19592163134746 10.19592163134746 10.19592163134746 10.19592163134746 10.19592163134746 10.19592163134746 10.19592163134746 10.19592163134746 10.19592163134746 10.19592163134746 10.19592163134746 10.19592163134746 10.19592163134746 10.19592163134746 10.19592163134746 10.19592163134746 10.19592163134746 10.19592163134746 10.19592163134746 10.19592163134746 10.19592163134746 10.19592163134746 10.19592163134746 10.19592163134746 10.19592163134746 10.19592163134746 10.19592163134746 10.19592163134746 10.19592163134746 10.19592163134746 10.19592163134746 10.19592163134746 10.19592163134746 10.175072215476472 10.19592163134746 10.19592163134746 9.819296383667794 10.063739558964073 10.19592163134746 10.19592163134746 8.628246947012363 10.19592163134746 10.19592163134746 9.185338394978245 10.19592163134746 10.19592163134746 10.19592163134746 10.19592163134746 10.19592163134746 10.19592163134746 10.19592163134746 10.19592163134746 10.19592163134746 10.19592163134746 10.19592163134746 10.19592163134746 10.19592163134746 10.19592163134746 10.19592163134746 10.19592163134746 10.19592163134746 10.19592163134746 10.19592163134746 10.19592163134746 10.19592163134746 10.19592163134746 10.19592163134746 10.19592163134746 10.19592163134746 10.19592163134746 10.19592163134746 10.19592163134746 10.19592163134746 10.19592163134746 10.19592163134746 10.19592163134746 10.19592163134746 10.19592163134746 10.19592163134746 10.19592163134746 10.19592163134746 10.19592163134746 10.19592163134746 10.19592163134746 10.19592163134746 10.19592163134746 10.19592163134746 10.19592163134746 10.19592163134746 10.19592163134746 10.19592163134746 10.19592163134746 10.19592163134746 10.19592163134746 10.19592163134746 10.19592163134746 10.19592163134746 10.19592163134746 10.19592163134746 10.19592163134746 10.19592163134746 10.19592163134746 10.19592163134746 10.19592163134746 10.19592163134746 10.19592163134746 10.19592163134746 10.19592163134746 10.19592163134746 10.19592163134746 10.19592163134746 10.19592163134746 10.19592163134746 10.19592163134746
10.19592163134746 10.19592163134746 10.19592163134746 10.19592163134746 10.19592163134746 10.19592163134746 10.19592163134746 10.19592163134746 10.19592163134746 10.19592163134746 10.19592163134746 10.19592163134746 10.19592163134746 10.19592163134746 10.19592163134746 10.19592163134746 10.19592163134746 10.19592163134746 10.19592163134746 10.19592163134746 10.19592163134746 10.19592163134746 10.19592163134746 10.19592163134746 10.19592163134746 10.19592163134746 10.19592163134746 10.19592163134746 10.19592163134746 10.19592163134746 10.19592163134746 10.19592163134746 10.19592163134746 10.19592163134746 10.19592163134746 10.19592163134746 10.19592163134746 10.19592163134746 10.19592163134746 10.19592163134746 10.19592163134746 10.19592163134746 10.19592163134746 10.19592163134746 10.19592163134746 10.19592163134746 10.19592163134746 10.05070595987204 10.19592163134746 10.19592163134746 9.046164428468684 9.391320878377694 10.19592163134746 9.06220652633138 5.754227898780853 10.1505018971448 10.008821853332233 6.580074165894837 8.29805706900138 10.19592163134746 10.192145348237608 9.471403552071086 10.19592163134746 10.19592163134746 10.19592163134746 10.19592163134746 10.19592163134746 10.19592163134746 10.19592163134746 10.19592163134746 10.19592163134746 10.19592163134746 10.19592163134746 10.19592163134746 10.19592163134746 10.19592163134746 10.19592163134746 10.19592163134746 10.19592163134746 10.19592163134746 10.19592163134746 10.19592163134746 10.19592163134746 10.19592163134746 10.19592163134746 10.19592163134746 10.19592163134746 10.19592163134746 10.19592163134746 10.19592163134746 10.19592163134746 10.19592163134746 10.19592163134746 10.19592163134746 10.19592163134746 10.19592163134746 10.19592163134746 10.19592163134746 10.19592163134746 10.19592163134746 10.19592163134746 10.19592163134746 10.19592163134746 10.19592163134746 10.19592163134746 10.19592163134746 10.19592163134746 10.19592163134746 10.19592163134746 10.19592163134746 10.19592163134746 10.19592163134746 10.19592163134746 10.19592163134746 10.19592163134746 10.19592163134746 10.19592163134746 10.19592163134746 10.19592163134746 10.19592163134746 10.19592163134746 10.19592163134746 10.19592163134746 10.19592163134746 10.19592163134746 10.19592163134746 10.19592163134746 10.19592163134746
10.19592163134746 10.19592163134746 10.19592163134746 10.19592163134746 10.19592163134746 10.19592163134746 10.19592163134746 10.19592163134746 10.19592163134746 10.19592163134746 10.19592163134746 10.19592163134746 10.19592163134746 10.19592163134746 10.19592163134746 10.19592163134746 10.19592163134746 10.19592163134746 10.19592163134746 10.19592163134746 10.19592163134746 10.19592163134746 10.19592163134746 10.19592163134746 10.19592163134746 10.19592163134746 10.19592163134746 10.19592163134746 10.19592163134746 10.19592163134746 10.19592163134746 10.19592163134746 10.19592163134746 10.19592163134746 10.19592163134746 10.19592163134746 10.19592163134746 10.19592163134746 10.19592163134746 10.19592163134746 10.19592163134746 10.19592163134746 10.19592163134746 10.19592163134746 10.19592163134746 10.19592163134746 10.19592163134746 10.19592163134746 10.19592163134746 10.19592163134746 9.866489604198058 10.081208607823795 10.193318928093767 8.489328856357584 6.483576350577499 9.938246275400811 8.746933645465193 4.1121409324821165 8.15686333273354 10.097943157820557 8.332261935892666 7.751690600991491 10.19592163134746 10.19592163134746 10.158522191227929 10.19592163134746 10.19592163134746 10.19592163134746 10.19592163134746 10.19592163134746 10.19592163134746 10.19592163134746 10.19592163134746 10.19592163134746 10.19592163134746 10.19592163134746 10.19592163134746 10.19592163134746 10.19592163134746 10.19592163134746 10.19592163134746 10.19592163134746 10.19592163134746 10.19592163134746 10.19592163134746 10.19592163134746 10.19592163134746 10.19592163134746 10.19592163134746 10.19592163134746 10.19592163134746 10.19592163134746 10.19592163134746 10.19592163134746 10.19592163134746 10.19592163134746 10.19592163134746 10.19592163134746 10.19592163134746 10.19592163134746 10.19592163134746 10.19592163134746 10.19592163134746 10.19592163134746 10.19592163134746 10.19592163134746 10.19592163134746 10.19592163134746 10.19592163134746 10.19592163134746 10.19592163134746 10.19592163134746 10.19592163134746 10.19592163134746 10.19592163134746 10.19592163134746 10.19592163134746 10.19592163134746 10.19592163134746 10.19592163134746 10.19592163134746 10.19592163134746 10.19592163134746 10.19592163134746 10.19592163134746 10.19592163134746 10.19592163134746 10.19592163134746
10.19592163134746 10.19592163134746 10.19592163134746 10.19592163134746 10.19592163134746 10.19592163134746 10.19592163134746 10.19592163134746 10.19592163134746 10.19592163134746 10.19592163134746 10.19592163134746 10.19592163134746 10.19592163134746 10.19592163134746 10.19592163134746 10.19592163134746 10.19592163134746 10.19592163134746 10.19592163134746 10.19592163134746 10.19592163134746 10.19592163134746 10.19592163134746 10.19592163134746 10.19592163134746 10.19592163134746 10.19592163134746 10.19592163134746 10.19592163134746 10.19592163134746 10.19592163134746 10.19592163134746 10.19592163134746 10.19592163134746 10.19592163134746 10.19592163134746 10.19592163134746 10.19592163134746 10.19592163134746 10.19592163134746 10.19592163134746 10.19592163134746 10.19592163134746 10.19592163134746 10.19592163134746 10.19592163134746 10.19592163134746 10.19592163134746 10.19592163134746 10.19592163134746 10.19592163134746 10.19592163134746 10.19592163134746 9.720016595026145 10.19592163134746 10.19592163134746 7.012377636689758 10.18938748247855 10.19592163134746 9.97937270514341 9.350011542373778 10.19592163134746 10.19592163134746 10.195087673304648 10.19592163134746 10.19592163134746 10.19592163134746 10.19592163134746 10.19592163134746 10.19592163134746 10.19592163134746 10.19592163134746 10.19592163134746 10.19592163134746 10.19592163134746 10.19592163134746 10.19592163134746 10.19592163134746 10.19592163134746 10.19592163134746 10.19592163134746 10.19592163134746 10.19592163134746 10.19592163134746 10.19592163134746 10.19592163134746 10.19592163134746 10.19592163134746 10.19592163134746 10.19592163134746 10.19592163134746 10.19592163134746 10.19592163134746 10.19592163134746 10.19592163134746 10.19592163134746 10.19592163134746 10.19592163134746 10.19592163134746 10.19592163134746 10.19592163134746 10.19592163134746 10.19592163134746 10.19592163134746 10.19592163134746 10.19592163134746 10.19592163134746 10.19592163134746 10.19592163134746 10.19592163134746 10.19592163134746 10.19592163134746 10.19592163134746 10.19592163134746 10.19592163134746 10.19592163134746 10.19592163134746 10.19592163134746 10.19592163134746 10.19592163134746 10.19592163134746 10.19592163134746 10.19592163134746 10.19592163134746 10.19592163134746 10.19592163134746 10.19592163134746
10.19592163134746 10.19592163134746 10.19592163134746 10.19592163134746 10.19592163134746 10.19592163134746 10.19592163134746 10.19592163134746 10.19592163134746 10.19592163134746 10.19592163134746 10.19592163134746 10.19592163134746 10.19592163134746 10.19592163134746 10.19592163134746 10.19592163134746 10.19592163134746 10.19592163134746 10.19592163134746 10.19592163134746 10.19592163134746 10.19592163134746 10.19592163134746 10.19592163134746 10.19592163134746 10.19592163134746 10.19592163134746 10.19592163134746 10.19592163134746 10.19592163134746 10.19592163134746 10.19592163134746 10.19592163134746 10.19592163134746 10.19592163134746 10.19592163134746 10.19592163134746 10.19592163134746 10.19592163134746 10.19592163134746 10.19592163134746 10.19592163134746 10.19592163134746 10.19592163134746 10.19592163134746 10.19592163134746 10.19592163134746 10.19592163134746 10.19592163134746 10.19592163134746 10.193087581833234 10.19592163134746 10.19592163134746 8.707303591472348 10.19592163134746 10.19592163134746 8.116526900145013 9.345124975355422 10.19592163134746 10.186607314367462 7.606079880661331 10.19592163134746 10.19592163134746 10.19592163134746 10.19592163134746 10.19592163134746 10.19592163134746 10.19592163134746 10.19592163134746 10.19592163134746 10.19592163134746 10.19592163134746 10.19592163134746 10.19592163134746 10.19592163134746 10.19592163134746 10.19592163134746 10.19592163134746 10.19592163134746 10.19592163134746 10.19592163134746 10.19592163134746 10.19592163134746 10.19592163134746 10.19592163134746 10.19592163134746 10.19592163134746 10.19592163134746 10.19592163134746 10.19592163134746 10.19592163134746 10.19592163134746 10.19592163134746 10.19592163134746 10.19592163134746 10.19592163134746 10.19592163134746 10.19592163134746 10.19592163134746 10.19592163134746 10.19592163134746 10.19592163134746 10.19592163134746 10.19592163134746 10.19592163134746 10.19592163134746 10.19592163134746 10.19592163134746 10.19592163134746 10.19592163134746 10.19592163134746 10.19592163134746 10.19592163134746 10.19592163134746 10.19592163134746 10.19592163134746 10.19592163134746 10.19592163134746 10.19592163134746 10.19592163134746 10.19592163134746 10.19592163134746 10.19592163134746 10.19592163134746 10.19592163134746 10.19592163134746 10.19592163134746
10.19592163134746 10.19592163134746 10.19592163134746 10.19592163134746 10.19592163134746 10.19592163134746 10.19592163134746 10.19592163134746 10.19592163134746 10.19592163134746 10.19592163134746 10.19592163134746 10.19592163134746 10.19592163134746 10.19592163134746 10.19592163134746 10.19592163134746 10.19592163134746 10.19592163134746 10.19592163134746 10.19592163134746 10.19592163134746 10.19592163134746 10.19592163134746 10.19592163134746 10.19592163134746 10.19592163134746 10.19592163134746 10.19592163134746 10.19592163134746 10.19592163134746 10.19592163134746 10.19592163134746 10.19592163134746 10.19592163134746 10.19592163134746 10.19592163134746 10.19592163134746 10.19592163134746 10.19592163134746 10.19592163134746 10.19592163134746 10.19592163134746 10.19592163134746 10.19592163134746 10.19592163134746 10.19592163134746 10.19592163134746 10.19592163134746 10.19592163134746 10.19592163134746 10.19592163134746 10.19592163134746 10.19592163134746 7.237956949943335 10.189598027365175 9.704387792435954 5.511282246209152 6.495039852410738 9.69788889301516 7.637436473294404 4.038451131095528 8.855015619972125 10.182984251292996 8.61819248628984 8.893619830424242 10.19592163134746 10.19592163134746 10.19592163134746 10.19592163134746 10.19592163134746 10.19592163134746 10.19592163134746 10.19592163134746 10.19592163134746 10.19592163134746 10.19592163134746 10.19592163134746 10.19592163134746 10.19592163134746 10.19592163134746 10.19592163134746 10.19592163134746 10.19592163134746 10.19592163134746 10.19592163134746 10.19592163134746 10.19592163134746 10.19592163134746 10.19592163134746 10.19592163134746 10.19592163134746 10.19592163134746 10.19592163134746 10.19592163134746 10.19592163134746 10.19592163134746 10.19592163134746 10.19592163134746 10.19592163134746 10.19592163134746 10.19592163134746 10.19592163134746 10.19592163134746 10.19592163134746 10.19592163134746 10.19592163134746 10.19592163134746 10.19592163134746 10.19592163134746 10.19592163134746 10.19592163134746 10.19592163134746 10.19592163134746 10.19592163134746 10.19592163134746 10.19592163134746 10.19592163134746 10.19592163134746 10.19592163134746 10.19592163134746 10.19592163134746 10.19592163134746 10.19592163134746 10.19592163134746 10.19592163134746 10.19592163134746 10.19592163134746
10.19592163134746 10.19592163134746 10.19592163134746 10.19592163134746 10.19592163134746 10.19592163134746 10.19592163134746 10.19592163134746 10.19592163134746 10.19592163134746 10.19592163134746 10.19592163134746 10.19592163134746 10.19592163134746 10.19592163134746 10.19592163134746 10.19592163134746 10.19592163134746 10.19592163134746 10.19592163134746 10.19592163134746 10.19592163134746 10.19592163134746 10.19592163134746 10.19592163134746 10.19592163134746 10.19592163134746 10.19592163134746 10.19592163134746 10.19592163134746 10.19592163134746 10.19592163134746 10.19592163134746 10.19592163134746 10.19592163134746 10.19592163134746 10.19592163134746 10.19592163134746 10.19592163134746 10.19592163134746 10.19592163134746 10.19592163134746 10.19592163134746 10.19592163134746 10.19592163134746 10.19592163134746 10.19592163134746 10.19592163134746 10.19592163134746 10.19592163134746 10.19592163134746 10.19592163134746 10.19592163134746 10.19592163134746 10.06586335513097 10.19592163134746 10.182818653256199 6.131529460795369 9.442074674384871 10.126097151228747 8.148452824752797 5.553007223492486 10.144070058273078 10.190562311840106 7.911344496021688 9.197107763416264 10.19592163134746 10.1831369294058 9.958454770933946 10.19592163134746 10.19592163134746 10.19592163134746 10.19592163134746 10.19592163134746 10.19592163134746 10.19592163134746 10.19592163134746 10.19592163134746 10.19592163134746 10.19592163134746 10.19592163134746 10.19592163134746 10.19592163134746 10.19592163134746 10.19592163134746 10.19592163134746 10.19592163134746 10.19592163134746 10.19592163134746 10.19592163134746 10.19592163134746 10.19592163134746 10.19592163134746 10.19592163134746 10.19592163134746 10.19592163134746 10.19592163134746 10.19592163134746 10.19592163134746 10.19592163134746 10.19592163134746 10.19592163134746 10.19592163134746 10.19592163134746 10.19592163134746 10.19592163134746 10.19592163134746 10.19592163134746 10.19592163134746 10.19592163134746 10.19592163134746 10.19592163134746 10.19592163134746 10.19592163134746 10.19592163134746 10.19592163134746 10.19592163134746 10.19592163134746 10.19592163134746 10.19592163134746 10.19592163134746 10.19592163134746 10.19592163134746 10.19592163134746 10.19592163134746 10.19592163134746 10.19592163134746 10.19592163134746
10.19592163134746 10.19592163134746 10.19592163134746 10.19592163134746 10.19592163134746 10.19592163134746 10.19592163134746 10.19592163134746 10.19592163134746 10.19592163134746 10.19592163134746 10.19592163134746 10.19592163134746 10.19592163134746 10.19592163134746 10.19592163134746 10.19592163134746 10.19592163134746 10.19592163134746 10.19592163134746 10.19592163134746 10.19592163134746 10.19592163134746 10.19592163134746 10.19592163134746 10.19592163134746 10.19592163134746 10.19592163134746 10.19592163134746 10.19592163134746 10.19592163134746 10.19592163134746 10.19592163134746 10.19592163134746 10.19592163134746 10.19592163134746 10.19592163134746 10.19592163134746 10.19592163134746 10.19592163134746 10.19592163134746 10.19592163134746 10.19592163134746 10.19592163134746 10.19592163134746 10.19592163134746 10.19592163134746 10.19592163134746 10.19592163134746 10.19592163134746 10.19592163134746 10.19592163134746 10.19592163134746 10.19592163134746 10.195385427443972 10.19592163134746 10.19592163134746 9.185966305969725 10.182245454824473 10.19592163134746 10.144334510694142 7.065697837745771 10.19592163134746 10.19592163134746 9.90287994359705 9.937393866814418 10.19592163134746 10.19592163134746 10.167005196829091 10.19592163134746 10.19592163134746 10.19592163134746 10.19592163134746 10.19592163134746 10.19592163134746 10.19592163134746 10.19592163134746 10.19592163134746 10.19592163134746 10.19592163134746 10.19592163134746 10.19592163134746 10.19592163134746 10.19592163134746 10.19592163134746 10.19592163134746 10.19592163134746 10.19592163134746 10.19592163134746 10.19592163134746 10.19592163134746 10.19592163134746 10.19592163134746 10.19592163134746 10.19592163134746 10.19592163134746 10.19592163134746 10.19592163134746 10.19592163134746 10.19592163134746 10.19592163134746 10.19592163134746 10.19592163134746 10.19592163134746 10.19592163134746 10.19592163134746 10.19592163134746 10.19592163134746 10.19592163134746 10.19592163134746 10.19592163134746 10.19592163134746 10.19592163134746 10.19592163134746 10.19592163134746 10.19592163134746 10.19592163134746 10.19592163134746 10.19592163134746 10.19592163134746 10.19592163134746 10.19592163134746 10.19592163134746 10.19592163134746 10.19592163134746 10.19592163134746 10.19592163134746 10.19592163134746
10.19592163134746 10.19592163134746 10.19592163134746 10.19592163134746 10.19592163134746 10.19592163134746 10.19592163134746 10.19592163134746 10.19592163134746 10.19592163134746 10.19592163134746 10.19592163134746 10.19592163134746 10.19592163134746 10.19592163134746 10.19592163134746 10.19592163134746 10.19592163134746 10.19592163134746 10.19592163134746 10.19592163134746 10.19592163134746 10.19592163134746 10.19592163134746 10.19592163134746 10.19592163134746 10.19592163134746 10.19592163134746 10.19592163134746 10.19592163134746 10.19592163134746 10.19592163134746 10.19592163134746 10.19592163134746 10.19592163134746 10.19592163134746 10.19592163134746 10.19592163134746 10.19592163134746 10.19592163134746 10.19592163134746 10.19592163134746 10.19592163134746 10.19592163134746 10.19592163134746 10.19592163134746 10.19592163134746 10.19592163134746 10.19592163134746 10.19592163134746 10.19592163134746 10.19592163134746 10.19592163134746 10.19592163134746 10.049521644641555 10.19592163134746 10.19592163134746 9.39004906286601 9.010014589112117 10.19592163134746 9.903701692555304 4.433755065754945 9.794446640555725 10.19592163134746 8.596176265991998 7.161287530152925 10.19592163134746 10.19592163134746 9.223409966851918 10.19592163134746 10.19592163134746 10.19592163134746 10.19592163134746 10.19592163134746 10.19592163134746 10.19592163134746 10.19592163134746 10.19592163134746 10.19592163134746 10.19592163134746 10.19592163134746 10.19592163134746 10.19592163134746 10.19592163134746 10.19592163134746 10.19592163134746 10.19592163134746 10.19592163134746 10.19592163134746 10.19592163134746 10.19592163134746 10.19592163134746 10.19592163134746 10.19592163134746 10.19592163134746 10.19592163134746 10.19592163134746 10.19592163134746 10.19592163134746 10.19592163134746 10.19592163134746 10.19592163134746 10.19592163134746 10.19592163134746 10.19592163134746 10.19592163134746 10.19592163134746 10.19592163134746 10.19592163134746 10.19592163134746 10.19592163134746 10.19592163134746 10.19592163134746 10.19592163134746 10.19592163134746 10.19592163134746 10.19592163134746 10.19592163134746 10.19592163134746 10.19592163134746 10.19592163134746 10.19592163134746 10.19592163134746 10.19592163134746 10.19592163134746 10.19592163134746 10.19592163134746 10.19592163134746
10.19592163134746 10.19592163134746 10.19592163134746 10.19592163134746 10.19592163134746 10.19592163134746 10.19592163134746 10.19592163134746 10.19592163134746 10.19592163134746 10.19592163134746 10.19592163134746 10.19592163134746 10.19592163134746 10.19592163134746 10.19592163134746 10.19592163134746 10.19592163134746 10.19592163134746 10.19592163134746 10.19592163134746 10.19592163134746 10.19592163134746 10.19592163134746 10.19592163134746 10.19592163134746 10.19592163134746 10.19592163134746 10.19592163134746 10.19592163134746 10.19592163134746 10.19592163134746 10.19592163134746 10.19592163134746 10.19592163134746 10.19592163134746 10.19592163134746 10.19592163134746 10.19592163134746 10.19592163134746 10.19592163134746 10.19592163134746 10.19592163134746 10.19592163134746 10.19592163134746 10.19592163134746 10.19592163134746 10.19592163134746 10.19592163134746 10.19592163134746 10.19592163134746 10.19592163134746 10.19592163134746 10.19592163134746 10.190695644944235 10.19592163134746 10.19592163134746 8.840386807900602 9.625340993253106 10.118656806180972 8.384245819560675 3.4861263252047037 8.93020927101602 8.939988691981421 5.392208864421622 5.032450946075808 9.808773754131304 9.471121663138032 5.877139627666789 9.887363825641224 10.19592163134746 10.19592163134746 10.19592163134746 10.19592163134746 10.19592163134746 10.19592163134746 10.19592163134746 10.19592163134746 10.19592163134746 10.19592163134746 10.19592163134746 10.19592163134746 10.19592163134746 10.19592163134746 10.19592163134746 10.19592163134746 10.19592163134746 10.19592163134746 10.19592163134746 10.19592163134746 10.19592163134746 10.19592163134746 10.19592163134746 10.19592163134746 10.19592163134746 10.19592163134746 10.19592163134746 10.19592163134746 10.19592163134746 10.19592163134746 10.19592163134746 10.19592163134746 10.19592163134746 10.19592163134746 10.19592163134746 10.19592163134746 10.19592163134746 10.19592163134746 10.19592163134746 10.19592163134746 10.19592163134746 10.19592163134746 10.19592163134746 10.19592163134746 10.19592163134746 10.19592163134746 10.19592163134746 10.19592163134746 10.19592163134746 10.19592163134746 10.19592163134746 10.19592163134746 10.19592163134746 10.19592163134746 10.19592163134746 10.19592163134746 10.19592163134746 10.19592163134746
10.19592163134746 10.19592163134746 10.19592163134746 10.19592163134746 10.19592163134746 10.19592163134746 10.19592163134746 10.19592163134746 10.19592163134746 10.19592163134746 10.19592163134746 10.19592163134746 10.19592163134746 10.19592163134746 10.19592163134746 10.19592163134746 10.19592163134746 10.19592163134746 10.19592163134746 10.19592163134746 10.19592163134746 10.19592163134746 10.19592163134746 10.19592163134746 10.19592163134746 10.19592163134746 10.19592163134746 10.19592163134746 10.19592163134746 10.19592163134746 10.19592163134746 10.19592163134746 10.19592163134746 10.19592163134746 10.19592163134746 10.19592163134746 10.19592163134746 10.19592163134746 10.19592163134746 10.19592163134746 10.19592163134746 10.19592163134746 10.19592163134746 10.19592163134746 10.19592163134746 10.19592163134746 10.19592163134746 10.19592163134746 10.19592163134746 10.19592163134746 10.19592163134746 10.19592163134746 10.19592163134746 10.19592163134746 10.19592163134746 10.19592163134746 10.19592163134746 9.981587235004872 10.19592163134746 10.19592163134746 10.15518049805353 7.285092049114539 10.19592163134746 10.193505124103654 8.081930883208521 8.025183848947416 10.19592163134746 10.175845037247697 6.596063982552264 10.19592163134746 10.19592163134746 10.19592163134746 10.19592163134746 10.19592163134746 10.19592163134746 10.19592163134746 10.19592163134746 10.19592163134746 10.19592163134746 10.19592163134746 10.19592163134746 10.19592163134746 10.19592163134746 10.19592163134746 10.19592163134746 10.19592163134746 10.19592163134746 10.19592163134746 10.19592163134746 10.19592163134746 10.19592163134746 10.19592163134746 10.19592163134746 10.19592163134746 10.19592163134746 10.19592163134746 10.19592163134746 10.19592163134746 10.19592163134746 10.19592163134746 10.19592163134746 10.19592163134746 10.19592163134746 10.19592163134746 10.19592163134746 10.19592163134746 10.19592163134746 10.19592163134746 10.19592163134746 10.19592163134746 10.19592163134746 10.19592163134746 10.19592163134746 10.19592163134746 10.19592163134746 10.19592163134746 10.19592163134746 10.19592163134746 10.19592163134746 10.19592163134746 10.19592163134746 10.19592163134746 10.19592163134746 10.19592163134746 10.19592163134746 10.19592163134746 10.19592163134746 10.19592163134746
10.19592163134746 10.19592163134746 10.19592163134746 10.19592163134746 10.19592163134746 10.19592163134746 10.19592163134746 10.19592163134746 10.19592163134746 10.19592163134746 10.19592163134746 10.19592163134746 10.19592163134746 10.19592163134746 10.19592163134746 10.19592163134746 10.19592163134746 10.19592163134746 10.19592163134746 10.19592163134746 10.19592163134746 10.19592163134746 10.19592163134746 10.19592163134746 10.19592163134746 10.19592163134746 10.19592163134746 10.19592163134746 10.19592163134746 10.19592163134746 10.19592163134746 10.19592163134746 10.19592163134746 10.19592163134746 10.19592163134746 10.19592163134746 10.19592163134746 10.19592163134746 10.19592163134746 10.19592163134746 10.19592163134746 10.19592163134746 10.19592163134746 10.19592163134746 10.19592163134746 10.19592163134746 10.19592163134746 10.19592163134746 10.19592163134746 10.19592163134746 10.19592163134746 10.19592163134746 10.19592163134746 10.19592163134746 10.19592163134746 10.19592163134746 10.19592163134746 10.19592163134746 10.19592163134746 10.19592163134746 10.19592163134746 7.876294250668792 10.19592163134746 10.19592163134746 9.757854514897863 8.047830332499583 10.19592163134746 10.19592163134746 7.907570297833157 10.19592163134746 10.19592163134746 10.19592163134746 10.19592163134746 10.19592163134746 10.19592163134746 10.19592163134746 10.19592163134746 10.19592163134746 10.19592163134746 10.19592163134746 10.19592163134746 10.19592163134746 10.19592163134746 10.19592163134746 10.19592163134746 10.19592163134746 10.19592163134746 10.19592163134746 10.19592163134746 10.19592163134746 10.19592163134746 10.19592163134746 10.19592163134746 10.19592163134746 10.19592163134746 10.19592163134746 10.19592163134746 10.19592163134746 10.19592163134746 10.19592163134746 10.19592163134746 10.19592163134746 10.19592163134746 10.19592163134746 10.19592163134746 10.19592163134746 10.19592163134746 10.19592163134746 10.19592163134746 10.19592163134746 10.19592163134746 10.19592163134746 10.19592163134746 10.19592163134746 10.19592163134746 10.19592163134746 10.19592163134746 10.19592163134746 10.19592163134746 10.19592163134746 10.19592163134746 10.19592163134746 10.19592163134746 10.19592163134746 10.19592163134746 10.19592163134746 10.19592163134746 10.19592163134746
10.19592163134746 10.19592163134746 10.19592163134746 10.19592163134746 10.19592163134746 10.19592163134746 10.19592163134746 10.19592163134746 10.19592163134746 10.19592163134746 10.19592163134746 10.19592163134746 10.19592163134746 10.19592163134746 10.19592163134746 10.19592163134746 10.19592163134746 10.19592163134746 10.19592163134746 10.19592163134746 10.19592163134746 10.19592163134746 10.19592163134746 10.19592163134746 10.19592163134746 10.19592163134746 10.19592163134746 10.19592163134746 10.19592163134746 10.19592163134746 10.19592163134746 10.19592163134746 10.19592163134746 10.19592163134746 10.19592163134746 10.19592163134746 10.19592163134746 10.19592163134746 10.19592163134746 10.19592163134746 10.19592163134746 10.19592163134746 10.19592163134746 10.19592163134746 10.19592163134746 10.19592163134746 10.19592163134746 10.19592163134746 10.19592163134746 10.19592163134746 10.19592163134746 10.19592163134746 10.19592163134746 10.19592163134746 10.19592163134746 10.19592163134746 10.19592163134746 10.19592163134746 10.172779331470286 10.19592163134746 10.189118469390715 6.52117726899943 9.952176313772162 10.181406239472368 8.099012694656981 4.93456486441603 10.115998875899008 9.716094755694913 4.952902984441592 8.175869522626675 10.19592163134746 10.097595116309007 9.043078236341596 10.19592163134746 10.19592163134746 10.19592163134746 10.19592163134746 10.19592163134746 10.19592163134746 10.19592163134746 10.19592163134746 10.19592163134746 10.19592163134746 10.19592163134746 10.19592163134746 10.19592163134746 10.19592163134746 10.19592163134746 10.19592163134746 10.19592163134746 10.19592163134746 10.19592163134746 10.19592163134746 10.19592163134746 10.19592163134746 10.19592163134746 10.19592163134746 10.19592163134746 10.19592163134746 10.19592163134746 10.19592163134746 10.19592163134746 10.19592163134746 10.19592163134746 10.19592163134746 10.19592163134746 10.19592163134746 10.19592163134746 10.19592163134746 10.19592163134746 10.19592163134746 10.19592163134746 10.19592163134746 10.19592163134746 10.19592163134746 10.19592163134746 10.19592163134746 10.19592163134746 10.19592163134746 10.19592163134746 10.19592163134746 10.19592163134746 10.19592163134746 10.19592163134746 10.19592163134746 10.19592163134746 10.19592163134746 10.19592163134746
10.19592163134746 10.19592163134746 10.19592163134746 10.19592163134746 10.19592163134746 10.19592163134746 10.19592163134746 10.19592163134746 10.19592163134746 10.19592163134746 10.19592163134746 10.19592163134746 10.19592163134746 10.19592163134746 10.19592163134746 10.19592163134746 10.19592163134746 10.19592163134746 10.19592163134746 10.19592163134746 10.19592163134746 10.19592163134746 10.19592163134746 10.19592163134746 10.19592163134746 10.19592163134746 10.19592163134746 10.19592163134746 10.19592163134746 10.19592163134746 10.19592163134746 10.19592163134746 10.19592163134746 10.19592163134746 10.19592163134746 10.19592163134746 10.19592163134746 10.19592163134746 10.19592163134746 10.19592163134746 10.19592163134746 10.19592163134746 10.19592163134746 10.19592163134746 10.19592163134746 10.19592163134746 10.19592163134746 10.19592163134746 10.19592163134746 10.19592163134746 10.19592163134746 10.19592163134746 10.19592163134746 10.19592163134746 10.19592163134746 10.19592163134746 10.19592163134746 10.19592163134746 10.19592163134746 10.19592163134746 10.185476986557338 8.588868559449681 10.176268737583365 10.160620396184957 7.708601913005746 6.810989699956192 10.152706683747036 8.901614037750802 3.4462645044093065 8.730568361132557 10.188171858629058 8.575224634494475 7.589565092976185 10.19592163134746 10.19592163134746 10.19592163134746 10.19592163134746 10.19592163134746 10.19592163134746 10.19592163134746 10.19592163134746 10.19592163134746 10.19592163134746 10.19592163134746 10.19592163134746 10.19592163134746 10.19592163134746 10.19592163134746 10.19592163134746 10.19592163134746 10.19592163134746 10.19592163134746 10.19592163134746 10.19592163134746 10.19592163134746 10.19592163134746 10.19592163134746 10.19592163134746 10.19592163134746 10.19592163134746 10.19592163134746 10.19592163134746 10.19592163134746 10.19592163134746 10.19592163134746 10.19592163134746 10.19592163134746 10.19592163134746 10.19592163134746 10.19592163134746 10.19592163134746 10.19592163134746 10.19592163134746 10.19592163134746 10.19592163134746 10.19592163134746 10.19592163134746 10.19592163134746 10.19592163134746 10.19592163134746 10.19592163134746 10.19592163134746 10.19592163134746 10.19592163134746 10.19592163134746 10.19592163134746 10.19592163134746 10.19592163134746
10.19592163134746 10.19592163134746 10.19592163134746 10.19592163134746 10.19592163134746 10.19592163134746 10.19592163134746 10.19592163134746 10.19592163134746 10.19592163134746 10.19592163134746 10.19592163134746 10.19592163134746 10.19592163134746 10.19592163134746 10.19592163134746 10.19592163134746 10.19592163134746 10.19592163134746 10.19592163134746 10.19592163134746 10.19592163134746 10.19592163134746 10.19592163134746 10.19592163134746 10.19592163134746 10.19592163134746 10.19592163134746 10.19592163134746 10.19592163134746 10.19592163134746 10.19592163134746 10.19592163134746 10.19592163134746 10.19592163134746 10.19592163134746 10.19592163134746 10.19592163134746 10.19592163134746 10.19592163134746 10.19592163134746 10.19592163134746 10.19592163134746 10.19592163134746 10.19592163134746 10.19592163134746 10.19592163134746 10.19592163134746 10.19592163134746 10.19592163134746 10.19592163134746 10.19592163134746 10.19592163134746 10.19592163134746 10.19592163134746 10.19592163134746 10.19592163134746 10.19592163134746 10.19592163134746 10.19592163134746 10.19592163134746 10.171379636302706 10.19592163134746 10.19592163134746 10.084463002658506 9.67355960504858 10.19592163134746 10.19592163134746 6.9458788698670935 10.192107547511823 10.19592163134746 10.178637576865576 9.213831951237681 10.19592163134746 10.19592163134746 10.19592163134746 10.19592163134746 10.19592163134746 10.19592163134746 10.19592163134746 10.19592163134746 10.19592163134746 10.19592163134746 10.19592163134746 10.19592163134746 10.19592163134746 10.19592163134746 10.19592163134746 10.19592163134746 10.19592163134746 10.19592163134746 10.19592163134746 10.19592163134746 10.19592163134746 10.19592163134746 10.19592163134746 10.19592163134746 10.19592163134746 10.19592163134746 10.19592163134746 10.19592163134746 10.19592163134746 10.19592163134746 10.19592163134746 10.19592163134746 10.19592163134746 10.19592163134746 10.19592163134746 10.19592163134746 10.19592163134746 10.19592163134746 10.19592163134746 10.19592163134746 10.19592163134746 10.19592163134746 10.19592163134746 10.19592163134746 10.19592163134746 10.19592163134746 10.19592163134746 10.19592163134746 10.19592163134746 10.19592163134746 10.19592163134746 10.19592163134746 10.19592163134746 10.19592163134746 10.19592163134746
10.19592163134746 10.19592163134746 10.19592163134746 10.19592163134746 10.19592163134746 10.19592163134746 10.19592163134746 10.19592163134746 10.19592163134746 10.19592163134746 10.19592163134746 10.19592163134746 10.19592163134746 10.19592163134746 10.19592163134746 10.19592163134746 10.19592163134746 10.19592163134746 10.19592163134746 10.19592163134746 10.19592163134746 10.19592163134746 10.19592163134746 10.19592163134746 10.19592163134746 10.19592163134746 10.19592163134746 10.19592163134746 10.19592163134746 10.19592163134746 10.19592163134746 10.19592163134746 10.19592163134746 10.19592163134746 10.19592163134746 10.19592163134746 10.19592163134746 10.19592163134746 10.19592163134746 10.19592163134746 10.19592163134746 10.19592163134746 10.19592163134746 10.19592163134746 10.19592163134746 10.19592163134746 10.19592163134746 10.19592163134746 10.19592163134746 10.19592163134746 10.19592163134746 10.19592163134746 10.19592163134746 10.19592163134746 10.19592163134746 10.19592163134746 10.19592163134746 10.19592163134746 10.19592163134746 10.19592163134746 10.19592163134746 10.17470905942299 10.19592163134746 10.19592163134746 10.176756486706472 8.6801707215807 10.19592163134746 10.19592163134746 7.189116445206716 9.035179960286667 10.19592163134746 10.149750376508704 7.7461401263112375 10.19592163134746 10.19592163134746 10.19592163134746 10.19592163134746 10.19592163134746 10.19592163134746 10.19592163134746 10.19592163134746 10.19592163134746 10.19592163134746 10.19592163134746 10.19592163134746 10.19592163134746 10.19592163134746 10.19592163134746 10.19592163134746 10.19592163134746 10.19592163134746 10.19592163134746 10.19592163134746 10.19592163134746 10.19592163134746 10.19592163134746 10.19592163134746 10.19592163134746 10.19592163134746 10.19592163134746 10.19592163134746 10.19592163134746 10.19592163134746 10.19592163134746 10.19592163134746 10.19592163134746 10.19592163134746 10.19592163134746 10.19592163134746 10.19592163134746 10.19592163134746 10.19592163134746 10.19592163134746 10.19592163134746 10.19592163134746 10.19592163134746 10.19592163134746 10.19592163134746 10.19592163134746 10.19592163134746 10.19592163134746 10.19592163134746 10.19592163134746 10.19592163134746 10.19592163134746 10.19592163134746 10.19592163134746 10.19592163134746
10.19592163134746 10.19592163134746 10.19592163134746 10.19592163134746 10.19592163134746 10.19592163134746 10.19592163134746 10.19592163134746 10.19592163134746 10.19592163134746 10.19592163134746 10.19592163134746 10.19592163134746 10.19592163134746 10.19592163134746 10.19592163134746 10.19592163134746 10.19592163134746 10.19592163134746 10.19592163134746 10.19592163134746 10.19592163134746 10.19592163134746 10.19592163134746 10.19592163134746 10.19592163134746 10.19592163134746 10.19592163134746 10.19592163134746 10.19592163134746 10.19592163134746 10.19592163134746 10.19592163134746 10.19592163134746 10.19592163134746 10.19592163134746 10.19592163134746 10.19592163134746 10.19592163134746 10.19592163134746 10.19592163134746 10.19592163134746 10.19592163134746 10.19592163134746 10.19592163134746 10.19592163134746 10.19592163134746 10.19592163134746 10.19592163134746 10.19592163134746 10.19592163134746 10.19592163134746 10.19592163134746 10.19592163134746 10.19592163134746 10.19592163134746 10.19592163134746 10.19592163134746 10.19592163134746 10.19592163134746 10.19592163134746 10.19545978940121 10.19592163134746 10.19592163134746 9.948791857211543 7.969059274136946 10.177996304461175 9.35811142033393 4.9568052835973475 6.827487703077993 9.685024163820819 7.559317362704351 4.078816755199682 9.150368826801415 10.164452845767428 8.704835114292864 9.616738385377978 10.19592163134746 10.19592163134746 10.19592163134746 10.19592163134746 10.19592163134746 10.19592163134746 10.19592163134746 10.19592163134746 10.19592163134746 10.19592163134746 10.19592163134746 10.19592163134746 10.19592163134746 10.19592163134746 10.19592163134746 10.19592163134746 10.19592163134746 10.19592163134746 10.19592163134746 10.19592163134746 10.19592163134746 10.19592163134746 10.19592163134746 10.19592163134746 10.19592163134746 10.19592163134746 10.19592163134746 10.19592163134746 10.19592163134746 10.19592163134746 10.19592163134746 10.19592163134746 10.19592163134746 10.19592163134746 10.19592163134746 10.19592163134746 10.19592163134746 10.19592163134746 10.19592163134746 10.19592163134746 10.19592163134746 10.19592163134746 10.19592163134746 10.19592163134746 10.19592163134746 10.19592163134746 10.19592163134746 10.19592163134746 10.19592163134746 10.19592163134746 10.19592163134746
10.19592163134746 10.19592163134746 10.19592163134746 10.19592163134746 10.19592163134746 10.19592163134746 10.19592163134746 10.19592163134746 10.19592163134746 10.19592163134746 10.19592163134746 10.19592163134746 10.19592163134746 10.19592163134746 10.19592163134746 10.19592163134746 10.19592163134746 10.19592163134746 10.19592163134746 10.19592163134746 10.19592163134746 10.19592163134746 10.19592163134746 10.19592163134746 10.19592163134746 10.19592163134746 10.19592163134746 10.19592163134746 10.19592163134746 10.19592163134746 10.19592163134746 10.19592163134746 10.19592163134746 10.19592163134746 10.19592163134746 10.19592163134746 10.19592163134746 10.19592163134746 10.19592163134746 10.19592163134746 10.19592163134746 10.19592163134746 10.19592163134746 10.19592163134746 10.19592163134746 10.19592163134746 10.19592163134746 10.19592163134746 10.19592163134746 10.19592163134746 10.19592163134746 10.19592163134746 10.19592163134746 10.19592163134746 10.19592163134746 10.19592163134746 10.19592163134746 10.19592163134746 10.19592163134746 10.19592163134746 10.19592163134746 10.19592163134746 10.19592163134746 10.19592163134746 10.170219187182674 10.085930325995166 10.19592163134746 10.173240017011267 6.666824423995097 9.997014317050933 10.194703060918023 8.736699008477268 5.795965350010975 10.19592163134746 10.19592163134746 8.40302280825237 10.19592163134746 10.19592163134746 10.19592163134746 10.19592163134746 10.19592163134746 10.19592163134746 10.19592163134746 10.19592163134746 10.19592163134746 10.19592163134746 10.19592163134746 10.19592163134746 10.19592163134746 10.19592163134746 10.19592163134746 10.19592163134746 10.19592163134746 10.19592163134746 10.19592163134746 10.19592163134746 10.19592163134746 10.19592163134746 10.19592163134746 10.19592163134746 10.19592163134746 10.19592163134746 10.19592163134746 10.19592163134746 10.19592163134746 10.19592163134746 10.19592163134746 10.19592163134746 10.19592163134746 10.19592163134746 10.19592163134746 10.19592163134746 10.19592163134746 10.19592163134746 10.19592163134746 10.19592163134746 10.19592163134746 10.19592163134746 10.19592163134746 10.19592163134746 10.19592163134746 10.19592163134746 10.19592163134746 10.19592163134746 10.19592163134746 10.19592163134746 10.19592163134746 10.19592163134746
10.19592163134746 10.19592163134746 10.19592163134746 10.19592163134746 10.19592163134746 10.19592163134746 10.19592163134746 10.19592163134746 10.19592163134746 10.19592163134746 10.19592163134746 10.19592163134746 10.19592163134746 10.19592163134746 10.19592163134746 10.19592163134746 10.19592163134746 10.19592163134746 10.19592163134746 10.19592163134746 10.19592163134746 10.19592163134746 10.19592163134746 10.19592163134746 10.19592163134746 10.19592163134746 10.19592163134746 10.19592163134746 10.19592163134746 10.19592163134746 10.19592163134746 10.19592163134746 10.19592163134746 10.19592163134746 10.19592163134746 10.19592163134746 10.19592163134746 10.19592163134746 10.19592163134746 10.19592163134746 10.19592163134746 10.19592163134746 10.19592163134746 10.19592163134746 10.19592163134746 10.19592163134746 10.19592163134746 10.19592163134746 10.19592163134746 10.19592163134746 10.19592163134746 10.19592163134746 10.19592163134746 10.19592163134746 10.19592163134746 10.19592163134746 10.19592163134746 10.19592163134746 10.19592163134746 10.19592163134746 10.19592163134746 10.19592163134746 10.19592163134746 10.19592163134746 10.19592163134746 10.19592163134746 10.19592163134746 10.19592163134746 9.702916260504844 10.191037879449935 10.19592163134746 10.193738115073435 7.362086802162558 10.19592163134746 10.19592163134746 9.781534273196945 10.19592163134746 10.19592163134746 10.19592163134746 10.19592163134746 10.19592163134746 10.19592163134746 10.19592163134746 10.19592163134746 10.19592163134746 10.19592163134746 10.19592163134746 10.19592163134746 10.19592163134746 10.19592163134746 10.19592163134746 10.19592163134746 10.19592163134746 10.19592163134746 10.19592163134746 10.19592163134746 10.19592163134746 10.19592163134746 10.19592163134746 10.19592163134746 10.19592163134746 10.19592163134746 10.19592163134746 10.19592163134746 10.19592163134746 10.19592163134746 10.19592163134746 10.19592163134746 10.19592163134746 10.19592163134746 10.19592163134746 10.19592163134746 10.19592163134746 10.19592163134746 10.19592163134746 10.19592163134746 10.19592163134746 10.19592163134746 10.19592163134746 10.19592163134746 10.19592163134746 10.19592163134746 10.19592163134746 10.19592163134746 10.19592163134746 10.19592163134746 10.19592163134746 10.19592163134746
10.19592163134746 10.19592163134746 10.19592163134746 10.19592163134746 10.19592163134746 10.19592163134746 10.19592163134746 10.19592163134746 10.19592163134746 10.19592163134746 10.19592163134746 10.19592163134746 10.19592163134746 10.19592163134746 10.19592163134746 10.19592163134746 10.19592163134746 10.19592163134746 10.19592163134746 10.19592163134746 10.19592163134746 10.19592163134746 10.19592163134746 10.19592163134746 10.19592163134746 10.19592163134746 10.19592163134746 10.19592163134746 10.19592163134746 10.19592163134746 10.19592163134746 10.19592163134746 10.19592163134746 10.19592163134746 10.19592163134746 10.19592163134746 10.19592163134746 10.19592163134746 10.19592163134746 10.19592163134746 10.19592163134746 10.19592163134746 10.19592163134746 10.19592163134746 10.19592163134746 10.19592163134746 10.19592163134746 10.19592163134746 10.19592163134746 10.19592163134746 10.19592163134746 10.19592163134746 10.19592163134746 10.19592163134746 10.19592163134746 10.19592163134746 10.19592163134746 10.19592163134746 10.19592163134746 10.19592163134746 10.19592163134746 10.19592163134746 10.19592163134746 10.19592163134746 10.19592163134746 10.134977740098288 10.19592163134746 10.19592163134746 9.216387491525401 8.491857484217201 10.19592163134746 9.43802251482812 4.677073340714664 9.679475561823388 10.18974578034622 7.665386676487139 8.17756059873615 10.19592163134746 10.19592163134746 10.140435620341004 9.611773995721231 10.19592163134746 10.19592163134746 10.19592163134746 10.19592163134746 10.19592163134746 10.19592163134746 10.19592163134746 10.19592163134746 10.19592163134746 10.19592163134746 10.19592163134746 10.19592163134746 10.19592163134746 10.19592163134746 10.19592163134746 10.19592163134746 10.19592163134746 10.19592163134746 10.19592163134746 10.19592163134746 10.19592163134746 10.19592163134746 10.19592163134746 10.19592163134746 10.19592163134746 10.19592163134746 10.19592163134746 10.19592163134746 10.19592163134746 10.19592163134746 10.19592163134746 10.19592163134746 10.19592163134746 10.19592163134746 10.19592163134746 10.19592163134746 10.19592163134746 10.19592163134746 10.19592163134746 10.19592163134746 10.19592163134746 10.19592163134746 10.19592163134746 10.19592163134746 10.19592163134746 10.19592163134746 10.19592163134746
10.19592163134746 10.19592163134746 10.19592163134746 10.19592163134746 10.19592163134746 10.19592163134746 10.19592163134746 10.19592163134746 10.19592163134746 10.19592163134746 10.19592163134746 10.19592163134746 10.19592163134746 10.19592163134746 10.19592163134746 10.19592163134746 10.19592163134746 10.19592163134746 10.19592163134746 10.19592163134746 10.19592163134746 10.19592163134746 10.19592163134746 10.19592163134746 10.19592163134746 10.19592163134746 10.19592163134746 10.19592163134746 10.19592163134746 10.19592163134746 10.19592163134746 10.19592163134746 10.19592163134746 10.19592163134746 10.19592163134746 10.19592163134746 10.19592163134746 10.19592163134746 10.19592163134746 10.19592163134746 10.19592163134746 10.19592163134746 10.19592163134746 10.19592163134746 10.19592163134746 10.19592163134746 10.19592163134746 10.19592163134746 10.19592163134746 10.19592163134746 10.19592163134746 10.19592163134746 10.19592163134746 10.19592163134746 10.19592163134746 10.19592163134746 10.19592163134746 10.19592163134746 10.19592163134746 10.19592163134746 10.19592163134746 10.19592163134746 10.19592163134746 10.19592163134746 10.19592163134746 10.19592163134746 10.19592163134746 10.19592163134746 9.172472770483289 9.760525600583549 10.169675865221718 7.996492396665507 4.337808628310408 9.224034271597855 8.675175998086184 4.57406412823027 7.000405925359828 10.11676945394441 9.445207574556676 7.5107554528116 8.765605067631917 10.19592163134746 10.19592163134746 10.19592163134746 10.19592163134746 10.19592163134746 10.19592163134746 10.19592163134746 10.19592163134746 10.19592163134746 10.19592163134746 10.19592163134746 10.19592163134746 10.19592163134746 10.19592163134746 10.19592163134746 10.19592163134746 10.19592163134746 10.19592163134746 10.19592163134746 10.19592163134746 10.19592163134746 10.19592163134746 10.19592163134746 10.19592163134746 10.19592163134746 10.19592163134746 10.19592163134746 10.19592163134746 10.19592163134746 10.19592163134746 10.19592163134746 10.19592163134746 10.19592163134746 10.19592163134746 10.19592163134746 10.19592163134746 10.19592163134746 10.19592163134746 10.19592163134746 10.19592163134746 10.19592163134746 10.19592163134746 10.19592163134746 10.19592163134746 10.19592163134746 10.19592163134746 10.19592163134746
10.19592163134746 10.19592163134746 10.19592163134746 10.19592163134746 10.19592163134746 10.19592163134746 10.19592163134746 10.19592163134746 10.19592163134746 10.19592163134746 10.19592163134746 10.19592163134746 10.19592163134746 10.19592163134746 10.19592163134746 10.19592163134746 10.19592163134746 10.19592163134746 10.19592163134746 10.19592163134746 10.19592163134746 10.19592163134746 10.19592163134746 10.19592163134746 10.19592163134746 10.19592163134746 10.19592163134746 10.19592163134746 10.19592163134746 10.19592163134746 10.19592163134746 10.19592163134746 10.19592163134746 10.19592163134746 10.19592163134746 10.19592163134746 10.19592163134746 10.19592163134746 10.19592163134746 10.19592163134746 10.19592163134746 10.19592163134746 10.19592163134746 10.19592163134746 10.19592163134746 10.19592163134746 10.19592163134746 10.19592163134746 10.19592163134746 10.19592163134746 10.19592163134746 10.19592163134746 10.19592163134746 10.19592163134746 10.19592163134746 10.19592163134746 10.19592163134746 10.19592163134746 10.19592163134746 10.19592163134746 10.19592163134746 10.19592163134746 10.19592163134746 10.19592163134746 10.19592163134746 10.19592163134746 10.19592163134746 10.19592163134746 10.180355337704146 10.19592163134746 10.19592163134746 10.188010381572218 8.049193495860267 10.19592163134746 10.19592163134746 7.0340550526469645 9.836508626059814 10.19592163134746 10.19592163134746 8.38745826713106 9.385887146272934 10.19592163134746 10.19592163134746 10.19592163134746 10.19592163134746 10.19592163134746 10.19592163134746 10.19592163134746 10.19592163134746 10.19592163134746 10.19592163134746 10.19592163134746 10.19592163134746 10.19592163134746 10.19592163134746 10.19592163134746 10.19592163134746 10.19592163134746 10.19592163134746 10.19592163134746 10.19592163134746 10.19592163134746 10.19592163134746 10.19592163134746 10.19592163134746 10.19592163134746 10.19592163134746 10.19592163134746 10.19592163134746 10.19592163134746 10.19592163134746 10.19592163134746 10.19592163134746 10.19592163134746 10.19592163134746 10.19592163134746 10.19592163134746 10.19592163134746 10.19592163134746 10.19592163134746 10.19592163134746 10.19592163134746 10.19592163134746 10.19592163134746 10.19592163134746 10.19592163134746 10.19592163134746 10.19592163134746
10.19592163134746 10.19592163134746 10.19592163134746 10.19592163134746 10.19592163134746 10.19592163134746 10.19592163134746 10.19592163134746 10.19592163134746 10.19592163134746 10.19592163134746 10.19592163134746 10.19592163134746 10.19592163134746 10.19592163134746 10.19592163134746 10.19592163134746 10.19592163134746 10.19592163134746 10.19592163134746 10.19592163134746 10.19592163134746 10.19592163134746 10.19592163134746 10.19592163134746 10.19592163134746 10.19592163134746 10.19592163134746 10.19592163134746 10.19592163134746 10.19592163134746 10.19592163134746 10.19592163134746 10.19592163134746 10.19592163134746 10.19592163134746 10.19592163134746 10.19592163134746 10.19592163134746 10.19592163134746 10.19592163134746 10.19592163134746 10.19592163134746 10.19592163134746 10.19592163134746 10.19592163134746 10.19592163134746 10.19592163134746 10.19592163134746 10.19592163134746 10.19592163134746 10.19592163134746 10.19592163134746 10.19592163134746 10.19592163134746 10.19592163134746 10.19592163134746 10.19592163134746 10.19592163134746 10.19592163134746 10.19592163134746 10.19592163134746 10.19592163134746 10.19592163134746 10.19592163134746 10.19592163134746 10.19592163134746 10.19592163134746 10.19592163134746 10.19592163134746 10.19592163134746 10.19592163134746 8.19296646862772 10.19592163134746 10.19592163134746 8.563267812045648 8.555893822341314 10.19592163134746 10.19592163134746 8.57913315141674 7.239450416645361 10.19592163134746 10.19592163134746 10.19592163134746 10.19592163134746 10.19592163134746 10.19592163134746 10.19592163134746 10.19592163134746 10.19592163134746 10.19592163134746 10.19592163134746 10.19592163134746 10.19592163134746 10.19592163134746 10.19592163134746 10.19592163134746 10.19592163134746 10.19592163134746 10.19592163134746 10.19592163134746 10.19592163134746 10.19592163134746 10.19592163134746 10.19592163134746 10.19592163134746 10.19592163134746 10.19592163134746 10.19592163134746 10.19592163134746 10.19592163134746 10.19592163134746 10.19592163134746 10.19592163134746 10.19592163134746 10.19592163134746 10.19592163134746 10.19592163134746 10.19592163134746 10.19592163134746 10.19592163134746 10.19592163134746 10.19592163134746 10.19592163134746 10.19592163134746 10.19592163134746 10.19592163134746 10.19592163134746
10.19592163134746 10.19592163134746 10.19592163134746 10.19592163134746 10.19592163134746 10.19592163134746 10.19592163134746 10.19592163134746 10.19592163134746 10.19592163134746 10.19592163134746 10.19592163134746 10.19592163134746 10.19592163134746 10.19592163134746 10.19592163134746 10.19592163134746 10.19592163134746 10.19592163134746 10.19592163134746 10.19592163134746 10.19592163134746 10.19592163134746 10.19592163134746 10.19592163134746 10.19592163134746 10.19592163134746 10.19592163134746 10.19592163134746 10.19592163134746 10.19592163134746 10.19592163134746 10.19592163134746 10.19592163134746 10.19592163134746 10.19592163134746 10.19592163134746 10.19592163134746 10.19592163134746 10.19592163134746 10.19592163134746 10.19592163134746 10.19592163134746 10.19592163134746 10.19592163134746 10.19592163134746 10.19592163134746 10.19592163134746 10.19592163134746 10.19592163134746 10.19592163134746 10.19592163134746 10.19592163134746 10.19592163134746 10.19592163134746 10.19592163134746 10.19592163134746 10.19592163134746 10.19592163134746 10.19592163134746 10.19592163134746 10.19592163134746 10.19592163134746 10.19592163134746 10.19592163134746 10.19592163134746 10.19592163134746 10.19592163134746 10.19592163134746 10.184203719017672 10.19592163134746 10.191160221672373 6.849881666398946 9.585265514415655 9.642190900381397 5.761214407461117 5.2011994352209525 9.432475842424846 8.602372150401836 5.052653759880749 4.082586067969457 10.194986500404438 10.134469326204258 8.788220992110356 10.19592163134746 10.19592163134746 10.19592163134746 10.19592163134746 10.19592163134746 10.19592163134746 10.19592163134746 10.19592163134746 10.19592163134746 10.19592163134746 10.19592163134746 10.19592163134746 10.19592163134746 10.19592163134746 10.19592163134746 10.19592163134746 10.19592163134746 10.19592163134746 10.19592163134746 10.19592163134746 10.19592163134746 10.19592163134746 10.19592163134746 10.19592163134746 10.19592163134746 10.19592163134746 10.19592163134746 10.19592163134746 10.19592163134746 10.19592163134746 10.19592163134746 10.19592163134746 10.19592163134746 10.19592163134746 10.19592163134746 10.19592163134746 10.19592163134746 10.19592163134746 10.19592163134746 10.19592163134746 10.19592163134746 10.19592163134746 10.19592163134746 10.19592163134746
10.19592163134746 10.19592163134746 10.19592163134746 10.19592163134746 10.19592163134746 10.19592163134746 10.19592163134746 10.19592163134746 10.19592163134746 10.19592163134746 10.19592163134746 10.19592163134746 10.19592163134746 10.19592163134746 10.19592163134746 10.19592163134746 10.19592163134746 10.19592163134746 10.19592163134746 10.19592163134746 10.19592163134746 10.19592163134746 10.19592163134746 10.19592163134746 10.19592163134746 10.19592163134746 10.19592163134746 10.19592163134746 10.19592163134746 10.19592163134746 10.19592163134746 10.19592163134746 10.19592163134746 10.19592163134746 10.19592163134746 10.19592163134746 10.19592163134746 10.19592163134746 10.19592163134746 10.19592163134746 10.19592163134746 10.19592163134746 10.19592163134746 10.19592163134746 10.19592163134746 10.19592163134746 10.19592163134746 10.19592163134746 10.19592163134746 10.19592163134746 10.19592163134746 10.19592163134746 10.19592163134746 10.19592163134746 10.19592163134746 10.19592163134746 10.19592163134746 10.19592163134746 10.19592163134746 10.19592163134746 10.19592163134746 10.19592163134746 10.19592163134746 10.19592163134746 10.19592163134746 10.19592163134746 10.19592163134746 10.19592163134746 10.19592163134746 10.19592163134746 10.19592163134746 10.19592163134746 9.50274320126341 10.19592163134746 10.193619926833389 5.49749315890598 7.888155344107581 10.183566357613808 8.823317590741887 4.1750626694960635 5.627121115932817 10.19592163134746 9.225570792694876 8.031993594641184 10.19592163134746 10.19592163134746 10.19592163134746 10.19592163134746 10.19592163134746 10.19592163134746 10.19592163134746 10.19592163134746 10.19592163134746 10.19592163134746 10.19592163134746 10.19592163134746 10.19592163134746 10.19592163134746 10.19592163134746 10.19592163134746 10.19592163134746 10.19592163134746 10.19592163134746 10.19592163134746 10.19592163134746 10.19592163134746 10.19592163134746 10.19592163134746 10.19592163134746 10.19592163134746 10.19592163134746 10.19592163134746 10.19592163134746 10.19592163134746 10.19592163134746 10.19592163134746 10.19592163134746 10.19592163134746 10.19592163134746 10.19592163134746 10.19592163134746 10.19592163134746 10.19592163134746 10.19592163134746 10.19592163134746 10.19592163134746 10.19592163134746 10.19592163134746
10.19592163134746 10.19592163134746 10.19592163134746 10.19592163134746 10.19592163134746 10.19592163134746 10.19592163134746 10.19592163134746 10.19592163134746 10.19592163134746 10.19592163134746 10.19592163134746 10.19592163134746 10.19592163134746 10.19592163134746 10.19592163134746 10.19592163134746 10.19592163134746 10.19592163134746 10.19592163134746 10.19592163134746 10.19592163134746 10.19592163134746 10.19592163134746 10.19592163134746 10.19592163134746 10.19592163134746 10.19592163134746 10.19592163134746 10.19592163134746 10.19592163134746 10.19592163134746 10.19592163134746 10.19592163134746 10.19592163134746 10.19592163134746 10.19592163134746 10.19592163134746 10.19592163134746 10.19592163134746 10.19592163134746 10.19592163134746 10.19592163134746 10.19592163134746 10.19592163134746 10.19592163134746 10.19592163134746 10.19592163134746 10.19592163134746 10.19592163134746 10.19592163134746 10.19592163134746 10.19592163134746 10.19592163134746 10.19592163134746 10.19592163134746 10.19592163134746 10.19592163134746 10.19592163134746 10.19592163134746 10.19592163134746 10.19592163134746 10.19592163134746 10.19592163134746 10.19592163134746 10.19592163134746 10.19592163134746 10.19592163134746 10.19592163134746 10.19592163134746 10.19592163134746 10.19592163134746 10.19592163134746 10.19592163134746 10.19592163134746 9.174969898210222 10.129189712848774 10.19592163134746 10.19592163134746 7.51715459847385 7.070995300679142 10.19592163134746 10.19592163134746 9.219920511006467 10.19592163134746 10.19592163134746 10.19592163134746 10.19592163134746 10.19592163134746 10.19592163134746 10.19592163134746 10.19592163134746 10.19592163134746 10.19592163134746 10.19592163134746 10.19592163134746 10.19592163134746 10.19592163134746 10.19592163134746 10.19592163134746 10.19592163134746 10.19592163134746 10.19592163134746 10.19592163134746 10.19592163134746 10.19592163134746 10.19592163134746 10.19592163134746 10.19592163134746 10.19592163134746 10.19592163134746 10.19592163134746 10.19592163134746 10.19592163134746 10.19592163134746 10.19592163134746 10.19592163134746 10.19592163134746 10.19592163134746 10.19592163134746 10.19592163134746 10.19592163134746 10.19592163134746 10.19592163134746 10.19592163134746 10.19592163134746 10.19592163134746 10.19592163134746
10.19592163134746 10.19592163134746 10.19592163134746 10.19592163134746 10.19592163134746 10.19592163134746 10.19592163134746 10.19592163134746 10.19592163134746 10.19592163134746 10.19592163134746 10.19592163134746 10.19592163134746 10.19592163134746 10.19592163134746 10.19592163134746 10.19592163134746 10.19592163134746 10.19592163134746 10.19592163134746 10.19592163134746 10.19592163134746 10.19592163134746 10.19592163134746 10.19592163134746 10.19592163134746 10.19592163134746 10.19592163134746 10.19592163134746 10.19592163134746 10.19592163134746 10.19592163134746 10.19592163134746 10.19592163134746 10.19592163134746 10.19592163134746 10.19592163134746 10.19592163134746 10.19592163134746 10.19592163134746 10.19592163134746 10.19592163134746 10.19592163134746 10.19592163134746 10.19592163134746 10.19592163134746 10.19592163134746 10.19592163134746 10.19592163134746 10.19592163134746 10.19592163134746 10.19592163134746 10.19592163134746 10.19592163134746 10.19592163134746 10.19592163134746 10.19592163134746 10.19592163134746 10.19592163134746 10.19592163134746 10.19592163134746 10.19592163134746 10.19592163134746 10.19592163134746 10.19592163134746 10.19592163134746 10.19592163134746 10.19592163134746 10.19592163134746 10.19592163134746 10.19592163134746 10.19592163134746 10.19592163134746 10.19592163134746 10.19592163134746 9.586976203428641 8.292397504944644 10.19592163134746 10.19592163134746 7.139407305894375 4.62914288071869 10.19592163134746 10.19592163134746 7.046992011199693 10.19592163134746 10.19592163134746 10.19592163134746 10.19592163134746 10.19592163134746 10.19592163134746 10.19592163134746 10.19592163134746 10.19592163134746 10.19592163134746 10.19592163134746 10.19592163134746 10.19592163134746 10.19592163134746 10.19592163134746 10.19592163134746 10.19592163134746 10.19592163134746 10.19592163134746 10.19592163134746 10.19592163134746 10.19592163134746 10.19592163134746 10.19592163134746 10.19592163134746 10.19592163134746 10.19592163134746 10.19592163134746 10.19592163134746 10.19592163134746 10.19592163134746 10.19592163134746 10.19592163134746 10.19592163134746 10.19592163134746 10.19592163134746 10.19592163134746 10.19592163134746 10.19592163134746 10.19592163134746 10.19592163134746 10.19592163134746 10.19592163134746 10.19592163134746
10.19592163134746 10.19592163134746 10.19592163134746 10.19592163134746 10.19592163134746 10.19592163134746 10.19592163134746 10.19592163134746 10.19592163134746 10.19592163134746 10.19592163134746 10.19592163134746 10.19592163134746 10.19592163134746 10.19592163134746 10.19592163134746 10.19592163134746 10.19592163134746 10.19592163134746 10.19592163134746 10.19592163134746 10.19592163134746 10.19592163134746 10.19592163134746 10.19592163134746 10.19592163134746 10.19592163134746 10.19592163134746 10.19592163134746 10.19592163134746 10.19592163134746 10.19592163134746 10.19592163134746 10.19592163134746 10.19592163134746 10.19592163134746 10.19592163134746 10.19592163134746 10.19592163134746 10.19592163134746 10.19592163134746 10.19592163134746 10.19592163134746 10.19592163134746 10.19592163134746 10.19592163134746 10.19592163134746 10.19592163134746 10.19592163134746 10.19592163134746 10.19592163134746 10.19592163134746 10.19592163134746 10.19592163134746 10.19592163134746 10.19592163134746 10.19592163134746 10.19592163134746 10.19592163134746 10.19592163134746 10.19592163134746 10.19592163134746 10.19592163134746 10.19592163134746 10.19592163134746 10.19592163134746 10.19592163134746 10.19592163134746 10.19592163134746 10.19592163134746 10.19592163134746 10.19592163134746 10.19592163134746 10.19592163134746 10.19592163134746 8.280776301396827 7.995809707450507 10.097473009324652 8.458120832198441 4.469286160595615 3.866758038562772 9.387044484280127 7.18837124027051 3.6794395956117363 8.872855025951806 10.191451642329067 8.484168567641378 9.555904670189566 10.19592163134746 10.19592163134746 10.19592163134746 10.19592163134746 10.19592163134746 10.19592163134746 10.19592163134746 10.19592163134746 10.19592163134746 10.19592163134746 10.19592163134746 10.19592163134746 10.19592163134746 10.19592163134746 10.19592163134746 10.19592163134746 10.19592163134746 10.19592163134746 10.19592163134746 10.19592163134746 10.19592163134746 10.19592163134746 10.19592163134746 10.19592163134746 10.19592163134746 10.19592163134746 10.19592163134746 10.19592163134746 10.19592163134746 10.19592163134746 10.19592163134746 10.19592163134746 10.19592163134746 10.19592163134746 10.19592163134746 10.19592163134746 10.19592163134746 10.19592163134746 10.19592163134746 10.19592163134746
10.19592163134746 10.19592163134746 10.19592163134746 10.19592163134746 10.19592163134746 10.19592163134746 10.19592163134746 10.19592163134746 10.19592163134746 10.19592163134746 10.19592163134746 10.19592163134746 10.19592163134746 10.19592163134746 10.19592163134746 10.19592163134746 10.19592163134746 10.19592163134746 10.19592163134746 10.19592163134746 10.19592163134746 10.19592163134746 10.19592163134746 10.19592163134746 10.19592163134746 10.19592163134746 10.19592163134746 10.19592163134746 10.19592163134746 10.19592163134746 10.19592163134746 10.19592163134746 10.19592163134746 10.19592163134746 10.19592163134746 10.19592163134746 10.19592163134746 10.19592163134746 10.19592163134746 10.19592163134746 10.19592163134746 10.19592163134746 10.19592163134746 10.19592163134746 10.19592163134746 10.19592163134746 10.19592163134746 10.19592163134746 10.19592163134746 10.19592163134746 10.19592163134746 10.19592163134746 10.19592163134746 10.19592163134746 10.19592163134746 10.19592163134746 10.19592163134746 10.19592163134746 10.19592163134746 10.19592163134746 10.19592163134746 10.19592163134746 10.19592163134746 10.19592163134746 10.19592163134746 10.19592163134746 10.19592163134746 10.19592163134746 10.19592163134746 10.19592163134746 10.19592163134746 10.19592163134746 10.19592163134746 10.19592163134746 10.19592163134746 9.689819942431042 10.186553423400223 10.19592163134746 10.195793035960214 6.760507889525517 7.623399906153067 10.19592163134746 9.274355254822163 5.6956102502750845 10.19592163134746 10.19592163134746 8.469675595534001 10.19592163134746 10.19592163134746 10.19592163134746 10.19592163134746 10.19592163134746 10.19592163134746 10.19592163134746 10.19592163134746 10.19592163134746 10.19592163134746 10.19592163134746 10.19592163134746 10.19592163134746 10.19592163134746 10.19592163134746 10.19592163134746 10.19592163134746 10.19592163134746 10.19592163134746 10.19592163134746 10.19592163134746 10.19592163134746 10.19592163134746 10.19592163134746 10.19592163134746 10.19592163134746 10.19592163134746 10.19592163134746 10.19592163134746 10.19592163134746 10.19592163134746 10.19592163134746 10.19592163134746 10.19592163134746 10.19592163134746 10.19592163134746 10.19592163134746 10.19592163134746 10.19592163134746 10.19592163134746 10.19592163134746
10.19592163134746 10.19592163134746 10.19592163134746 10.19592163134746 10.19592163134746 10.19592163134746 10.19592163134746 10.19592163134746 10.19592163134746 10.19592163134746 10.19592163134746 10.19592163134746 10.19592163134746 10.19592163134746 10.19592163134746 10.19592163134746 10.19592163134746 10.19592163134746 10.19592163134746 10.19592163134746 10.19592163134746 10.19592163134746 10.19592163134746 10.19592163134746 10.19592163134746 10.19592163134746 10.19592163134746 10.19592163134746 10.19592163134746 10.19592163134746 10.19592163134746 10.19592163134746 10.19592163134746 10.19592163134746 10.19592163134746 10.19592163134746 10.19592163134746 10.19592163134746 10.19592163134746 10.19592163134746 10.19592163134746 10.19592163134746 10.19592163134746 10.19592163134746 10.19592163134746 10.19592163134746 10.19592163134746 10.19592163134746 10.19592163134746 10.19592163134746 10.19592163134746 10.19592163134746 10.19592163134746 10.19592163134746 10.19592163134746 10.19592163134746 10.19592163134746 10.19592163134746 10.19592163134746 10.19592163134746 10.19592163134746 10.19592163134746 10.19592163134746 10.19592163134746 10.19592163134746 10.19592163134746 10.19592163134746 10.19592163134746 10.19592163134746 10.19592163134746 10.19592163134746 10.19592163134746 10.19592163134746 10.19592163134746 10.19592163134746 10.19592163134746 10.19353171821448 10.19592163134746 10.19592163134746 9.798963387081692 8.547982791882891 10.19592163134746 10.19592163134746 6.9718449178777 10.19592163134746 10.19592163134746 9.831437122916709 10.19592163134746 10.19592163134746 10.19592163134746 10.19592163134746 10.19592163134746 10.19592163134746 10.19592163134746 10.19592163134746 10.19592163134746 10.19592163134746 10.19592163134746 10.19592163134746 10.19592163134746 10.19592163134746 10.19592163134746 10.19592163134746 10.19592163134746 10.19592163134746 10.19592163134746 10.19592163134746 10.19592163134746 10.19592163134746 10.19592163134746 10.19592163134746 10.19592163134746 10.19592163134746 10.19592163134746 10.19592163134746 10.19592163134746 10.19592163134746 10.19592163134746 10.19592163134746 10.19592163134746 10.19592163134746 10.19592163134746 10.19592163134746 10.19592163134746 10.19592163134746 10.19592163134746 10.19592163134746 10.19592163134746
10.19592163134746 10.19592163134746 10.19592163134746 10.19592163134746 10.19592163134746 10.19592163134746 10.19592163134746 10.19592163134746 10.19592163134746 10.19592163134746 10.19592163134746 10.19592163134746 10.19592163134746 10.19592163134746 10.19592163134746 10.19592163134746 10.19592163134746 10.19592163134746 10.19592163134746 10.19592163134746 10.19592163134746 10.19592163134746 10.19592163134746 10.19592163134746 10.19592163134746 10.19592163134746 10.19592163134746 10.19592163134746 10.19592163134746 10.19592163134746 10.19592163134746 10.19592163134746 10.19592163134746 10.19592163134746 10.19592163134746 10.19592163134746 10.19592163134746 10.19592163134746 10.19592163134746 10.19592163134746 10.19592163134746 10.19592163134746 10.19592163134746 10.19592163134746 10.19592163134746 10.19592163134746 10.19592163134746 10.19592163134746 10.19592163134746 10.19592163134746 10.19592163134746 10.19592163134746 10.19592163134746 10.19592163134746 10.19592163134746 10.19592163134746 10.19592163134746 10.19592163134746 10.19592163134746 10.19592163134746 10.19592163134746 10.19592163134746 10.19592163134746 10.19592163134746 10.19592163134746 10.19592163134746 10.19592163134746 10.19592163134746 10.19592163134746 10.19592163134746 10.19592163134746 10.19592163134746 10.19592163134746 10.19592163134746 10.19592163134746 10.19592163134746 10.177951432140249 10.19592163134746 10.19592163134746 8.62235540554156 7.630143478081776 10.19592163134746 9.03529858251257 4.211372140937766 9.240387358441948 10.184721319937607 7.340953230096926 7.7568229782285 10.19592163134746 10.19592163134746 10.125690360881986 10.19592163134746 10.19592163134746 10.19592163134746 10.19592163134746 10.19592163134746 10.19592163134746 10.19592163134746 10.19592163134746 10.19592163134746 10.19592163134746 10.19592163134746 10.19592163134746 10.19592163134746 10.19592163134746 10.19592163134746 10.19592163134746 10.19592163134746 10.19592163134746 10.19592163134746 10.19592163134746 10.19592163134746 10.19592163134746 10.19592163134746 10.19592163134746 10.19592163134746 10.19592163134746 10.19592163134746 10.19592163134746 10.19592163134746 10.19592163134746 10.19592163134746 10.19592163134746 10.19592163134746 10.19592163134746 10.19592163134746 10.19592163134746 10.19592163134746
10.19592163134746 10.19592163134746 10.19592163134746 10.19592163134746 10.19592163134746 10.19592163134746 10.19592163134746 10.19592163134746 10.19592163134746 10.19592163134746 10.19592163134746 10.19592163134746 10.19592163134746 10.19592163134746 10.19592163134746 10.19592163134746 10.19592163134746 10.19592163134746 10.19592163134746 10.19592163134746 10.19592163134746 10.19592163134746 10.19592163134746 10.19592163134746 10.19592163134746 10.19592163134746 10.19592163134746 10.19592163134746 10.19592163134746 10.19592163134746 10.19592163134746 10.19592163134746 10.19592163134746 10.19592163134746 10.19592163134746 10.19592163134746 10.19592163134746 10.19592163134746 10.19592163134746 10.19592163134746 10.19592163134746 10.19592163134746 10.19592163134746 10.19592163134746 10.19592163134746 10.19592163134746 10.19592163134746 10.19592163134746 10.19592163134746 10.19592163134746 10.19592163134746 10.19592163134746 10.19592163134746 10.19592163134746 10.19592163134746 10.19592163134746 10.19592163134746 10.19592163134746 10.19592163134746 10.19592163134746 10.19592163134746 10.19592163134746 10.19592163134746 10.19592163134746 10.19592163134746 10.19592163134746 10.19592163134746 10.19592163134746 10.19592163134746 10.19592163134746 10.19592163134746 10.19592163134746 10.19592163134746 10.19592163134746 10.19592163134746 10.19592163134746 10.19592163134746 10.19592163134746 10.19592163134746 8.710389841037333 9.36546466945467 10.19592163134746 8.193766421264732 4.31543806828351 9.430723133568126 8.880753771134097 4.451304432267553 7.295721189487806 10.19247294941568 9.420171092119016 7.9368806551977755 10.193240879668313 10.19592163134746 10.19592163134746 10.19592163134746 10.19592163134746 10.19592163134746 10.19592163134746 10.19592163134746 10.19592163134746 10.19592163134746 10.19592163134746 10.19592163134746 10.19592163134746 10.19592163134746 10.19592163134746 10.19592163134746 10.19592163134746 10.19592163134746 10.19592163134746 10.19592163134746 10.19592163134746 10.19592163134746 10.19592163134746 10.19592163134746 10.19592163134746 10.19592163134746 10.19592163134746 10.19592163134746 10.19592163134746 10.19592163134746 10.19592163134746 10.19592163134746 10.19592163134746 10.19592163134746 10.19592163134746 10.19592163134746 10.19592163134746
10.19592163134746 10.19592163134746 10.19592163134746 10.19592163134746 10.19592163134746 10.19592163134746 10.19592163134746 10.19592163134746 10.19592163134746 10.19592163134746 10.19592163134746 10.19592163134746 10.19592163134746 10.19592163134746 10.19592163134746 10.19592163134746 10.19592163134746 10.19592163134746 10.19592163134746 10.19592163134746 10.19592163134746 10.19592163134746 10.19592163134746 10.19592163134746 10.19592163134746 10.19592163134746 10.19592163134746 10.19592163134746 10.19592163134746 10.19592163134746 10.19592163134746 10.19592163134746 10.19592163134746 10.19592163134746 10.19592163134746 10.19592163134746 10.19592163134746 10.19592163134746 10.19592163134746 10.19592163134746 10.19592163134746 10.19592163134746 10.19592163134746 10.19592163134746 10.19592163134746 10.19592163134746 10.19592163134746 10.19592163134746 10.19592163134746 10.19592163134746 10.19592163134746 10.19592163134746 10.19592163134746 10.19592163134746 10.19592163134746 10.19592163134746 10.19592163134746 10.19592163134746 10.19592163134746 10.19592163134746 10.19592163134746 10.19592163134746 10.19592163134746 10.19592163134746 10.19592163134746 10.19592163134746 10.19592163134746 10.19592163134746 10.19592163134746 10.19592163134746 10.19592163134746 10.19592163134746 10.19592163134746 10.19592163134746 10.19592163134746 10.19592163134746 10.19592163134746 10.19592163134746 10.19592163134746 10.19592163134746 10.19592163134746 10.19592163134746 10.19592163134746 7.930362234979955 10.19592163134746 10.19592163134746 7.4881278807267755 9.932312510634851 10.19592163134746 10.19592163134746 9.30330210168838 10.19592163134746 10.19592163134746 10.19592163134746 10.19592163134746 10.19592163134746 10.19592163134746 10.19592163134746 10.19592163134746 10.19592163134746 10.19592163134746 10.19592163134746 10.19592163134746 10.19592163134746 10.19592163134746 10.19592163134746 10.19592163134746 10.19592163134746 10.19592163134746 10.19592163134746 10.19592163134746 10.19592163134746 10.19592163134746 10.19592163134746 10.19592163134746 10.19592163134746 10.19592163134746 10.19592163134746 10.19592163134746 10.19592163134746 10.19592163134746 10.19592163134746 10.19592163134746 10.19592163134746 10.19592163134746 10.19592163134746 10.19592163134746 10.19592163134746
10.19592163134746 10.19592163134746 10.19592163134746 10.19592163134746 10.19592163134746 10.19592163134746 10.19592163134746 10.19592163134746 10.19592163134746 10.19592163134746 10.19592163134746 10.19592163134746 10.19592163134746 10.19592163134746 10.19592163134746 10.19592163134746 10.19592163134746 10.19592163134746 10.19592163134746 10.19592163134746 10.19592163134746 10.19592163134746 10.19592163134746 10.19592163134746 10.19592163134746 10.19592163134746 10.19592163134746 10.19592163134746 10.19592163134746 10.19592163134746 10.19592163134746 10.19592163134746 10.19592163134746 10.19592163134746 10.19592163134746 10.19592163134746 10.19592163134746 10.19592163134746 10.19592163134746 10.19592163134746 10.19592163134746 10.19592163134746 10.19592163134746 10.19592163134746 10.19592163134746 10.19592163134746 10.19592163134746 10.19592163134746 10.19592163134746 10.19592163134746 10.19592163134746 10.19592163134746 10.19592163134746 10.19592163134746 10.19592163134746 10.19592163134746 10.19592163134746 10.19592163134746 10.19592163134746 10.19592163134746 10.19592163134746 10.19592163134746 10.19592163134746 10.19592163134746 10.19592163134746 10.19592163134746 10.19592163134746 10.19592163134746 10.19592163134746 10.19592163134746 10.19592163134746 10.19592163134746 10.19592163134746 10.19592163134746 10.19592163134746 10.19592163134746 10.19592163134746 10.19592163134746 10.19592163134746 10.19592163134746 10.19592163134746 10.19592163134746 10.19592163134746 7.810996961927836 10.19592163134746 10.19592163134746 8.450993594794475 8.064450727533044 10.19592163134746 10.19592163134746 9.015191352330046 10.132773708594957 10.19592163134746 10.19592163134746 10.19592163134746 10.19592163134746 10.19592163134746 10.19592163134746 10.19592163134746 10.19592163134746 10.19592163134746 10.19592163134746 10.19592163134746 10.19592163134746 10.19592163134746 10.19592163134746 10.19592163134746 10.19592163134746 10.19592163134746 10.19592163134746 10.19592163134746 10.19592163134746 10.19592163134746 10.19592163134746 10.19592163134746 10.19592163134746 10.19592163134746 10.19592163134746 10.19592163134746 10.19592163134746 10.19592163134746 10.19592163134746 10.19592163134746 10.19592163134746 10.19592163134746 10.19592163134746 10.19592163134746 10.19592163134746
10.19592163134746 10.19592163134746 10.19592163134746 10.19592163134746 10.19592163134746 10.19592163134746 10.19592163134746 10.19592163134746 10.19592163134746 10.19592163134746 10.19592163134746 10.19592163134746 10.19592163134746 10.19592163134746 10.19592163134746 10.19592163134746 10.19592163134746 10.19592163134746 10.19592163134746 10.19592163134746 10.19592163134746 10.19592163134746 10.19592163134746 10.19592163134746 10.19592163134746 10.19592163134746 10.19592163134746 10.19592163134746 10.19592163134746 10.19592163134746 10.19592163134746 10.19592163134746 10.19592163134746 10.19592163134746 10.19592163134746 10.19592163134746 10.19592163134746 10.19592163134746 10.19592163134746 10.19592163134746 10.19592163134746 10.19592163134746 10.19592163134746 10.19592163134746 10.19592163134746 10.19592163134746 10.19592163134746 10.19592163134746 10.19592163134746 10.19592163134746 10.19592163134746 10.19592163134746 10.19592163134746 10.19592163134746 10.19592163134746 10.19592163134746 10.19592163134746 10.19592163134746 10.19592163134746 10.19592163134746 10.19592163134746 10.19592163134746 10.19592163134746 10.19592163134746 10.19592163134746 10.19592163134746 10.19592163134746 10.19592163134746 10.19592163134746 10.19592163134746 10.19592163134746 10.19592163134746 10.19592163134746 10.19592163134746 10.19592163134746 10.19592163134746 10.19592163134746 10.19592163134746 10.19592163134746 10.19592163134746 10.19592163134746 10.19592163134746 10.19592163134746 6.67338775439551 9.644831057756434 9.667802991938968 5.399760922673044 5.1555451464891995 9.460108393940308 8.161146676999357 5.2060776005688405 7.617003631059111 10.182281190654528 9.319744136753494 8.733068350343427 10.19592163134746 10.19592163134746 10.19592163134746 10.19592163134746 10.19592163134746 10.19592163134746 10.19592163134746 10.19592163134746 10.19592163134746 10.19592163134746 10.19592163134746 10.19592163134746 10.19592163134746 10.19592163134746 10.19592163134746 10.19592163134746 10.19592163134746 10.19592163134746 10.19592163134746 10.19592163134746 10.19592163134746 10.19592163134746 10.19592163134746 10.19592163134746 10.19592163134746 10.19592163134746 10.19592163134746 10.19592163134746 10.19592163134746 10.19592163134746 10.19592163134746 10.19592163134746 10.19592163134746
10.19592163134746 10.19592163134746 10.19592163134746 10.19592163134746 10.19592163134746 10.19592163134746 10.19592163134746 10.19592163134746 10.19592163134746 10.19592163134746 10.19592163134746 10.19592163134746 10.19592163134746 10.19592163134746 10.19592163134746 10.19592163134746 10.19592163134746 10.19592163134746 10.19592163134746 10.19592163134746 10.19592163134746 10.19592163134746 10.19592163134746 10.19592163134746 10.19592163134746 10.19592163134746 10.19592163134746 10.19592163134746 10.19592163134746 10.19592163134746 10.19592163134746 10.19592163134746 10.19592163134746 10.19592163134746 10.19592163134746 10.19592163134746 10.19592163134746 10.19592163134746 10.19592163134746 10.19592163134746 10.19592163134746 10.19592163134746 10.19592163134746 10.19592163134746 10.19592163134746 10.19592163134746 10.19592163134746 10.19592163134746 10.19592163134746 10.19592163134746 10.19592163134746 10.19592163134746 10.19592163134746 10.19592163134746 10.19592163134746 10.19592163134746 10.19592163134746 10.19592163134746 10.19592163134746 10.19592163134746 10.19592163134746 10.19592163134746 10.19592163134746 10.19592163134746 10.19592163134746 10.19592163134746 10.19592163134746 10.19592163134746 10.19592163134746 10.19592163134746 10.19592163134746 10.19592163134746 10.19592163134746 10.19592163134746 10.19592163134746 10.19592163134746 10.19592163134746 10.19592163134746 10.19592163134746 10.19592163134746 10.19592163134746 10.19592163134746 10.19592163134746 9.615522005969773 10.19592163134746 10.19592163134746 5.736540413278774 8.211624631508313 10.19592163134746 8.871280235711867 5.427344826782338 9.366320934616672 10.190508111907205 8.248189972093432 8.614634768572145 10.19592163134746 10.19592163134746 10.19592163134746 10.19592163134746 10.19592163134746 10.19592163134746 10.19592163134746 10.19592163134746 10.19592163134746 10.19592163134746 10.19592163134746 10.19592163134746 10.19592163134746 10.19592163134746 10.19592163134746 10.19592163134746 10.19592163134746 10.19592163134746 10.19592163134746 10.19592163134746 10.19592163134746 10.19592163134746 10.19592163134746 10.19592163134746 10.19592163134746 10.19592163134746 10.19592163134746 10.19592163134746 10.19592163134746 10.19592163134746 10.19592163134746 10.19592163134746 10.19592163134746
10.19592163134746 10.19592163134746 10.19592163134746 10.19592163134746 10.19592163134746 10.19592163134746 10.19592163134746 10.19592163134746 10.19592163134746 10.19592163134746 10.19592163134746 10.19592163134746 10.19592163134746 10.19592163134746 10.19592163134746 10.19592163134746 10.19592163134746 10.19592163134746 10.19592163134746 10.19592163134746 10.19592163134746 10.19592163134746 10.19592163134746 10.19592163134746 10.19592163134746 10.19592163134746 10.19592163134746 10.19592163134746 10.19592163134746 10.19592163134746 10.19592163134746 10.19592163134746 10.19592163134746 10.19592163134746 10.19592163134746 10.19592163134746 10.19592163134746 10.19592163134746 10.19592163134746 10.19592163134746 10.19592163134746 10.19592163134746 10.19592163134746 10.19592163134746 10.19592163134746 10.19592163134746 10.19592163134746 10.19592163134746 10.19592163134746 10.19592163134746 10.19592163134746 10.19592163134746 10.19592163134746 10.19592163134746 10.19592163134746 10.19592163134746 10.19592163134746 10.19592163134746 10.19592163134746 10.19592163134746 10.19592163134746 10.19592163134746 10.19592163134746 10.19592163134746 10.19592163134746 10.19592163134746 10.19592163134746 10.19592163134746 10.19592163134746 10.19592163134746 10.19592163134746 10.19592163134746 10.19592163134746 10.19592163134746 10.19592163134746 10.19592163134746 10.19592163134746 10.19592163134746 10.19592163134746 10.19592163134746 10.19592163134746 10.19592163134746 10.19592163134746 10.19592163134746 10.19592163134746 10.19592163134746 9.442500379539819 9.72278469412168 10.19592163134746 10.19592163134746 8.242356695393669 10.020357851767578 10.19592163134746 10.189135678819955 9.853854379197976 10.19592163134746 10.19592163134746 10.19592163134746 10.19592163134746 10.19592163134746 10.19592163134746 10.19592163134746 10.19592163134746 10.19592163134746 10.19592163134746 10.19592163134746 10.19592163134746 10.19592163134746 10.19592163134746 10.19592163134746 10.19592163134746 10.19592163134746 10.19592163134746 10.19592163134746 10.19592163134746 10.19592163134746 10.19592163134746 10.19592163134746 10.19592163134746 10.19592163134746 10.19592163134746 10.19592163134746 10.19592163134746 10.19592163134746 10.19592163134746 10.19592163134746 10.19592163134746 10.19592163134746
10.19592163134746 10.19592163134746 10.19592163134746 10.19592163134746 10.19592163134746 10.19592163134746 10.19592163134746 10.19592163134746 10.19592163134746 10.19592163134746 10.19592163134746 10.19592163134746 10.19592163134746 10.19592163134746 10.19592163134746 10.19592163134746 10.19592163134746 10.19592163134746 10.19592163134746 10.19592163134746 10.19592163134746 10.19592163134746 10.19592163134746 10.19592163134746 10.19592163134746 10.19592163134746 10.19592163134746 10.19592163134746 10.19592163134746 10.19592163134746 10.19592163134746 10.19592163134746 10.19592163134746 10.19592163134746 10.19592163134746 10.19592163134746 10.19592163134746 10.19592163134746 10.19592163134746 10.19592163134746 10.19592163134746 10.19592163134746 10.19592163134746 10.19592163134746 10.19592163134746 10.19592163134746 10.19592163134746 10.19592163134746 10.19592163134746 10.19592163134746 10.19592163134746 10.19592163134746 10.19592163134746 10.19592163134746 10.19592163134746 10.19592163134746 10.19592163134746 10.19592163134746 10.19592163134746 10.19592163134746 10.19592163134746 10.19592163134746 10.19592163134746 10.19592163134746 10.19592163134746 10.19592163134746 10.19592163134746 10.19592163134746 10.19592163134746 10.19592163134746 10.19592163134746 10.19592163134746 10.19592163134746 10.19592163134746 10.19592163134746 10.19592163134746 10.19592163134746 10.19592163134746 10.19592163134746 10.19592163134746 10.19592163134746 10.19592163134746 10.19592163134746 10.19592163134746 10.19592163134746 10.19592163134746 9.587729216872253 7.194531855605887 10.19592163134746 10.165304860961669 6.7041796317897795 6.964516403778478 10.19592163134746 9.55606957777753 7.693993508297403 10.19592163134746 10.19592163134746 10.19592163134746 10.19592163134746 10.19592163134746 10.19592163134746 10.19592163134746 10.19592163134746 10.19592163134746 10.19592163134746 10.19592163134746 10.19592163134746 10.19592163134746 10.19592163134746 10.19592163134746 10.19592163134746 10.19592163134746 10.19592163134746 10.19592163134746 10.19592163134746 10.19592163134746 10.19592163134746 10.19592163134746 10.19592163134746 10.19592163134746 10.19592163134746 10.19592163134746 10.19592163134746 10.19592163134746 10.19592163134746 10.19592163134746 10.19592163134746 10.19592163134746
10.19592163134746 10.19592163134746 10.19592163134746 10.19592163134746 10.19592163134746 10.19592163134746 10.19592163134746 10.19592163134746 10.19592163134746 10.19592163134746 10.19592163134746 10.19592163134746 10.19592163134746 10.19592163134746 10.19592163134746 10.19592163134746 10.19592163134746 10.19592163134746 10.19592163134746 10.19592163134746 10.19592163134746 10.19592163134746 10.19592163134746 10.19592163134746 10.19592163134746 10.19592163134746 10.19592163134746 10.19592163134746 10.19592163134746 10.19592163134746 10.19592163134746 10.19592163134746 10.19592163134746 10.19592163134746 10.19592163134746 10.19592163134746 10.19592163134746 10.19592163134746 10.19592163134746 10.19592163134746 10.19592163134746 10.19592163134746 10.19592163134746 10.19592163134746 10.19592163134746 10.19592163134746 10.19592163134746 10.19592163134746 10.19592163134746 10.19592163134746 10.19592163134746 10.19592163134746 10.19592163134746 10.19592163134746 10.19592163134746 10.19592163134746 10.19592163134746 10.19592163134746 10.19592163134746 10.19592163134746 10.19592163134746 10.19592163134746 10.19592163134746 10.19592163134746 10.19592163134746 10.19592163134746 10.19592163134746 10.19592163134746 10.19592163134746 10.19592163134746 10.19592163134746 10.19592163134746 10.19592163134746 10.19592163134746 10.19592163134746 10.19592163134746 10.19592163134746 10.19592163134746 10.19592163134746 10.19592163134746 10.19592163134746 10.19592163134746 10.19592163134746 10.19592163134746 10.19592163134746 10.19592163134746 8.22073841645121 7.725416969137902 10.13242990383195 8.146407077075677 4.307317486194805 6.3839618546975325 8.637886547052826 5.985886231367455 4.5448589764197775 8.493917451049995 9.810073738341083 8.07714512776764 9.345754627581034 10.19592163134746 10.19592163134746 10.19592163134746 10.19592163134746 10.19592163134746 10.19592163134746 10.19592163134746 10.19592163134746 10.19592163134746 10.19592163134746 10.19592163134746 10.19592163134746 10.19592163134746 10.19592163134746 10.19592163134746 10.19592163134746 10.19592163134746 10.19592163134746 10.19592163134746 10.19592163134746 10.19592163134746 10.19592163134746 10.19592163134746 10.19592163134746 10.19592163134746 10.19592163134746 10.19592163134746 10.19592163134746 10.19592163134746
10.19592163134746 10.19592163134746 10.19592163134746 10.19592163134746 10.19592163134746 10.19592163134746 10.19592163134746 10.19592163134746 10.19592163134746 10.19592163134746 10.19592163134746 10.19592163134746 10.19592163134746 10.19592163134746 10.19592163134746 10.19592163134746 10.19592163134746 10.19592163134746 10.19592163134746 10.19592163134746 10.19592163134746 10.19592163134746 10.19592163134746 10.19592163134746 10.19592163134746 10.19592163134746 10.19592163134746 10.19592163134746 10.19592163134746 10.19592163134746 10.19592163134746 10.19592163134746 10.19592163134746 10.19592163134746 10.19592163134746 10.19592163134746 10.19592163134746 10.19592163134746 10.19592163134746 10.19592163134746 10.19592163134746 10.19592163134746 10.19592163134746 10.19592163134746 10.19592163134746 10.19592163134746 10.19592163134746 10.19592163134746 10.19592163134746 10.19592163134746 10.19592163134746 10.19592163134746 10.19592163134746 10.19592163134746 10.19592163134746 10.19592163134746 10.19592163134746 10.19592163134746 10.19592163134746 10.19592163134746 10.19592163134746 10.19592163134746 10.19592163134746 10.19592163134746 10.19592163134746 10.19592163134746 10.19592163134746 10.19592163134746 10.19592163134746 10.19592163134746 10.19592163134746 10.19592163134746 10.19592163134746 10.19592163134746 10.19592163134746 10.19592163134746 10.19592163134746 10.19592163134746 10.19592163134746 10.19592163134746 10.19592163134746 10.19592163134746 10.19592163134746 10.19592163134746 10.19592163134746 10.19592163134746 10.187321739004824 10.116072118717803 10.19592163134746 10.19592163134746 8.031696458609362 9.406010222091998 10.19592163134746 8.579082441368161 6.685000365566053 10.19592163134746 10.19592163134746 8.433284653596557 10.16259732234725 10.19592163134746 10.19592163134746 10.19592163134746 10.19592163134746 10.19592163134746 10.19592163134746 10.19592163134746 10.19592163134746 10.19592163134746 10.19592163134746 10.19592163134746 10.19592163134746 10.19592163134746 10.19592163134746 10.19592163134746 10.19592163134746 10.19592163134746 10.19592163134746 10.19592163134746 10.19592163134746 10.19592163134746 10.19592163134746 10.19592163134746 10.19592163134746 10.19592163134746 10.19592163134746 10.19592163134746 10.19592163134746 10.19592163134746
10.19592163134746 10.19592163134746 10.19592163134746 10.19592163134746 10.19592163134746 10.19592163134746 10.19592163134746 10.19592163134746 10.19592163134746 10.19592163134746 10.19592163134746 10.19592163134746 10.19592163134746 10.19592163134746 10.19592163134746 10.19592163134746 10.19592163134746 10.19592163134746 10.19592163134746 10.19592163134746 10.19592163134746 10.19592163134746 10.19592163134746 10.19592163134746 10.19592163134746 10.19592163134746 10.19592163134746 10.19592163134746 10.19592163134746 10.19592163134746 10.19592163134746 10.19592163134746 10.19592163134746 10.19592163134746 10.19592163134746 10.19592163134746 10.19592163134746 10.19592163134746 10.19592163134746 10.19592163134746 10.19592163134746 10.19592163134746 10.19592163134746 10.19592163134746 10.19592163134746 10.19592163134746 10.19592163134746 10.19592163134746 10.19592163134746 10.19592163134746 10.19592163134746 10.19592163134746 10.19592163134746 10.19592163134746 10.19592163134746 10.19592163134746 10.19592163134746 10.19592163134746 10.19592163134746 10.19592163134746 10.19592163134746 10.19592163134746 10.19592163134746 10.19592163134746 10.19592163134746 10.19592163134746 10.19592163134746 10.19592163134746 10.19592163134746 10.19592163134746 10.19592163134746 10.19592163134746 10.19592163134746 10.19592163134746 10.19592163134746 10.19592163134746 10.19592163134746 10.19592163134746 10.19592163134746 10.19592163134746 10.19592163134746 10.19592163134746 10.19592163134746 10.19592163134746 10.19592163134746 10.19592163134746 10.19592163134746 10.022993851009286 10.19592163134746 10.19592163134746 9.602457099685367 8.191841471434127 10.19592163134746 10.149922824469883 7.240995173137145 10.19592163134746 10.19592163134746 9.264790074894076 10.118146178255504 10.19592163134746 10.19592163134746 10.19592163134746 10.19592163134746 10.19592163134746 10.19592163134746 10.19592163134746 10.19592163134746 10.19592163134746 10.19592163134746 10.19592163134746 10.19592163134746 10.19592163134746 10.19592163134746 10.19592163134746 10.19592163134746 10.19592163134746 10.19592163134746 10.19592163134746 10.19592163134746 10.19592163134746 10.19592163134746 10.19592163134746 10.19592163134746 10.19592163134746 10.19592163134746 10.19592163134746 10.19592163134746 10.19592163134746
10.19592163134746 10.19592163134746 10.19592163134746 10.19592163134746 10.19592163134746 10.19592163134746 10.19592163134746 10.19592163134746 10.19592163134746 10.19592163134746 10.19592163134746 10.19592163134746 10.19592163134746 10.19592163134746 10.19592163134746 10.19592163134746 10.19592163134746 10.19592163134746 10.19592163134746 10.19592163134746 10.19592163134746 10.19592163134746 10.19592163134746 10.19592163134746 10.19592163134746 10.19592163134746 10.19592163134746 10.19592163134746 10.19592163134746 10.19592163134746 10.19592163134746 10.19592163134746 10.19592163134746 10.19592163134746 10.19592163134746 10.19592163134746 10.19592163134746 10.19592163134746 10.19592163134746 10.19592163134746 10.19592163134746 10.19592163134746 10.19592163134746 10.19592163134746 10.19592163134746 10.19592163134746 10.19592163134746 10.19592163134746 10.19592163134746 10.19592163134746 10.19592163134746 10.19592163134746 10.19592163134746 10.19592163134746 10.19592163134746 10.19592163134746 10.19592163134746 10.19592163134746 10.19592163134746 10.19592163134746 10.19592163134746 10.19592163134746 10.19592163134746 10.19592163134746 10.19592163134746 10.19592163134746 10.19592163134746 10.19592163134746 10.19592163134746 10.19592163134746 10.19592163134746 10.19592163134746 10.19592163134746 10.19592163134746 10.19592163134746 10.19592163134746 10.19592163134746 10.19592163134746 10.19592163134746 10.19592163134746 10.19592163134746 10.19592163134746 10.19592163134746 10.19592163134746 10.19592163134746 10.19592163134746 10.19592163134746 9.602722850906583 10.19592163134746 10.19592163134746 8.223809348363151 5.67704334333054 9.878772524869758 7.760600804687153 4.121162219874468 7.963763791178935 9.51228538253021 6.540275352909747 6.7624387521954965 10.171773255179987 10.19592163134746 9.932362008941606 9.560522186081748 10.19592163134746 10.19592163134746 10.19592163134746 10.19592163134746 10.19592163134746 10.19592163134746 10.19592163134746 10.19592163134746 10.19592163134746 10.19592163134746 10.19592163134746 10.19592163134746 10.19592163134746 10.19592163134746 10.19592163134746 10.19592163134746 10.19592163134746 10.19592163134746 10.19592163134746 10.19592163134746 10.19592163134746 10.19592163134746 10.19592163134746 10.19592163134746 10.19592163134746
10.19592163134746 10.19592163134746 10.19592163134746 10.19592163134746 10.19592163134746 10.19592163134746 10.19592163134746 10.19592163134746 10.19592163134746 10.19592163134746 10.19592163134746 10.19592163134746 10.19592163134746 10.19592163134746 10.19592163134746 10.19592163134746 10.19592163134746 10.19592163134746 10.19592163134746 10.19592163134746 10.19592163134746 10.19592163134746 10.19592163134746 10.19592163134746 10.19592163134746 10.19592163134746 10.19592163134746 10.19592163134746 10.19592163134746 10.19592163134746 10.19592163134746 10.19592163134746 10.19592163134746 10.19592163134746 10.19592163134746 10.19592163134746 10.19592163134746 10.19592163134746 10.19592163134746 10.19592163134746 10.19592163134746 10.19592163134746 10.19592163134746 10.19592163134746 10.19592163134746 10.19592163134746 10.19592163134746 10.19592163134746 10.19592163134746 10.19592163134746 10.19592163134746 10.19592163134746 10.19592163134746 10.19592163134746 10.19592163134746 10.19592163134746 10.19592163134746 10.19592163134746 10.19592163134746 10.19592163134746 10.19592163134746 10.19592163134746 10.19592163134746 10.19592163134746 10.19592163134746 10.19592163134746 10.19592163134746 10.19592163134746 10.19592163134746 10.19592163134746 10.19592163134746 10.19592163134746 10.19592163134746 10.19592163134746 10.19592163134746 10.19592163134746 10.19592163134746 10.19592163134746 10.19592163134746 10.19592163134746 10.19592163134746 10.19592163134746 10.19592163134746 10.19592163134746 10.19592163134746 10.19592163134746 10.19592163134746 10.19592163134746 10.19592163134746 10.19592163134746 9.360270293942332 8.737664841178828 9.853536600926066 7.213151557466456 4.534378180170454 8.483431537401602 7.856682329177048 3.70373621578022 6.294413798343508 9.600698395557442 9.013488524251358 7.4799704943432275 9.05557580664969 10.19592163134746 10.19592163134746 10.19592163134746 10.19592163134746 10.19592163134746 10.19592163134746 10.19592163134746 10.19592163134746 10.19592163134746 10.19592163134746 10.19592163134746 10.19592163134746 10.19592163134746 10.19592163134746 10.19592163134746 10.19592163134746 10.19592163134746 10.19592163134746 10.19592163134746 10.19592163134746 10.19592163134746 10.19592163134746 10.19592163134746 10.19592163134746 10.19592163134746
10.19592163134746 10.19592163134746 10.19592163134746 10.19592163134746 10.19592163134746 10.19592163134746 10.19592163134746 10.19592163134746 10.19592163134746 10.19592163134746 10.19592163134746 10.19592163134746 10.19592163134746 10.19592163134746 10.19592163134746 10.19592163134746 10.19592163134746 10.19592163134746 10.19592163134746 10.19592163134746 10.19592163134746 10.19592163134746 10.19592163134746 10.19592163134746 10.19592163134746 10.19592163134746 10.19592163134746 10.19592163134746 10.19592163134746 10.19592163134746 10.19592163134746 10.19592163134746 10.19592163134746 10.19592163134746 10.19592163134746 10.19592163134746 10.19592163134746 10.19592163134746 10.19592163134746 10.19592163134746 10.19592163134746 10.19592163134746 10.19592163134746 10.19592163134746 10.19592163134746 10.19592163134746 10.19592163134746 10.19592163134746 10.19592163134746 10.19592163134746 10.19592163134746 10.19592163134746 10.19592163134746 10.19592163134746 10.19592163134746 10.19592163134746 10.19592163134746 10.19592163134746 10.19592163134746 10.19592163134746 10.19592163134746 10.19592163134746 10.19592163134746 10.19592163134746 10.19592163134746 10.19592163134746 10.19592163134746 10.19592163134746 10.19592163134746 10.19592163134746 10.19592163134746 10.19592163134746 10.19592163134746 10.19592163134746 10.19592163134746 10.19592163134746 10.19592163134746 10.19592163134746 10.19592163134746 10.19592163134746 10.19592163134746 10.19592163134746 10.19592163134746 10.19592163134746 10.19592163134746 10.19592163134746 10.19592163134746 10.19592163134746 10.19592163134746 10.19592163134746 10.19592163134746 10.167021003568275 10.19592163134746 10.124265913047923 8.083786151501306 10.19592163134746 10.19592163134746 6.342285154515052 8.714205750093349 10.19592163134746 10.19592163134746 8.560816369345705 9.455256343220057 10.19592163134746 10.19592163134746 10.19592163134746 10.19592163134746 10.19592163134746 10.19592163134746 10.19592163134746 10.19592163134746 10.19592163134746 10.19592163134746 10.19592163134746 10.19592163134746 10.19592163134746 10.19592163134746 10.19592163134746 10.19592163134746 10.19592163134746 10.19592163134746 10.19592163134746 10.19592163134746 10.19592163134746 10.19592163134746 10.19592163134746 10.19592163134746 10.19592163134746
10.19592163134746 10.19592163134746 10.19592163134746 10.19592163134746 10.19592163134746 10.19592163134746 10.19592163134746 10.19592163134746 10.19592163134746 10.19592163134746 10.19592163134746 10.19592163134746 10.19592163134746 10.19592163134746 10.19592163134746 10.19592163134746 10.19592163134746 10.19592163134746 10.19592163134746 10.19592163134746 10.19592163134746 10.19592163134746 10.19592163134746 10.19592163134746 10.19592163134746 10.19592163134746 10.19592163134746 10.19592163134746 10.19592163134746 10.19592163134746 10.19592163134746 10.19592163134746 10.19592163134746 10.19592163134746 10.19592163134746 10.19592163134746 10.19592163134746 10.19592163134746 10.19592163134746 10.19592163134746 10.19592163134746 10.19592163134746 10.19592163134746 10.19592163134746 10.19592163134746 10.19592163134746 10.19592163134746 10.19592163134746 10.19592163134746 10.19592163134746 10.19592163134746 10.19592163134746 10.19592163134746 10.19592163134746 10.19592163134746 10.19592163134746 10.19592163134746 10.19592163134746 10.19592163134746 10.19592163134746 10.19592163134746 10.19592163134746 10.19592163134746 10.19592163134746 10.19592163134746 10.19592163134746 10.19592163134746 10.19592163134746 10.19592163134746 10.19592163134746 10.19592163134746 10.19592163134746 10.19592163134746 10.19592163134746 10.19592163134746 10.19592163134746 10.19592163134746 10.19592163134746 10.19592163134746 10.19592163134746 10.19592163134746 10.19592163134746 10.19592163134746 10.19592163134746 10.19592163134746 10.19592163134746 10.19592163134746 10.19592163134746 10.19592163134746 10.19592163134746 10.19592163134746 9.29044837973871 10.19592163134746 10.19592163134746 7.786275580678312 9.93705055569173 10.19592163134746 7.564297486763367 6.863424705087218 10.19592163134746 10.19592163134746 8.594038142153721 7.171223442399837 10.19592163134746 10.19592163134746 10.19592163134746 10.19592163134746 10.19592163134746 10.19592163134746 10.19592163134746 10.19592163134746 10.19592163134746 10.19592163134746 10.19592163134746 10.19592163134746 10.19592163134746 10.19592163134746 10.19592163134746 10.19592163134746 10.19592163134746 10.19592163134746 10.19592163134746 10.19592163134746 10.19592163134746 10.19592163134746 10.19592163134746 10.19592163134746 10.19592163134746
10.19592163134746 10.19592163134746 10.19592163134746 10.19592163134746 10.19592163134746 10.19592163134746 10.19592163134746 10.19592163134746 10.19592163134746 10.19592163134746 10.19592163134746 10.19592163134746 10.19592163134746 10.19592163134746 10.19592163134746 10.19592163134746 10.19592163134746 10.19592163134746 10.19592163134746 10.19592163134746 10.19592163134746 10.19592163134746 10.19592163134746 10.19592163134746 10.19592163134746 10.19592163134746 10.19592163134746 10.19592163134746 10.19592163134746 10.19592163134746 10.19592163134746 10.19592163134746 10.19592163134746 10.19592163134746 10.19592163134746 10.19592163134746 10.19592163134746 10.19592163134746 10.19592163134746 10.19592163134746 10.19592163134746 10.19592163134746 10.19592163134746 10.19592163134746 10.19592163134746 10.19592163134746 10.19592163134746 10.19592163134746 10.19592163134746 10.19592163134746 10.19592163134746 10.19592163134746 10.19592163134746 10.19592163134746 10.19592163134746 10.19592163134746 10.19592163134746 10.19592163134746 10.19592163134746 10.19592163134746 10.19592163134746 10.19592163134746 10.19592163134746 10.19592163134746 10.19592163134746 10.19592163134746 10.19592163134746 10.19592163134746 10.19592163134746 10.19592163134746 10.19592163134746 10.19592163134746 10.19592163134746 10.19592163134746 10.19592163134746 10.19592163134746 10.19592163134746 10.19592163134746 10.19592163134746 10.19592163134746 10.19592163134746 10.19592163134746 10.19592163134746 10.19592163134746 10.19592163134746 10.19592163134746 10.19592163134746 10.19592163134746 10.19592163134746 10.19592163134746 10.19592163134746 9.815882900846653 10.19592163134746 9.690486299210434 6.557800529443827 8.068411157532141 8.464603294005268 4.6887954711143145 3.8131915241218812 8.349958759677069 8.091712343788553 5.038574940695937 4.266551019597932 10.160341363007184 10.01070886942158 9.085402342826574 10.19592163134746 10.19592163134746 10.19592163134746 10.19592163134746 10.19592163134746 10.19592163134746 10.19592163134746 10.19592163134746 10.19592163134746 10.19592163134746 10.19592163134746 10.19592163134746 10.19592163134746 10.19592163134746 10.19592163134746 10.19592163134746 10.19592163134746 10.19592163134746 10.19592163134746 10.19592163134746 10.19592163134746 10.19592163134746
10.19592163134746 10.19592163134746 10.19592163134746 10.19592163134746 10.19592163134746 10.19592163134746 10.19592163134746 10.19592163134746 10.19592163134746 10.19592163134746 10.19592163134746 10.19592163134746 10.19592163134746 10.19592163134746 10.19592163134746 10.19592163134746 10.19592163134746 10.19592163134746 10.19592163134746 10.19592163134746 10.19592163134746 10.19592163134746 10.19592163134746 10.19592163134746 10.19592163134746 10.19592163134746 10.19592163134746 10.19592163134746 10.19592163134746 10.19592163134746 10.19592163134746 10.19592163134746 10.19592163134746 10.19592163134746 10.19592163134746 10.19592163134746 10.19592163134746 10.19592163134746 10.19592163134746 10.19592163134746 10.19592163134746 10.19592163134746 10.19592163134746 10.19592163134746 10.19592163134746 10.19592163134746 10.19592163134746 10.19592163134746 10.19592163134746 10.19592163134746 10.19592163134746 10.19592163134746 10.19592163134746 10.19592163134746 10.19592163134746 10.19592163134746 10.19592163134746 10.19592163134746 10.19592163134746 10.19592163134746 10.19592163134746 10.19592163134746 10.19592163134746 10.19592163134746 10.19592163134746 10.19592163134746 10.19592163134746 10.19592163134746 10.19592163134746 10.19592163134746 10.19592163134746 10.19592163134746 10.19592163134746 10.19592163134746 10.19592163134746 10.19592163134746 10.19592163134746 10.19592163134746 10.19592163134746 10.19592163134746 10.19592163134746 10.19592163134746 10.19592163134746 10.19592163134746 10.19592163134746 10.19592163134746 10.19592163134746 10.19592163134746 10.19592163134746 10.19592163134746 10.19592163134746 10.19592163134746 10.19592163134746 10.19592163134746 9.521780736059204 10.185876134145918 10.072811586754566 4.701474421274972 7.014354579086824 10.096718568779826 8.50369236642474 4.2735417053897224 5.7450884784191185 10.191349017134188 9.20339088453359 8.177059046108635 10.19592163134746 10.19592163134746 10.19592163134746 10.19592163134746 10.19592163134746 10.19592163134746 10.19592163134746 10.19592163134746 10.19592163134746 10.19592163134746 10.19592163134746 10.19592163134746 10.19592163134746 10.19592163134746 10.19592163134746 10.19592163134746 10.19592163134746 10.19592163134746 10.19592163134746 10.19592163134746 10.19592163134746 10.19592163134746
10.19592163134746 10.19592163134746 10.19592163134746 10.19592163134746 10.19592163134746 10.19592163134746 10.19592163134746 10.19592163134746 10.19592163134746 10.19592163134746 10.19592163134746 10.19592163134746 10.19592163134746 10.19592163134746 10.19592163134746 10.19592163134746 10.19592163134746 10.19592163134746 10.19592163134746 10.19592163134746 10.19592163134746 10.19592163134746 10.19592163134746 10.19592163134746 10.19592163134746 10.19592163134746 10.19592163134746 10.19592163134746 10.19592163134746 10.19592163134746 10.19592163134746 10.19592163134746 10.19592163134746 10.19592163134746 10.19592163134746 10.19592163134746 10.19592163134746 10.19592163134746 10.19592163134746 10.19592163134746 10.19592163134746 10.19592163134746 10.19592163134746 10.19592163134746 10.19592163134746 10.19592163134746 10.19592163134746 10.19592163134746 10.19592163134746 10.19592163134746 10.19592163134746 10.19592163134746 10.19592163134746 10.19592163134746 10.19592163134746 10.19592163134746 10.19592163134746 10.19592163134746 10.19592163134746 10.19592163134746 10.19592163134746 10.19592163134746 10.19592163134746 10.19592163134746 10.19592163134746 10.19592163134746 10.19592163134746 10.19592163134746 10.19592163134746 10.19592163134746 10.19592163134746 10.19592163134746 10.19592163134746 10.19592163134746 10.19592163134746 10.19592163134746 10.19592163134746 10.19592163134746 10.19592163134746 10.19592163134746 10.19592163134746 10.19592163134746 10.19592163134746 10.19592163134746 10.19592163134746 10.19592163134746 10.19592163134746 10.19592163134746 10.19592163134746 10.19592163134746 10.19592163134746 10.19592163134746 10.19592163134746 10.19592163134746 10.191398988067311 10.19592163134746 10.19592163134746 8.51318941194252 8.850135392546662 10.19592163134746 10.19592163134746 7.541491933636129 6.9692442203963205 10.19592163134746 10.19592163134746 9.418879387195911 10.19592163134746 10.19592163134746 10.19592163134746 10.19592163134746 10.19592163134746 10.19592163134746 10.19592163134746 10.19592163134746 10.19592163134746 10.19592163134746 10.19592163134746 10.19592163134746 10.19592163134746 10.19592163134746 10.19592163134746 10.19592163134746 10.19592163134746 10.19592163134746 10.19592163134746 10.19592163134746 10.19592163134746 10.19592163134746
10.19592163134746 10.19592163134746 10.19592163134746 10.19592163134746 10.19592163134746 10.19592163134746 10.19592163134746 10.19592163134746 10.19592163134746 10.19592163134746 10.19592163134746 10.19592163134746 10.19592163134746 10.19592163134746 10.19592163134746 10.19592163134746 10.19592163134746 10.19592163134746 10.19592163134746 10.19592163134746 10.19592163134746 10.19592163134746 10.19592163134746 10.19592163134746 10.19592163134746 10.19592163134746 10.19592163134746 10.19592163134746 10.19592163134746 10.19592163134746 10.19592163134746 10.19592163134746 10.19592163134746 10.19592163134746 10.19592163134746 10.19592163134746 10.19592163134746 10.19592163134746 10.19592163134746 10.19592163134746 10.19592163134746 10.19592163134746 10.19592163134746 10.19592163134746 10.19592163134746 10.19592163134746 10.19592163134746 10.19592163134746 10.19592163134746 10.19592163134746 10.19592163134746 10.19592163134746 10.19592163134746 10.19592163134746 10.19592163134746 10.19592163134746 10.19592163134746 10.19592163134746 10.19592163134746 10.19592163134746 10.19592163134746 10.19592163134746 10.19592163134746 10.19592163134746 10.19592163134746 10.19592163134746 10.19592163134746 10.19592163134746 10.19592163134746 10.19592163134746 10.19592163134746 10.19592163134746 10.19592163134746 10.19592163134746 10.19592163134746 10.19592163134746 10.19592163134746 10.19592163134746 10.19592163134746 10.19592163134746 10.19592163134746 10.19592163134746 10.19592163134746 10.19592163134746 10.19592163134746 10.19592163134746 10.19592163134746 10.19592163134746 10.19592163134746 10.19592163134746 10.19592163134746 10.19592163134746 10.19592163134746 10.19592163134746 10.176489742376372 10.122730876312731 10.19592163134746 9.016537614441855 6.697082881242776 10.19115474459687 10.19592163134746 7.126955048444794 4.353428491590545 10.19592163134746 10.194971628205431 7.427122262913163 10.19592163134746 10.19592163134746 10.19592163134746 10.183408245604582 10.19592163134746 10.19592163134746 10.19592163134746 10.19592163134746 10.19592163134746 10.19592163134746 10.19592163134746 10.19592163134746 10.19592163134746 10.19592163134746 10.19592163134746 10.19592163134746 10.19592163134746 10.19592163134746 10.19592163134746 10.19592163134746 10.19592163134746 10.19592163134746
10.19592163134746 10.19592163134746 10.19592163134746 10.19592163134746 10.19592163134746 10.19592163134746 10.19592163134746 10.19592163134746 10.19592163134746 10.19592163134746 10.19592163134746 10.19592163134746 10.19592163134746 10.19592163134746 10.19592163134746 10.19592163134746 10.19592163134746 10.19592163134746 10.19592163134746 10.19592163134746 10.19592163134746 10.19592163134746 10.19592163134746 10.19592163134746 10.19592163134746 10.19592163134746 10.19592163134746 10.19592163134746 10.19592163134746 10.19592163134746 10.19592163134746 10.19592163134746 10.19592163134746 10.19592163134746 10.19592163134746 10.19592163134746 10.19592163134746 10.19592163134746 10.19592163134746 10.19592163134746 10.19592163134746 10.19592163134746 10.19592163134746 10.19592163134746 10.19592163134746 10.19592163134746 10.19592163134746 10.19592163134746 10.19592163134746 10.19592163134746 10.19592163134746 10.19592163134746 10.19592163134746 10.19592163134746 10.19592163134746 10.19592163134746 10.19592163134746 10.19592163134746 10.19592163134746 10.19592163134746 10.19592163134746 10.19592163134746 10.19592163134746 10.19592163134746 10.19592163134746 10.19592163134746 10.19592163134746 10.19592163134746 10.19592163134746 10.19592163134746 10.19592163134746 10.19592163134746 10.19592163134746 10.19592163134746 10.19592163134746 10.19592163134746 10.19592163134746 10.19592163134746 10.19592163134746 10.19592163134746 10.19592163134746 10.19592163134746 10.19592163134746 10.19592163134746 10.19592163134746 10.19592163134746 10.19592163134746 10.19592163134746 10.19592163134746 10.19592163134746 10.19592163134746 10.19592163134746 10.19592163134746 10.19592163134746 10.19592163134746 10.195442654859669 10.19592163134746 7.729406587172063 7.1040497366815005 9.756921277033285 8.403763231078601 4.535614669529711 3.682692569720395 9.390383240316128 7.362123206391233 4.0054557368078685 8.81410217840981 10.180053925485096 8.41098155070525 9.099172642317644 10.19592163134746 10.19592163134746 10.19592163134746 10.19592163134746 10.19592163134746 10.19592163134746 10.19592163134746 10.19592163134746 10.19592163134746 10.19592163134746 10.19592163134746 10.19592163134746 10.19592163134746 10.19592163134746 10.19592163134746 10.19592163134746 10.19592163134746 10.19592163134746
10.19592163134746 10.19592163134746 10.19592163134746 10.19592163134746 10.19592163134746 10.19592163134746 10.19592163134746 10.19592163134746 10.19592163134746 10.19592163134746 10.19592163134746 10.19592163134746 10.19592163134746 10.19592163134746 10.19592163134746 10.19592163134746 10.19592163134746 10.19592163134746 10.19592163134746 10.19592163134746 10.19592163134746 10.19592163134746 10.19592163134746 10.19592163134746 10.19592163134746 10.19592163134746 10.19592163134746 10.19592163134746 10.19592163134746 10.19592163134746 10.19592163134746 10.19592163134746 10.19592163134746 10.19592163134746 10.19592163134746 10.19592163134746 10.19592163134746 10.19592163134746 10.19592163134746 10.19592163134746 10.19592163134746 10.19592163134746 10.19592163134746 10.19592163134746 10.19592163134746 10.19592163134746 10.19592163134746 10.19592163134746 10.19592163134746 10.19592163134746 10.19592163134746 10.19592163134746 10.19592163134746 10.19592163134746 10.19592163134746 10.19592163134746 10.19592163134746 10.19592163134746 10.19592163134746 10.19592163134746 10.19592163134746 10.19592163134746 10.19592163134746 10.19592163134746 10.19592163134746 10.19592163134746 10.19592163134746 10.19592163134746 10.19592163134746 10.19592163134746 10.19592163134746 10.19592163134746 10.19592163134746 10.19592163134746 10.19592163134746 10.19592163134746 10.19592163134746 10.19592163134746 10.19592163134746 10.19592163134746 10.19592163134746 10.19592163134746 10.19592163134746 10.19592163134746 10.19592163134746 10.19592163134746 10.19592163134746 10.19592163134746 10.19592163134746 10.19592163134746 10.19592163134746 10.19592163134746 10.19592163134746 10.19592163134746 10.19592163134746 10.19592163134746 10.19592163134746 9.666053645098804 10.092905173472523 10.19592163134746 10.19592163134746 6.996009843435654 7.447325157201361 10.19592163134746 9.54697312767379 5.88314246664484 10.19592163134746 10.19592163134746 8.199065783425265 9.148711642569502 10.19592163134746 10.19592163134746 10.155499345615564 10.19592163134746 10.19592163134746 10.19592163134746 10.19592163134746 10.19592163134746 10.19592163134746 10.19592163134746 10.19592163134746 10.19592163134746 10.19592163134746 10.19592163134746 10.19592163134746 10.19592163134746 10.19592163134746 10.19592163134746
10.19592163134746 10.19592163134746 10.19592163134746 10.19592163134746 10.19592163134746 10.19592163134746 10.19592163134746 10.19592163134746 10.19592163134746 10.19592163134746 10.19592163134746 10.19592163134746 10.19592163134746 10.19592163134746 10.19592163134746 10.19592163134746 10.19592163134746 10.19592163134746 10.19592163134746 10.19592163134746 10.19592163134746 10.19592163134746 10.19592163134746 10.19592163134746 10.19592163134746 10.19592163134746 10.19592163134746 10.19592163134746 10.19592163134746 10.19592163134746 10.19592163134746 10.19592163134746 10.19592163134746 10.19592163134746 10.19592163134746 10.19592163134746 10.19592163134746 10.19592163134746 10.19592163134746 10.19592163134746 10.19592163134746 10.19592163134746 10.19592163134746 10.19592163134746 10.19592163134746 10.19592163134746 10.19592163134746 10.19592163134746 10.19592163134746 10.19592163134746 10.19592163134746 10.19592163134746 10.19592163134746 10.19592163134746 10.19592163134746 10.19592163134746 10.19592163134746 10.19592163134746 10.19592163134746 10.19592163134746 10.19592163134746 10.19592163134746 10.19592163134746 10.19592163134746 10.19592163134746 10.19592163134746 10.19592163134746 10.19592163134746 10.19592163134746 10.19592163134746 10.19592163134746 10.19592163134746 10.19592163134746 10.19592163134746 10.19592163134746 10.19592163134746 10.19592163134746 10.19592163134746 10.19592163134746 10.19592163134746 10.19592163134746 10.19592163134746 10.19592163134746 10.19592163134746 10.19592163134746 10.19592163134746 10.19592163134746 10.19592163134746 10.19592163134746 10.19592163134746 10.19592163134746 10.19592163134746 10.19592163134746 10.19592163134746 10.19592163134746 10.19592163134746 10.19592163134746 10.19592163134746 10.168964187710905 10.19592163134746 10.19592163134746 9.764929558244624 8.237046778776195 10.19592163134746 10.19592163134746 6.976707170108966 10.19592163134746 10.19592163134746 9.240566420944454 8.379627431458768 10.19592163134746 10.19592163134746 10.165130134542927 10.19592163134746 10.19592163134746 10.19592163134746 10.19592163134746 10.19592163134746 10.19592163134746 10.19592163134746 10.19592163134746 10.19592163134746 10.19592163134746 10.19592163134746 10.19592163134746 10.19592163134746 10.19592163134746 10.19592163134746
10.19592163134746 10.19592163134746 10.19592163134746 10.19592163134746 10.19592163134746 10.19592163134746 10.19592163134746 10.19592163134746 10.19592163134746 10.19592163134746 10.19592163134746 10.19592163134746 10.19592163134746 10.19592163134746 10.19592163134746 10.19592163134746 10.19592163134746 10.19592163134746 10.19592163134746 10.19592163134746 10.19592163134746 10.19592163134746 10.19592163134746 10.19592163134746 10.19592163134746 10.19592163134746 10.19592163134746 10.19592163134746 10.19592163134746 10.19592163134746 10.19592163134746 10.19592163134746 10.19592163134746 10.19592163134746 10.19592163134746 10.19592163134746 10.19592163134746 10.19592163134746 10.19592163134746 10.19592163134746 10.19592163134746 10.19592163134746 10.19592163134746 10.19592163134746 10.19592163134746 10.19592163134746 10.19592163134746 10.19592163134746 10.19592163134746 10.19592163134746 10.19592163134746 10.19592163134746 10.19592163134746 10.19592163134746 10.19592163134746 10.19592163134746 10.19592163134746 10.19592163134746 10.19592163134746 10.19592163134746 10.19592163134746 10.19592163134746 10.19592163134746 10.19592163134746 10.19592163134746 10.19592163134746 10.19592163134746 10.19592163134746 10.19592163134746 10.19592163134746 10.19592163134746 10.19592163134746 10.19592163134746 10.19592163134746 10.19592163134746 10.19592163134746 10.19592163134746 10.19592163134746 10.19592163134746 10.19592163134746 10.19592163134746 10.19592163134746 10.19592163134746 10.19592163134746 10.19592163134746 10.19592163134746 10.19592163134746 10.19592163134746 10.19592163134746 10.19592163134746 10.19592163134746 10.19592163134746 10.19592163134746 10.19592163134746 10.19592163134746 10.19592163134746 10.19592163134746 10.19592163134746 10.147712268621696 10.19592163134746 10.19592163134746 8.469296510698193 7.288963409448674 10.19592163134746 8.904819349910072 4.102483916669896 8.6617467431737 10.167868974728282 6.595824367124178 5.565794814347154 10.195375022973593 10.19592163134746 9.824406202951758 10.19592163134746 10.19592163134746 10.19592163134746 10.19592163134746 10.19592163134746 10.19592163134746 10.19592163134746 10.19592163134746 10.19592163134746 10.19592163134746 10.19592163134746 10.19592163134746 10.19592163134746 10.19592163134746 10.19592163134746
10.19592163134746 10.19592163134746 10.19592163134746 10.19592163134746 10.19592163134746 10.19592163134746 10.19592163134746 10.19592163134746 10.19592163134746 10.19592163134746 10.19592163134746 10.19592163134746 10.19592163134746 10.19592163134746 10.19592163134746 10.19592163134746 10.19592163134746 10.19592163134746 10.19592163134746 10.19592163134746 10.19592163134746 10.19592163134746 10.19592163134746 10.19592163134746 10.19592163134746 10.19592163134746 10.19592163134746 10.19592163134746 10.19592163134746 10.19592163134746 10.19592163134746 10.19592163134746 10.19592163134746 10.19592163134746 10.19592163134746 10.19592163134746 10.19592163134746 10.19592163134746 10.19592163134746 10.19592163134746 10.19592163134746 10.19592163134746 10.19592163134746 10.19592163134746 10.19592163134746 10.19592163134746 10.19592163134746 10.19592163134746 10.19592163134746 10.19592163134746 10.19592163134746 10.19592163134746 10.19592163134746 10.19592163134746 10.19592163134746 10.19592163134746 10.19592163134746 10.19592163134746 10.19592163134746 10.19592163134746 10.19592163134746 10.19592163134746 10.19592163134746 10.19592163134746 10.19592163134746 10.19592163134746 10.19592163134746 10.19592163134746 10.19592163134746 10.19592163134746 10.19592163134746 10.19592163134746 10.19592163134746 10.19592163134746 10.19592163134746 10.19592163134746 10.19592163134746 10.19592163134746 10.19592163134746 10.19592163134746 10.19592163134746 10.19592163134746 10.19592163134746 10.19592163134746 10.19592163134746 10.19592163134746 10.19592163134746 10.19592163134746 10.19592163134746 10.19592163134746 10.19592163134746 10.19592163134746 10.19592163134746 10.19592163134746 10.19592163134746 10.19592163134746 10.19592163134746 10.19592163134746 10.19592163134746 10.19592163134746 10.19592163134746 8.599138065214115 9.056433462609915 10.172263039030906 8.130025829017749 3.998017910492334 9.309598589739192 9.147343952678067 3.9711368650081895 5.123757547507354 10.153737090921867 9.828841863202305 7.658995609056151 10.166750937636582 10.19592163134746 10.19592163134746 10.19592163134746 10.19592163134746 10.19592163134746 10.19592163134746 10.19592163134746 10.19592163134746 10.19592163134746 10.19592163134746 10.19592163134746 10.19592163134746 10.19592163134746 10.19592163134746
10.19592163134746 10.19592163134746 10.19592163134746 10.19592163134746 10.19592163134746 10.19592163134746 10.19592163134746 10.19592163134746 10.19592163134746 10.19592163134746 10.19592163134746 10.19592163134746 10.19592163134746 10.19592163134746 10.19592163134746 10.19592163134746 10.19592163134746 10.19592163134746 10.19592163134746 10.19592163134746 10.19592163134746 10.19592163134746 10.19592163134746 10.19592163134746 10.19592163134746 10.19592163134746 10.19592163134746 10.19592163134746 10.19592163134746 10.19592163134746 10.19592163134746 10.19592163134746 10.19592163134746 10.19592163134746 10.19592163134746 10.19592163134746 10.19592163134746 10.19592163134746 10.19592163134746 10.19592163134746 10.19592163134746 10.19592163134746 10.19592163134746 10.19592163134746 10.19592163134746 10.19592163134746 10.19592163134746 10.19592163134746 10.19592163134746 10.19592163134746 10.19592163134746 10.19592163134746 10.19592163134746 10.19592163134746 10.19592163134746 10.19592163134746 10.19592163134746 10.19592163134746 10.19592163134746 10.19592163134746 10.19592163134746 10.19592163134746 10.19592163134746 10.19592163134746 10.19592163134746 10.19592163134746 10.19592163134746 10.19592163134746 10.19592163134746 10.19592163134746 10.19592163134746 10.19592163134746 10.19592163134746 10.19592163134746 10.19592163134746 10.19592163134746 10.19592163134746 10.19592163134746 10.19592163134746 10.19592163134746 10.19592163134746 10.19592163134746 10.19592163134746 10.19592163134746 10.19592163134746 10.19592163134746 10.19592163134746 10.19592163134746 10.19592163134746 10.19592163134746 10.19592163134746 10.19592163134746 10.19592163134746 10.19592163134746 10.19592163134746 10.19592163134746 10.19592163134746 10.19592163134746 10.19592163134746 10.19592163134746 10.19592163134746 10.19592163134746 10.19592163134746 10.19592163134746 10.168626507070837 7.614968989343832 10.19592163134746 10.19592163134746 6.660460075119946 6.410788292519905 10.19592163134746 10.19592163134746 8.092164380454479 10.19592163134746 10.19592163134746 10.19592163134746 10.19422994915475 10.19592163134746 10.19592163134746 10.19592163134746 10.19592163134746 10.19592163134746 10.19592163134746 10.19592163134746 10.19592163134746 10.19592163134746 10.19592163134746 10.19592163134746
10.19592163134746 10.19592163134746 10.19592163134746 10.19592163134746 10.19592163134746 10.19592163134746 10.19592163134746 10.19592163134746 10.19592163134746 10.19592163134746 10.19592163134746 10.19592163134746 10.19592163134746 10.19592163134746 10.19592163134746 10.19592163134746 10.19592163134746 10.19592163134746 10.19592163134746 10.19592163134746 10.19592163134746 10.19592163134746 10.19592163134746 10.19592163134746 10.19592163134746 10.19592163134746 10.19592163134746 10.19592163134746 10.19592163134746 10.19592163134746 10.19592163134746 10.19592163134746 10.19592163134746 10.19592163134746 10.19592163134746 10.19592163134746 10.19592163134746 10.19592163134746 10.19592163134746 10.19592163134746 10.19592163134746 10.19592163134746 10.19592163134746 10.19592163134746 10.19592163134746 10.19592163134746 10.19592163134746 10.19592163134746 10.19592163134746 10.19592163134746 10.19592163134746 10.19592163134746 10.19592163134746 10.19592163134746 10.19592163134746 10.19592163134746 10.19592163134746 10.19592163134746 10.19592163134746 10.19592163134746 10.19592163134746 10.19592163134746 10.19592163134746 10.19592163134746 10.19592163134746 10.19592163134746 10.19592163134746 10.19592163134746 10.19592163134746 10.19592163134746 10.19592163134746 10.19592163134746 10.19592163134746 10.19592163134746 10.19592163134746 10.19592163134746 10.19592163134746 10.19592163134746 10.19592163134746 10.19592163134746 10.19592163134746 10.19592163134746 10.19592163134746 10.19592163134746 10.19592163134746 10.19592163134746 10.19592163134746 10.19592163134746 10.19592163134746 10.19592163134746 10.19592163134746 10.19592163134746 10.19592163134746 10.19592163134746 10.19592163134746 10.19592163134746 10.19592163134746 10.19592163134746 10.19592163134746 10.19592163134746 10.19592163134746 10.19592163134746 10.19592163134746 10.19592163134746 10.173276780028404 7.914599061895748 10.143791478664573 10.164749917681238 7.874991681087034 5.643852549784188 10.187038890851442 10.169345920930725 8.724744184320636 10.185553990841976 10.19592163134746 10.19592163134746 10.19585825618231 10.19592163134746 10.19592163134746 10.19592163134746 10.19592163134746 10.19592163134746 10.180444724157669 10.19592163134746 10.19592163134746 10.19592163134746 10.159186043687765 10.19592163134746
10.19592163134746 10.19592163134746 10.19592163134746 10.19592163134746 10.19592163134746 10.19592163134746 10.19592163134746 10.19592163134746 10.19592163134746 10.19592163134746 10.19592163134746 10.19592163134746 10.19592163134746 10.19592163134746 10.19592163134746 10.19592163134746 10.19592163134746 10.19592163134746 10.19592163134746 10.19592163134746 10.19592163134746 10.19592163134746 10.19592163134746 10.19592163134746 10.19592163134746 10.19592163134746 10.19592163134746 10.19592163134746 10.19592163134746 10.19592163134746 10.19592163134746 10.19592163134746 10.19592163134746 10.19592163134746 10.19592163134746 10.19592163134746 10.19592163134746 10.19592163134746 10.19592163134746 10.19592163134746 10.19592163134746 10.19592163134746 10.19592163134746 10.19592163134746 10.19592163134746 10.19592163134746 10.19592163134746 10.19592163134746 10.19592163134746 10.19592163134746 10.19592163134746 10.19592163134746 10.19592163134746 10.19592163134746 10.19592163134746 10.19592163134746 10.19592163134746 10.19592163134746 10.19592163134746 10.19592163134746 10.19592163134746 10.19592163134746 10.19592163134746 10.19592163134746 10.19592163134746 10.19592163134746 10.19592163134746 10.19592163134746 10.19592163134746 10.19592163134746 10.19592163134746 10.19592163134746 10.19592163134746 10.19592163134746 10.19592163134746 10.19592163134746 10.19592163134746 10.19592163134746 10.19592163134746 10.19592163134746 10.19592163134746 10.19592163134746 10.19592163134746 10.19592163134746 10.19592163134746 10.19592163134746 10.19592163134746 10.19592163134746 10.19592163134746 10.19592163134746 10.19592163134746 10.19592163134746 10.19592163134746 10.19592163134746 10.19592163134746 10.19592163134746 10.19592163134746 10.19592163134746 10.19592163134746 10.19592163134746 10.19592163134746 10.194775999979917 10.16501195990942 10.165100081862434 10.140190691451568 7.478757903908596 9.616013874761135 10.102358122791541 7.403794407545094 4.0435939441505395 10.04169204056027 10.101944147028956 7.497730780128718 9.445890101754614 10.19592163134746 10.19592163134746 10.077158871147745 10.19592163134746 10.19592163134746 10.19592163134746 10.19592163134746 10.19592163134746 10.128569949301415 10.190040797362096 10.19592163134746 10.184048232613156 10.15315953540518 10.19592163134746
10.19592163134746 10.19592163134746 10.19592163134746 10.19592163134746 10.19592163134746 10.19592163134746 10.19592163134746 10.19592163134746 10.19592163134746 10.19592163134746 10.19592163134746 10.19592163134746 10.19592163134746 10.19592163134746 10.19592163134746 10.19592163134746 10.19592163134746 10.19592163134746 10.19592163134746 10.19592163134746 10.19592163134746 10.19592163134746 10.19592163134746 10.19592163134746 10.19592163134746 10.19592163134746 10.19592163134746 10.19592163134746 10.19592163134746 10.19592163134746 10.19592163134746 10.19592163134746 10.19592163134746 10.19592163134746 10.19592163134746 10.19592163134746 10.19592163134746 10.19592163134746 10.19592163134746 10.19592163134746 10.19592163134746 10.19592163134746 10.19592163134746 10.19592163134746 10.19592163134746 10.19592163134746 10.19592163134746 10.19592163134746 10.19592163134746 10.19592163134746 10.19592163134746 10.19592163134746 10.19592163134746 10.19592163134746 10.19592163134746 10.19592163134746 10.19592163134746 10.19592163134746 10.19592163134746 10.19592163134746 10.19592163134746 10.19592163134746 10.19592163134746 10.19592163134746 10.19592163134746 10.19592163134746 10.19592163134746 10.19592163134746 10.19592163134746 10.19592163134746 10.19592163134746 10.19592163134746 10.19592163134746 10.19592163134746 10.19592163134746 10.19592163134746 10.19592163134746 10.19592163134746 10.19592163134746 10.19592163134746 10.19592163134746 10.19592163134746 10.19592163134746 10.19592163134746 10.19592163134746 10.19592163134746 10.19592163134746 10.19592163134746 10.19592163134746 10.19592163134746 10.19592163134746 10.19592163134746 10.19592163134746 10.19592163134746 10.19592163134746 10.19592163134746 10.19592163134746 10.19592163134746 10.19592163134746 10.19592163134746 10.19592163134746 10.19592163134746 10.057879619391427 10.193271150893215 10.19013043204547 6.798449269883031 8.433464697988025 10.178864116712177 8.668562271434599 4.5542131397767935 10.14505793095498 10.19592163134746 9.71875966730156 10.091441987428245 10.19592163134746 10.19592163134746 10.19592163134746 10.19592163134746 10.19592163134746 10.19592163134746 10.19592163134746 10.19592163134746 10.178651388322336 10.19592163134746 10.19592163134746 10.19592163134746 10.19592163134746 10.19592163134746
10.19592163134746 10.19592163134746 10.19592163134746 10.19592163134746 10.19592163134746 10.19592163134746 10.19592163134746 10.19592163134746 10.19592163134746 10.19592163134746 10.19592163134746 10.19592163134746 10.19592163134746 10.19592163134746 10.19592163134746 10.19592163134746 10.19592163134746 10.19592163134746 10.19592163134746 10.19592163134746 10.19592163134746 10.19592163134746 10.19592163134746 10.19592163134746 10.19592163134746 10.19592163134746 10.19592163134746 10.19592163134746 10.19592163134746 10.19592163134746 10.19592163134746 10.19592163134746 10.19592163134746 10.19592163134746 10.19592163134746 10.19592163134746 10.19592163134746 10.19592163134746 10.19592163134746 10.19592163134746 10.19592163134746 10.19592163134746 10.19592163134746 10.19592163134746 10.19592163134746 10.19592163134746 10.19592163134746 10.19592163134746 10.19592163134746 10.19592163134746 10.19592163134746 10.19592163134746 10.19592163134746 10.19592163134746 10.19592163134746 10.19592163134746 10.19592163134746 10.19592163134746 10.19592163134746 10.19592163134746 10.19592163134746 10.19592163134746 10.19592163134746 10.19592163134746 10.19592163134746 10.19592163134746 10.19592163134746 10.19592163134746 10.19592163134746 10.19592163134746 10.19592163134746 10.19592163134746 10.19592163134746 10.19592163134746 10.19592163134746 10.19592163134746 10.19592163134746 10.19592163134746 10.19592163134746 10.19592163134746 10.19592163134746 10.19592163134746 10.19592163134746 10.19592163134746 10.19592163134746 10.19592163134746 10.19592163134746 10.19592163134746 10.19592163134746 10.19592163134746 10.19592163134746 10.19592163134746 10.19592163134746 10.19592163134746 10.19592163134746 10.19592163134746 10.19592163134746 10.19592163134746 10.181320515933402 10.188502802711326 10.19592163134746 10.009195456459954 7.691548420206161 9.876050173093606 9.509394271109205 5.242231298977668 5.191461376582149 9.500193639076107 8.005651013648466 4.503736553642878 8.86115296687978 10.179103000469532 9.663469555275846 9.784555700093765 10.19592163134746 10.19592163134746 10.19592163134746 10.19592163134746 10.19592163134746 10.19592163134746 10.19592163134746 10.19592163134746 10.19592163134746 10.19592163134746 10.19592163134746 10.19592163134746 10.19592163134746 10.19592163134746
10.19592163134746 10.19592163134746 10.19592163134746 10.19592163134746 10.19592163134746 10.19592163134746 10.19592163134746 10.19592163134746 10.19592163134746 10.19592163134746 10.19592163134746 10.19592163134746 10.19592163134746 10.19592163134746 10.19592163134746 10.19592163134746 10.19592163134746 10.19592163134746 10.19592163134746 10.19592163134746 10.19592163134746 10.19592163134746 10.19592163134746 10.19592163134746 10.19592163134746 10.19592163134746 10.19592163134746 10.19592163134746 10.19592163134746 10.19592163134746 10.19592163134746 10.19592163134746 10.19592163134746 10.19592163134746 10.19592163134746 10.19592163134746 10.19592163134746 10.19592163134746 10.19592163134746 10.19592163134746 10.19592163134746 10.19592163134746 10.19592163134746 10.19592163134746 10.19592163134746 10.19592163134746 10.19592163134746 10.19592163134746 10.19592163134746 10.19592163134746 10.19592163134746 10.19592163134746 10.19592163134746 10.19592163134746 10.19592163134746 10.19592163134746 10.19592163134746 10.19592163134746 10.19592163134746 10.19592163134746 10.19592163134746 10.19592163134746 10.19592163134746 10.19592163134746 10.19592163134746 10.19592163134746 10.19592163134746 10.19592163134746 10.19592163134746 10.19592163134746 10.19592163134746 10.19592163134746 10.19592163134746 10.19592163134746 10.19592163134746 10.19592163134746 10.19592163134746 10.19592163134746 10.19592163134746 10.19592163134746 10.19592163134746 10.19592163134746 10.19592163134746 10.19592163134746 10.19592163134746 10.19592163134746 10.19592163134746 10.19592163134746 10.19592163134746 10.19592163134746 10.19592163134746 10.19592163134746 10.19592163134746 10.19592163134746 10.19592163134746 10.065777588278825 10.19592163134746 10.19592163134746 9.198640473779744 9.658978684253512 10.19592163134746 8.661005667077628 4.71597723410985 8.947542643169147 9.272676250705763 5.5247198190160285 4.937522358919632 9.742541337186351 9.429901543464332 7.298035440291556 10.028355742133163 10.19592163134746 10.19592163134746 10.19592163134746 10.19592163134746 10.19592163134746 10.19592163134746 10.19592163134746 10.19592163134746 10.19592163134746 10.19592163134746 10.19592163134746 10.19592163134746 10.19592163134746 10.19592163134746 10.19592163134746 10.19592163134746 10.19592163134746
10.19592163134746 10.19592163134746 10.19592163134746 10.19592163134746 10.19592163134746 10.19592163134746 10.19592163134746 10.19592163134746 10.19592163134746 10.19592163134746 10.19592163134746 10.19592163134746 10.19592163134746 10.19592163134746 10.19592163134746 10.19592163134746 10.19592163134746 10.19592163134746 10.19592163134746 10.19592163134746 10.19592163134746 10.19592163134746 10.19592163134746 10.19592163134746 10.19592163134746 10.19592163134746 10.19592163134746 10.19592163134746 10.19592163134746 10.19592163134746 10.19592163134746 10.19592163134746 10.19592163134746 10.19592163134746 10.19592163134746 10.19592163134746 10.19592163134746 10.19592163134746 10.19592163134746 10.19592163134746 10.19592163134746 10.19592163134746 10.19592163134746 10.19592163134746 10.19592163134746 10.19592163134746 10.19592163134746 10.19592163134746 10.19592163134746 10.19592163134746 10.19592163134746 10.19592163134746 10.19592163134746 10.19592163134746 10.19592163134746 10.19592163134746 10.19592163134746 10.19592163134746 10.19592163134746 10.19592163134746 10.19592163134746 10.19592163134746 10.19592163134746 10.19592163134746 10.19592163134746 10.19592163134746 10.19592163134746 10.19592163134746 10.19592163134746 10.19592163134746 10.19592163134746 10.19592163134746 10.19592163134746 10.19592163134746 10.19592163134746 10.19592163134746 10.19592163134746 10.19592163134746 10.19592163134746 10.19592163134746 10.19592163134746 10.19592163134746 10.19592163134746 10.19592163134746 10.19592163134746 10.19592163134746 10.19592163134746 10.19592163134746 10.19592163134746 10.19592163134746 10.19592163134746 10.19592163134746 10.19592163134746 10.19592163134746 10.19592163134746 9.384814000206244 10.19592163134746 10.19592163134746 9.181952832046335 9.264929451150977 10.19592163134746 9.939633233440441 4.623366258484028 9.330066616158101 10.141737497006888 8.527355222606158 5.896662890588605 10.040338618306452 10.181807191231467 9.81209219867346 10.102903796408176 10.19592163134746 10.19592163134746 10.19592163134746 10.19592163134746 10.19592163134746 10.19592163134746 10.19592163134746 10.19592163134746 10.19592163134746 10.19592163134746 10.19592163134746 10.19592163134746 10.19592163134746 10.19592163134746 10.19592163134746 10.19592163134746 10.19592163134746
10.19592163134746 10.19592163134746 10.19592163134746 10.19592163134746 10.19592163134746 10.19592163134746 10.19592163134746 10.19592163134746 10.19592163134746 10.19592163134746 10.19592163134746 10.19592163134746 10.19592163134746 10.19592163134746 10.19592163134746 10.19592163134746 10.19592163134746 10.19592163134746 10.19592163134746 10.19592163134746 10.19592163134746 10.19592163134746 10.19592163134746 10.19592163134746 10.19592163134746 10.19592163134746 10.19592163134746 10.19592163134746 10.19592163134746 10.19592163134746 10.19592163134746 10.19592163134746 10.19592163134746 10.19592163134746 10.19592163134746 10.19592163134746 10.19592163134746 10.19592163134746 10.19592163134746 10.19592163134746 10.19592163134746 10.19592163134746 10.19592163134746 10.19592163134746 10.19592163134746 10.19592163134746 10.19592163134746 10.19592163134746 10.19592163134746 10.19592163134746 10.19592163134746 10.19592163134746 10.19592163134746 10.19592163134746 10.19592163134746 10.19592163134746 10.19592163134746 10.19592163134746 10.19592163134746 10.19592163134746 10.19592163134746 10.19592163134746 10.19592163134746 10.19592163134746 10.19592163134746 10.19592163134746 10.19592163134746 10.19592163134746 10.19592163134746 10.19592163134746 10.19592163134746 10.19592163134746 10.19592163134746 10.19592163134746 10.19592163134746 10.19592163134746 10.19592163134746 10.19592163134746 10.19592163134746 10.19592163134746 10.19592163134746 10.19592163134746 10.19592163134746 10.19592163134746 10.19592163134746 10.19592163134746 10.19592163134746 10.19592163134746 10.19592163134746 10.19592163134746 10.19592163134746 10.19592163134746 10.19592163134746 10.19592163134746 10.19592163134746 8.150102690742544 10.10155363715292 10.129634009079602 8.386072833114971 6.976954181271736 9.82975221850385 9.21652418253023 4.468546381455104 7.748572629024348 9.637309702763707 8.927275910879679 5.517312053795379 9.519343570742848 10.123804031320004 10.00130475058934 10.088538391739034 10.19592163134746 10.19592163134746 10.19592163134746 10.19592163134746 10.19592163134746 10.19592163134746 10.19592163134746 10.19592163134746 10.19592163134746 10.19592163134746 10.19592163134746 10.19592163134746 10.19592163134746 10.19592163134746 10.19592163134746 10.19592163134746 10.19592163134746
10.19592163134746 10.19592163134746 10.19592163134746 10.19592163134746 10.19592163134746 10.19592163134746 10.19592163134746 10.19592163134746 10.19592163134746 10.19592163134746 10.19592163134746 10.19592163134746 10.19592163134746 10.19592163134746 10.19592163134746 10.19592163134746 10.19592163134746 10.19592163134746 10.19592163134746 10.19592163134746 10.19592163134746 10.19592163134746 10.19592163134746 10.19592163134746 10.19592163134746 10.19592163134746 10.19592163134746 10.19592163134746 10.19592163134746 10.19592163134746 10.19592163134746 10.19592163134746 10.19592163134746 10.19592163134746 10.19592163134746 10.19592163134746 10.19592163134746 10.19592163134746 10.19592163134746 10.19592163134746 10.19592163134746 10.19592163134746 10.19592163134746 10.19592163134746 10.19592163134746 10.19592163134746 10.19592163134746 10.19592163134746 10.19592163134746 10.19592163134746 10.19592163134746 10.19592163134746 10.19592163134746 10.19592163134746 10.19592163134746 10.19592163134746 10.19592163134746 10.19592163134746 10.19592163134746 10.19592163134746 10.19592163134746 10.19592163134746 10.19592163134746 10.19592163134746 10.19592163134746 10.19592163134746 10.19592163134746 10.19592163134746 10.19592163134746 10.19592163134746 10.19592163134746 10.19592163134746 10.19592163134746 10.19592163134746 10.19592163134746 10.19592163134746 10.19592163134746 10.19592163134746 10.19592163134746 10.19592163134746 10.19592163134746 10.19592163134746 10.19592163134746 10.19592163134746 10.19592163134746 10.19592163134746 10.19592163134746 10.19592163134746 10.19592163134746 10.19592163134746 10.19592163134746 10.19592163134746 10.182159230752477 10.19592163134746 10.106389387788333 6.021694374391161 9.120471982430432 9.655180158502406 6.987961541708462 5.298502221191124 9.23786700992742 9.139721819084228 5.453669968758968 7.26978551820936 9.929161619694995 9.857293227941788 7.365180654593069 9.669517121484466 10.194190534744338 10.178113000480177 10.101671077948067 10.19592163134746 10.19592163134746 10.19592163134746 10.19592163134746 10.19592163134746 10.19592163134746 10.19592163134746 10.19592163134746 10.19592163134746 10.19592163134746 10.19592163134746 10.19592163134746 10.19592163134746 10.19592163134746 10.19592163134746 10.19592163134746 10.19592163134746
10.19592163134746 10.19592163134746 10.19592163134746 10.19592163134746 10.19592163134746 10.19592163134746 10.19592163134746 10.19592163134746 10.19592163134746 10.19592163134746 10.19592163134746 10.19592163134746 10.19592163134746 10.19592163134746 10.19592163134746 10.19592163134746 10.19592163134746 10.19592163134746 10.19592163134746 10.19592163134746 10.19592163134746 10.19592163134746 10.19592163134746 10.19592163134746 10.19592163134746 10.19592163134746 10.19592163134746 10.19592163134746 10.19592163134746 10.19592163134746 10.19592163134746 10.19592163134746 10.19592163134746 10.19592163134746 10.19592163134746 10.19592163134746 10.19592163134746 10.19592163134746 10.19592163134746 10.19592163134746 10.19592163134746 10.19592163134746 10.19592163134746 10.19592163134746 10.19592163134746 10.19592163134746 10.19592163134746 10.19592163134746 10.19592163134746 10.19592163134746 10.19592163134746 10.19592163134746 10.19592163134746 10.19592163134746 10.19592163134746 10.19592163134746 10.19592163134746 10.19592163134746 10.19592163134746 10.19592163134746 10.19592163134746 10.19592163134746 10.19592163134746 10.19592163134746 10.19592163134746 10.19592163134746 10.19592163134746 10.19592163134746 10.19592163134746 10.19592163134746 10.19592163134746 10.19592163134746 10.19592163134746 10.19592163134746 10.19592163134746 10.19592163134746 10.19592163134746 10.19592163134746 10.19592163134746 10.19592163134746 10.19592163134746 10.19592163134746 10.19592163134746 10.19592163134746 10.19592163134746 10.19592163134746 10.19592163134746 10.19592163134746 10.09129232358365 10.19592163134746 10.19592163134746 10.193379130977444 9.23244157656014 10.187934305401445 9.683425297833248 6.094213507396439 7.7685090633783656 9.644936868867688 7.804635072680682 5.490645790389525 8.876375353399531 10.032372511121944 8.008443514830942 7.909507410644868 9.838203574313372 10.010669010727593 8.781685413822316 9.441828640279379 10.126119301078312 10.079760144554541 9.866379728295945 10.144084268051058 10.19592163134746 10.19592163134746 10.19592163134746 10.19592163134746 10.19592163134746 10.19592163134746 10.19592163134746 10.19592163134746 10.19592163134746 10.19592163134746 10.19592163134746 10.19592163134746 10.19592163134746 10.19592163134746 10.19592163134746 10.19592163134746
10.19592163134746 10.19592163134746 10.19592163134746 10.19592163134746 10.19592163134746 10.19592163134746 10.19592163134746 10.19592163134746 10.19592163134746 10.19592163134746 10.19592163134746 10.19592163134746 10.19592163134746 10.19592163134746 10.19592163134746 10.19592163134746 10.19592163134746 10.19592163134746 10.19592163134746 10.19592163134746 10.19592163134746 10.19592163134746 10.19592163134746 10.19592163134746 10.19592163134746 10.19592163134746 10.19592163134746 10.19592163134746 10.19592163134746 10.19592163134746 10.19592163134746 10.19592163134746 10.19592163134746 10.19592163134746 10.19592163134746 10.19592163134746 10.19592163134746 10.19592163134746 10.19592163134746 10.19592163134746 10.19592163134746 10.19592163134746 10.19592163134746 10.19592163134746 10.19592163134746 10.19592163134746 10.19592163134746 10.19592163134746 10.19592163134746 10.19592163134746 10.19592163134746 10.19592163134746 10.19592163134746 10.19592163134746 10.19592163134746 10.19592163134746 10.19592163134746 10.19592163134746 10.19592163134746 10.19592163134746 10.19592163134746 10.19592163134746 10.19592163134746 10.19592163134746 10.19592163134746 10.19592163134746 10.19592163134746 10.19592163134746 10.19592163134746 10.19592163134746 10.19592163134746 10.19592163134746 10.19592163134746 10.19592163134746 10.19592163134746 10.19592163134746 10.19592163134746 10.19592163134746 10.19592163134746 10.19592163134746 10.19592163134746 10.19592163134746 10.19592163134746 10.19592163134746 10.19592163134746 10.19592163134746 10.19592163134746 10.19592163134746 9.360089852529674 10.1548508417802 10.169716728871249 8.79862485602489 7.069286137076049 8.483778128857203 7.971927029342459 5.4904821048804076 5.512502999297565 8.065461238387837 7.175125578687643 5.339072398323933 7.223375299180961 9.17654064778595 8.481461391185528 8.006756005575548 9.787949173615393 10.101227319366874 9.602397439463514 9.58277960070084 10.097278363701232 10.114752567926452 9.925719422174659 10.105792142745667 10.19592163134746 10.19592163134746 10.173571544752573 10.19592163134746 10.19592163134746 10.19592163134746 10.19592163134746 10.19592163134746 10.19592163134746 10.19592163134746 10.19592163134746 10.190829887318756 10.19592163134746 10.19592163134746 10.19592163134746 10.19592163134746
10.19592163134746 10.19592163134746 10.19592163134746 10.19592163134746 10.19592163134746 10.19592163134746 10.19592163134746 10.19592163134746 10.19592163134746 10.19592163134746 10.19592163134746 10.19592163134746 10.19592163134746 10.19592163134746 10.19592163134746 10.19592163134746 10.19592163134746 10.19592163134746 10.19592163134746 10.19592163134746 10.19592163134746 10.19592163134746 10.19592163134746 10.19592163134746 10.19592163134746 10.19592163134746 10.19592163134746 10.19592163134746 10.19592163134746 10.19592163134746 10.19592163134746 10.19592163134746 10.19592163134746 10.19592163134746 10.19592163134746 10.19592163134746 10.19592163134746 10.19592163134746 10.19592163134746 10.19592163134746 10.19592163134746 10.19592163134746 10.19592163134746 10.19592163134746 10.19592163134746 10.19592163134746 10.19592163134746 10.19592163134746 10.19592163134746 10.19592163134746 10.19592163134746 10.19592163134746 10.19592163134746 10.19592163134746 10.19592163134746 10.19592163134746 10.19592163134746 10.19592163134746 10.19592163134746 10.19592163134746 10.19592163134746 10.19592163134746 10.19592163134746 10.19592163134746 10.19592163134746 10.19592163134746 10.19592163134746 10.19592163134746 10.19592163134746 10.19592163134746 10.19592163134746 10.19592163134746 10.19592163134746 10.19592163134746 10.19592163134746 10.19592163134746 10.19592163134746 10.19592163134746 10.19592163134746 10.19592163134746 10.19592163134746 10.19592163134746 10.19592163134746 10.19592163134746 10.19592163134746 10.19592163134746 10.19592163134746 10.155401514151063 7.000572888525399 9.24499728507533 9.602752306571025 7.657420059602702 5.601903876209431 8.727173919723317 8.316973234479926 5.60010332510618 6.963568453937551 9.373717692243156 8.745802941665426 7.447050901251029 9.350889342786553 10.177289503195103 10.068050471699655 9.453822041623495 9.60214330673165 10.177336016775241 9.88787198073894 9.665266773438535 10.119593061473045 10.161498241156371 9.96927449336327 10.058842077476566 10.19592163134746 10.19592163134746 10.126780413110355 10.19592163134746 10.19592163134746 10.19592163134746 10.19592163134746 10.19592163134746 10.19592163134746 10.19592163134746 10.19592163134746 10.19592163134746 10.19592163134746 10.19592163134746 10.19592163134746 10.19592163134746
10.19592163134746 10.19592163134746 10.19592163134746 10.19592163134746 10.19592163134746 10.19592163134746 10.19592163134746 10.19592163134746 10.19592163134746 10.19592163134746 10.19592163134746 10.19592163134746 10.19592163134746 10.19592163134746 10.19592163134746 10.19592163134746 10.19592163134746 10.19592163134746 10.19592163134746 10.19592163134746 10.19592163134746 10.19592163134746 10.19592163134746 10.19592163134746 10.19592163134746 10.19592163134746 10.19592163134746 10.19592163134746 10.19592163134746 10.19592163134746 10.19592163134746 10.19592163134746 10.19592163134746 10.19592163134746 10.19592163134746 10.19592163134746 10.19592163134746 10.19592163134746 10.19592163134746 10.19592163134746 10.19592163134746 10.19592163134746 10.19592163134746 10.19592163134746 10.19592163134746 10.19592163134746 10.19592163134746 10.19592163134746 10.19592163134746 10.19592163134746 10.19592163134746 10.19592163134746 10.19592163134746 10.19592163134746 10.19592163134746 10.19592163134746 10.19592163134746 10.19592163134746 10.19592163134746 10.19592163134746 10.19592163134746 10.19592163134746 10.19592163134746 10.19592163134746 10.19592163134746 10.19592163134746 10.19592163134746 10.19592163134746 10.19592163134746 10.19592163134746 10.19592163134746 10.19592163134746 10.19592163134746 10.19592163134746 10.19592163134746 10.19592163134746 10.19592163134746 10.19592163134746 10.19592163134746 10.19592163134746 10.19592163134746 10.19592163134746 10.19592163134746 10.19592163134746 10.194099404886074 10.19592163134746 10.19592163134746 9.353554780995097 6.0454682432121585 9.034860874347576 8.664272105422688 6.38353564057152 5.549949532885201 8.741821113032119 7.982528787419377 5.207824069689251 7.585236385290315 9.71560574107034 8.84522256336056 8.246118756162035 9.395667434384796 9.970840973880694 9.76403842496041 9.328851538168461 9.294186781905747 10.095000823728364 9.938344710711332 9.741823815843299 10.122964437222578 10.19592163134746 10.150427775563806 10.112637761216206 10.19592163134746 10.19592163134746 10.19592163134746 10.19592163134746 10.19592163134746 10.19592163134746 10.19592163134746 10.19592163134746 10.19592163134746 10.19592163134746 10.19592163134746 10.19592163134746 10.19592163134746 10.19592163134746 10.19592163134746 10.19592163134746
