# Supplementary material for: Dynamic pre-structuration of lipid nanodomain-segregating remorin proteins
Source: Commun Biol. 2024 Dec 5;7:1620. doi: 10.1038/s42003-024-07330-y (PMC11621693; doi:10.1038/s42003-024-07330-y)
Supplement: Supplementary file 6 — Supplementary Data 4 [file 42003_2024_7330_MOESM6_ESM.zip › Supp-data-4/Fig_6a_AtREM66_233-345.dat]

10.19592163134746 10.19592163134746 10.19592163134746 10.19592163134746 10.19592163134746 10.19592163134746 10.19592163134746 10.182002775294537 10.003291570653982 9.695832577316441 9.425645205651747 8.822211297587472 9.16679991548084 9.943502690923353 10.017146287549034 9.960666338049485 10.178196725481593 10.19592163134746 10.19592163134746 10.19592163134746 10.19592163134746 10.19592163134746 10.19592163134746 10.19592163134746 10.19592163134746 10.19592163134746 10.19592163134746 10.19592163134746 10.19592163134746 10.19592163134746 10.19592163134746 10.19592163134746 10.19592163134746 10.19592163134746 10.19592163134746 10.19592163134746 10.19592163134746 10.19592163134746 10.19592163134746 10.19592163134746 10.19592163134746 10.19592163134746 10.19592163134746 10.19592163134746 10.19592163134746 10.19592163134746 10.19592163134746 10.19592163134746 10.19592163134746 10.19592163134746 10.19592163134746 10.19592163134746 10.19592163134746 10.19592163134746 10.19592163134746 10.19592163134746 10.19592163134746 10.19592163134746 10.19592163134746 10.19592163134746 10.19592163134746 10.19592163134746 10.19592163134746 10.19592163134746 10.19592163134746 10.19592163134746 10.19592163134746 10.19592163134746 10.19592163134746 10.19592163134746 10.19592163134746 10.19592163134746 10.19592163134746 10.19592163134746 10.19592163134746 10.19592163134746 10.19592163134746 10.19592163134746 10.19592163134746 10.19592163134746 10.19592163134746 10.19592163134746 10.19592163134746 10.19592163134746 10.19592163134746 10.19592163134746 10.19592163134746 10.19592163134746 10.19592163134746 10.19592163134746 10.19592163134746 10.19592163134746 10.19592163134746 10.19592163134746 10.19592163134746 10.19592163134746 10.19592163134746 10.19592163134746 10.19592163134746 10.19592163134746 10.19592163134746 10.19592163134746 10.19592163134746 10.19592163134746 10.19592163134746 10.19592163134746 10.19592163134746 10.19592163134746 10.19592163134746 10.19592163134746 10.19592163134746 10.19592163134746 10.19592163134746 10.19592163134746 10.19592163134746 10.19592163134746 10.19592163134746
10.19592163134746 10.19592163134746 10.19592163134746 10.19592163134746 10.19592163134746 10.19592163134746 10.19592163134746 10.19592163134746 10.190871656149445 10.113637750260043 10.006677119104328 9.31125534366242 9.28316987250627 10.184081572645697 10.19592163134746 10.170608173455108 10.19592163134746 10.19592163134746 10.19592163134746 10.19592163134746 10.19592163134746 10.19592163134746 10.19592163134746 10.19592163134746 10.19592163134746 10.19592163134746 10.19592163134746 10.19592163134746 10.19592163134746 10.19592163134746 10.19592163134746 10.19592163134746 10.19592163134746 10.19592163134746 10.19592163134746 10.19592163134746 10.19592163134746 10.19592163134746 10.19592163134746 10.19592163134746 10.19592163134746 10.19592163134746 10.19592163134746 10.19592163134746 10.19592163134746 10.19592163134746 10.19592163134746 10.19592163134746 10.19592163134746 10.19592163134746 10.19592163134746 10.19592163134746 10.19592163134746 10.19592163134746 10.19592163134746 10.19592163134746 10.19592163134746 10.19592163134746 10.19592163134746 10.19592163134746 10.19592163134746 10.19592163134746 10.19592163134746 10.19592163134746 10.19592163134746 10.19592163134746 10.19592163134746 10.19592163134746 10.19592163134746 10.19592163134746 10.19592163134746 10.19592163134746 10.19592163134746 10.19592163134746 10.19592163134746 10.19592163134746 10.19592163134746 10.19592163134746 10.19592163134746 10.19592163134746 10.19592163134746 10.19592163134746 10.19592163134746 10.19592163134746 10.19592163134746 10.19592163134746 10.19592163134746 10.19592163134746 10.19592163134746 10.19592163134746 10.19592163134746 10.19592163134746 10.19592163134746 10.19592163134746 10.19592163134746 10.19592163134746 10.19592163134746 10.19592163134746 10.19592163134746 10.19592163134746 10.19592163134746 10.19592163134746 10.19592163134746 10.19592163134746 10.19592163134746 10.19592163134746 10.19592163134746 10.19592163134746 10.19592163134746 10.19592163134746 10.19592163134746 10.19592163134746 10.19592163134746 10.19592163134746 10.19592163134746 10.19592163134746 10.19592163134746
10.19592163134746 10.19592163134746 10.19592163134746 10.19592163134746 10.19592163134746 10.19592163134746 10.19592163134746 10.19592163134746 10.166939340001418 9.982036651017289 9.973422014110024 8.950083929419755 8.764755261802266 10.149810987437343 10.188405845525988 10.115664534608795 10.195534774951655 10.19592163134746 10.19592163134746 10.19592163134746 10.19592163134746 10.19592163134746 10.19592163134746 10.19592163134746 10.19592163134746 10.19592163134746 10.19592163134746 10.19592163134746 10.19592163134746 10.19592163134746 10.19592163134746 10.19592163134746 10.19592163134746 10.19592163134746 10.19592163134746 10.19592163134746 10.19592163134746 10.19592163134746 10.19592163134746 10.19592163134746 10.19592163134746 10.19592163134746 10.19592163134746 10.19592163134746 10.19592163134746 10.19592163134746 10.19592163134746 10.19592163134746 10.19592163134746 10.19592163134746 10.19592163134746 10.19592163134746 10.19592163134746 10.19592163134746 10.19592163134746 10.19592163134746 10.19592163134746 10.19592163134746 10.19592163134746 10.19592163134746 10.19592163134746 10.19592163134746 10.19592163134746 10.19592163134746 10.19592163134746 10.19592163134746 10.19592163134746 10.19592163134746 10.19592163134746 10.19592163134746 10.19592163134746 10.19592163134746 10.19592163134746 10.19592163134746 10.19592163134746 10.19592163134746 10.19592163134746 10.19592163134746 10.19592163134746 10.19592163134746 10.19592163134746 10.19592163134746 10.19592163134746 10.19592163134746 10.19592163134746 10.19592163134746 10.19592163134746 10.19592163134746 10.19592163134746 10.19592163134746 10.19592163134746 10.19592163134746 10.19592163134746 10.19592163134746 10.19592163134746 10.19592163134746 10.19592163134746 10.19592163134746 10.19592163134746 10.19592163134746 10.19592163134746 10.19592163134746 10.19592163134746 10.19592163134746 10.19592163134746 10.19592163134746 10.19592163134746 10.19592163134746 10.19592163134746 10.19592163134746 10.19592163134746 10.19592163134746 10.19592163134746 10.19592163134746 10.19592163134746 10.19592163134746 10.19592163134746
10.19592163134746 10.19592163134746 10.19592163134746 10.19592163134746 10.19592163134746 10.19592163134746 10.19592163134746 10.19592163134746 10.034149807152325 8.488276843956145 8.95181029350205 7.6515002550864715 6.655272137716231 9.000221937218974 10.008992244377437 9.56236569901491 10.051015807846463 10.19592163134746 10.19592163134746 10.19592163134746 10.19592163134746 10.19592163134746 10.19592163134746 10.19592163134746 10.19592163134746 10.19592163134746 10.19592163134746 10.19592163134746 10.19592163134746 10.19592163134746 10.19592163134746 10.19592163134746 10.19592163134746 10.19592163134746 10.19592163134746 10.19592163134746 10.19592163134746 10.19592163134746 10.19592163134746 10.19592163134746 10.19592163134746 10.19592163134746 10.19592163134746 10.19592163134746 10.19592163134746 10.19592163134746 10.19592163134746 10.19592163134746 10.19592163134746 10.19592163134746 10.19592163134746 10.19592163134746 10.19592163134746 10.19592163134746 10.19592163134746 10.19592163134746 10.19592163134746 10.19592163134746 10.19592163134746 10.19592163134746 10.19592163134746 10.19592163134746 10.19592163134746 10.19592163134746 10.19592163134746 10.19592163134746 10.19592163134746 10.19592163134746 10.19592163134746 10.19592163134746 10.19592163134746 10.19592163134746 10.19592163134746 10.19592163134746 10.19592163134746 10.19592163134746 10.19592163134746 10.19592163134746 10.19592163134746 10.19592163134746 10.19592163134746 10.19592163134746 10.19592163134746 10.19592163134746 10.19592163134746 10.19592163134746 10.19592163134746 10.19592163134746 10.19592163134746 10.19592163134746 10.19592163134746 10.19592163134746 10.19592163134746 10.19592163134746 10.19592163134746 10.19592163134746 10.19592163134746 10.19592163134746 10.19592163134746 10.19592163134746 10.19592163134746 10.19592163134746 10.19592163134746 10.19592163134746 10.19592163134746 10.19592163134746 10.19592163134746 10.19592163134746 10.19592163134746 10.19592163134746 10.19592163134746 10.19592163134746 10.19592163134746 10.19592163134746 10.19592163134746 10.19592163134746 10.19592163134746
10.19592163134746 10.19592163134746 10.19592163134746 10.19592163134746 10.19592163134746 10.19592163134746 10.19592163134746 10.19592163134746 10.165226582796759 8.28959760068287 9.26083612620353 8.262956748228293 6.782442662600696 8.87232112114722 10.184993624439132 10.18070937951668 10.19592163134746 10.19592163134746 10.19592163134746 10.19592163134746 10.19592163134746 10.19592163134746 10.19592163134746 10.19592163134746 10.19592163134746 10.19592163134746 10.19592163134746 10.19592163134746 10.19592163134746 10.19592163134746 10.19592163134746 10.19592163134746 10.19592163134746 10.19592163134746 10.19592163134746 10.19592163134746 10.19592163134746 10.19592163134746 10.19592163134746 10.19592163134746 10.19592163134746 10.19592163134746 10.19592163134746 10.19592163134746 10.19592163134746 10.19592163134746 10.19592163134746 10.19592163134746 10.19592163134746 10.19592163134746 10.19592163134746 10.19592163134746 10.19592163134746 10.19592163134746 10.19592163134746 10.19592163134746 10.19592163134746 10.19592163134746 10.19592163134746 10.19592163134746 10.19592163134746 10.19592163134746 10.19592163134746 10.19592163134746 10.19592163134746 10.19592163134746 10.19592163134746 10.19592163134746 10.19592163134746 10.19592163134746 10.19592163134746 10.19592163134746 10.19592163134746 10.19592163134746 10.19592163134746 10.19592163134746 10.19592163134746 10.19592163134746 10.19592163134746 10.19592163134746 10.19592163134746 10.19592163134746 10.19592163134746 10.19592163134746 10.19592163134746 10.19592163134746 10.19592163134746 10.19592163134746 10.19592163134746 10.19592163134746 10.19592163134746 10.19592163134746 10.19592163134746 10.19592163134746 10.19592163134746 10.19592163134746 10.19592163134746 10.19592163134746 10.19592163134746 10.19592163134746 10.19592163134746 10.19592163134746 10.19592163134746 10.19592163134746 10.19592163134746 10.19592163134746 10.19592163134746 10.19592163134746 10.19592163134746 10.19592163134746 10.19592163134746 10.19592163134746 10.19592163134746 10.19592163134746 10.19592163134746 10.19592163134746 10.19592163134746
10.19592163134746 10.19592163134746 10.19592163134746 10.19592163134746 10.19592163134746 10.19592163134746 10.19592163134746 10.166771261555223 10.19592163134746 9.404222488960777 10.161827901661857 9.995192805382109 7.482854407183035 9.74678136144531 10.19592163134746 10.19592163134746 10.19592163134746 10.19592163134746 10.19592163134746 10.19592163134746 10.19592163134746 10.19592163134746 10.19592163134746 10.19592163134746 10.19592163134746 10.19592163134746 10.19592163134746 10.19592163134746 10.19592163134746 10.19592163134746 10.19592163134746 10.19592163134746 10.19592163134746 10.19592163134746 10.19592163134746 10.19592163134746 10.19592163134746 10.19592163134746 10.19592163134746 10.19592163134746 10.19592163134746 10.19592163134746 10.19592163134746 10.19592163134746 10.19592163134746 10.19592163134746 10.19592163134746 10.19592163134746 10.19592163134746 10.19592163134746 10.19592163134746 10.19592163134746 10.19592163134746 10.19592163134746 10.19592163134746 10.19592163134746 10.19592163134746 10.19592163134746 10.19592163134746 10.19592163134746 10.19592163134746 10.19592163134746 10.19592163134746 10.19592163134746 10.19592163134746 10.19592163134746 10.19592163134746 10.19592163134746 10.19592163134746 10.19592163134746 10.19592163134746 10.19592163134746 10.19592163134746 10.19592163134746 10.19592163134746 10.19592163134746 10.19592163134746 10.19592163134746 10.19592163134746 10.19592163134746 10.19592163134746 10.19592163134746 10.19592163134746 10.19592163134746 10.19592163134746 10.19592163134746 10.19592163134746 10.19592163134746 10.19592163134746 10.19592163134746 10.19592163134746 10.19592163134746 10.19592163134746 10.19592163134746 10.19592163134746 10.19592163134746 10.19592163134746 10.19592163134746 10.19592163134746 10.19592163134746 10.19592163134746 10.19592163134746 10.19592163134746 10.19592163134746 10.19592163134746 10.19592163134746 10.19592163134746 10.19592163134746 10.19592163134746 10.19592163134746 10.19592163134746 10.19592163134746 10.19592163134746 10.19592163134746 10.19592163134746 10.19592163134746 10.19592163134746
10.19592163134746 10.19592163134746 10.19592163134746 10.19592163134746 10.19592163134746 10.19592163134746 10.182909671343966 9.88094073506366 9.916222806675448 7.456535700477852 9.86141809096608 10.037447803549153 7.899458879741796 8.340573494232018 10.19592163134746 10.19592163134746 10.19592163134746 10.19592163134746 10.19592163134746 10.19592163134746 10.19592163134746 10.19592163134746 10.19592163134746 10.19592163134746 10.19592163134746 10.19592163134746 10.19592163134746 10.19592163134746 10.19592163134746 10.19592163134746 10.19592163134746 10.19592163134746 10.19592163134746 10.19592163134746 10.19592163134746 10.19592163134746 10.19592163134746 10.19592163134746 10.19592163134746 10.19592163134746 10.19592163134746 10.19592163134746 10.19592163134746 10.19592163134746 10.19592163134746 10.19592163134746 10.19592163134746 10.19592163134746 10.19592163134746 10.19592163134746 10.19592163134746 10.19592163134746 10.19592163134746 10.19592163134746 10.19592163134746 10.19592163134746 10.19592163134746 10.19592163134746 10.19592163134746 10.19592163134746 10.19592163134746 10.19592163134746 10.19592163134746 10.19592163134746 10.19592163134746 10.19592163134746 10.19592163134746 10.19592163134746 10.19592163134746 10.19592163134746 10.19592163134746 10.19592163134746 10.19592163134746 10.19592163134746 10.19592163134746 10.19592163134746 10.19592163134746 10.19592163134746 10.19592163134746 10.19592163134746 10.19592163134746 10.19592163134746 10.19592163134746 10.19592163134746 10.19592163134746 10.19592163134746 10.19592163134746 10.19592163134746 10.19592163134746 10.19592163134746 10.19592163134746 10.19592163134746 10.19592163134746 10.19592163134746 10.19592163134746 10.19592163134746 10.19592163134746 10.19592163134746 10.19592163134746 10.19592163134746 10.19592163134746 10.19592163134746 10.19592163134746 10.19592163134746 10.19592163134746 10.19592163134746 10.19592163134746 10.19592163134746 10.19592163134746 10.19592163134746 10.19592163134746 10.19592163134746 10.19592163134746 10.19592163134746 10.19592163134746 10.19592163134746 10.19592163134746
10.19592163134746 10.19592163134746 10.19592163134746 10.19592163134746 10.19592163134746 10.19592163134746 10.101440426598188 7.852929633423255 7.07233216078982 4.194540827567482 6.911321968035397 6.901431083508233 4.321421703505493 4.7323955882484725 8.361045558467506 9.05432208377728 8.140132613259002 10.184291542451167 10.19592163134746 10.19592163134746 10.19592163134746 10.19592163134746 10.19592163134746 10.19592163134746 10.19592163134746 10.19592163134746 10.19592163134746 10.19592163134746 10.19592163134746 10.19592163134746 10.19592163134746 10.19592163134746 10.19592163134746 10.19592163134746 10.19592163134746 10.19592163134746 10.19592163134746 10.19592163134746 10.19592163134746 10.19592163134746 10.19592163134746 10.19592163134746 10.19592163134746 10.19592163134746 10.19592163134746 10.19592163134746 10.19592163134746 10.19592163134746 10.19592163134746 10.19592163134746 10.19592163134746 10.19592163134746 10.19592163134746 10.19592163134746 10.19592163134746 10.19592163134746 10.19592163134746 10.19592163134746 10.19592163134746 10.19592163134746 10.19592163134746 10.19592163134746 10.19592163134746 10.19592163134746 10.19592163134746 10.19592163134746 10.19592163134746 10.19592163134746 10.19592163134746 10.19592163134746 10.19592163134746 10.19592163134746 10.19592163134746 10.19592163134746 10.19592163134746 10.19592163134746 10.19592163134746 10.19592163134746 10.19592163134746 10.19592163134746 10.19592163134746 10.19592163134746 10.19592163134746 10.19592163134746 10.19592163134746 10.19592163134746 10.19592163134746 10.19592163134746 10.19592163134746 10.19592163134746 10.19592163134746 10.19592163134746 10.19592163134746 10.19592163134746 10.19592163134746 10.19592163134746 10.19592163134746 10.19592163134746 10.19592163134746 10.19592163134746 10.19592163134746 10.19592163134746 10.19592163134746 10.19592163134746 10.19592163134746 10.19592163134746 10.19592163134746 10.19592163134746 10.19592163134746 10.19592163134746 10.19592163134746 10.19592163134746 10.19592163134746 10.19592163134746 10.19592163134746 10.19592163134746 10.19592163134746
10.19592163134746 10.19592163134746 10.19592163134746 10.19592163134746 10.19592163134746 10.19592163134746 10.152036332698426 9.377530106240439 9.81306982543693 7.314653108258658 8.826284139965152 7.6043476187005785 3.252725890878296 6.003485210593495 9.429763979787818 8.108826640197021 7.193929023677492 10.175718463977221 10.19592163134746 10.055030022227262 10.19592163134746 10.19592163134746 10.19592163134746 10.19592163134746 10.19592163134746 10.19592163134746 10.19592163134746 10.19592163134746 10.19592163134746 10.19592163134746 10.19592163134746 10.19592163134746 10.19592163134746 10.19592163134746 10.19592163134746 10.19592163134746 10.19592163134746 10.19592163134746 10.19592163134746 10.19592163134746 10.19592163134746 10.19592163134746 10.19592163134746 10.19592163134746 10.19592163134746 10.19592163134746 10.19592163134746 10.19592163134746 10.19592163134746 10.19592163134746 10.19592163134746 10.19592163134746 10.19592163134746 10.19592163134746 10.19592163134746 10.19592163134746 10.19592163134746 10.19592163134746 10.19592163134746 10.19592163134746 10.19592163134746 10.19592163134746 10.19592163134746 10.19592163134746 10.19592163134746 10.19592163134746 10.19592163134746 10.19592163134746 10.19592163134746 10.19592163134746 10.19592163134746 10.19592163134746 10.19592163134746 10.19592163134746 10.19592163134746 10.19592163134746 10.19592163134746 10.19592163134746 10.19592163134746 10.19592163134746 10.19592163134746 10.19592163134746 10.19592163134746 10.19592163134746 10.19592163134746 10.19592163134746 10.19592163134746 10.19592163134746 10.19592163134746 10.19592163134746 10.19592163134746 10.19592163134746 10.19592163134746 10.19592163134746 10.19592163134746 10.19592163134746 10.19592163134746 10.19592163134746 10.19592163134746 10.19592163134746 10.19592163134746 10.19592163134746 10.19592163134746 10.19592163134746 10.19592163134746 10.19592163134746 10.19592163134746 10.19592163134746 10.19592163134746 10.19592163134746 10.19592163134746 10.19592163134746 10.19592163134746 10.19592163134746 10.19592163134746 10.19592163134746 10.19592163134746
10.19592163134746 10.19592163134746 10.19592163134746 10.19592163134746 10.19592163134746 10.19592163134746 10.1683124603536 8.979086929246758 10.19528357130036 9.056471731124043 10.18363323290989 10.181105155918896 5.949136469615193 7.507171695510247 10.19592163134746 10.19592163134746 9.170353371964644 10.19592163134746 10.19592163134746 10.178692860738499 10.19592163134746 10.19592163134746 10.19592163134746 10.19592163134746 10.19592163134746 10.19592163134746 10.19592163134746 10.19592163134746 10.19592163134746 10.19592163134746 10.19592163134746 10.19592163134746 10.19592163134746 10.19592163134746 10.19592163134746 10.19592163134746 10.19592163134746 10.19592163134746 10.19592163134746 10.19592163134746 10.19592163134746 10.19592163134746 10.19592163134746 10.19592163134746 10.19592163134746 10.19592163134746 10.19592163134746 10.19592163134746 10.19592163134746 10.19592163134746 10.19592163134746 10.19592163134746 10.19592163134746 10.19592163134746 10.19592163134746 10.19592163134746 10.19592163134746 10.19592163134746 10.19592163134746 10.19592163134746 10.19592163134746 10.19592163134746 10.19592163134746 10.19592163134746 10.19592163134746 10.19592163134746 10.19592163134746 10.19592163134746 10.19592163134746 10.19592163134746 10.19592163134746 10.19592163134746 10.19592163134746 10.19592163134746 10.19592163134746 10.19592163134746 10.19592163134746 10.19592163134746 10.19592163134746 10.19592163134746 10.19592163134746 10.19592163134746 10.19592163134746 10.19592163134746 10.19592163134746 10.19592163134746 10.19592163134746 10.19592163134746 10.19592163134746 10.19592163134746 10.19592163134746 10.19592163134746 10.19592163134746 10.19592163134746 10.19592163134746 10.19592163134746 10.19592163134746 10.19592163134746 10.19592163134746 10.19592163134746 10.19592163134746 10.19592163134746 10.19592163134746 10.19592163134746 10.19592163134746 10.19592163134746 10.19592163134746 10.19592163134746 10.19592163134746 10.19592163134746 10.19592163134746 10.19592163134746 10.19592163134746 10.19592163134746 10.19592163134746 10.19592163134746 10.19592163134746
10.19592163134746 10.19592163134746 10.19592163134746 10.19592163134746 10.19592163134746 10.195514453829333 8.974399924083734 5.252921547186997 8.292896985624315 6.793566566097922 9.67703031076203 9.768458970208668 6.7362395497209215 4.730342598946707 9.981059421999984 10.167686811046769 8.113176839554157 10.11838171932283 10.19592163134746 10.19592163134746 10.19592163134746 10.19592163134746 10.19592163134746 10.19592163134746 10.19592163134746 10.19592163134746 10.19592163134746 10.19592163134746 10.19592163134746 10.19592163134746 10.19592163134746 10.19592163134746 10.19592163134746 10.19592163134746 10.19592163134746 10.19592163134746 10.19592163134746 10.19592163134746 10.19592163134746 10.19592163134746 10.19592163134746 10.19592163134746 10.19592163134746 10.19592163134746 10.19592163134746 10.19592163134746 10.19592163134746 10.19592163134746 10.19592163134746 10.19592163134746 10.19592163134746 10.19592163134746 10.19592163134746 10.19592163134746 10.19592163134746 10.19592163134746 10.19592163134746 10.19592163134746 10.19592163134746 10.19592163134746 10.19592163134746 10.19592163134746 10.19592163134746 10.19592163134746 10.19592163134746 10.19592163134746 10.19592163134746 10.19592163134746 10.19592163134746 10.19592163134746 10.19592163134746 10.19592163134746 10.19592163134746 10.19592163134746 10.19592163134746 10.19592163134746 10.19592163134746 10.19592163134746 10.19592163134746 10.19592163134746 10.19592163134746 10.19592163134746 10.19592163134746 10.19592163134746 10.19592163134746 10.19592163134746 10.19592163134746 10.19592163134746 10.19592163134746 10.19592163134746 10.19592163134746 10.19592163134746 10.19592163134746 10.19592163134746 10.19592163134746 10.19592163134746 10.19592163134746 10.19592163134746 10.19592163134746 10.19592163134746 10.19592163134746 10.19592163134746 10.19592163134746 10.19592163134746 10.19592163134746 10.19592163134746 10.19592163134746 10.19592163134746 10.19592163134746 10.19592163134746 10.19592163134746 10.19592163134746 10.19592163134746 10.19592163134746 10.19592163134746 10.19592163134746 10.19592163134746
10.19592163134746 10.18179871231716 10.19592163134746 10.19592163134746 10.19592163134746 10.187430395453303 7.601583554200144 5.654480414246587 7.979364181688884 7.476233826063355 8.789019620332475 7.986126569301795 4.345870694097036 3.400818152290539 7.8660012794320675 6.950050410800505 4.305187042421148 7.292946731511367 9.753998573386559 8.357999330007232 8.329191189285975 10.19592163134746 10.19592163134746 10.19592163134746 10.19592163134746 10.19592163134746 10.19592163134746 10.19592163134746 10.19592163134746 10.19592163134746 10.19592163134746 10.19592163134746 10.19592163134746 10.19592163134746 10.19592163134746 10.19592163134746 10.19592163134746 10.19592163134746 10.19592163134746 10.19592163134746 10.19592163134746 10.19592163134746 10.19592163134746 10.19592163134746 10.19592163134746 10.19592163134746 10.19592163134746 10.19592163134746 10.19592163134746 10.19592163134746 10.19592163134746 10.19592163134746 10.19592163134746 10.19592163134746 10.19592163134746 10.19592163134746 10.19592163134746 10.19592163134746 10.19592163134746 10.19592163134746 10.19592163134746 10.19592163134746 10.19592163134746 10.19592163134746 10.19592163134746 10.19592163134746 10.19592163134746 10.19592163134746 10.19592163134746 10.19592163134746 10.19592163134746 10.19592163134746 10.19592163134746 10.19592163134746 10.19592163134746 10.19592163134746 10.19592163134746 10.19592163134746 10.19592163134746 10.19592163134746 10.19592163134746 10.19592163134746 10.19592163134746 10.19592163134746 10.19592163134746 10.19592163134746 10.19592163134746 10.19592163134746 10.19592163134746 10.19592163134746 10.19592163134746 10.19592163134746 10.19592163134746 10.19592163134746 10.19592163134746 10.19592163134746 10.19592163134746 10.19592163134746 10.19592163134746 10.19592163134746 10.19592163134746 10.19592163134746 10.19592163134746 10.19592163134746 10.19592163134746 10.19592163134746 10.19592163134746 10.19592163134746 10.19592163134746 10.19592163134746 10.19592163134746 10.19592163134746 10.19592163134746 10.19592163134746 10.19592163134746 10.19592163134746 10.19592163134746
10.19592163134746 10.19592163134746 10.19592163134746 10.19592163134746 10.19592163134746 10.19592163134746 10.129586469202494 8.649698695036466 10.19592163134746 10.161578593462991 10.19592163134746 10.19592163134746 3.608762405248172 7.094608451056761 10.194278495584667 9.117721922085385 5.702261547633312 9.940562298855436 10.19592163134746 8.129757721091972 8.539417797687657 10.19592163134746 10.19592163134746 10.192611685883763 10.19592163134746 10.19592163134746 10.19592163134746 10.19592163134746 10.19592163134746 10.19592163134746 10.19592163134746 10.19592163134746 10.19592163134746 10.19592163134746 10.19592163134746 10.19592163134746 10.19592163134746 10.19592163134746 10.19592163134746 10.19592163134746 10.19592163134746 10.19592163134746 10.19592163134746 10.19592163134746 10.19592163134746 10.19592163134746 10.19592163134746 10.19592163134746 10.19592163134746 10.19592163134746 10.19592163134746 10.19592163134746 10.19592163134746 10.19592163134746 10.19592163134746 10.19592163134746 10.19592163134746 10.19592163134746 10.19592163134746 10.19592163134746 10.19592163134746 10.19592163134746 10.19592163134746 10.19592163134746 10.19592163134746 10.19592163134746 10.19592163134746 10.19592163134746 10.19592163134746 10.19592163134746 10.19592163134746 10.19592163134746 10.19592163134746 10.19592163134746 10.19592163134746 10.19592163134746 10.19592163134746 10.19592163134746 10.19592163134746 10.19592163134746 10.19592163134746 10.19592163134746 10.19592163134746 10.19592163134746 10.19592163134746 10.19592163134746 10.19592163134746 10.19592163134746 10.19592163134746 10.19592163134746 10.19592163134746 10.19592163134746 10.19592163134746 10.19592163134746 10.19592163134746 10.19592163134746 10.19592163134746 10.19592163134746 10.19592163134746 10.19592163134746 10.19592163134746 10.19592163134746 10.19592163134746 10.19592163134746 10.19592163134746 10.19592163134746 10.19592163134746 10.19592163134746 10.19592163134746 10.19592163134746 10.19592163134746 10.19592163134746 10.19592163134746 10.19592163134746 10.19592163134746 10.19592163134746 10.19592163134746
10.19592163134746 10.19592163134746 10.19592163134746 10.19592163134746 10.19592163134746 10.19592163134746 10.03059330306727 7.433367793842241 10.19592163134746 10.188230720477323 10.19592163134746 10.19592163134746 7.430657478947707 7.709704934450177 10.19592163134746 10.19592163134746 8.170310438919298 10.19592163134746 10.19592163134746 10.07741878536104 9.523949164763087 10.19592163134746 10.19592163134746 10.19592163134746 10.19592163134746 10.19592163134746 10.19592163134746 10.19592163134746 10.19592163134746 10.19592163134746 10.19592163134746 10.19592163134746 10.19592163134746 10.19592163134746 10.19592163134746 10.19592163134746 10.19592163134746 10.19592163134746 10.19592163134746 10.19592163134746 10.19592163134746 10.19592163134746 10.19592163134746 10.19592163134746 10.19592163134746 10.19592163134746 10.19592163134746 10.19592163134746 10.19592163134746 10.19592163134746 10.19592163134746 10.19592163134746 10.19592163134746 10.19592163134746 10.19592163134746 10.19592163134746 10.19592163134746 10.19592163134746 10.19592163134746 10.19592163134746 10.19592163134746 10.19592163134746 10.19592163134746 10.19592163134746 10.19592163134746 10.19592163134746 10.19592163134746 10.19592163134746 10.19592163134746 10.19592163134746 10.19592163134746 10.19592163134746 10.19592163134746 10.19592163134746 10.19592163134746 10.19592163134746 10.19592163134746 10.19592163134746 10.19592163134746 10.19592163134746 10.19592163134746 10.19592163134746 10.19592163134746 10.19592163134746 10.19592163134746 10.19592163134746 10.19592163134746 10.19592163134746 10.19592163134746 10.19592163134746 10.19592163134746 10.19592163134746 10.19592163134746 10.19592163134746 10.19592163134746 10.19592163134746 10.19592163134746 10.19592163134746 10.19592163134746 10.19592163134746 10.19592163134746 10.19592163134746 10.19592163134746 10.19592163134746 10.19592163134746 10.19592163134746 10.19592163134746 10.19592163134746 10.19592163134746 10.19592163134746 10.19592163134746 10.19592163134746 10.19592163134746 10.19592163134746 10.19592163134746 10.19592163134746 10.19592163134746
9.163562852190875 10.143925301229302 9.954787791491409 10.19592163134746 10.079715376893448 10.14874366688869 6.981835049195474 5.202840574837178 9.719021201455899 10.115591788344025 10.19592163134746 10.19592163134746 7.857916617418842 5.127878641195965 10.1701135111618 9.813575937146718 6.283854130836214 8.515891712114431 10.19592163134746 9.235792627865566 6.741679041389672 10.19592163134746 10.19592163134746 10.19592163134746 10.19592163134746 10.19592163134746 10.19592163134746 10.19592163134746 10.19592163134746 10.19592163134746 10.19592163134746 10.19592163134746 10.19592163134746 10.19592163134746 10.19592163134746 10.19592163134746 10.19592163134746 10.19592163134746 10.19592163134746 10.19592163134746 10.19592163134746 10.19592163134746 10.19592163134746 10.19592163134746 10.19592163134746 10.19592163134746 10.19592163134746 10.19592163134746 10.19592163134746 10.19592163134746 10.19592163134746 10.19592163134746 10.19592163134746 10.19592163134746 10.19592163134746 10.19592163134746 10.19592163134746 10.19592163134746 10.19592163134746 10.19592163134746 10.19592163134746 10.19592163134746 10.19592163134746 10.19592163134746 10.19592163134746 10.19592163134746 10.19592163134746 10.19592163134746 10.19592163134746 10.19592163134746 10.19592163134746 10.19592163134746 10.19592163134746 10.19592163134746 10.19592163134746 10.19592163134746 10.19592163134746 10.19592163134746 10.19592163134746 10.19592163134746 10.19592163134746 10.19592163134746 10.19592163134746 10.19592163134746 10.19592163134746 10.19592163134746 10.19592163134746 10.19592163134746 10.19592163134746 10.19592163134746 10.19592163134746 10.19592163134746 10.19592163134746 10.19592163134746 10.19592163134746 10.19592163134746 10.19592163134746 10.19592163134746 10.19592163134746 10.19592163134746 10.19592163134746 10.19592163134746 10.19592163134746 10.19592163134746 10.19592163134746 10.19592163134746 10.19592163134746 10.19592163134746 10.19592163134746 10.19592163134746 10.19592163134746 10.19592163134746 10.19592163134746 10.19592163134746 10.19592163134746 10.19592163134746 10.19592163134746
8.30590546152757 10.166840372504975 9.983901440490092 10.19592163134746 10.194492823892825 10.19592163134746 8.795339624691893 8.346563413841297 10.19592163134746 10.19592163134746 10.19592163134746 10.19592163134746 6.119905640922493 6.287760164099855 10.047217670272802 8.452049055222053 4.42066807772157 7.496820445302694 8.984430881112036 6.141013742919754 3.9528050329448265 9.071408541219364 9.957015213239059 8.1119599636974 9.438332485285782 10.19592163134746 10.19592163134746 10.173856490043672 10.19592163134746 10.19592163134746 10.19592163134746 10.19592163134746 10.19592163134746 10.19592163134746 10.19592163134746 10.19592163134746 10.19592163134746 10.19592163134746 10.19592163134746 10.19592163134746 10.19592163134746 10.19592163134746 10.19592163134746 10.19592163134746 10.19592163134746 10.19592163134746 10.19592163134746 10.19592163134746 10.19592163134746 10.19592163134746 10.19592163134746 10.19592163134746 10.19592163134746 10.19592163134746 10.19592163134746 10.19592163134746 10.19592163134746 10.19592163134746 10.19592163134746 10.19592163134746 10.19592163134746 10.19592163134746 10.19592163134746 10.19592163134746 10.19592163134746 10.19592163134746 10.19592163134746 10.19592163134746 10.19592163134746 10.19592163134746 10.19592163134746 10.19592163134746 10.19592163134746 10.19592163134746 10.19592163134746 10.19592163134746 10.19592163134746 10.19592163134746 10.19592163134746 10.19592163134746 10.19592163134746 10.19592163134746 10.19592163134746 10.19592163134746 10.19592163134746 10.19592163134746 10.19592163134746 10.19592163134746 10.19592163134746 10.19592163134746 10.19592163134746 10.19592163134746 10.19592163134746 10.19592163134746 10.19592163134746 10.19592163134746 10.19592163134746 10.19592163134746 10.19592163134746 10.19592163134746 10.19592163134746 10.19592163134746 10.19592163134746 10.19592163134746 10.19592163134746 10.19592163134746 10.19592163134746 10.19592163134746 10.19592163134746 10.19592163134746 10.19592163134746 10.19592163134746 10.19592163134746 10.19592163134746 10.19592163134746 10.19592163134746 10.19592163134746
10.11049239840975 10.19592163134746 10.19592163134746 10.19592163134746 10.19592163134746 10.19592163134746 10.195419833352666 10.168469797170149 10.19592163134746 10.19592163134746 10.19592163134746 10.19592163134746 8.432840644252463 9.823611192910684 10.19592163134746 10.19592163134746 8.209446187992972 10.19592163134746 10.19592163134746 8.237687951387556 6.442440703344309 10.19592163134746 10.19592163134746 9.088193360419782 10.19592163134746 10.19592163134746 10.19592163134746 10.137268997177387 10.19592163134746 10.19592163134746 10.19592163134746 10.19592163134746 10.19592163134746 10.19592163134746 10.19592163134746 10.19592163134746 10.19592163134746 10.19592163134746 10.19592163134746 10.19592163134746 10.19592163134746 10.19592163134746 10.19592163134746 10.19592163134746 10.19592163134746 10.19592163134746 10.19592163134746 10.19592163134746 10.19592163134746 10.19592163134746 10.19592163134746 10.19592163134746 10.19592163134746 10.19592163134746 10.19592163134746 10.19592163134746 10.19592163134746 10.19592163134746 10.19592163134746 10.19592163134746 10.19592163134746 10.19592163134746 10.19592163134746 10.19592163134746 10.19592163134746 10.19592163134746 10.19592163134746 10.19592163134746 10.19592163134746 10.19592163134746 10.19592163134746 10.19592163134746 10.19592163134746 10.19592163134746 10.19592163134746 10.19592163134746 10.19592163134746 10.19592163134746 10.19592163134746 10.19592163134746 10.19592163134746 10.19592163134746 10.19592163134746 10.19592163134746 10.19592163134746 10.19592163134746 10.19592163134746 10.19592163134746 10.19592163134746 10.19592163134746 10.19592163134746 10.19592163134746 10.19592163134746 10.19592163134746 10.19592163134746 10.19592163134746 10.19592163134746 10.19592163134746 10.19592163134746 10.19592163134746 10.19592163134746 10.19592163134746 10.19592163134746 10.19592163134746 10.19592163134746 10.19592163134746 10.19592163134746 10.19592163134746 10.19592163134746 10.19592163134746 10.19592163134746 10.19592163134746 10.19592163134746 10.19592163134746 10.19592163134746 10.19592163134746 10.19592163134746
9.412659401878397 10.16648787612698 10.094819319496985 10.19592163134746 10.13245571776291 10.19592163134746 10.171133171662735 9.61065332304975 10.19592163134746 10.19592163134746 10.19592163134746 10.19592163134746 10.187667827327115 9.956160677300065 10.19592163134746 10.19592163134746 9.627255716804102 10.19592163134746 10.19592163134746 10.18059868437831 7.175634821918599 10.19592163134746 10.19592163134746 10.161684482643729 10.19592163134746 10.19592163134746 10.19592163134746 10.19592163134746 10.19592163134746 10.19592163134746 10.19592163134746 10.19592163134746 10.19592163134746 10.19592163134746 10.19592163134746 10.19592163134746 10.19592163134746 10.19592163134746 10.19592163134746 10.19592163134746 10.19592163134746 10.19592163134746 10.19592163134746 10.19592163134746 10.19592163134746 10.19592163134746 10.19592163134746 10.19592163134746 10.19592163134746 10.19592163134746 10.19592163134746 10.19592163134746 10.19592163134746 10.19592163134746 10.19592163134746 10.19592163134746 10.19592163134746 10.19592163134746 10.19592163134746 10.19592163134746 10.19592163134746 10.19592163134746 10.19592163134746 10.19592163134746 10.19592163134746 10.19592163134746 10.19592163134746 10.19592163134746 10.19592163134746 10.19592163134746 10.19592163134746 10.19592163134746 10.19592163134746 10.19592163134746 10.19592163134746 10.19592163134746 10.19592163134746 10.19592163134746 10.19592163134746 10.19592163134746 10.19592163134746 10.19592163134746 10.19592163134746 10.19592163134746 10.19592163134746 10.19592163134746 10.19592163134746 10.19592163134746 10.19592163134746 10.19592163134746 10.19592163134746 10.19592163134746 10.19592163134746 10.19592163134746 10.19592163134746 10.19592163134746 10.19592163134746 10.19592163134746 10.19592163134746 10.19592163134746 10.19592163134746 10.19592163134746 10.19592163134746 10.19592163134746 10.19592163134746 10.19592163134746 10.19592163134746 10.19592163134746 10.19592163134746 10.19592163134746 10.19592163134746 10.19592163134746 10.19592163134746 10.19592163134746 10.19592163134746 10.19592163134746 10.19592163134746
6.193716261490326 8.784966607822717 8.760315831260778 10.104563869746745 9.943641587228782 10.168818113321226 9.229564811198014 9.847029837547721 10.19592163134746 10.19592163134746 10.19592163134746 10.19592163134746 10.183275129586464 9.266417913962156 10.19592163134746 10.19592163134746 8.34683991207242 8.76980194125847 10.19453829705068 8.821598612450288 4.302184555100574 9.528887123547117 10.19494837147221 7.724388531403408 8.19665598775172 10.19592163134746 10.19592163134746 9.94654032546652 10.19592163134746 10.19592163134746 10.19592163134746 10.19592163134746 10.19592163134746 10.19592163134746 10.19592163134746 10.19592163134746 10.19592163134746 10.19592163134746 10.19592163134746 10.19592163134746 10.19592163134746 10.19592163134746 10.19592163134746 10.19592163134746 10.19592163134746 10.19592163134746 10.19592163134746 10.19592163134746 10.19592163134746 10.19592163134746 10.19592163134746 10.19592163134746 10.19592163134746 10.19592163134746 10.19592163134746 10.19592163134746 10.19592163134746 10.19592163134746 10.19592163134746 10.19592163134746 10.19592163134746 10.19592163134746 10.19592163134746 10.19592163134746 10.19592163134746 10.19592163134746 10.19592163134746 10.19592163134746 10.19592163134746 10.19592163134746 10.19592163134746 10.19592163134746 10.19592163134746 10.19592163134746 10.19592163134746 10.19592163134746 10.19592163134746 10.19592163134746 10.19592163134746 10.19592163134746 10.19592163134746 10.19592163134746 10.19592163134746 10.19592163134746 10.19592163134746 10.19592163134746 10.19592163134746 10.19592163134746 10.19592163134746 10.19592163134746 10.19592163134746 10.19592163134746 10.19592163134746 10.19592163134746 10.19592163134746 10.19592163134746 10.19592163134746 10.19592163134746 10.19592163134746 10.19592163134746 10.19592163134746 10.19592163134746 10.19592163134746 10.19592163134746 10.19592163134746 10.19592163134746 10.19592163134746 10.19592163134746 10.19592163134746 10.19592163134746 10.19592163134746 10.19592163134746 10.19592163134746 10.19592163134746 10.19592163134746 10.19592163134746 10.19592163134746
7.8271842249442365 10.089703132748085 10.071863803459937 10.19592163134746 10.19592163134746 10.19592163134746 10.19592163134746 10.19592163134746 10.19592163134746 10.19592163134746 10.19592163134746 10.19592163134746 10.168334249197914 10.19592163134746 10.19592163134746 10.19592163134746 9.268232966112251 10.111333138599855 10.172267037294182 7.481346895965066 4.354471639387214 9.64720306864409 9.017740733761114 5.408805395943103 7.3322063983711585 10.190825257026589 9.713450940522003 6.804993367343831 10.193085290780598 10.19592163134746 10.19592163134746 10.19592163134746 10.19592163134746 10.19592163134746 10.19592163134746 10.19592163134746 10.19592163134746 10.19592163134746 10.19592163134746 10.19592163134746 10.19592163134746 10.19592163134746 10.19592163134746 10.19592163134746 10.19592163134746 10.19592163134746 10.19592163134746 10.19592163134746 10.19592163134746 10.19592163134746 10.19592163134746 10.19592163134746 10.19592163134746 10.19592163134746 10.19592163134746 10.19592163134746 10.19592163134746 10.19592163134746 10.19592163134746 10.19592163134746 10.19592163134746 10.19592163134746 10.19592163134746 10.19592163134746 10.19592163134746 10.19592163134746 10.19592163134746 10.19592163134746 10.19592163134746 10.19592163134746 10.19592163134746 10.19592163134746 10.19592163134746 10.19592163134746 10.19592163134746 10.19592163134746 10.19592163134746 10.19592163134746 10.19592163134746 10.19592163134746 10.19592163134746 10.19592163134746 10.19592163134746 10.19592163134746 10.19592163134746 10.19592163134746 10.19592163134746 10.19592163134746 10.19592163134746 10.19592163134746 10.19592163134746 10.19592163134746 10.19592163134746 10.19592163134746 10.19592163134746 10.19592163134746 10.19592163134746 10.19592163134746 10.19592163134746 10.19592163134746 10.19592163134746 10.19592163134746 10.19592163134746 10.19592163134746 10.19592163134746 10.19592163134746 10.19592163134746 10.19592163134746 10.19592163134746 10.19592163134746 10.19592163134746 10.19592163134746 10.19592163134746 10.19592163134746 10.19592163134746 10.19592163134746 10.19592163134746
9.891154530442956 10.19592163134746 10.164093336870597 10.19592163134746 10.19592163134746 10.19592163134746 10.19592163134746 10.19592163134746 10.19592163134746 10.19592163134746 10.19592163134746 10.19592163134746 10.19592163134746 10.19592163134746 10.19592163134746 10.19592163134746 10.19592163134746 10.19592163134746 10.19592163134746 10.130758762994592 8.014377978926076 10.19592163134746 10.19592163134746 8.685494951929439 10.035243730727672 10.19592163134746 10.19592163134746 8.225654643557082 10.19592163134746 10.19592163134746 10.19592163134746 10.19592163134746 10.19592163134746 10.19592163134746 10.19592163134746 10.19592163134746 10.19592163134746 10.19592163134746 10.19592163134746 10.19592163134746 10.19592163134746 10.19592163134746 10.19592163134746 10.19592163134746 10.19592163134746 10.19592163134746 10.19592163134746 10.19592163134746 10.19592163134746 10.19592163134746 10.19592163134746 10.19592163134746 10.19592163134746 10.19592163134746 10.19592163134746 10.19592163134746 10.19592163134746 10.19592163134746 10.19592163134746 10.19592163134746 10.19592163134746 10.19592163134746 10.19592163134746 10.19592163134746 10.19592163134746 10.19592163134746 10.19592163134746 10.19592163134746 10.19592163134746 10.19592163134746 10.19592163134746 10.19592163134746 10.19592163134746 10.19592163134746 10.19592163134746 10.19592163134746 10.19592163134746 10.19592163134746 10.19592163134746 10.19592163134746 10.19592163134746 10.19592163134746 10.19592163134746 10.19592163134746 10.19592163134746 10.19592163134746 10.19592163134746 10.19592163134746 10.19592163134746 10.19592163134746 10.19592163134746 10.19592163134746 10.19592163134746 10.19592163134746 10.19592163134746 10.19592163134746 10.19592163134746 10.19592163134746 10.19592163134746 10.19592163134746 10.19592163134746 10.19592163134746 10.19592163134746 10.19592163134746 10.19592163134746 10.19592163134746 10.19592163134746 10.19592163134746 10.19592163134746 10.19592163134746 10.19592163134746 10.19592163134746 10.19592163134746 10.19592163134746 10.19592163134746 10.19592163134746 10.19592163134746
8.012552194304355 9.511053159500312 9.907395776357534 10.191993203776672 10.145555935122646 10.19592163134746 10.19592163134746 10.19592163134746 10.19592163134746 10.19592163134746 10.19592163134746 10.19592163134746 10.19592163134746 10.19592163134746 10.19592163134746 10.19592163134746 10.19592163134746 10.19592163134746 10.19592163134746 10.19592163134746 7.866730868849569 10.19592163134746 10.19592163134746 9.437440514660505 8.5214390492038 10.19592163134746 10.19592163134746 8.713565324050679 10.19592163134746 10.19592163134746 10.19592163134746 10.19592163134746 10.19592163134746 10.19592163134746 10.19592163134746 10.19592163134746 10.19592163134746 10.19592163134746 10.19592163134746 10.19592163134746 10.19592163134746 10.19592163134746 10.19592163134746 10.19592163134746 10.19592163134746 10.19592163134746 10.19592163134746 10.19592163134746 10.19592163134746 10.19592163134746 10.19592163134746 10.19592163134746 10.19592163134746 10.19592163134746 10.19592163134746 10.19592163134746 10.19592163134746 10.19592163134746 10.19592163134746 10.19592163134746 10.19592163134746 10.19592163134746 10.19592163134746 10.19592163134746 10.19592163134746 10.19592163134746 10.19592163134746 10.19592163134746 10.19592163134746 10.19592163134746 10.19592163134746 10.19592163134746 10.19592163134746 10.19592163134746 10.19592163134746 10.19592163134746 10.19592163134746 10.19592163134746 10.19592163134746 10.19592163134746 10.19592163134746 10.19592163134746 10.19592163134746 10.19592163134746 10.19592163134746 10.19592163134746 10.19592163134746 10.19592163134746 10.19592163134746 10.19592163134746 10.19592163134746 10.19592163134746 10.19592163134746 10.19592163134746 10.19592163134746 10.19592163134746 10.19592163134746 10.19592163134746 10.19592163134746 10.19592163134746 10.19592163134746 10.19592163134746 10.19592163134746 10.19592163134746 10.19592163134746 10.19592163134746 10.19592163134746 10.19592163134746 10.19592163134746 10.19592163134746 10.19592163134746 10.19592163134746 10.19592163134746 10.19592163134746 10.19592163134746 10.19592163134746 10.19592163134746
6.752752900893826 9.455356252199548 10.021221695690366 10.19592163134746 10.19592163134746 10.19592163134746 10.19592163134746 10.19592163134746 10.19592163134746 10.19592163134746 10.19592163134746 10.19592163134746 10.19592163134746 10.19592163134746 10.19592163134746 10.19592163134746 10.19592163134746 10.17671344180167 10.19592163134746 10.119954077333942 6.4726672104846195 9.905877985868598 9.851348145190297 6.583115408289836 5.266051485732662 9.724545075424066 8.931206570966685 5.085955702728971 8.390042763149854 10.19592163134746 9.979474943352477 9.452295221419554 10.19592163134746 10.19592163134746 10.19592163134746 10.19592163134746 10.19592163134746 10.19592163134746 10.19592163134746 10.19592163134746 10.19592163134746 10.19592163134746 10.19592163134746 10.19592163134746 10.19592163134746 10.19592163134746 10.19592163134746 10.19592163134746 10.19592163134746 10.19592163134746 10.19592163134746 10.19592163134746 10.19592163134746 10.19592163134746 10.19592163134746 10.19592163134746 10.19592163134746 10.19592163134746 10.19592163134746 10.19592163134746 10.19592163134746 10.19592163134746 10.19592163134746 10.19592163134746 10.19592163134746 10.19592163134746 10.19592163134746 10.19592163134746 10.19592163134746 10.19592163134746 10.19592163134746 10.19592163134746 10.19592163134746 10.19592163134746 10.19592163134746 10.19592163134746 10.19592163134746 10.19592163134746 10.19592163134746 10.19592163134746 10.19592163134746 10.19592163134746 10.19592163134746 10.19592163134746 10.19592163134746 10.19592163134746 10.19592163134746 10.19592163134746 10.19592163134746 10.19592163134746 10.19592163134746 10.19592163134746 10.19592163134746 10.19592163134746 10.19592163134746 10.19592163134746 10.19592163134746 10.19592163134746 10.19592163134746 10.19592163134746 10.19592163134746 10.19592163134746 10.19592163134746 10.19592163134746 10.19592163134746 10.19592163134746 10.19592163134746 10.19592163134746 10.19592163134746 10.19592163134746 10.19592163134746 10.19592163134746 10.19592163134746 10.19592163134746 10.19592163134746 10.19592163134746 10.19592163134746
9.820403971611528 10.19592163134746 10.19592163134746 10.19592163134746 10.19592163134746 10.19592163134746 10.19592163134746 10.19592163134746 10.19592163134746 10.19592163134746 10.19592163134746 10.19592163134746 10.19592163134746 10.19592163134746 10.19592163134746 10.19592163134746 10.19592163134746 10.19592163134746 10.19592163134746 10.19592163134746 9.479551715979012 10.19592163134746 10.19592163134746 7.502089361587861 8.168375483431776 10.19592163134746 9.609024591807499 4.646718991130575 9.965068412092732 10.19592163134746 9.043406145944166 9.4442131874737 10.19592163134746 10.19592163134746 10.19592163134746 10.19592163134746 10.19592163134746 10.19592163134746 10.19592163134746 10.19592163134746 10.19592163134746 10.19592163134746 10.19592163134746 10.19592163134746 10.19592163134746 10.19592163134746 10.19592163134746 10.19592163134746 10.19592163134746 10.19592163134746 10.19592163134746 10.19592163134746 10.19592163134746 10.19592163134746 10.19592163134746 10.19592163134746 10.19592163134746 10.19592163134746 10.19592163134746 10.19592163134746 10.19592163134746 10.19592163134746 10.19592163134746 10.19592163134746 10.19592163134746 10.19592163134746 10.19592163134746 10.19592163134746 10.19592163134746 10.19592163134746 10.19592163134746 10.19592163134746 10.19592163134746 10.19592163134746 10.19592163134746 10.19592163134746 10.19592163134746 10.19592163134746 10.19592163134746 10.19592163134746 10.19592163134746 10.19592163134746 10.19592163134746 10.19592163134746 10.19592163134746 10.19592163134746 10.19592163134746 10.19592163134746 10.19592163134746 10.19592163134746 10.19592163134746 10.19592163134746 10.19592163134746 10.19592163134746 10.19592163134746 10.19592163134746 10.19592163134746 10.19592163134746 10.19592163134746 10.19592163134746 10.19592163134746 10.19592163134746 10.19592163134746 10.19592163134746 10.19592163134746 10.19592163134746 10.19592163134746 10.19592163134746 10.19592163134746 10.19592163134746 10.19592163134746 10.19592163134746 10.19592163134746 10.19592163134746 10.19592163134746 10.19592163134746 10.19592163134746
10.029228230338298 10.192849263442858 10.19592163134746 10.19592163134746 10.19592163134746 10.19592163134746 10.19592163134746 10.19592163134746 10.19592163134746 10.19592163134746 10.19592163134746 10.19592163134746 10.19592163134746 10.19592163134746 10.19592163134746 10.19592163134746 10.19592163134746 10.19592163134746 10.19592163134746 10.19592163134746 10.19592163134746 10.19592163134746 10.19592163134746 10.070033194446262 9.798809458689915 10.19592163134746 10.19592163134746 8.064724071014354 10.19592163134746 10.19592163134746 10.19592163134746 10.185765036326558 10.19592163134746 10.19592163134746 10.19592163134746 10.19592163134746 10.19592163134746 10.19592163134746 10.19592163134746 10.19592163134746 10.19592163134746 10.19592163134746 10.19592163134746 10.19592163134746 10.19592163134746 10.19592163134746 10.19592163134746 10.19592163134746 10.19592163134746 10.19592163134746 10.19592163134746 10.19592163134746 10.19592163134746 10.19592163134746 10.19592163134746 10.19592163134746 10.19592163134746 10.19592163134746 10.19592163134746 10.19592163134746 10.19592163134746 10.19592163134746 10.19592163134746 10.19592163134746 10.19592163134746 10.19592163134746 10.19592163134746 10.19592163134746 10.19592163134746 10.19592163134746 10.19592163134746 10.19592163134746 10.19592163134746 10.19592163134746 10.19592163134746 10.19592163134746 10.19592163134746 10.19592163134746 10.19592163134746 10.19592163134746 10.19592163134746 10.19592163134746 10.19592163134746 10.19592163134746 10.19592163134746 10.19592163134746 10.19592163134746 10.19592163134746 10.19592163134746 10.19592163134746 10.19592163134746 10.19592163134746 10.19592163134746 10.19592163134746 10.19592163134746 10.19592163134746 10.19592163134746 10.19592163134746 10.19592163134746 10.19592163134746 10.19592163134746 10.19592163134746 10.19592163134746 10.19592163134746 10.19592163134746 10.19592163134746 10.19592163134746 10.19592163134746 10.19592163134746 10.19592163134746 10.19592163134746 10.19592163134746 10.19592163134746 10.19592163134746 10.19592163134746 10.19592163134746 10.19592163134746
8.722659973174528 9.90567417927225 10.188533186146401 10.19592163134746 10.19592163134746 10.19592163134746 10.19592163134746 10.19592163134746 10.19592163134746 10.19592163134746 10.19592163134746 10.19592163134746 10.19592163134746 10.19592163134746 10.19592163134746 10.19592163134746 10.19592163134746 10.19592163134746 10.19592163134746 10.19592163134746 10.187801130133733 10.19592163134746 10.19592163134746 10.119202453040602 7.114369250589087 10.19592163134746 10.19592163134746 7.301221753091532 9.153734892040513 10.19592163134746 10.169630076675087 8.750092446185272 10.19592163134746 10.19592163134746 10.19592163134746 10.19592163134746 10.19592163134746 10.19592163134746 10.19592163134746 10.19592163134746 10.19592163134746 10.19592163134746 10.19592163134746 10.19592163134746 10.19592163134746 10.19592163134746 10.19592163134746 10.19592163134746 10.19592163134746 10.19592163134746 10.19592163134746 10.19592163134746 10.19592163134746 10.19592163134746 10.19592163134746 10.19592163134746 10.19592163134746 10.19592163134746 10.19592163134746 10.19592163134746 10.19592163134746 10.19592163134746 10.19592163134746 10.19592163134746 10.19592163134746 10.19592163134746 10.19592163134746 10.19592163134746 10.19592163134746 10.19592163134746 10.19592163134746 10.19592163134746 10.19592163134746 10.19592163134746 10.19592163134746 10.19592163134746 10.19592163134746 10.19592163134746 10.19592163134746 10.19592163134746 10.19592163134746 10.19592163134746 10.19592163134746 10.19592163134746 10.19592163134746 10.19592163134746 10.19592163134746 10.19592163134746 10.19592163134746 10.19592163134746 10.19592163134746 10.19592163134746 10.19592163134746 10.19592163134746 10.19592163134746 10.19592163134746 10.19592163134746 10.19592163134746 10.19592163134746 10.19592163134746 10.19592163134746 10.19592163134746 10.19592163134746 10.19592163134746 10.19592163134746 10.19592163134746 10.19592163134746 10.19592163134746 10.19592163134746 10.19592163134746 10.19592163134746 10.19592163134746 10.19592163134746 10.19592163134746 10.19592163134746 10.19592163134746 10.19592163134746
9.730987595844658 10.195150376250062 10.19592163134746 10.19592163134746 10.19592163134746 10.19592163134746 10.19592163134746 10.19592163134746 10.19592163134746 10.19592163134746 10.19592163134746 10.19592163134746 10.19592163134746 10.19592163134746 10.19592163134746 10.19592163134746 10.19592163134746 10.19592163134746 10.19592163134746 10.19592163134746 10.19592163134746 10.19592163134746 10.19592163134746 9.58773170905434 7.093444854361769 10.182901854681253 9.034178707480152 4.804464958944467 7.4298751787467925 9.76397501068395 7.159733913141649 5.487349597205215 9.482234072313295 10.188984433929821 8.740612704955467 9.83681064299569 10.19592163134746 10.19592163134746 10.19592163134746 10.19592163134746 10.19592163134746 10.19592163134746 10.19592163134746 10.19592163134746 10.19592163134746 10.19592163134746 10.19592163134746 10.19592163134746 10.19592163134746 10.19592163134746 10.19592163134746 10.19592163134746 10.19592163134746 10.19592163134746 10.19592163134746 10.19592163134746 10.19592163134746 10.19592163134746 10.19592163134746 10.19592163134746 10.19592163134746 10.19592163134746 10.19592163134746 10.19592163134746 10.19592163134746 10.19592163134746 10.19592163134746 10.19592163134746 10.19592163134746 10.19592163134746 10.19592163134746 10.19592163134746 10.19592163134746 10.19592163134746 10.19592163134746 10.19592163134746 10.19592163134746 10.19592163134746 10.19592163134746 10.19592163134746 10.19592163134746 10.19592163134746 10.19592163134746 10.19592163134746 10.19592163134746 10.19592163134746 10.19592163134746 10.19592163134746 10.19592163134746 10.19592163134746 10.19592163134746 10.19592163134746 10.19592163134746 10.19592163134746 10.19592163134746 10.19592163134746 10.19592163134746 10.19592163134746 10.19592163134746 10.19592163134746 10.19592163134746 10.19592163134746 10.19592163134746 10.19592163134746 10.19592163134746 10.19592163134746 10.19592163134746 10.19592163134746 10.19592163134746 10.19592163134746 10.19592163134746 10.19592163134746 10.19592163134746 10.19592163134746 10.19592163134746 10.19592163134746 10.19592163134746
10.19592163134746 10.19592163134746 10.19592163134746 10.19592163134746 10.19592163134746 10.19592163134746 10.19592163134746 10.19592163134746 10.19592163134746 10.19592163134746 10.19592163134746 10.19592163134746 10.19592163134746 10.19592163134746 10.19592163134746 10.19592163134746 10.19592163134746 10.19592163134746 10.19592163134746 10.19592163134746 10.19592163134746 10.19592163134746 10.19592163134746 10.19592163134746 10.147588016806354 10.19592163134746 10.19592163134746 7.588341549234043 10.173232469152294 10.19592163134746 9.630274744805694 7.7980294493301185 10.19592163134746 10.19592163134746 8.838175050273247 10.19592163134746 10.19592163134746 10.19592163134746 10.19592163134746 10.19592163134746 10.19592163134746 10.19592163134746 10.19592163134746 10.19592163134746 10.19592163134746 10.19592163134746 10.19592163134746 10.19592163134746 10.19592163134746 10.19592163134746 10.19592163134746 10.19592163134746 10.19592163134746 10.19592163134746 10.19592163134746 10.19592163134746 10.19592163134746 10.19592163134746 10.19592163134746 10.19592163134746 10.19592163134746 10.19592163134746 10.19592163134746 10.19592163134746 10.19592163134746 10.19592163134746 10.19592163134746 10.19592163134746 10.19592163134746 10.19592163134746 10.19592163134746 10.19592163134746 10.19592163134746 10.19592163134746 10.19592163134746 10.19592163134746 10.19592163134746 10.19592163134746 10.19592163134746 10.19592163134746 10.19592163134746 10.19592163134746 10.19592163134746 10.19592163134746 10.19592163134746 10.19592163134746 10.19592163134746 10.19592163134746 10.19592163134746 10.19592163134746 10.19592163134746 10.19592163134746 10.19592163134746 10.19592163134746 10.19592163134746 10.19592163134746 10.19592163134746 10.19592163134746 10.19592163134746 10.19592163134746 10.19592163134746 10.19592163134746 10.19592163134746 10.19592163134746 10.19592163134746 10.19592163134746 10.19592163134746 10.19592163134746 10.19592163134746 10.19592163134746 10.19592163134746 10.19592163134746 10.19592163134746 10.19592163134746 10.19592163134746 10.19592163134746 10.19592163134746
10.19592163134746 10.19592163134746 10.19592163134746 10.19592163134746 10.19592163134746 10.19592163134746 10.19592163134746 10.19592163134746 10.19592163134746 10.19592163134746 10.19592163134746 10.19592163134746 10.19592163134746 10.19592163134746 10.19592163134746 10.19592163134746 10.19592163134746 10.19592163134746 10.19592163134746 10.19592163134746 10.19592163134746 10.19592163134746 10.19592163134746 10.19592163134746 10.1396895539045 10.19592163134746 10.19592163134746 10.105819040152065 10.190023172782748 10.19592163134746 10.19592163134746 8.756922324621689 10.19592163134746 10.19592163134746 9.853299176867276 10.19592163134746 10.19592163134746 10.19592163134746 10.19592163134746 10.19592163134746 10.19592163134746 10.19592163134746 10.19592163134746 10.19592163134746 10.19592163134746 10.19592163134746 10.19592163134746 10.19592163134746 10.19592163134746 10.19592163134746 10.19592163134746 10.19592163134746 10.19592163134746 10.19592163134746 10.19592163134746 10.19592163134746 10.19592163134746 10.19592163134746 10.19592163134746 10.19592163134746 10.19592163134746 10.19592163134746 10.19592163134746 10.19592163134746 10.19592163134746 10.19592163134746 10.19592163134746 10.19592163134746 10.19592163134746 10.19592163134746 10.19592163134746 10.19592163134746 10.19592163134746 10.19592163134746 10.19592163134746 10.19592163134746 10.19592163134746 10.19592163134746 10.19592163134746 10.19592163134746 10.19592163134746 10.19592163134746 10.19592163134746 10.19592163134746 10.19592163134746 10.19592163134746 10.19592163134746 10.19592163134746 10.19592163134746 10.19592163134746 10.19592163134746 10.19592163134746 10.19592163134746 10.19592163134746 10.19592163134746 10.19592163134746 10.19592163134746 10.19592163134746 10.19592163134746 10.19592163134746 10.19592163134746 10.19592163134746 10.19592163134746 10.19592163134746 10.19592163134746 10.19592163134746 10.19592163134746 10.19592163134746 10.19592163134746 10.19592163134746 10.19592163134746 10.19592163134746 10.19592163134746 10.19592163134746 10.19592163134746 10.19592163134746 10.19592163134746
10.19592163134746 10.19592163134746 10.19592163134746 10.19592163134746 10.19592163134746 10.19592163134746 10.19592163134746 10.19592163134746 10.19592163134746 10.19592163134746 10.19592163134746 10.19592163134746 10.19592163134746 10.19592163134746 10.19592163134746 10.19592163134746 10.19592163134746 10.19592163134746 10.19592163134746 10.19592163134746 10.19592163134746 10.19592163134746 10.19592163134746 10.19592163134746 9.198356252924269 10.19592163134746 10.19592163134746 8.868236959994663 8.84197782477141 10.19592163134746 9.145439889598135 5.589524756629784 9.642555735042622 10.190372158617613 7.5477057205746245 8.372540826978756 10.19592163134746 10.19592163134746 10.19592163134746 10.19592163134746 10.19592163134746 10.19592163134746 10.19592163134746 10.19592163134746 10.19592163134746 10.19592163134746 10.19592163134746 10.19592163134746 10.19592163134746 10.19592163134746 10.19592163134746 10.19592163134746 10.19592163134746 10.19592163134746 10.19592163134746 10.19592163134746 10.19592163134746 10.19592163134746 10.19592163134746 10.19592163134746 10.19592163134746 10.19592163134746 10.19592163134746 10.19592163134746 10.19592163134746 10.19592163134746 10.19592163134746 10.19592163134746 10.19592163134746 10.19592163134746 10.19592163134746 10.19592163134746 10.19592163134746 10.19592163134746 10.19592163134746 10.19592163134746 10.19592163134746 10.19592163134746 10.19592163134746 10.19592163134746 10.19592163134746 10.19592163134746 10.19592163134746 10.19592163134746 10.19592163134746 10.19592163134746 10.19592163134746 10.19592163134746 10.19592163134746 10.19592163134746 10.19592163134746 10.19592163134746 10.19592163134746 10.19592163134746 10.19592163134746 10.19592163134746 10.19592163134746 10.19592163134746 10.19592163134746 10.19592163134746 10.19592163134746 10.19592163134746 10.19592163134746 10.19592163134746 10.19592163134746 10.19592163134746 10.19592163134746 10.19592163134746 10.19592163134746 10.19592163134746 10.19592163134746 10.19592163134746 10.19592163134746 10.19592163134746 10.19592163134746 10.19592163134746 10.19592163134746
10.19592163134746 10.19592163134746 10.19592163134746 10.19592163134746 10.19592163134746 10.19592163134746 10.19592163134746 10.19592163134746 10.19592163134746 10.19592163134746 10.19592163134746 10.19592163134746 10.19592163134746 10.19592163134746 10.19592163134746 10.19592163134746 10.19592163134746 10.19592163134746 10.19592163134746 10.19592163134746 10.19592163134746 10.19592163134746 10.19592163134746 10.19592163134746 10.19592163134746 10.19592163134746 10.19592163134746 9.205884561678655 10.047389355767448 10.19592163134746 8.386806824209788 5.704901406595466 9.754054345543892 9.144263177822044 4.583385900548106 7.641778717383659 10.187274725907928 9.73170888883075 8.462441733451378 10.19592163134746 10.19592163134746 10.19592163134746 10.19592163134746 10.19592163134746 10.19592163134746 10.19592163134746 10.19592163134746 10.19592163134746 10.19592163134746 10.19592163134746 10.19592163134746 10.19592163134746 10.19592163134746 10.19592163134746 10.19592163134746 10.19592163134746 10.19592163134746 10.19592163134746 10.19592163134746 10.19592163134746 10.19592163134746 10.19592163134746 10.19592163134746 10.19592163134746 10.19592163134746 10.19592163134746 10.19592163134746 10.19592163134746 10.19592163134746 10.19592163134746 10.19592163134746 10.19592163134746 10.19592163134746 10.19592163134746 10.19592163134746 10.19592163134746 10.19592163134746 10.19592163134746 10.19592163134746 10.19592163134746 10.19592163134746 10.19592163134746 10.19592163134746 10.19592163134746 10.19592163134746 10.19592163134746 10.19592163134746 10.19592163134746 10.19592163134746 10.19592163134746 10.19592163134746 10.19592163134746 10.19592163134746 10.19592163134746 10.19592163134746 10.19592163134746 10.19592163134746 10.19592163134746 10.19592163134746 10.19592163134746 10.19592163134746 10.19592163134746 10.19592163134746 10.19592163134746 10.19592163134746 10.19592163134746 10.19592163134746 10.19592163134746 10.19592163134746 10.19592163134746 10.19592163134746 10.19592163134746 10.19592163134746 10.19592163134746 10.19592163134746 10.19592163134746 10.19592163134746
10.19592163134746 10.19592163134746 10.19592163134746 10.19592163134746 10.19592163134746 10.19592163134746 10.19592163134746 10.19592163134746 10.19592163134746 10.19592163134746 10.19592163134746 10.19592163134746 10.19592163134746 10.19592163134746 10.19592163134746 10.19592163134746 10.19592163134746 10.19592163134746 10.19592163134746 10.19592163134746 10.19592163134746 10.19592163134746 10.19592163134746 10.19592163134746 10.19592163134746 10.19592163134746 10.19592163134746 10.19592163134746 10.19592163134746 10.19592163134746 10.19592163134746 9.398279291282968 10.19592163134746 10.19592163134746 7.062753411539537 10.084852510981275 10.19592163134746 10.19592163134746 9.765051247150723 10.19592163134746 10.19592163134746 10.19592163134746 10.19592163134746 10.19592163134746 10.19592163134746 10.19592163134746 10.19592163134746 10.19592163134746 10.19592163134746 10.19592163134746 10.19592163134746 10.19592163134746 10.19592163134746 10.19592163134746 10.19592163134746 10.19592163134746 10.19592163134746 10.19592163134746 10.19592163134746 10.19592163134746 10.19592163134746 10.19592163134746 10.19592163134746 10.19592163134746 10.19592163134746 10.19592163134746 10.19592163134746 10.19592163134746 10.19592163134746 10.19592163134746 10.19592163134746 10.19592163134746 10.19592163134746 10.19592163134746 10.19592163134746 10.19592163134746 10.19592163134746 10.19592163134746 10.19592163134746 10.19592163134746 10.19592163134746 10.19592163134746 10.19592163134746 10.19592163134746 10.19592163134746 10.19592163134746 10.19592163134746 10.19592163134746 10.19592163134746 10.19592163134746 10.19592163134746 10.19592163134746 10.19592163134746 10.19592163134746 10.19592163134746 10.19592163134746 10.19592163134746 10.19592163134746 10.19592163134746 10.19592163134746 10.19592163134746 10.19592163134746 10.19592163134746 10.19592163134746 10.19592163134746 10.19592163134746 10.19592163134746 10.19592163134746 10.19592163134746 10.19592163134746 10.19592163134746 10.19592163134746 10.19592163134746 10.19592163134746 10.19592163134746 10.19592163134746 10.19592163134746
10.19592163134746 10.19592163134746 10.19592163134746 10.19592163134746 10.19592163134746 10.19592163134746 10.19592163134746 10.19592163134746 10.19592163134746 10.19592163134746 10.19592163134746 10.19592163134746 10.19592163134746 10.19592163134746 10.19592163134746 10.19592163134746 10.19592163134746 10.19592163134746 10.19592163134746 10.19592163134746 10.19592163134746 10.19592163134746 10.19592163134746 10.19592163134746 10.19592163134746 10.19592163134746 10.19592163134746 10.19592163134746 10.19592163134746 10.19592163134746 10.19592163134746 8.995230126180424 10.19592163134746 10.19592163134746 8.18248192819584 8.725615749695402 10.19592163134746 10.19592163134746 9.482516557290774 10.19592163134746 10.19592163134746 10.19592163134746 10.19592163134746 10.19592163134746 10.19592163134746 10.19592163134746 10.19592163134746 10.19592163134746 10.19592163134746 10.19592163134746 10.19592163134746 10.19592163134746 10.19592163134746 10.19592163134746 10.19592163134746 10.19592163134746 10.19592163134746 10.19592163134746 10.19592163134746 10.19592163134746 10.19592163134746 10.19592163134746 10.19592163134746 10.19592163134746 10.19592163134746 10.19592163134746 10.19592163134746 10.19592163134746 10.19592163134746 10.19592163134746 10.19592163134746 10.19592163134746 10.19592163134746 10.19592163134746 10.19592163134746 10.19592163134746 10.19592163134746 10.19592163134746 10.19592163134746 10.19592163134746 10.19592163134746 10.19592163134746 10.19592163134746 10.19592163134746 10.19592163134746 10.19592163134746 10.19592163134746 10.19592163134746 10.19592163134746 10.19592163134746 10.19592163134746 10.19592163134746 10.19592163134746 10.19592163134746 10.19592163134746 10.19592163134746 10.19592163134746 10.19592163134746 10.19592163134746 10.19592163134746 10.19592163134746 10.19592163134746 10.19592163134746 10.19592163134746 10.19592163134746 10.19592163134746 10.19592163134746 10.19592163134746 10.19592163134746 10.19592163134746 10.19592163134746 10.19592163134746 10.19592163134746 10.19592163134746 10.19592163134746 10.19592163134746 10.19592163134746
10.19592163134746 10.19592163134746 10.19592163134746 10.19592163134746 10.19592163134746 10.19592163134746 10.19592163134746 10.19592163134746 10.19592163134746 10.19592163134746 10.19592163134746 10.19592163134746 10.19592163134746 10.19592163134746 10.19592163134746 10.19592163134746 10.19592163134746 10.19592163134746 10.19592163134746 10.19592163134746 10.19592163134746 10.19592163134746 10.19592163134746 10.19592163134746 10.19592163134746 10.19592163134746 10.19592163134746 10.19592163134746 10.19592163134746 10.19592163134746 10.186267176453585 7.500956609702484 9.763579822184695 9.628459096317004 5.3539103993091715 5.5109239560467005 9.54836696485012 8.63791188016415 5.649827897615395 8.460412486908355 10.19592163134746 9.477682327862574 9.187857620056377 10.19592163134746 10.19592163134746 10.19592163134746 10.19592163134746 10.19592163134746 10.19592163134746 10.19592163134746 10.19592163134746 10.19592163134746 10.19592163134746 10.19592163134746 10.19592163134746 10.19592163134746 10.19592163134746 10.19592163134746 10.19592163134746 10.19592163134746 10.19592163134746 10.19592163134746 10.19592163134746 10.19592163134746 10.19592163134746 10.19592163134746 10.19592163134746 10.19592163134746 10.19592163134746 10.19592163134746 10.19592163134746 10.19592163134746 10.19592163134746 10.19592163134746 10.19592163134746 10.19592163134746 10.19592163134746 10.19592163134746 10.19592163134746 10.19592163134746 10.19592163134746 10.19592163134746 10.19592163134746 10.19592163134746 10.19592163134746 10.19592163134746 10.19592163134746 10.19592163134746 10.19592163134746 10.19592163134746 10.19592163134746 10.19592163134746 10.19592163134746 10.19592163134746 10.19592163134746 10.19592163134746 10.19592163134746 10.19592163134746 10.19592163134746 10.19592163134746 10.19592163134746 10.19592163134746 10.19592163134746 10.19592163134746 10.19592163134746 10.19592163134746 10.19592163134746 10.19592163134746 10.19592163134746 10.19592163134746 10.19592163134746 10.19592163134746 10.19592163134746 10.19592163134746 10.19592163134746 10.19592163134746 10.19592163134746
10.19592163134746 10.19592163134746 10.19592163134746 10.19592163134746 10.19592163134746 10.19592163134746 10.19592163134746 10.19592163134746 10.19592163134746 10.19592163134746 10.19592163134746 10.19592163134746 10.19592163134746 10.19592163134746 10.19592163134746 10.19592163134746 10.19592163134746 10.19592163134746 10.19592163134746 10.19592163134746 10.19592163134746 10.19592163134746 10.19592163134746 10.19592163134746 10.19592163134746 10.19592163134746 10.19592163134746 10.19592163134746 10.19592163134746 10.19592163134746 10.19592163134746 10.142737158048263 10.19592163134746 10.19592163134746 5.26877047440394 8.294949633258183 10.19592163134746 9.498730416112338 6.015252969874971 10.03919547413373 10.19592163134746 8.308255631752303 8.566335639542089 10.19592163134746 10.19592163134746 10.19592163134746 10.19592163134746 10.19592163134746 10.19592163134746 10.19592163134746 10.19592163134746 10.19592163134746 10.19592163134746 10.19592163134746 10.19592163134746 10.19592163134746 10.19592163134746 10.19592163134746 10.19592163134746 10.19592163134746 10.19592163134746 10.19592163134746 10.19592163134746 10.19592163134746 10.19592163134746 10.19592163134746 10.19592163134746 10.19592163134746 10.19592163134746 10.19592163134746 10.19592163134746 10.19592163134746 10.19592163134746 10.19592163134746 10.19592163134746 10.19592163134746 10.19592163134746 10.19592163134746 10.19592163134746 10.19592163134746 10.19592163134746 10.19592163134746 10.19592163134746 10.19592163134746 10.19592163134746 10.19592163134746 10.19592163134746 10.19592163134746 10.19592163134746 10.19592163134746 10.19592163134746 10.19592163134746 10.19592163134746 10.19592163134746 10.19592163134746 10.19592163134746 10.19592163134746 10.19592163134746 10.19592163134746 10.19592163134746 10.19592163134746 10.19592163134746 10.19592163134746 10.19592163134746 10.19592163134746 10.19592163134746 10.19592163134746 10.19592163134746 10.19592163134746 10.19592163134746 10.19592163134746 10.19592163134746 10.19592163134746 10.19592163134746 10.19592163134746 10.19592163134746 10.19592163134746
10.19592163134746 10.19592163134746 10.19592163134746 10.19592163134746 10.19592163134746 10.19592163134746 10.19592163134746 10.19592163134746 10.19592163134746 10.19592163134746 10.19592163134746 10.19592163134746 10.19592163134746 10.19592163134746 10.19592163134746 10.19592163134746 10.19592163134746 10.19592163134746 10.19592163134746 10.19592163134746 10.19592163134746 10.19592163134746 10.19592163134746 10.19592163134746 10.19592163134746 10.19592163134746 10.19592163134746 10.19592163134746 10.19592163134746 10.19592163134746 10.19592163134746 10.19592163134746 10.19592163134746 10.19592163134746 8.987119594994631 10.167708665015812 10.19592163134746 10.19592163134746 8.768556279808923 10.19592163134746 10.19592163134746 10.19592163134746 9.56705746454194 10.19592163134746 10.19592163134746 10.19592163134746 10.19592163134746 10.19592163134746 10.19592163134746 10.19592163134746 10.19592163134746 10.19592163134746 10.19592163134746 10.19592163134746 10.19592163134746 10.19592163134746 10.19592163134746 10.19592163134746 10.19592163134746 10.19592163134746 10.19592163134746 10.19592163134746 10.19592163134746 10.19592163134746 10.19592163134746 10.19592163134746 10.19592163134746 10.19592163134746 10.19592163134746 10.19592163134746 10.19592163134746 10.19592163134746 10.19592163134746 10.19592163134746 10.19592163134746 10.19592163134746 10.19592163134746 10.19592163134746 10.19592163134746 10.19592163134746 10.19592163134746 10.19592163134746 10.19592163134746 10.19592163134746 10.19592163134746 10.19592163134746 10.19592163134746 10.19592163134746 10.19592163134746 10.19592163134746 10.19592163134746 10.19592163134746 10.19592163134746 10.19592163134746 10.19592163134746 10.19592163134746 10.19592163134746 10.19592163134746 10.19592163134746 10.19592163134746 10.19592163134746 10.19592163134746 10.19592163134746 10.19592163134746 10.19592163134746 10.19592163134746 10.19592163134746 10.19592163134746 10.19592163134746 10.19592163134746 10.19592163134746 10.19592163134746 10.19592163134746 10.19592163134746 10.19592163134746 10.19592163134746 10.19592163134746
10.19592163134746 10.19592163134746 10.19592163134746 10.19592163134746 10.19592163134746 10.19592163134746 10.19592163134746 10.19592163134746 10.19592163134746 10.19592163134746 10.19592163134746 10.19592163134746 10.19592163134746 10.19592163134746 10.19592163134746 10.19592163134746 10.19592163134746 10.19592163134746 10.19592163134746 10.19592163134746 10.19592163134746 10.19592163134746 10.19592163134746 10.19592163134746 10.19592163134746 10.19592163134746 10.19592163134746 10.19592163134746 10.19592163134746 10.19592163134746 10.19592163134746 10.19592163134746 10.19592163134746 10.19592163134746 9.00034945331365 8.408148268687349 10.19592163134746 10.188990938483297 7.03485412056145 8.515809363530602 10.19592163134746 9.890445465131606 7.219281524914134 10.19592163134746 10.19592163134746 10.19592163134746 10.19592163134746 10.19592163134746 10.19592163134746 10.19592163134746 10.19592163134746 10.19592163134746 10.19592163134746 10.19592163134746 10.19592163134746 10.19592163134746 10.19592163134746 10.19592163134746 10.19592163134746 10.19592163134746 10.19592163134746 10.19592163134746 10.19592163134746 10.19592163134746 10.19592163134746 10.19592163134746 10.19592163134746 10.19592163134746 10.19592163134746 10.19592163134746 10.19592163134746 10.19592163134746 10.19592163134746 10.19592163134746 10.19592163134746 10.19592163134746 10.19592163134746 10.19592163134746 10.19592163134746 10.19592163134746 10.19592163134746 10.19592163134746 10.19592163134746 10.19592163134746 10.19592163134746 10.19592163134746 10.19592163134746 10.19592163134746 10.19592163134746 10.19592163134746 10.19592163134746 10.19592163134746 10.19592163134746 10.19592163134746 10.19592163134746 10.19592163134746 10.19592163134746 10.19592163134746 10.19592163134746 10.19592163134746 10.19592163134746 10.19592163134746 10.19592163134746 10.19592163134746 10.19592163134746 10.19592163134746 10.19592163134746 10.19592163134746 10.19592163134746 10.19592163134746 10.19592163134746 10.19592163134746 10.19592163134746 10.19592163134746 10.19592163134746 10.19592163134746 10.19592163134746
10.19592163134746 10.19592163134746 10.19592163134746 10.19592163134746 10.19592163134746 10.19592163134746 10.19592163134746 10.19592163134746 10.19592163134746 10.19592163134746 10.19592163134746 10.19592163134746 10.19592163134746 10.19592163134746 10.19592163134746 10.19592163134746 10.19592163134746 10.19592163134746 10.19592163134746 10.19592163134746 10.19592163134746 10.19592163134746 10.19592163134746 10.19592163134746 10.19592163134746 10.19592163134746 10.19592163134746 10.19592163134746 10.19592163134746 10.19592163134746 10.19592163134746 10.19592163134746 10.19592163134746 10.19592163134746 6.983314036854623 8.16149259374818 10.139884955867254 8.592949125856675 4.6023912188499105 7.290646609818605 9.29862596411601 6.562805180004296 4.1884596860542445 9.331269748518249 10.155636451245003 8.036650037808405 9.650377923911494 10.19592163134746 10.19592163134746 10.018700724106713 10.19592163134746 10.19592163134746 10.19592163134746 10.19592163134746 10.19592163134746 10.19592163134746 10.19592163134746 10.19592163134746 10.19592163134746 10.19592163134746 10.19592163134746 10.19592163134746 10.19592163134746 10.19592163134746 10.19592163134746 10.19592163134746 10.19592163134746 10.19592163134746 10.19592163134746 10.19592163134746 10.19592163134746 10.19592163134746 10.19592163134746 10.19592163134746 10.19592163134746 10.19592163134746 10.19592163134746 10.19592163134746 10.19592163134746 10.19592163134746 10.19592163134746 10.19592163134746 10.19592163134746 10.19592163134746 10.19592163134746 10.19592163134746 10.19592163134746 10.19592163134746 10.19592163134746 10.19592163134746 10.19592163134746 10.19592163134746 10.19592163134746 10.19592163134746 10.19592163134746 10.19592163134746 10.19592163134746 10.19592163134746 10.19592163134746 10.19592163134746 10.19592163134746 10.19592163134746 10.19592163134746 10.19592163134746 10.19592163134746 10.19592163134746 10.19592163134746 10.19592163134746 10.19592163134746 10.19592163134746 10.19592163134746 10.19592163134746 10.19592163134746 10.19592163134746 10.19592163134746 10.19592163134746 10.19592163134746
10.19592163134746 10.19592163134746 10.19592163134746 10.19592163134746 10.19592163134746 10.19592163134746 10.19592163134746 10.19592163134746 10.19592163134746 10.19592163134746 10.19592163134746 10.19592163134746 10.19592163134746 10.19592163134746 10.19592163134746 10.19592163134746 10.19592163134746 10.19592163134746 10.19592163134746 10.19592163134746 10.19592163134746 10.19592163134746 10.19592163134746 10.19592163134746 10.19592163134746 10.19592163134746 10.19592163134746 10.19592163134746 10.19592163134746 10.19592163134746 10.19592163134746 10.19592163134746 10.19592163134746 10.19592163134746 9.593219924723416 10.19592163134746 10.19592163134746 10.19592163134746 8.294280560072886 10.167921191437943 10.19592163134746 9.221761835316402 6.224892259764096 10.19592163134746 10.19592163134746 8.207740808499077 10.192484440758525 10.19592163134746 10.19592163134746 8.875763638947149 10.19592163134746 10.19592163134746 10.19592163134746 10.19592163134746 10.19592163134746 10.19592163134746 10.19592163134746 10.19592163134746 10.19592163134746 10.19592163134746 10.19592163134746 10.19592163134746 10.19592163134746 10.19592163134746 10.19592163134746 10.19592163134746 10.19592163134746 10.19592163134746 10.19592163134746 10.19592163134746 10.19592163134746 10.19592163134746 10.19592163134746 10.19592163134746 10.19592163134746 10.19592163134746 10.19592163134746 10.19592163134746 10.19592163134746 10.19592163134746 10.19592163134746 10.19592163134746 10.19592163134746 10.19592163134746 10.19592163134746 10.19592163134746 10.19592163134746 10.19592163134746 10.19592163134746 10.19592163134746 10.19592163134746 10.19592163134746 10.19592163134746 10.19592163134746 10.19592163134746 10.19592163134746 10.19592163134746 10.19592163134746 10.19592163134746 10.19592163134746 10.19592163134746 10.19592163134746 10.19592163134746 10.19592163134746 10.19592163134746 10.19592163134746 10.19592163134746 10.19592163134746 10.19592163134746 10.19592163134746 10.19592163134746 10.19592163134746 10.19592163134746 10.19592163134746 10.19592163134746 10.19592163134746 10.19592163134746
10.19592163134746 10.19592163134746 10.19592163134746 10.19592163134746 10.19592163134746 10.19592163134746 10.19592163134746 10.19592163134746 10.19592163134746 10.19592163134746 10.19592163134746 10.19592163134746 10.19592163134746 10.19592163134746 10.19592163134746 10.19592163134746 10.19592163134746 10.19592163134746 10.19592163134746 10.19592163134746 10.19592163134746 10.19592163134746 10.19592163134746 10.19592163134746 10.19592163134746 10.19592163134746 10.19592163134746 10.19592163134746 10.19592163134746 10.19592163134746 10.19592163134746 10.19592163134746 10.19592163134746 10.19592163134746 10.19592163134746 10.19592163134746 10.19592163134746 10.19592163134746 9.890569021564874 10.157562496573865 10.19592163134746 10.19592163134746 7.108164685499794 10.19592163134746 10.19592163134746 9.84836412072954 10.19592163134746 10.19592163134746 10.19592163134746 9.503012932250781 10.19592163134746 10.19592163134746 10.19592163134746 10.19592163134746 10.19592163134746 10.19592163134746 10.19592163134746 10.19592163134746 10.19592163134746 10.19592163134746 10.19592163134746 10.19592163134746 10.19592163134746 10.19592163134746 10.19592163134746 10.19592163134746 10.19592163134746 10.19592163134746 10.19592163134746 10.19592163134746 10.19592163134746 10.19592163134746 10.19592163134746 10.19592163134746 10.19592163134746 10.19592163134746 10.19592163134746 10.19592163134746 10.19592163134746 10.19592163134746 10.19592163134746 10.19592163134746 10.19592163134746 10.19592163134746 10.19592163134746 10.19592163134746 10.19592163134746 10.19592163134746 10.19592163134746 10.19592163134746 10.19592163134746 10.19592163134746 10.19592163134746 10.19592163134746 10.19592163134746 10.19592163134746 10.19592163134746 10.19592163134746 10.19592163134746 10.19592163134746 10.19592163134746 10.19592163134746 10.19592163134746 10.19592163134746 10.19592163134746 10.19592163134746 10.19592163134746 10.19592163134746 10.19592163134746 10.19592163134746 10.19592163134746 10.19592163134746 10.19592163134746 10.19592163134746 10.19592163134746 10.19592163134746 10.19592163134746
10.19592163134746 10.19592163134746 10.19592163134746 10.19592163134746 10.19592163134746 10.19592163134746 10.19592163134746 10.19592163134746 10.19592163134746 10.19592163134746 10.19592163134746 10.19592163134746 10.19592163134746 10.19592163134746 10.19592163134746 10.19592163134746 10.19592163134746 10.19592163134746 10.19592163134746 10.19592163134746 10.19592163134746 10.19592163134746 10.19592163134746 10.19592163134746 10.19592163134746 10.19592163134746 10.19592163134746 10.19592163134746 10.19592163134746 10.19592163134746 10.19592163134746 10.19592163134746 10.19592163134746 10.19592163134746 10.195195125720852 10.19592163134746 10.19592163134746 10.19592163134746 8.297981957452464 8.16602933978322 10.19592163134746 8.836137480614992 3.9490463473292055 9.013785307924454 10.191204488216973 7.374010681240673 8.075338302521555 10.19592163134746 10.19592163134746 7.780983866530276 10.19592163134746 10.19592163134746 10.19592163134746 10.19592163134746 10.19592163134746 10.19592163134746 10.19592163134746 10.19592163134746 10.19592163134746 10.19592163134746 10.19592163134746 10.19592163134746 10.19592163134746 10.19592163134746 10.19592163134746 10.19592163134746 10.19592163134746 10.19592163134746 10.19592163134746 10.19592163134746 10.19592163134746 10.19592163134746 10.19592163134746 10.19592163134746 10.19592163134746 10.19592163134746 10.19592163134746 10.19592163134746 10.19592163134746 10.19592163134746 10.19592163134746 10.19592163134746 10.19592163134746 10.19592163134746 10.19592163134746 10.19592163134746 10.19592163134746 10.19592163134746 10.19592163134746 10.19592163134746 10.19592163134746 10.19592163134746 10.19592163134746 10.19592163134746 10.19592163134746 10.19592163134746 10.19592163134746 10.19592163134746 10.19592163134746 10.19592163134746 10.19592163134746 10.19592163134746 10.19592163134746 10.19592163134746 10.19592163134746 10.19592163134746 10.19592163134746 10.19592163134746 10.19592163134746 10.19592163134746 10.19592163134746 10.19592163134746 10.19592163134746 10.19592163134746 10.19592163134746 10.19592163134746 10.19592163134746
10.19592163134746 10.19592163134746 10.19592163134746 10.19592163134746 10.19592163134746 10.19592163134746 10.19592163134746 10.19592163134746 10.19592163134746 10.19592163134746 10.19592163134746 10.19592163134746 10.19592163134746 10.19592163134746 10.19592163134746 10.19592163134746 10.19592163134746 10.19592163134746 10.19592163134746 10.19592163134746 10.19592163134746 10.19592163134746 10.19592163134746 10.19592163134746 10.19592163134746 10.19592163134746 10.19592163134746 10.19592163134746 10.19592163134746 10.19592163134746 10.19592163134746 10.19592163134746 10.19592163134746 10.19592163134746 10.19592163134746 10.19592163134746 10.19592163134746 10.19592163134746 9.156017670311217 9.684087313575533 10.180823917818055 7.948061626223794 3.4991133005370023 9.150706736660142 8.636112163313292 4.731776029862306 6.868280286067843 10.070706139348523 9.311274879858555 4.317033047510357 10.101171680509433 10.19592163134746 10.19592163134746 10.19592163134746 10.19592163134746 10.19592163134746 10.19592163134746 10.19592163134746 10.19592163134746 10.19592163134746 10.19592163134746 10.19592163134746 10.19592163134746 10.19592163134746 10.19592163134746 10.19592163134746 10.19592163134746 10.19592163134746 10.19592163134746 10.19592163134746 10.19592163134746 10.19592163134746 10.19592163134746 10.19592163134746 10.19592163134746 10.19592163134746 10.19592163134746 10.19592163134746 10.19592163134746 10.19592163134746 10.19592163134746 10.19592163134746 10.19592163134746 10.19592163134746 10.19592163134746 10.19592163134746 10.19592163134746 10.19592163134746 10.19592163134746 10.19592163134746 10.19592163134746 10.19592163134746 10.19592163134746 10.19592163134746 10.19592163134746 10.19592163134746 10.19592163134746 10.19592163134746 10.19592163134746 10.19592163134746 10.19592163134746 10.19592163134746 10.19592163134746 10.19592163134746 10.19592163134746 10.19592163134746 10.19592163134746 10.19592163134746 10.19592163134746 10.19592163134746 10.19592163134746 10.19592163134746 10.19592163134746 10.19592163134746 10.19592163134746 10.19592163134746 10.19592163134746
10.19592163134746 10.19592163134746 10.19592163134746 10.19592163134746 10.19592163134746 10.19592163134746 10.19592163134746 10.19592163134746 10.19592163134746 10.19592163134746 10.19592163134746 10.19592163134746 10.19592163134746 10.19592163134746 10.19592163134746 10.19592163134746 10.19592163134746 10.19592163134746 10.19592163134746 10.19592163134746 10.19592163134746 10.19592163134746 10.19592163134746 10.19592163134746 10.19592163134746 10.19592163134746 10.19592163134746 10.19592163134746 10.19592163134746 10.19592163134746 10.19592163134746 10.19592163134746 10.19592163134746 10.19592163134746 10.19592163134746 10.19592163134746 10.19592163134746 10.19592163134746 10.19592163134746 10.19592163134746 10.19592163134746 10.19592163134746 6.898632645379146 10.19592163134746 10.19592163134746 7.897577708398658 9.339586302049339 10.19592163134746 10.19592163134746 5.495582188307585 10.19592163134746 10.19592163134746 10.19592163134746 10.19592163134746 10.19592163134746 10.19592163134746 10.19592163134746 10.19592163134746 10.19592163134746 10.19592163134746 10.19592163134746 10.19592163134746 10.19592163134746 10.19592163134746 10.19592163134746 10.19592163134746 10.19592163134746 10.19592163134746 10.19592163134746 10.19592163134746 10.19592163134746 10.19592163134746 10.19592163134746 10.19592163134746 10.19592163134746 10.19592163134746 10.19592163134746 10.19592163134746 10.19592163134746 10.19592163134746 10.19592163134746 10.19592163134746 10.19592163134746 10.19592163134746 10.19592163134746 10.19592163134746 10.19592163134746 10.19592163134746 10.19592163134746 10.19592163134746 10.19592163134746 10.19592163134746 10.19592163134746 10.19592163134746 10.19592163134746 10.19592163134746 10.19592163134746 10.19592163134746 10.19592163134746 10.19592163134746 10.19592163134746 10.19592163134746 10.19592163134746 10.19592163134746 10.19592163134746 10.19592163134746 10.19592163134746 10.19592163134746 10.19592163134746 10.19592163134746 10.19592163134746 10.19592163134746 10.19592163134746 10.19592163134746 10.19592163134746 10.19592163134746 10.19592163134746
10.19592163134746 10.19592163134746 10.19592163134746 10.19592163134746 10.19592163134746 10.19592163134746 10.19592163134746 10.19592163134746 10.19592163134746 10.19592163134746 10.19592163134746 10.19592163134746 10.19592163134746 10.19592163134746 10.19592163134746 10.19592163134746 10.19592163134746 10.19592163134746 10.19592163134746 10.19592163134746 10.19592163134746 10.19592163134746 10.19592163134746 10.19592163134746 10.19592163134746 10.19592163134746 10.19592163134746 10.19592163134746 10.19592163134746 10.19592163134746 10.19592163134746 10.19592163134746 10.19592163134746 10.19592163134746 10.19592163134746 10.19592163134746 10.19592163134746 10.19592163134746 10.19592163134746 10.190367923613513 10.19592163134746 10.19592163134746 6.482648293089996 10.150209946597084 10.19592163134746 8.929150865692689 8.289372020650417 10.19592163134746 10.19592163134746 6.805415384052737 10.1499227055774 10.19592163134746 10.19592163134746 10.19592163134746 10.19592163134746 10.19592163134746 10.19592163134746 10.19592163134746 10.19592163134746 10.19592163134746 10.19592163134746 10.19592163134746 10.19592163134746 10.19592163134746 10.19592163134746 10.19592163134746 10.19592163134746 10.19592163134746 10.19592163134746 10.19592163134746 10.19592163134746 10.19592163134746 10.19592163134746 10.19592163134746 10.19592163134746 10.19592163134746 10.19592163134746 10.19592163134746 10.19592163134746 10.19592163134746 10.19592163134746 10.19592163134746 10.19592163134746 10.19592163134746 10.19592163134746 10.19592163134746 10.19592163134746 10.19592163134746 10.19592163134746 10.19592163134746 10.19592163134746 10.19592163134746 10.19592163134746 10.19592163134746 10.19592163134746 10.19592163134746 10.19592163134746 10.19592163134746 10.19592163134746 10.19592163134746 10.19592163134746 10.19592163134746 10.19592163134746 10.19592163134746 10.19592163134746 10.19592163134746 10.19592163134746 10.19592163134746 10.19592163134746 10.19592163134746 10.19592163134746 10.19592163134746 10.19592163134746 10.19592163134746 10.19592163134746 10.19592163134746 10.19592163134746
10.19592163134746 10.19592163134746 10.19592163134746 10.19592163134746 10.19592163134746 10.19592163134746 10.19592163134746 10.19592163134746 10.19592163134746 10.19592163134746 10.19592163134746 10.19592163134746 10.19592163134746 10.19592163134746 10.19592163134746 10.19592163134746 10.19592163134746 10.19592163134746 10.19592163134746 10.19592163134746 10.19592163134746 10.19592163134746 10.19592163134746 10.19592163134746 10.19592163134746 10.19592163134746 10.19592163134746 10.19592163134746 10.19592163134746 10.19592163134746 10.19592163134746 10.19592163134746 10.19592163134746 10.19592163134746 10.19592163134746 10.19592163134746 10.19592163134746 10.19592163134746 10.19592163134746 10.127296803866079 10.19592163134746 10.14382692274112 4.833961155281923 8.991879765171687 9.522959372285776 5.9507594175161245 4.859666849419584 9.141412678982727 8.451321580621787 3.9057416648229903 7.512047773493494 10.17339670454483 9.553186335571748 8.791558824310531 10.19592163134746 10.19592163134746 10.19592163134746 10.19592163134746 10.19592163134746 10.19592163134746 10.19592163134746 10.19592163134746 10.19592163134746 10.19592163134746 10.19592163134746 10.19592163134746 10.19592163134746 10.19592163134746 10.19592163134746 10.19592163134746 10.19592163134746 10.19592163134746 10.19592163134746 10.19592163134746 10.19592163134746 10.19592163134746 10.19592163134746 10.19592163134746 10.19592163134746 10.19592163134746 10.19592163134746 10.19592163134746 10.19592163134746 10.19592163134746 10.19592163134746 10.19592163134746 10.19592163134746 10.19592163134746 10.19592163134746 10.19592163134746 10.19592163134746 10.19592163134746 10.19592163134746 10.19592163134746 10.19592163134746 10.19592163134746 10.19592163134746 10.19592163134746 10.19592163134746 10.19592163134746 10.19592163134746 10.19592163134746 10.19592163134746 10.19592163134746 10.19592163134746 10.19592163134746 10.19592163134746 10.19592163134746 10.19592163134746 10.19592163134746 10.19592163134746 10.19592163134746 10.19592163134746 10.19592163134746 10.19592163134746 10.19592163134746 10.19592163134746
10.19592163134746 10.19592163134746 10.19592163134746 10.19592163134746 10.19592163134746 10.19592163134746 10.19592163134746 10.19592163134746 10.19592163134746 10.19592163134746 10.19592163134746 10.19592163134746 10.19592163134746 10.19592163134746 10.19592163134746 10.19592163134746 10.19592163134746 10.19592163134746 10.19592163134746 10.19592163134746 10.19592163134746 10.19592163134746 10.19592163134746 10.19592163134746 10.19592163134746 10.19592163134746 10.19592163134746 10.19592163134746 10.19592163134746 10.19592163134746 10.19592163134746 10.19592163134746 10.19592163134746 10.19592163134746 10.19592163134746 10.19592163134746 10.19592163134746 10.19592163134746 10.19592163134746 10.19592163134746 10.19592163134746 10.19592163134746 7.945140534400755 10.19592163134746 10.19592163134746 6.641215674977666 7.289883944267254 10.14973483072144 8.495054482131057 3.5498621914042463 8.736777584362686 10.177929624284184 7.560061599557778 8.036805782082766 10.19592163134746 10.19592163134746 10.137692270430254 10.17550847906644 10.19592163134746 10.19592163134746 10.19592163134746 10.19592163134746 10.19592163134746 10.19592163134746 10.19592163134746 10.19592163134746 10.19592163134746 10.19592163134746 10.19592163134746 10.19592163134746 10.19592163134746 10.19592163134746 10.19592163134746 10.19592163134746 10.19592163134746 10.19592163134746 10.19592163134746 10.19592163134746 10.19592163134746 10.19592163134746 10.19592163134746 10.19592163134746 10.19592163134746 10.19592163134746 10.19592163134746 10.19592163134746 10.19592163134746 10.19592163134746 10.19592163134746 10.19592163134746 10.19592163134746 10.19592163134746 10.19592163134746 10.19592163134746 10.19592163134746 10.19592163134746 10.19592163134746 10.19592163134746 10.19592163134746 10.19592163134746 10.19592163134746 10.19592163134746 10.19592163134746 10.19592163134746 10.19592163134746 10.19592163134746 10.19592163134746 10.19592163134746 10.19592163134746 10.19592163134746 10.19592163134746 10.19592163134746 10.19592163134746 10.19592163134746 10.19592163134746 10.19592163134746 10.19592163134746
10.19592163134746 10.19592163134746 10.19592163134746 10.19592163134746 10.19592163134746 10.19592163134746 10.19592163134746 10.19592163134746 10.19592163134746 10.19592163134746 10.19592163134746 10.19592163134746 10.19592163134746 10.19592163134746 10.19592163134746 10.19592163134746 10.19592163134746 10.19592163134746 10.19592163134746 10.19592163134746 10.19592163134746 10.19592163134746 10.19592163134746 10.19592163134746 10.19592163134746 10.19592163134746 10.19592163134746 10.19592163134746 10.19592163134746 10.19592163134746 10.19592163134746 10.19592163134746 10.19592163134746 10.19592163134746 10.19592163134746 10.19592163134746 10.19592163134746 10.19592163134746 10.19592163134746 10.19592163134746 10.19592163134746 10.19592163134746 10.08225111473131 10.19592163134746 10.19592163134746 10.01452419675949 9.44494411386156 10.19592163134746 10.19592163134746 7.26984343368048 10.170848909632229 10.19592163134746 9.957262325282235 9.973510538595345 10.19592163134746 10.19592163134746 10.175097297538187 10.177005748517866 10.19592163134746 10.19592163134746 10.19592163134746 10.19592163134746 10.19592163134746 10.19592163134746 10.19592163134746 10.19592163134746 10.19592163134746 10.19592163134746 10.19592163134746 10.19592163134746 10.19592163134746 10.19592163134746 10.19592163134746 10.19592163134746 10.19592163134746 10.19592163134746 10.19592163134746 10.19592163134746 10.19592163134746 10.19592163134746 10.19592163134746 10.19592163134746 10.19592163134746 10.19592163134746 10.19592163134746 10.19592163134746 10.19592163134746 10.19592163134746 10.19592163134746 10.19592163134746 10.19592163134746 10.19592163134746 10.19592163134746 10.19592163134746 10.19592163134746 10.19592163134746 10.19592163134746 10.19592163134746 10.19592163134746 10.19592163134746 10.19592163134746 10.19592163134746 10.19592163134746 10.19592163134746 10.19592163134746 10.19592163134746 10.19592163134746 10.19592163134746 10.19592163134746 10.19592163134746 10.19592163134746 10.19592163134746 10.19592163134746 10.19592163134746 10.19592163134746 10.19592163134746 10.19592163134746
10.19592163134746 10.19592163134746 10.19592163134746 10.19592163134746 10.19592163134746 10.19592163134746 10.19592163134746 10.19592163134746 10.19592163134746 10.19592163134746 10.19592163134746 10.19592163134746 10.19592163134746 10.19592163134746 10.19592163134746 10.19592163134746 10.19592163134746 10.19592163134746 10.19592163134746 10.19592163134746 10.19592163134746 10.19592163134746 10.19592163134746 10.19592163134746 10.19592163134746 10.19592163134746 10.19592163134746 10.19592163134746 10.19592163134746 10.19592163134746 10.19592163134746 10.19592163134746 10.19592163134746 10.19592163134746 10.19592163134746 10.19592163134746 10.19592163134746 10.19592163134746 10.19592163134746 10.19592163134746 10.19592163134746 10.19592163134746 10.096255676968157 10.19592163134746 10.19592163134746 10.017218049061928 7.6744465022211195 10.19592163134746 10.185162986709575 6.554631755898832 7.902268008725474 10.19592163134746 9.077710233313525 7.639642584901387 10.017453856284243 10.19592163134746 9.856520313373087 9.81120439520793 10.19592163134746 10.19592163134746 10.19592163134746 10.19592163134746 10.19592163134746 10.19592163134746 10.19592163134746 10.19592163134746 10.19592163134746 10.19592163134746 10.19592163134746 10.19592163134746 10.19592163134746 10.19592163134746 10.19592163134746 10.19592163134746 10.19592163134746 10.19592163134746 10.19592163134746 10.19592163134746 10.19592163134746 10.19592163134746 10.19592163134746 10.19592163134746 10.19592163134746 10.19592163134746 10.19592163134746 10.19592163134746 10.19592163134746 10.19592163134746 10.19592163134746 10.19592163134746 10.19592163134746 10.19592163134746 10.19592163134746 10.19592163134746 10.19592163134746 10.19592163134746 10.19592163134746 10.19592163134746 10.19592163134746 10.19592163134746 10.19592163134746 10.19592163134746 10.19592163134746 10.19592163134746 10.19592163134746 10.19592163134746 10.19592163134746 10.19592163134746 10.19592163134746 10.19592163134746 10.19592163134746 10.19592163134746 10.19592163134746 10.19592163134746 10.19592163134746 10.19592163134746 10.19592163134746
10.19592163134746 10.19592163134746 10.19592163134746 10.19592163134746 10.19592163134746 10.19592163134746 10.19592163134746 10.19592163134746 10.19592163134746 10.19592163134746 10.19592163134746 10.19592163134746 10.19592163134746 10.19592163134746 10.19592163134746 10.19592163134746 10.19592163134746 10.19592163134746 10.19592163134746 10.19592163134746 10.19592163134746 10.19592163134746 10.19592163134746 10.19592163134746 10.19592163134746 10.19592163134746 10.19592163134746 10.19592163134746 10.19592163134746 10.19592163134746 10.19592163134746 10.19592163134746 10.19592163134746 10.19592163134746 10.19592163134746 10.19592163134746 10.19592163134746 10.19592163134746 10.19592163134746 10.19592163134746 10.19592163134746 10.19592163134746 10.19592163134746 10.19592163134746 10.19592163134746 10.072765804766561 9.381517311251903 10.19592163134746 9.784046946725406 5.9860059702867865 8.02131919357551 9.625554985542445 6.567392238588632 5.751494888149667 9.019458054745236 9.705998443906696 6.67951072455096 8.344215302689506 10.19592163134746 10.19520483831806 10.181430600145426 10.19592163134746 10.19592163134746 10.19592163134746 10.19592163134746 10.19592163134746 10.19592163134746 10.19592163134746 10.19592163134746 10.19592163134746 10.19592163134746 10.19592163134746 10.19592163134746 10.19592163134746 10.19592163134746 10.19592163134746 10.19592163134746 10.19592163134746 10.19592163134746 10.19592163134746 10.19592163134746 10.19592163134746 10.19592163134746 10.19592163134746 10.19592163134746 10.19592163134746 10.19592163134746 10.19592163134746 10.19592163134746 10.19592163134746 10.19592163134746 10.19592163134746 10.19592163134746 10.19592163134746 10.19592163134746 10.19592163134746 10.19592163134746 10.19592163134746 10.19592163134746 10.19592163134746 10.19592163134746 10.19592163134746 10.19592163134746 10.19592163134746 10.19592163134746 10.19592163134746 10.19592163134746 10.19592163134746 10.19592163134746 10.19592163134746 10.19592163134746 10.19592163134746 10.19592163134746 10.19592163134746 10.19592163134746 10.19592163134746 10.19592163134746
10.19592163134746 10.19592163134746 10.19592163134746 10.19592163134746 10.19592163134746 10.19592163134746 10.19592163134746 10.19592163134746 10.19592163134746 10.19592163134746 10.19592163134746 10.19592163134746 10.19592163134746 10.19592163134746 10.19592163134746 10.19592163134746 10.19592163134746 10.19592163134746 10.19592163134746 10.19592163134746 10.19592163134746 10.19592163134746 10.19592163134746 10.19592163134746 10.19592163134746 10.19592163134746 10.19592163134746 10.19592163134746 10.19592163134746 10.19592163134746 10.19592163134746 10.19592163134746 10.19592163134746 10.19592163134746 10.19592163134746 10.19592163134746 10.19592163134746 10.19592163134746 10.19592163134746 10.19592163134746 10.19592163134746 10.19592163134746 10.19592163134746 10.19592163134746 10.19592163134746 10.19592163134746 10.19592163134746 10.19592163134746 10.19592163134746 9.58822191882151 10.19592163134746 10.19592163134746 9.54888696557116 9.319248961436442 10.19592163134746 10.19592163134746 8.363394117786966 10.11958718209213 10.19592163134746 10.19592163134746 10.19592163134746 10.19592163134746 10.19592163134746 10.19592163134746 10.19592163134746 10.19592163134746 10.19592163134746 10.19592163134746 10.19592163134746 10.19592163134746 10.19592163134746 10.19592163134746 10.19592163134746 10.19592163134746 10.19592163134746 10.19592163134746 10.19592163134746 10.19592163134746 10.19592163134746 10.19592163134746 10.19592163134746 10.19592163134746 10.19592163134746 10.19592163134746 10.19592163134746 10.19592163134746 10.19592163134746 10.19592163134746 10.19592163134746 10.19592163134746 10.19592163134746 10.19592163134746 10.19592163134746 10.19592163134746 10.19592163134746 10.19592163134746 10.19592163134746 10.19592163134746 10.19592163134746 10.19592163134746 10.19592163134746 10.19592163134746 10.19592163134746 10.19592163134746 10.19592163134746 10.19592163134746 10.19592163134746 10.19592163134746 10.19592163134746 10.19592163134746 10.19592163134746 10.19592163134746 10.19592163134746 10.19592163134746 10.19592163134746 10.19592163134746 10.19592163134746
10.19592163134746 10.19592163134746 10.19592163134746 10.19592163134746 10.19592163134746 10.19592163134746 10.19592163134746 10.19592163134746 10.19592163134746 10.19592163134746 10.19592163134746 10.19592163134746 10.19592163134746 10.19592163134746 10.19592163134746 10.19592163134746 10.19592163134746 10.19592163134746 10.19592163134746 10.19592163134746 10.19592163134746 10.19592163134746 10.19592163134746 10.19592163134746 10.19592163134746 10.19592163134746 10.19592163134746 10.19592163134746 10.19592163134746 10.19592163134746 10.19592163134746 10.19592163134746 10.19592163134746 10.19592163134746 10.19592163134746 10.19592163134746 10.19592163134746 10.19592163134746 10.19592163134746 10.19592163134746 10.19592163134746 10.19592163134746 10.19592163134746 10.19592163134746 10.19592163134746 10.19592163134746 10.19592163134746 10.19592163134746 10.19592163134746 10.170082787320366 10.177098975027501 10.19592163134746 10.19157492208692 9.935377421471907 10.171699731027697 10.19592163134746 9.924285383204223 9.982042287671005 10.19592163134746 10.19592163134746 10.19592163134746 10.19592163134746 10.19592163134746 10.19592163134746 10.19592163134746 10.19592163134746 10.19592163134746 10.19592163134746 10.19592163134746 10.19592163134746 10.19592163134746 10.19592163134746 10.19592163134746 10.19592163134746 10.19592163134746 10.19592163134746 10.19592163134746 10.19592163134746 10.19592163134746 10.19592163134746 10.19592163134746 10.19592163134746 10.19592163134746 10.19592163134746 10.19592163134746 10.19592163134746 10.19592163134746 10.19592163134746 10.19592163134746 10.19592163134746 10.19592163134746 10.19592163134746 10.19592163134746 10.19592163134746 10.19592163134746 10.19592163134746 10.19592163134746 10.19592163134746 10.19592163134746 10.19592163134746 10.19592163134746 10.19592163134746 10.19592163134746 10.19592163134746 10.19592163134746 10.19592163134746 10.19592163134746 10.19592163134746 10.19592163134746 10.19592163134746 10.19592163134746 10.19592163134746 10.19592163134746 10.19592163134746 10.19592163134746 10.19592163134746 10.19592163134746
10.19592163134746 10.19592163134746 10.19592163134746 10.19592163134746 10.19592163134746 10.19592163134746 10.19592163134746 10.19592163134746 10.19592163134746 10.19592163134746 10.19592163134746 10.19592163134746 10.19592163134746 10.19592163134746 10.19592163134746 10.19592163134746 10.19592163134746 10.19592163134746 10.19592163134746 10.19592163134746 10.19592163134746 10.19592163134746 10.19592163134746 10.19592163134746 10.19592163134746 10.19592163134746 10.19592163134746 10.19592163134746 10.19592163134746 10.19592163134746 10.19592163134746 10.19592163134746 10.19592163134746 10.19592163134746 10.19592163134746 10.19592163134746 10.19592163134746 10.19592163134746 10.19592163134746 10.19592163134746 10.19592163134746 10.19592163134746 10.19592163134746 10.19592163134746 10.19592163134746 10.19592163134746 10.19592163134746 10.19592163134746 10.19592163134746 9.965197625230207 9.665632256871817 10.18595980698347 9.64402665077973 7.2975336318354005 9.749260572739967 10.153191657498866 7.305433577705228 7.178681011002191 10.19592163134746 10.19348259912836 9.31392732052063 10.19592163134746 10.19592163134746 10.19592163134746 10.19592163134746 10.19592163134746 10.19592163134746 10.19592163134746 10.19592163134746 10.19592163134746 10.19592163134746 10.19592163134746 10.19592163134746 10.19592163134746 10.19592163134746 10.19592163134746 10.19592163134746 10.19592163134746 10.19592163134746 10.19592163134746 10.19592163134746 10.19592163134746 10.19592163134746 10.19592163134746 10.19592163134746 10.19592163134746 10.19592163134746 10.19592163134746 10.19592163134746 10.19592163134746 10.19592163134746 10.19592163134746 10.19592163134746 10.19592163134746 10.19592163134746 10.19592163134746 10.19592163134746 10.19592163134746 10.19592163134746 10.19592163134746 10.19592163134746 10.19592163134746 10.19592163134746 10.19592163134746 10.19592163134746 10.19592163134746 10.19592163134746 10.19592163134746 10.19592163134746 10.19592163134746 10.19592163134746 10.19592163134746 10.19592163134746 10.19592163134746 10.19592163134746 10.19592163134746 10.19592163134746
10.19592163134746 10.19592163134746 10.19592163134746 10.19592163134746 10.19592163134746 10.19592163134746 10.19592163134746 10.19592163134746 10.19592163134746 10.19592163134746 10.19592163134746 10.19592163134746 10.19592163134746 10.19592163134746 10.19592163134746 10.19592163134746 10.19592163134746 10.19592163134746 10.19592163134746 10.19592163134746 10.19592163134746 10.19592163134746 10.19592163134746 10.19592163134746 10.19592163134746 10.19592163134746 10.19592163134746 10.19592163134746 10.19592163134746 10.19592163134746 10.19592163134746 10.19592163134746 10.19592163134746 10.19592163134746 10.19592163134746 10.19592163134746 10.19592163134746 10.19592163134746 10.19592163134746 10.19592163134746 10.19592163134746 10.19592163134746 10.19592163134746 10.19592163134746 10.19592163134746 10.19592163134746 10.19592163134746 10.19592163134746 10.19592163134746 10.168861412576257 10.159412967896664 10.19592163134746 9.890648749989174 8.94468583032002 10.13641571448957 10.105205201801002 5.805124738208636 8.215405336640986 10.19592163134746 9.969182419001697 7.724354703369944 10.19215260099341 10.19592163134746 10.19592163134746 9.762009161278266 10.19592163134746 10.19592163134746 10.19592163134746 10.19592163134746 10.19592163134746 10.19592163134746 10.19592163134746 10.19592163134746 10.19592163134746 10.19592163134746 10.19592163134746 10.19592163134746 10.19592163134746 10.19592163134746 10.19592163134746 10.19592163134746 10.19592163134746 10.19592163134746 10.19592163134746 10.19592163134746 10.19592163134746 10.19592163134746 10.19592163134746 10.19592163134746 10.19592163134746 10.19592163134746 10.19592163134746 10.19592163134746 10.19592163134746 10.19592163134746 10.19592163134746 10.19592163134746 10.19592163134746 10.19592163134746 10.19592163134746 10.19592163134746 10.19592163134746 10.19592163134746 10.19592163134746 10.19592163134746 10.19592163134746 10.19592163134746 10.19592163134746 10.19592163134746 10.19592163134746 10.19592163134746 10.19592163134746 10.19592163134746 10.19592163134746 10.19592163134746 10.19592163134746 10.19592163134746
10.19592163134746 10.19592163134746 10.19592163134746 10.19592163134746 10.19592163134746 10.19592163134746 10.19592163134746 10.19592163134746 10.19592163134746 10.19592163134746 10.19592163134746 10.19592163134746 10.19592163134746 10.19592163134746 10.19592163134746 10.19592163134746 10.19592163134746 10.19592163134746 10.19592163134746 10.19592163134746 10.19592163134746 10.19592163134746 10.19592163134746 10.19592163134746 10.19592163134746 10.19592163134746 10.19592163134746 10.19592163134746 10.19592163134746 10.19592163134746 10.19592163134746 10.19592163134746 10.19592163134746 10.19592163134746 10.19592163134746 10.19592163134746 10.19592163134746 10.19592163134746 10.19592163134746 10.19592163134746 10.19592163134746 10.19592163134746 10.19592163134746 10.19592163134746 10.19592163134746 10.19592163134746 10.19592163134746 10.19592163134746 10.19592163134746 10.19592163134746 10.19592163134746 10.19592163134746 10.19592163134746 10.175380334521837 10.19592163134746 10.19592163134746 9.16620726919454 10.062845035078038 10.19592163134746 10.19592163134746 9.76849051526458 10.19592163134746 10.19592163134746 10.19592163134746 10.193262351467125 10.19592163134746 10.19592163134746 10.19592163134746 10.19592163134746 10.19592163134746 10.19592163134746 10.19592163134746 10.19592163134746 10.19592163134746 10.19592163134746 10.19592163134746 10.19592163134746 10.19592163134746 10.19592163134746 10.19592163134746 10.19592163134746 10.19592163134746 10.19592163134746 10.19592163134746 10.19592163134746 10.19592163134746 10.19592163134746 10.19592163134746 10.19592163134746 10.19592163134746 10.19592163134746 10.19592163134746 10.19592163134746 10.19592163134746 10.19592163134746 10.19592163134746 10.19592163134746 10.19592163134746 10.19592163134746 10.19592163134746 10.19592163134746 10.19592163134746 10.19592163134746 10.19592163134746 10.19592163134746 10.19592163134746 10.19592163134746 10.19592163134746 10.19592163134746 10.19592163134746 10.19592163134746 10.19592163134746 10.19592163134746 10.19592163134746 10.19592163134746 10.19592163134746 10.19592163134746
10.19592163134746 10.19592163134746 10.19592163134746 10.19592163134746 10.19592163134746 10.19592163134746 10.19592163134746 10.19592163134746 10.19592163134746 10.19592163134746 10.19592163134746 10.19592163134746 10.19592163134746 10.19592163134746 10.19592163134746 10.19592163134746 10.19592163134746 10.19592163134746 10.19592163134746 10.19592163134746 10.19592163134746 10.19592163134746 10.19592163134746 10.19592163134746 10.19592163134746 10.19592163134746 10.19592163134746 10.19592163134746 10.19592163134746 10.19592163134746 10.19592163134746 10.19592163134746 10.19592163134746 10.19592163134746 10.19592163134746 10.19592163134746 10.19592163134746 10.19592163134746 10.19592163134746 10.19592163134746 10.19592163134746 10.19592163134746 10.19592163134746 10.19592163134746 10.19592163134746 10.19592163134746 10.19592163134746 10.19592163134746 10.19592163134746 10.19592163134746 10.16629156991735 10.19592163134746 10.19592163134746 10.178620374084282 10.135625256243905 10.19592163134746 10.079710547957077 9.095565608803819 10.19592163134746 10.19592163134746 9.542277152841915 10.19592163134746 10.19592163134746 10.19592163134746 10.19592163134746 10.19592163134746 10.19592163134746 10.19592163134746 10.19592163134746 10.19592163134746 10.19592163134746 10.19592163134746 10.19592163134746 10.19592163134746 10.19592163134746 10.19592163134746 10.19592163134746 10.19592163134746 10.19592163134746 10.19592163134746 10.19592163134746 10.19592163134746 10.19592163134746 10.19592163134746 10.19592163134746 10.19592163134746 10.19592163134746 10.19592163134746 10.19592163134746 10.19592163134746 10.19592163134746 10.19592163134746 10.19592163134746 10.19592163134746 10.19592163134746 10.19592163134746 10.19592163134746 10.19592163134746 10.19592163134746 10.19592163134746 10.19592163134746 10.19592163134746 10.19592163134746 10.19592163134746 10.19592163134746 10.19592163134746 10.19592163134746 10.19592163134746 10.19592163134746 10.19592163134746 10.19592163134746 10.19592163134746 10.19592163134746 10.19592163134746 10.19592163134746 10.19592163134746 10.19592163134746
10.19592163134746 10.19592163134746 10.19592163134746 10.19592163134746 10.19592163134746 10.19592163134746 10.19592163134746 10.19592163134746 10.19592163134746 10.19592163134746 10.19592163134746 10.19592163134746 10.19592163134746 10.19592163134746 10.19592163134746 10.19592163134746 10.19592163134746 10.19592163134746 10.19592163134746 10.19592163134746 10.19592163134746 10.19592163134746 10.19592163134746 10.19592163134746 10.19592163134746 10.19592163134746 10.19592163134746 10.19592163134746 10.19592163134746 10.19592163134746 10.19592163134746 10.19592163134746 10.19592163134746 10.19592163134746 10.19592163134746 10.19592163134746 10.19592163134746 10.19592163134746 10.19592163134746 10.19592163134746 10.19592163134746 10.19592163134746 10.19592163134746 10.19592163134746 10.19592163134746 10.19592163134746 10.19592163134746 10.19592163134746 10.19592163134746 10.19592163134746 10.053574632636714 10.19592163134746 10.19201359854723 9.662461251144553 9.529367407261239 10.19592163134746 8.907280687373394 5.546946121597375 10.131328346334671 10.19326091825205 7.312984661955789 9.553796621750426 10.19592163134746 10.19592163134746 10.19530755860668 10.19592163134746 10.19592163134746 10.19592163134746 10.19592163134746 10.19592163134746 10.19592163134746 10.19592163134746 10.19592163134746 10.19592163134746 10.19592163134746 10.19592163134746 10.19592163134746 10.19592163134746 10.19592163134746 10.19592163134746 10.19592163134746 10.19592163134746 10.19592163134746 10.19592163134746 10.19592163134746 10.19592163134746 10.19592163134746 10.19592163134746 10.19592163134746 10.19592163134746 10.19592163134746 10.19592163134746 10.19592163134746 10.19592163134746 10.19592163134746 10.19592163134746 10.19592163134746 10.19592163134746 10.19592163134746 10.19592163134746 10.19592163134746 10.19592163134746 10.19592163134746 10.19592163134746 10.19592163134746 10.19592163134746 10.19592163134746 10.19592163134746 10.19592163134746 10.19592163134746 10.19592163134746 10.19592163134746 10.19592163134746 10.19592163134746 10.19592163134746 10.19592163134746 10.19592163134746
10.19592163134746 10.19592163134746 10.19592163134746 10.19592163134746 10.19592163134746 10.19592163134746 10.19592163134746 10.19592163134746 10.19592163134746 10.19592163134746 10.19592163134746 10.19592163134746 10.19592163134746 10.19592163134746 10.19592163134746 10.19592163134746 10.19592163134746 10.19592163134746 10.19592163134746 10.19592163134746 10.19592163134746 10.19592163134746 10.19592163134746 10.19592163134746 10.19592163134746 10.19592163134746 10.19592163134746 10.19592163134746 10.19592163134746 10.19592163134746 10.19592163134746 10.19592163134746 10.19592163134746 10.19592163134746 10.19592163134746 10.19592163134746 10.19592163134746 10.19592163134746 10.19592163134746 10.19592163134746 10.19592163134746 10.19592163134746 10.19592163134746 10.19592163134746 10.19592163134746 10.19592163134746 10.19592163134746 10.19592163134746 10.19592163134746 10.19592163134746 10.19592163134746 10.19592163134746 10.190145162856421 9.806482814596812 9.85513868213676 10.068661655140643 6.437516424630145 5.128133456219056 9.749026768053294 8.539368093044091 3.8736852517742384 7.611212991651792 10.178335800954857 10.19592163134746 8.385763614086423 9.343152517376748 10.19592163134746 10.19592163134746 10.192607805938787 10.19592163134746 10.19592163134746 10.19592163134746 10.19592163134746 10.19592163134746 10.19592163134746 10.19592163134746 10.19592163134746 10.19592163134746 10.19592163134746 10.19592163134746 10.19592163134746 10.19592163134746 10.19592163134746 10.19592163134746 10.19592163134746 10.19592163134746 10.19592163134746 10.19592163134746 10.19592163134746 10.19592163134746 10.19592163134746 10.19592163134746 10.19592163134746 10.19592163134746 10.19592163134746 10.19592163134746 10.19592163134746 10.19592163134746 10.19592163134746 10.19592163134746 10.19592163134746 10.19592163134746 10.19592163134746 10.19592163134746 10.19592163134746 10.19592163134746 10.19592163134746 10.19592163134746 10.19592163134746 10.19592163134746 10.19592163134746 10.19592163134746 10.19592163134746 10.19592163134746 10.19592163134746 10.19592163134746 10.19592163134746
10.19592163134746 10.19592163134746 10.19592163134746 10.19592163134746 10.19592163134746 10.19592163134746 10.19592163134746 10.19592163134746 10.19592163134746 10.19592163134746 10.19592163134746 10.19592163134746 10.19592163134746 10.19592163134746 10.19592163134746 10.19592163134746 10.19592163134746 10.19592163134746 10.19592163134746 10.19592163134746 10.19592163134746 10.19592163134746 10.19592163134746 10.19592163134746 10.19592163134746 10.19592163134746 10.19592163134746 10.19592163134746 10.19592163134746 10.19592163134746 10.19592163134746 10.19592163134746 10.19592163134746 10.19592163134746 10.19592163134746 10.19592163134746 10.19592163134746 10.19592163134746 10.19592163134746 10.19592163134746 10.19592163134746 10.19592163134746 10.19592163134746 10.19592163134746 10.19592163134746 10.19592163134746 10.19592163134746 10.19592163134746 10.19592163134746 10.19592163134746 10.19592163134746 10.19592163134746 10.19592163134746 10.19592163134746 10.19592163134746 10.19592163134746 8.67716458674261 8.741988068142968 10.19592163134746 10.174799100360321 6.02965261209436 9.98063923097194 10.19592163134746 10.19592163134746 9.520198060337648 10.091269810743917 10.19592163134746 10.19592163134746 10.089785427071735 10.19592163134746 10.19592163134746 10.19592163134746 10.19592163134746 10.19592163134746 10.19592163134746 10.19592163134746 10.19592163134746 10.19592163134746 10.19592163134746 10.19592163134746 10.19592163134746 10.19592163134746 10.19592163134746 10.19592163134746 10.19592163134746 10.19592163134746 10.19592163134746 10.19592163134746 10.19592163134746 10.19592163134746 10.19592163134746 10.19592163134746 10.19592163134746 10.19592163134746 10.19592163134746 10.19592163134746 10.19592163134746 10.19592163134746 10.19592163134746 10.19592163134746 10.19592163134746 10.19592163134746 10.19592163134746 10.19592163134746 10.19592163134746 10.19592163134746 10.19592163134746 10.19592163134746 10.19592163134746 10.19592163134746 10.19592163134746 10.19592163134746 10.19592163134746 10.19592163134746 10.19592163134746 10.19592163134746 10.19592163134746
10.19592163134746 10.19592163134746 10.19592163134746 10.19592163134746 10.19592163134746 10.19592163134746 10.19592163134746 10.19592163134746 10.19592163134746 10.19592163134746 10.19592163134746 10.19592163134746 10.19592163134746 10.19592163134746 10.19592163134746 10.19592163134746 10.19592163134746 10.19592163134746 10.19592163134746 10.19592163134746 10.19592163134746 10.19592163134746 10.19592163134746 10.19592163134746 10.19592163134746 10.19592163134746 10.19592163134746 10.19592163134746 10.19592163134746 10.19592163134746 10.19592163134746 10.19592163134746 10.19592163134746 10.19592163134746 10.19592163134746 10.19592163134746 10.19592163134746 10.19592163134746 10.19592163134746 10.19592163134746 10.19592163134746 10.19592163134746 10.19592163134746 10.19592163134746 10.19592163134746 10.19592163134746 10.19592163134746 10.19592163134746 10.19592163134746 10.19592163134746 10.19592163134746 10.19592163134746 10.19592163134746 10.19592163134746 10.192345936369374 10.19592163134746 10.19592163134746 8.636933179793914 10.19592163134746 10.19592163134746 7.275356992350091 9.772205950135827 10.19592163134746 10.19592163134746 10.187816271199774 10.09874129620405 10.19592163134746 10.19592163134746 10.168167690412705 10.19592163134746 10.19592163134746 10.19592163134746 10.19592163134746 10.19592163134746 10.19592163134746 10.19592163134746 10.19592163134746 10.19592163134746 10.19592163134746 10.19592163134746 10.19592163134746 10.19592163134746 10.19592163134746 10.19592163134746 10.19592163134746 10.19592163134746 10.19592163134746 10.19592163134746 10.19592163134746 10.19592163134746 10.19592163134746 10.19592163134746 10.19592163134746 10.19592163134746 10.19592163134746 10.19592163134746 10.19592163134746 10.19592163134746 10.19592163134746 10.19592163134746 10.19592163134746 10.19592163134746 10.19592163134746 10.19592163134746 10.19592163134746 10.19592163134746 10.19592163134746 10.19592163134746 10.19592163134746 10.19592163134746 10.19592163134746 10.19592163134746 10.19592163134746 10.19592163134746 10.19592163134746 10.19592163134746 10.19592163134746
10.19592163134746 10.19592163134746 10.19592163134746 10.19592163134746 10.19592163134746 10.19592163134746 10.19592163134746 10.19592163134746 10.19592163134746 10.19592163134746 10.19592163134746 10.19592163134746 10.19592163134746 10.19592163134746 10.19592163134746 10.19592163134746 10.19592163134746 10.19592163134746 10.19592163134746 10.19592163134746 10.19592163134746 10.19592163134746 10.19592163134746 10.19592163134746 10.19592163134746 10.19592163134746 10.19592163134746 10.19592163134746 10.19592163134746 10.19592163134746 10.19592163134746 10.19592163134746 10.19592163134746 10.19592163134746 10.19592163134746 10.19592163134746 10.19592163134746 10.19592163134746 10.19592163134746 10.19592163134746 10.19592163134746 10.19592163134746 10.19592163134746 10.19592163134746 10.19592163134746 10.19592163134746 10.19592163134746 10.19592163134746 10.19592163134746 10.19592163134746 10.19592163134746 10.19592163134746 10.19592163134746 10.19592163134746 10.122331663045435 10.19592163134746 9.766006895474353 6.687512874208723 10.140074916156674 9.996128137890878 4.3045257896328994 6.455038488458927 10.183304394076792 10.19592163134746 9.130986733467573 7.25253513256889 10.19592163134746 10.19592163134746 8.496643207223618 10.155028001104613 10.19592163134746 10.19592163134746 10.19592163134746 10.19592163134746 10.19592163134746 10.19592163134746 10.19592163134746 10.19592163134746 10.19592163134746 10.19592163134746 10.19592163134746 10.19592163134746 10.19592163134746 10.19592163134746 10.19592163134746 10.19592163134746 10.19592163134746 10.19592163134746 10.19592163134746 10.19592163134746 10.19592163134746 10.19592163134746 10.19592163134746 10.19592163134746 10.19592163134746 10.19592163134746 10.19592163134746 10.19592163134746 10.19592163134746 10.19592163134746 10.19592163134746 10.19592163134746 10.19592163134746 10.19592163134746 10.19592163134746 10.19592163134746 10.19592163134746 10.19592163134746 10.19592163134746 10.19592163134746 10.19592163134746 10.19592163134746 10.19592163134746 10.19592163134746 10.19592163134746 10.19592163134746 10.19592163134746
10.19592163134746 10.19592163134746 10.19592163134746 10.19592163134746 10.19592163134746 10.19592163134746 10.19592163134746 10.19592163134746 10.19592163134746 10.19592163134746 10.19592163134746 10.19592163134746 10.19592163134746 10.19592163134746 10.19592163134746 10.19592163134746 10.19592163134746 10.19592163134746 10.19592163134746 10.19592163134746 10.19592163134746 10.19592163134746 10.19592163134746 10.19592163134746 10.19592163134746 10.19592163134746 10.19592163134746 10.19592163134746 10.19592163134746 10.19592163134746 10.19592163134746 10.19592163134746 10.19592163134746 10.19592163134746 10.19592163134746 10.19592163134746 10.19592163134746 10.19592163134746 10.19592163134746 10.19592163134746 10.19592163134746 10.19592163134746 10.19592163134746 10.19592163134746 10.19592163134746 10.19592163134746 10.19592163134746 10.19592163134746 10.19592163134746 10.19592163134746 10.19592163134746 10.19592163134746 10.19592163134746 10.19592163134746 10.19592163134746 10.19592163134746 9.049061972229957 9.162718370365232 10.19592163134746 10.070116600395473 4.165067378803587 8.04165428805787 10.19592163134746 10.176034803048235 7.485469769398935 6.817253690643728 10.19592163134746 9.87514578441303 5.715477621750748 9.588073557154694 10.19592163134746 10.19134244994077 10.19592163134746 10.19592163134746 10.19592163134746 10.19592163134746 10.19592163134746 10.19592163134746 10.19592163134746 10.19592163134746 10.19592163134746 10.19592163134746 10.19592163134746 10.19592163134746 10.19592163134746 10.19592163134746 10.19592163134746 10.19592163134746 10.19592163134746 10.19592163134746 10.19592163134746 10.19592163134746 10.19592163134746 10.19592163134746 10.19592163134746 10.19592163134746 10.19592163134746 10.19592163134746 10.19592163134746 10.19592163134746 10.19592163134746 10.19592163134746 10.19592163134746 10.19592163134746 10.19592163134746 10.19592163134746 10.19592163134746 10.19592163134746 10.19592163134746 10.19592163134746 10.19592163134746 10.19592163134746 10.19592163134746 10.19592163134746 10.19592163134746 10.19592163134746 10.19592163134746
10.19592163134746 10.19592163134746 10.19592163134746 10.19592163134746 10.19592163134746 10.19592163134746 10.19592163134746 10.19592163134746 10.19592163134746 10.19592163134746 10.19592163134746 10.19592163134746 10.19592163134746 10.19592163134746 10.19592163134746 10.19592163134746 10.19592163134746 10.19592163134746 10.19592163134746 10.19592163134746 10.19592163134746 10.19592163134746 10.19592163134746 10.19592163134746 10.19592163134746 10.19592163134746 10.19592163134746 10.19592163134746 10.19592163134746 10.19592163134746 10.19592163134746 10.19592163134746 10.19592163134746 10.19592163134746 10.19592163134746 10.19592163134746 10.19592163134746 10.19592163134746 10.19592163134746 10.19592163134746 10.19592163134746 10.19592163134746 10.19592163134746 10.19592163134746 10.19592163134746 10.19592163134746 10.19592163134746 10.19592163134746 10.19592163134746 10.19592163134746 10.19592163134746 10.19592163134746 10.19592163134746 10.19592163134746 10.19592163134746 10.19592163134746 10.19592163134746 10.148040862947516 10.19592163134746 10.19592163134746 7.910909853931025 10.018302174233362 10.19592163134746 10.19592163134746 10.12924957725988 9.782534684379959 10.19592163134746 10.19592163134746 7.338492396844472 10.19592163134746 10.19592163134746 10.19592163134746 10.19592163134746 10.19592163134746 10.19592163134746 10.19592163134746 10.19592163134746 10.19592163134746 10.19592163134746 10.19592163134746 10.19592163134746 10.19592163134746 10.19592163134746 10.19592163134746 10.19592163134746 10.19592163134746 10.19592163134746 10.19592163134746 10.19592163134746 10.19592163134746 10.19592163134746 10.19592163134746 10.19592163134746 10.19592163134746 10.19592163134746 10.19592163134746 10.19592163134746 10.19592163134746 10.19592163134746 10.19592163134746 10.19592163134746 10.19592163134746 10.19592163134746 10.19592163134746 10.19592163134746 10.19592163134746 10.19592163134746 10.19592163134746 10.19592163134746 10.19592163134746 10.19592163134746 10.19592163134746 10.19592163134746 10.19592163134746 10.19592163134746 10.19592163134746 10.19592163134746
10.19592163134746 10.19592163134746 10.19592163134746 10.19592163134746 10.19592163134746 10.19592163134746 10.19592163134746 10.19592163134746 10.19592163134746 10.19592163134746 10.19592163134746 10.19592163134746 10.19592163134746 10.19592163134746 10.19592163134746 10.19592163134746 10.19592163134746 10.19592163134746 10.19592163134746 10.19592163134746 10.19592163134746 10.19592163134746 10.19592163134746 10.19592163134746 10.19592163134746 10.19592163134746 10.19592163134746 10.19592163134746 10.19592163134746 10.19592163134746 10.19592163134746 10.19592163134746 10.19592163134746 10.19592163134746 10.19592163134746 10.19592163134746 10.19592163134746 10.19592163134746 10.19592163134746 10.19592163134746 10.19592163134746 10.19592163134746 10.19592163134746 10.19592163134746 10.19592163134746 10.19592163134746 10.19592163134746 10.19592163134746 10.19592163134746 10.19592163134746 10.19592163134746 10.19592163134746 10.19592163134746 10.19592163134746 10.19592163134746 10.19592163134746 10.19592163134746 10.000235850347215 10.19592163134746 10.19592163134746 8.224775090837054 9.030990170221601 10.19592163134746 10.19592163134746 10.168010898954481 8.896281468925189 10.19592163134746 10.19592163134746 7.406587256796827 10.060695202563258 10.19592163134746 10.19592163134746 10.19592163134746 10.19592163134746 10.19592163134746 10.19592163134746 10.19592163134746 10.19592163134746 10.19592163134746 10.19592163134746 10.19592163134746 10.19592163134746 10.19592163134746 10.19592163134746 10.19592163134746 10.19592163134746 10.19592163134746 10.19592163134746 10.19592163134746 10.19592163134746 10.19592163134746 10.19592163134746 10.19592163134746 10.19592163134746 10.19592163134746 10.19592163134746 10.19592163134746 10.19592163134746 10.19592163134746 10.19592163134746 10.19592163134746 10.19592163134746 10.19592163134746 10.19592163134746 10.19592163134746 10.19592163134746 10.19592163134746 10.19592163134746 10.19592163134746 10.19592163134746 10.19592163134746 10.19592163134746 10.19592163134746 10.19592163134746 10.19592163134746 10.19592163134746 10.19592163134746
10.19592163134746 10.19592163134746 10.19592163134746 10.19592163134746 10.19592163134746 10.19592163134746 10.19592163134746 10.19592163134746 10.19592163134746 10.19592163134746 10.19592163134746 10.19592163134746 10.19592163134746 10.19592163134746 10.19592163134746 10.19592163134746 10.19592163134746 10.19592163134746 10.19592163134746 10.19592163134746 10.19592163134746 10.19592163134746 10.19592163134746 10.19592163134746 10.19592163134746 10.19592163134746 10.19592163134746 10.19592163134746 10.19592163134746 10.19592163134746 10.19592163134746 10.19592163134746 10.19592163134746 10.19592163134746 10.19592163134746 10.19592163134746 10.19592163134746 10.19592163134746 10.19592163134746 10.19592163134746 10.19592163134746 10.19592163134746 10.19592163134746 10.19592163134746 10.19592163134746 10.19592163134746 10.19592163134746 10.19592163134746 10.19592163134746 10.19592163134746 10.19592163134746 10.19592163134746 10.19592163134746 10.19592163134746 10.19592163134746 10.19592163134746 10.19592163134746 10.168784465522723 10.19592163134746 10.19592163134746 6.955146411295361 7.904008184015959 10.192915764877874 10.1891935132112 8.835178949460849 6.093483990597633 9.845216093609297 9.07189136582597 3.7232434863398005 6.894435693327022 9.982446732154584 8.65724551326169 8.55008659919803 10.19592163134746 10.19592163134746 10.19592163134746 10.19592163134746 10.19592163134746 10.19592163134746 10.19592163134746 10.19592163134746 10.19592163134746 10.19592163134746 10.19592163134746 10.19592163134746 10.19592163134746 10.19592163134746 10.19592163134746 10.19592163134746 10.19592163134746 10.19592163134746 10.19592163134746 10.19592163134746 10.19592163134746 10.19592163134746 10.19592163134746 10.19592163134746 10.19592163134746 10.19592163134746 10.19592163134746 10.19592163134746 10.19592163134746 10.19592163134746 10.19592163134746 10.19592163134746 10.19592163134746 10.19592163134746 10.19592163134746 10.19592163134746 10.19592163134746 10.19592163134746 10.19592163134746 10.19592163134746 10.19592163134746 10.19592163134746 10.19592163134746 10.19592163134746
10.19592163134746 10.19592163134746 10.19592163134746 10.19592163134746 10.19592163134746 10.19592163134746 10.19592163134746 10.19592163134746 10.19592163134746 10.19592163134746 10.19592163134746 10.19592163134746 10.19592163134746 10.19592163134746 10.19592163134746 10.19592163134746 10.19592163134746 10.19592163134746 10.19592163134746 10.19592163134746 10.19592163134746 10.19592163134746 10.19592163134746 10.19592163134746 10.19592163134746 10.19592163134746 10.19592163134746 10.19592163134746 10.19592163134746 10.19592163134746 10.19592163134746 10.19592163134746 10.19592163134746 10.19592163134746 10.19592163134746 10.19592163134746 10.19592163134746 10.19592163134746 10.19592163134746 10.19592163134746 10.19592163134746 10.19592163134746 10.19592163134746 10.19592163134746 10.19592163134746 10.19592163134746 10.19592163134746 10.19592163134746 10.19592163134746 10.19592163134746 10.19592163134746 10.19592163134746 10.19592163134746 10.19592163134746 10.19592163134746 10.19592163134746 10.19592163134746 10.19592163134746 10.19592163134746 10.19592163134746 9.288913809038778 10.090619493348878 10.19592163134746 10.19592163134746 10.090112989019458 8.875425896588807 10.19592163134746 9.893652240034294 3.7523862132395265 8.559049275545728 10.178825477837576 7.798943110243363 8.67928339324177 10.19592163134746 10.19592163134746 10.09672713505098 10.19592163134746 10.19592163134746 10.19592163134746 10.19592163134746 10.19592163134746 10.19592163134746 10.19592163134746 10.19592163134746 10.19592163134746 10.19592163134746 10.19592163134746 10.19592163134746 10.19592163134746 10.19592163134746 10.19592163134746 10.19592163134746 10.19592163134746 10.19592163134746 10.19592163134746 10.19592163134746 10.19592163134746 10.19592163134746 10.19592163134746 10.19592163134746 10.19592163134746 10.19592163134746 10.19592163134746 10.19592163134746 10.19592163134746 10.19592163134746 10.19592163134746 10.19592163134746 10.19592163134746 10.19592163134746 10.19592163134746 10.19592163134746 10.19592163134746 10.19592163134746 10.19592163134746 10.19592163134746 10.19592163134746
10.19592163134746 10.19592163134746 10.19592163134746 10.19592163134746 10.19592163134746 10.19592163134746 10.19592163134746 10.19592163134746 10.19592163134746 10.19592163134746 10.19592163134746 10.19592163134746 10.19592163134746 10.19592163134746 10.19592163134746 10.19592163134746 10.19592163134746 10.19592163134746 10.19592163134746 10.19592163134746 10.19592163134746 10.19592163134746 10.19592163134746 10.19592163134746 10.19592163134746 10.19592163134746 10.19592163134746 10.19592163134746 10.19592163134746 10.19592163134746 10.19592163134746 10.19592163134746 10.19592163134746 10.19592163134746 10.19592163134746 10.19592163134746 10.19592163134746 10.19592163134746 10.19592163134746 10.19592163134746 10.19592163134746 10.19592163134746 10.19592163134746 10.19592163134746 10.19592163134746 10.19592163134746 10.19592163134746 10.19592163134746 10.19592163134746 10.19592163134746 10.19592163134746 10.19592163134746 10.19592163134746 10.19592163134746 10.19592163134746 10.19592163134746 10.19592163134746 10.19592163134746 10.19592163134746 10.19592163134746 10.19592163134746 10.19592163134746 10.19592163134746 10.19592163134746 10.19592163134746 10.193416696202117 10.19592163134746 10.19592163134746 6.967375239691034 10.03326750322165 10.19592163134746 10.107476239187712 10.061072486148277 10.19592163134746 10.19592163134746 10.14725350565474 10.19592163134746 10.19592163134746 10.19592163134746 10.19592163134746 10.19592163134746 10.19592163134746 10.19592163134746 10.19592163134746 10.19592163134746 10.19592163134746 10.19592163134746 10.19592163134746 10.19592163134746 10.19592163134746 10.19592163134746 10.19592163134746 10.19592163134746 10.19592163134746 10.19592163134746 10.19592163134746 10.19592163134746 10.19592163134746 10.19592163134746 10.19592163134746 10.19592163134746 10.19592163134746 10.19592163134746 10.19592163134746 10.19592163134746 10.19592163134746 10.19592163134746 10.19592163134746 10.19592163134746 10.19592163134746 10.19592163134746 10.19592163134746 10.19592163134746 10.19592163134746 10.19592163134746 10.19592163134746 10.19592163134746
10.19592163134746 10.19592163134746 10.19592163134746 10.19592163134746 10.19592163134746 10.19592163134746 10.19592163134746 10.19592163134746 10.19592163134746 10.19592163134746 10.19592163134746 10.19592163134746 10.19592163134746 10.19592163134746 10.19592163134746 10.19592163134746 10.19592163134746 10.19592163134746 10.19592163134746 10.19592163134746 10.19592163134746 10.19592163134746 10.19592163134746 10.19592163134746 10.19592163134746 10.19592163134746 10.19592163134746 10.19592163134746 10.19592163134746 10.19592163134746 10.19592163134746 10.19592163134746 10.19592163134746 10.19592163134746 10.19592163134746 10.19592163134746 10.19592163134746 10.19592163134746 10.19592163134746 10.19592163134746 10.19592163134746 10.19592163134746 10.19592163134746 10.19592163134746 10.19592163134746 10.19592163134746 10.19592163134746 10.19592163134746 10.19592163134746 10.19592163134746 10.19592163134746 10.19592163134746 10.19592163134746 10.19592163134746 10.19592163134746 10.19592163134746 10.19592163134746 10.19592163134746 10.19592163134746 10.19592163134746 10.19592163134746 10.100651488786351 10.19592163134746 10.19592163134746 10.19592163134746 9.711053621702314 10.19592163134746 10.19592163134746 6.365158950087337 7.260329864451453 10.19592163134746 8.931454196229918 7.686986561543028 10.19592163134746 10.19592163134746 10.163919720460243 10.19592163134746 10.19592163134746 10.19592163134746 10.19592163134746 10.19592163134746 10.19592163134746 10.19592163134746 10.19592163134746 10.19592163134746 10.19592163134746 10.19592163134746 10.19592163134746 10.19592163134746 10.19592163134746 10.19592163134746 10.19592163134746 10.19592163134746 10.19592163134746 10.19592163134746 10.19592163134746 10.19592163134746 10.19592163134746 10.19592163134746 10.19592163134746 10.19592163134746 10.19592163134746 10.19592163134746 10.19592163134746 10.19592163134746 10.19592163134746 10.19592163134746 10.19592163134746 10.19592163134746 10.19592163134746 10.19592163134746 10.19592163134746 10.19592163134746 10.19592163134746 10.19592163134746 10.19592163134746 10.19592163134746
10.19592163134746 10.19592163134746 10.19592163134746 10.19592163134746 10.19592163134746 10.19592163134746 10.19592163134746 10.19592163134746 10.19592163134746 10.19592163134746 10.19592163134746 10.19592163134746 10.19592163134746 10.19592163134746 10.19592163134746 10.19592163134746 10.19592163134746 10.19592163134746 10.19592163134746 10.19592163134746 10.19592163134746 10.19592163134746 10.19592163134746 10.19592163134746 10.19592163134746 10.19592163134746 10.19592163134746 10.19592163134746 10.19592163134746 10.19592163134746 10.19592163134746 10.19592163134746 10.19592163134746 10.19592163134746 10.19592163134746 10.19592163134746 10.19592163134746 10.19592163134746 10.19592163134746 10.19592163134746 10.19592163134746 10.19592163134746 10.19592163134746 10.19592163134746 10.19592163134746 10.19592163134746 10.19592163134746 10.19592163134746 10.19592163134746 10.19592163134746 10.19592163134746 10.19592163134746 10.19592163134746 10.19592163134746 10.19592163134746 10.19592163134746 10.19592163134746 10.19592163134746 10.19592163134746 10.19592163134746 10.19592163134746 10.187586005417142 10.19592163134746 10.19592163134746 10.17920034880731 9.6891244346204 10.19592163134746 9.801724579976675 4.715144338023097 6.235786596086443 8.511675857587989 5.558979761189159 4.903569177093774 8.90159023983864 9.554747608974674 7.3860747004855964 9.381726855739146 10.19592163134746 10.19592163134746 10.19592163134746 10.19592163134746 10.19592163134746 10.19592163134746 10.19592163134746 10.19592163134746 10.19592163134746 10.19592163134746 10.19592163134746 10.19592163134746 10.19592163134746 10.19592163134746 10.19592163134746 10.19592163134746 10.19592163134746 10.19592163134746 10.19592163134746 10.19592163134746 10.19592163134746 10.19592163134746 10.19592163134746 10.19592163134746 10.19592163134746 10.19592163134746 10.19592163134746 10.19592163134746 10.19592163134746 10.19592163134746 10.19592163134746 10.19592163134746 10.19592163134746 10.19592163134746 10.19592163134746 10.19592163134746 10.19592163134746 10.19592163134746 10.19592163134746 10.19592163134746
10.19592163134746 10.19592163134746 10.19592163134746 10.19592163134746 10.19592163134746 10.19592163134746 10.19592163134746 10.19592163134746 10.19592163134746 10.19592163134746 10.19592163134746 10.19592163134746 10.19592163134746 10.19592163134746 10.19592163134746 10.19592163134746 10.19592163134746 10.19592163134746 10.19592163134746 10.19592163134746 10.19592163134746 10.19592163134746 10.19592163134746 10.19592163134746 10.19592163134746 10.19592163134746 10.19592163134746 10.19592163134746 10.19592163134746 10.19592163134746 10.19592163134746 10.19592163134746 10.19592163134746 10.19592163134746 10.19592163134746 10.19592163134746 10.19592163134746 10.19592163134746 10.19592163134746 10.19592163134746 10.19592163134746 10.19592163134746 10.19592163134746 10.19592163134746 10.19592163134746 10.19592163134746 10.19592163134746 10.19592163134746 10.19592163134746 10.19592163134746 10.19592163134746 10.19592163134746 10.19592163134746 10.19592163134746 10.19592163134746 10.19592163134746 10.19592163134746 10.19592163134746 10.19592163134746 10.19592163134746 10.19592163134746 10.19592163134746 10.19592163134746 10.19592163134746 10.19592163134746 10.19592163134746 10.19592163134746 10.19592163134746 7.669231180405044 9.876495951731759 10.19592163134746 8.595107985727253 7.6015480498841725 10.19592163134746 10.19592163134746 7.693069869927387 10.19592163134746 10.19592163134746 10.19592163134746 10.19592163134746 10.19592163134746 10.19592163134746 10.19592163134746 10.19592163134746 10.19592163134746 10.19592163134746 10.19592163134746 10.19592163134746 10.19592163134746 10.19592163134746 10.19592163134746 10.19592163134746 10.19592163134746 10.19592163134746 10.19592163134746 10.19592163134746 10.19592163134746 10.19592163134746 10.19592163134746 10.19592163134746 10.19592163134746 10.19592163134746 10.19592163134746 10.19592163134746 10.19592163134746 10.19592163134746 10.19592163134746 10.19592163134746 10.19592163134746 10.19592163134746 10.19592163134746 10.19592163134746 10.19592163134746 10.19592163134746 10.19592163134746 10.19592163134746 10.19592163134746
10.19592163134746 10.19592163134746 10.19592163134746 10.19592163134746 10.19592163134746 10.19592163134746 10.19592163134746 10.19592163134746 10.19592163134746 10.19592163134746 10.19592163134746 10.19592163134746 10.19592163134746 10.19592163134746 10.19592163134746 10.19592163134746 10.19592163134746 10.19592163134746 10.19592163134746 10.19592163134746 10.19592163134746 10.19592163134746 10.19592163134746 10.19592163134746 10.19592163134746 10.19592163134746 10.19592163134746 10.19592163134746 10.19592163134746 10.19592163134746 10.19592163134746 10.19592163134746 10.19592163134746 10.19592163134746 10.19592163134746 10.19592163134746 10.19592163134746 10.19592163134746 10.19592163134746 10.19592163134746 10.19592163134746 10.19592163134746 10.19592163134746 10.19592163134746 10.19592163134746 10.19592163134746 10.19592163134746 10.19592163134746 10.19592163134746 10.19592163134746 10.19592163134746 10.19592163134746 10.19592163134746 10.19592163134746 10.19592163134746 10.19592163134746 10.19592163134746 10.19592163134746 10.19592163134746 10.19592163134746 10.19592163134746 10.19592163134746 10.19592163134746 10.19592163134746 10.19592163134746 10.19592163134746 10.19592163134746 10.19592163134746 9.9194850713555 9.685749016335588 10.19592163134746 10.193122969195608 8.001351546161192 10.19592163134746 10.19592163134746 9.40064803909533 10.19592163134746 10.19592163134746 10.19592163134746 10.19592163134746 10.19592163134746 10.19592163134746 10.19592163134746 10.19592163134746 10.19592163134746 10.19592163134746 10.19592163134746 10.19592163134746 10.19592163134746 10.19592163134746 10.19592163134746 10.19592163134746 10.19592163134746 10.19592163134746 10.19592163134746 10.19592163134746 10.19592163134746 10.19592163134746 10.19592163134746 10.19592163134746 10.19592163134746 10.19592163134746 10.19592163134746 10.19592163134746 10.19592163134746 10.19592163134746 10.19592163134746 10.19592163134746 10.19592163134746 10.19592163134746 10.19592163134746 10.19592163134746 10.19592163134746 10.19592163134746 10.19592163134746 10.19592163134746 10.19592163134746
10.19592163134746 10.19592163134746 10.19592163134746 10.19592163134746 10.19592163134746 10.19592163134746 10.19592163134746 10.19592163134746 10.19592163134746 10.19592163134746 10.19592163134746 10.19592163134746 10.19592163134746 10.19592163134746 10.19592163134746 10.19592163134746 10.19592163134746 10.19592163134746 10.19592163134746 10.19592163134746 10.19592163134746 10.19592163134746 10.19592163134746 10.19592163134746 10.19592163134746 10.19592163134746 10.19592163134746 10.19592163134746 10.19592163134746 10.19592163134746 10.19592163134746 10.19592163134746 10.19592163134746 10.19592163134746 10.19592163134746 10.19592163134746 10.19592163134746 10.19592163134746 10.19592163134746 10.19592163134746 10.19592163134746 10.19592163134746 10.19592163134746 10.19592163134746 10.19592163134746 10.19592163134746 10.19592163134746 10.19592163134746 10.19592163134746 10.19592163134746 10.19592163134746 10.19592163134746 10.19592163134746 10.19592163134746 10.19592163134746 10.19592163134746 10.19592163134746 10.19592163134746 10.19592163134746 10.19592163134746 10.19592163134746 10.19592163134746 10.19592163134746 10.19592163134746 10.19592163134746 10.19592163134746 10.19592163134746 10.19592163134746 9.387635354523253 7.254929912128324 10.158625772817073 8.088722921508207 4.6914693309518976 9.097168672859839 9.963358656517268 6.891362042113773 7.870635361839317 10.19592163134746 10.19592163134746 9.904901784869669 10.075234632141079 10.19592163134746 10.19592163134746 10.19592163134746 10.19592163134746 10.19592163134746 10.19592163134746 10.19592163134746 10.19592163134746 10.19592163134746 10.19592163134746 10.19592163134746 10.19592163134746 10.19592163134746 10.19592163134746 10.19592163134746 10.19592163134746 10.19592163134746 10.19592163134746 10.19592163134746 10.19592163134746 10.19592163134746 10.19592163134746 10.19592163134746 10.19592163134746 10.19592163134746 10.19592163134746 10.19592163134746 10.19592163134746 10.19592163134746 10.19592163134746 10.19592163134746 10.19592163134746 10.19592163134746 10.19592163134746 10.19592163134746 10.19592163134746
10.19592163134746 10.19592163134746 10.19592163134746 10.19592163134746 10.19592163134746 10.19592163134746 10.19592163134746 10.19592163134746 10.19592163134746 10.19592163134746 10.19592163134746 10.19592163134746 10.19592163134746 10.19592163134746 10.19592163134746 10.19592163134746 10.19592163134746 10.19592163134746 10.19592163134746 10.19592163134746 10.19592163134746 10.19592163134746 10.19592163134746 10.19592163134746 10.19592163134746 10.19592163134746 10.19592163134746 10.19592163134746 10.19592163134746 10.19592163134746 10.19592163134746 10.19592163134746 10.19592163134746 10.19592163134746 10.19592163134746 10.19592163134746 10.19592163134746 10.19592163134746 10.19592163134746 10.19592163134746 10.19592163134746 10.19592163134746 10.19592163134746 10.19592163134746 10.19592163134746 10.19592163134746 10.19592163134746 10.19592163134746 10.19592163134746 10.19592163134746 10.19592163134746 10.19592163134746 10.19592163134746 10.19592163134746 10.19592163134746 10.19592163134746 10.19592163134746 10.19592163134746 10.19592163134746 10.19592163134746 10.19592163134746 10.19592163134746 10.19592163134746 10.19592163134746 10.19592163134746 10.19592163134746 10.19592163134746 10.19592163134746 9.88617549425149 9.744411927832154 10.193028648218894 7.9827345918809005 5.688612590435055 9.700349388238681 8.676249417059044 4.363266648040923 7.496680927476575 10.182629700518754 9.243560217386776 7.095193749689943 9.54914006035519 10.19592163134746 10.19592163134746 10.19592163134746 10.19592163134746 10.19592163134746 10.19592163134746 10.19592163134746 10.19592163134746 10.19592163134746 10.19592163134746 10.19592163134746 10.19592163134746 10.19592163134746 10.19592163134746 10.19592163134746 10.19592163134746 10.19592163134746 10.19592163134746 10.19592163134746 10.19592163134746 10.19592163134746 10.19592163134746 10.19592163134746 10.19592163134746 10.19592163134746 10.19592163134746 10.19592163134746 10.19592163134746 10.19592163134746 10.19592163134746 10.19592163134746 10.19592163134746 10.19592163134746 10.19592163134746 10.19592163134746 10.19592163134746
10.19592163134746 10.19592163134746 10.19592163134746 10.19592163134746 10.19592163134746 10.19592163134746 10.19592163134746 10.19592163134746 10.19592163134746 10.19592163134746 10.19592163134746 10.19592163134746 10.19592163134746 10.19592163134746 10.19592163134746 10.19592163134746 10.19592163134746 10.19592163134746 10.19592163134746 10.19592163134746 10.19592163134746 10.19592163134746 10.19592163134746 10.19592163134746 10.19592163134746 10.19592163134746 10.19592163134746 10.19592163134746 10.19592163134746 10.19592163134746 10.19592163134746 10.19592163134746 10.19592163134746 10.19592163134746 10.19592163134746 10.19592163134746 10.19592163134746 10.19592163134746 10.19592163134746 10.19592163134746 10.19592163134746 10.19592163134746 10.19592163134746 10.19592163134746 10.19592163134746 10.19592163134746 10.19592163134746 10.19592163134746 10.19592163134746 10.19592163134746 10.19592163134746 10.19592163134746 10.19592163134746 10.19592163134746 10.19592163134746 10.19592163134746 10.19592163134746 10.19592163134746 10.19592163134746 10.19592163134746 10.19592163134746 10.19592163134746 10.19592163134746 10.19592163134746 10.19592163134746 10.19592163134746 10.19592163134746 10.19592163134746 10.19592163134746 10.19592163134746 10.19592163134746 10.19592163134746 9.232352527423377 10.19592163134746 10.19592163134746 7.145958500162082 9.97811748010501 10.19592163134746 10.19592163134746 8.144296241965693 9.93967811421621 10.19592163134746 10.19592163134746 10.19592163134746 10.19592163134746 10.19592163134746 10.19592163134746 10.19592163134746 10.19592163134746 10.19592163134746 10.19592163134746 10.19592163134746 10.19592163134746 10.19592163134746 10.19592163134746 10.19592163134746 10.19592163134746 10.19592163134746 10.19592163134746 10.19592163134746 10.19592163134746 10.19592163134746 10.19592163134746 10.19592163134746 10.19592163134746 10.19592163134746 10.19592163134746 10.19592163134746 10.19592163134746 10.19592163134746 10.19592163134746 10.19592163134746 10.19592163134746 10.19592163134746 10.19592163134746 10.19592163134746 10.19592163134746
10.19592163134746 10.19592163134746 10.19592163134746 10.19592163134746 10.19592163134746 10.19592163134746 10.19592163134746 10.19592163134746 10.19592163134746 10.19592163134746 10.19592163134746 10.19592163134746 10.19592163134746 10.19592163134746 10.19592163134746 10.19592163134746 10.19592163134746 10.19592163134746 10.19592163134746 10.19592163134746 10.19592163134746 10.19592163134746 10.19592163134746 10.19592163134746 10.19592163134746 10.19592163134746 10.19592163134746 10.19592163134746 10.19592163134746 10.19592163134746 10.19592163134746 10.19592163134746 10.19592163134746 10.19592163134746 10.19592163134746 10.19592163134746 10.19592163134746 10.19592163134746 10.19592163134746 10.19592163134746 10.19592163134746 10.19592163134746 10.19592163134746 10.19592163134746 10.19592163134746 10.19592163134746 10.19592163134746 10.19592163134746 10.19592163134746 10.19592163134746 10.19592163134746 10.19592163134746 10.19592163134746 10.19592163134746 10.19592163134746 10.19592163134746 10.19592163134746 10.19592163134746 10.19592163134746 10.19592163134746 10.19592163134746 10.19592163134746 10.19592163134746 10.19592163134746 10.19592163134746 10.19592163134746 10.19592163134746 10.19592163134746 10.19592163134746 10.070449439041727 10.19592163134746 10.19592163134746 8.68202079482061 10.19592163134746 10.19592163134746 8.616960396049533 8.336433836874427 10.19592163134746 10.19592163134746 8.564125001547868 8.518820299068409 10.19592163134746 10.19592163134746 10.19592163134746 10.19592163134746 10.19592163134746 10.19592163134746 10.19592163134746 10.19592163134746 10.19592163134746 10.19592163134746 10.19592163134746 10.19592163134746 10.19592163134746 10.19592163134746 10.19592163134746 10.19592163134746 10.19592163134746 10.19592163134746 10.19592163134746 10.19592163134746 10.19592163134746 10.19592163134746 10.19592163134746 10.19592163134746 10.19592163134746 10.19592163134746 10.19592163134746 10.19592163134746 10.19592163134746 10.19592163134746 10.19592163134746 10.19592163134746 10.19592163134746 10.19592163134746 10.19592163134746 10.19592163134746
10.19592163134746 10.19592163134746 10.19592163134746 10.19592163134746 10.19592163134746 10.19592163134746 10.19592163134746 10.19592163134746 10.19592163134746 10.19592163134746 10.19592163134746 10.19592163134746 10.19592163134746 10.19592163134746 10.19592163134746 10.19592163134746 10.19592163134746 10.19592163134746 10.19592163134746 10.19592163134746 10.19592163134746 10.19592163134746 10.19592163134746 10.19592163134746 10.19592163134746 10.19592163134746 10.19592163134746 10.19592163134746 10.19592163134746 10.19592163134746 10.19592163134746 10.19592163134746 10.19592163134746 10.19592163134746 10.19592163134746 10.19592163134746 10.19592163134746 10.19592163134746 10.19592163134746 10.19592163134746 10.19592163134746 10.19592163134746 10.19592163134746 10.19592163134746 10.19592163134746 10.19592163134746 10.19592163134746 10.19592163134746 10.19592163134746 10.19592163134746 10.19592163134746 10.19592163134746 10.19592163134746 10.19592163134746 10.19592163134746 10.19592163134746 10.19592163134746 10.19592163134746 10.19592163134746 10.19592163134746 10.19592163134746 10.19592163134746 10.19592163134746 10.19592163134746 10.19592163134746 10.19592163134746 10.19592163134746 10.19592163134746 10.19592163134746 10.098024078215536 10.19592163134746 10.087920557981432 7.257107069637038 9.509663774207155 9.529392485301798 5.94772638494622 5.108457414796526 9.447895639656725 8.687342077413284 5.036590848595493 5.267754949340611 10.19592163134746 10.00732734799413 9.176909049229598 10.19592163134746 10.19592163134746 10.19592163134746 10.19592163134746 10.19592163134746 10.19592163134746 10.19592163134746 10.19592163134746 10.19592163134746 10.19592163134746 10.19592163134746 10.19592163134746 10.19592163134746 10.19592163134746 10.19592163134746 10.19592163134746 10.19592163134746 10.19592163134746 10.19592163134746 10.19592163134746 10.19592163134746 10.19592163134746 10.19592163134746 10.19592163134746 10.19592163134746 10.19592163134746 10.19592163134746 10.19592163134746 10.19592163134746 10.19592163134746 10.19592163134746 10.19592163134746 10.19592163134746
10.19592163134746 10.19592163134746 10.19592163134746 10.19592163134746 10.19592163134746 10.19592163134746 10.19592163134746 10.19592163134746 10.19592163134746 10.19592163134746 10.19592163134746 10.19592163134746 10.19592163134746 10.19592163134746 10.19592163134746 10.19592163134746 10.19592163134746 10.19592163134746 10.19592163134746 10.19592163134746 10.19592163134746 10.19592163134746 10.19592163134746 10.19592163134746 10.19592163134746 10.19592163134746 10.19592163134746 10.19592163134746 10.19592163134746 10.19592163134746 10.19592163134746 10.19592163134746 10.19592163134746 10.19592163134746 10.19592163134746 10.19592163134746 10.19592163134746 10.19592163134746 10.19592163134746 10.19592163134746 10.19592163134746 10.19592163134746 10.19592163134746 10.19592163134746 10.19592163134746 10.19592163134746 10.19592163134746 10.19592163134746 10.19592163134746 10.19592163134746 10.19592163134746 10.19592163134746 10.19592163134746 10.19592163134746 10.19592163134746 10.19592163134746 10.19592163134746 10.19592163134746 10.19592163134746 10.19592163134746 10.19592163134746 10.19592163134746 10.19592163134746 10.19592163134746 10.19592163134746 10.19592163134746 10.19592163134746 10.19592163134746 10.19592163134746 10.19592163134746 10.19592163134746 10.19592163134746 10.153987849758868 10.19592163134746 10.19592163134746 5.6458666413281104 7.891949102230442 10.19592163134746 9.16379979120008 4.23596749427831 6.348167820741588 10.19592163134746 8.890663996732066 8.093933781268731 10.19592163134746 10.19592163134746 10.19592163134746 10.19592163134746 10.19592163134746 10.19592163134746 10.19592163134746 10.19592163134746 10.19592163134746 10.19592163134746 10.19592163134746 10.19592163134746 10.19592163134746 10.19592163134746 10.19592163134746 10.19592163134746 10.19592163134746 10.19592163134746 10.19592163134746 10.19592163134746 10.19592163134746 10.19592163134746 10.19592163134746 10.19592163134746 10.19592163134746 10.19592163134746 10.19592163134746 10.19592163134746 10.19592163134746 10.19592163134746 10.19592163134746 10.19592163134746 10.19592163134746
10.19592163134746 10.19592163134746 10.19592163134746 10.19592163134746 10.19592163134746 10.19592163134746 10.19592163134746 10.19592163134746 10.19592163134746 10.19592163134746 10.19592163134746 10.19592163134746 10.19592163134746 10.19592163134746 10.19592163134746 10.19592163134746 10.19592163134746 10.19592163134746 10.19592163134746 10.19592163134746 10.19592163134746 10.19592163134746 10.19592163134746 10.19592163134746 10.19592163134746 10.19592163134746 10.19592163134746 10.19592163134746 10.19592163134746 10.19592163134746 10.19592163134746 10.19592163134746 10.19592163134746 10.19592163134746 10.19592163134746 10.19592163134746 10.19592163134746 10.19592163134746 10.19592163134746 10.19592163134746 10.19592163134746 10.19592163134746 10.19592163134746 10.19592163134746 10.19592163134746 10.19592163134746 10.19592163134746 10.19592163134746 10.19592163134746 10.19592163134746 10.19592163134746 10.19592163134746 10.19592163134746 10.19592163134746 10.19592163134746 10.19592163134746 10.19592163134746 10.19592163134746 10.19592163134746 10.19592163134746 10.19592163134746 10.19592163134746 10.19592163134746 10.19592163134746 10.19592163134746 10.19592163134746 10.19592163134746 10.19592163134746 10.19592163134746 10.19592163134746 10.19592163134746 10.19592163134746 10.19592163134746 10.19592163134746 10.19592163134746 9.36477394065045 9.72795032594146 10.19592163134746 10.19592163134746 7.709817423701432 7.513339603658625 10.19592163134746 10.19592163134746 9.526762365891665 10.19592163134746 10.19592163134746 10.19592163134746 10.19592163134746 10.19592163134746 10.19592163134746 10.19592163134746 10.19592163134746 10.19592163134746 10.19592163134746 10.19592163134746 10.19592163134746 10.19592163134746 10.19592163134746 10.19592163134746 10.19592163134746 10.19592163134746 10.19592163134746 10.19592163134746 10.19592163134746 10.19592163134746 10.19592163134746 10.19592163134746 10.19592163134746 10.19592163134746 10.19592163134746 10.19592163134746 10.19592163134746 10.19592163134746 10.19592163134746 10.19592163134746 10.19592163134746 10.19592163134746
10.19592163134746 10.19592163134746 10.19592163134746 10.19592163134746 10.19592163134746 10.19592163134746 10.19592163134746 10.19592163134746 10.19592163134746 10.19592163134746 10.19592163134746 10.19592163134746 10.19592163134746 10.19592163134746 10.19592163134746 10.19592163134746 10.19592163134746 10.19592163134746 10.19592163134746 10.19592163134746 10.19592163134746 10.19592163134746 10.19592163134746 10.19592163134746 10.19592163134746 10.19592163134746 10.19592163134746 10.19592163134746 10.19592163134746 10.19592163134746 10.19592163134746 10.19592163134746 10.19592163134746 10.19592163134746 10.19592163134746 10.19592163134746 10.19592163134746 10.19592163134746 10.19592163134746 10.19592163134746 10.19592163134746 10.19592163134746 10.19592163134746 10.19592163134746 10.19592163134746 10.19592163134746 10.19592163134746 10.19592163134746 10.19592163134746 10.19592163134746 10.19592163134746 10.19592163134746 10.19592163134746 10.19592163134746 10.19592163134746 10.19592163134746 10.19592163134746 10.19592163134746 10.19592163134746 10.19592163134746 10.19592163134746 10.19592163134746 10.19592163134746 10.19592163134746 10.19592163134746 10.19592163134746 10.19592163134746 10.19592163134746 10.19592163134746 10.19592163134746 10.19592163134746 10.19592163134746 10.19592163134746 10.19592163134746 10.19592163134746 9.859457798210672 7.315160108279536 10.19592163134746 10.19592163134746 7.240673258121967 4.721614362352647 10.19592163134746 10.19592163134746 7.541158331171381 10.19592163134746 10.19592163134746 10.19592163134746 10.19592163134746 10.19592163134746 10.19592163134746 10.19592163134746 10.19592163134746 10.19592163134746 10.19592163134746 10.19592163134746 10.19592163134746 10.19592163134746 10.19592163134746 10.19592163134746 10.19592163134746 10.19592163134746 10.19592163134746 10.19592163134746 10.19592163134746 10.19592163134746 10.19592163134746 10.19592163134746 10.19592163134746 10.19592163134746 10.19592163134746 10.19592163134746 10.19592163134746 10.19592163134746 10.19592163134746 10.19592163134746 10.19592163134746 10.19592163134746
10.19592163134746 10.19592163134746 10.19592163134746 10.19592163134746 10.19592163134746 10.19592163134746 10.19592163134746 10.19592163134746 10.19592163134746 10.19592163134746 10.19592163134746 10.19592163134746 10.19592163134746 10.19592163134746 10.19592163134746 10.19592163134746 10.19592163134746 10.19592163134746 10.19592163134746 10.19592163134746 10.19592163134746 10.19592163134746 10.19592163134746 10.19592163134746 10.19592163134746 10.19592163134746 10.19592163134746 10.19592163134746 10.19592163134746 10.19592163134746 10.19592163134746 10.19592163134746 10.19592163134746 10.19592163134746 10.19592163134746 10.19592163134746 10.19592163134746 10.19592163134746 10.19592163134746 10.19592163134746 10.19592163134746 10.19592163134746 10.19592163134746 10.19592163134746 10.19592163134746 10.19592163134746 10.19592163134746 10.19592163134746 10.19592163134746 10.19592163134746 10.19592163134746 10.19592163134746 10.19592163134746 10.19592163134746 10.19592163134746 10.19592163134746 10.19592163134746 10.19592163134746 10.19592163134746 10.19592163134746 10.19592163134746 10.19592163134746 10.19592163134746 10.19592163134746 10.19592163134746 10.19592163134746 10.19592163134746 10.19592163134746 10.19592163134746 10.19592163134746 10.19592163134746 10.19592163134746 10.19592163134746 10.19592163134746 10.19592163134746 8.41751501787928 7.369220089515601 10.142156822657954 8.80869726516648 4.774699312905815 3.756366692978526 9.578054057155239 7.277929463501493 4.098407394010844 9.27111105522642 10.11759704955361 8.783935861493928 9.825041292843194 10.19592163134746 10.19592163134746 10.190827999054237 10.19592163134746 10.19592163134746 10.19592163134746 10.19592163134746 10.19592163134746 10.19592163134746 10.19592163134746 10.19592163134746 10.19592163134746 10.19592163134746 10.19592163134746 10.19592163134746 10.19592163134746 10.19592163134746 10.19592163134746 10.19592163134746 10.19592163134746 10.19592163134746 10.19592163134746 10.19592163134746 10.19592163134746 10.19592163134746 10.19592163134746 10.19592163134746 10.19592163134746 10.19592163134746
10.19592163134746 10.19592163134746 10.19592163134746 10.19592163134746 10.19592163134746 10.19592163134746 10.19592163134746 10.19592163134746 10.19592163134746 10.19592163134746 10.19592163134746 10.19592163134746 10.19592163134746 10.19592163134746 10.19592163134746 10.19592163134746 10.19592163134746 10.19592163134746 10.19592163134746 10.19592163134746 10.19592163134746 10.19592163134746 10.19592163134746 10.19592163134746 10.19592163134746 10.19592163134746 10.19592163134746 10.19592163134746 10.19592163134746 10.19592163134746 10.19592163134746 10.19592163134746 10.19592163134746 10.19592163134746 10.19592163134746 10.19592163134746 10.19592163134746 10.19592163134746 10.19592163134746 10.19592163134746 10.19592163134746 10.19592163134746 10.19592163134746 10.19592163134746 10.19592163134746 10.19592163134746 10.19592163134746 10.19592163134746 10.19592163134746 10.19592163134746 10.19592163134746 10.19592163134746 10.19592163134746 10.19592163134746 10.19592163134746 10.19592163134746 10.19592163134746 10.19592163134746 10.19592163134746 10.19592163134746 10.19592163134746 10.19592163134746 10.19592163134746 10.19592163134746 10.19592163134746 10.19592163134746 10.19592163134746 10.19592163134746 10.19592163134746 10.19592163134746 10.19592163134746 10.19592163134746 10.19592163134746 10.19592163134746 10.19592163134746 9.924041166737773 10.163199838705788 10.19592163134746 10.19592163134746 7.406179855299774 7.511261406081291 10.19592163134746 9.123150216184662 6.022820977515577 10.19592163134746 10.170975562605447 8.821615608153074 10.191346760667946 10.19592163134746 10.19592163134746 9.895808495304145 10.19592163134746 10.19592163134746 10.19592163134746 10.19592163134746 10.19592163134746 10.19592163134746 10.19592163134746 10.19592163134746 10.19592163134746 10.19592163134746 10.19592163134746 10.19592163134746 10.19592163134746 10.19592163134746 10.19592163134746 10.19592163134746 10.19592163134746 10.19592163134746 10.19592163134746 10.19592163134746 10.19592163134746 10.19592163134746 10.19592163134746 10.19592163134746 10.19592163134746 10.19592163134746
10.19592163134746 10.19592163134746 10.19592163134746 10.19592163134746 10.19592163134746 10.19592163134746 10.19592163134746 10.19592163134746 10.19592163134746 10.19592163134746 10.19592163134746 10.19592163134746 10.19592163134746 10.19592163134746 10.19592163134746 10.19592163134746 10.19592163134746 10.19592163134746 10.19592163134746 10.19592163134746 10.19592163134746 10.19592163134746 10.19592163134746 10.19592163134746 10.19592163134746 10.19592163134746 10.19592163134746 10.19592163134746 10.19592163134746 10.19592163134746 10.19592163134746 10.19592163134746 10.19592163134746 10.19592163134746 10.19592163134746 10.19592163134746 10.19592163134746 10.19592163134746 10.19592163134746 10.19592163134746 10.19592163134746 10.19592163134746 10.19592163134746 10.19592163134746 10.19592163134746 10.19592163134746 10.19592163134746 10.19592163134746 10.19592163134746 10.19592163134746 10.19592163134746 10.19592163134746 10.19592163134746 10.19592163134746 10.19592163134746 10.19592163134746 10.19592163134746 10.19592163134746 10.19592163134746 10.19592163134746 10.19592163134746 10.19592163134746 10.19592163134746 10.19592163134746 10.19592163134746 10.19592163134746 10.19592163134746 10.19592163134746 10.19592163134746 10.19592163134746 10.19592163134746 10.19592163134746 10.19592163134746 10.19592163134746 10.19592163134746 10.19592163134746 10.082866228748113 10.19592163134746 10.19592163134746 9.878710750706905 8.01037417051473 10.19592163134746 10.19592163134746 7.041601460413835 10.19592163134746 10.19592163134746 10.011065952572366 10.15577760921891 10.19592163134746 10.19592163134746 10.130383336558952 10.19592163134746 10.19592163134746 10.19592163134746 10.19592163134746 10.19592163134746 10.19592163134746 10.19592163134746 10.19592163134746 10.19592163134746 10.19592163134746 10.19592163134746 10.19592163134746 10.19592163134746 10.19592163134746 10.19592163134746 10.19592163134746 10.19592163134746 10.19592163134746 10.19592163134746 10.19592163134746 10.19592163134746 10.19592163134746 10.19592163134746 10.19592163134746 10.19592163134746 10.19592163134746
10.19592163134746 10.19592163134746 10.19592163134746 10.19592163134746 10.19592163134746 10.19592163134746 10.19592163134746 10.19592163134746 10.19592163134746 10.19592163134746 10.19592163134746 10.19592163134746 10.19592163134746 10.19592163134746 10.19592163134746 10.19592163134746 10.19592163134746 10.19592163134746 10.19592163134746 10.19592163134746 10.19592163134746 10.19592163134746 10.19592163134746 10.19592163134746 10.19592163134746 10.19592163134746 10.19592163134746 10.19592163134746 10.19592163134746 10.19592163134746 10.19592163134746 10.19592163134746 10.19592163134746 10.19592163134746 10.19592163134746 10.19592163134746 10.19592163134746 10.19592163134746 10.19592163134746 10.19592163134746 10.19592163134746 10.19592163134746 10.19592163134746 10.19592163134746 10.19592163134746 10.19592163134746 10.19592163134746 10.19592163134746 10.19592163134746 10.19592163134746 10.19592163134746 10.19592163134746 10.19592163134746 10.19592163134746 10.19592163134746 10.19592163134746 10.19592163134746 10.19592163134746 10.19592163134746 10.19592163134746 10.19592163134746 10.19592163134746 10.19592163134746 10.19592163134746 10.19592163134746 10.19592163134746 10.19592163134746 10.19592163134746 10.19592163134746 10.19592163134746 10.19592163134746 10.19592163134746 10.19592163134746 10.19592163134746 10.19592163134746 10.19592163134746 9.846555421158621 10.19592163134746 10.19592163134746 8.598706501309751 6.7980282795293085 10.19592163134746 9.076268818300848 3.8558487458831463 9.330846776813367 10.189395185709119 7.699798824278453 7.2160508858170465 10.19592163134746 10.19592163134746 8.612118665628847 10.194217620951624 10.19592163134746 10.19592163134746 10.19592163134746 10.19592163134746 10.19592163134746 10.19592163134746 10.19592163134746 10.19592163134746 10.19592163134746 10.19592163134746 10.19592163134746 10.19592163134746 10.19592163134746 10.19592163134746 10.19592163134746 10.19592163134746 10.19592163134746 10.19592163134746 10.19592163134746 10.19592163134746 10.19592163134746 10.19592163134746 10.19592163134746 10.19592163134746 10.19592163134746
10.19592163134746 10.19592163134746 10.19592163134746 10.19592163134746 10.19592163134746 10.19592163134746 10.19592163134746 10.19592163134746 10.19592163134746 10.19592163134746 10.19592163134746 10.19592163134746 10.19592163134746 10.19592163134746 10.19592163134746 10.19592163134746 10.19592163134746 10.19592163134746 10.19592163134746 10.19592163134746 10.19592163134746 10.19592163134746 10.19592163134746 10.19592163134746 10.19592163134746 10.19592163134746 10.19592163134746 10.19592163134746 10.19592163134746 10.19592163134746 10.19592163134746 10.19592163134746 10.19592163134746 10.19592163134746 10.19592163134746 10.19592163134746 10.19592163134746 10.19592163134746 10.19592163134746 10.19592163134746 10.19592163134746 10.19592163134746 10.19592163134746 10.19592163134746 10.19592163134746 10.19592163134746 10.19592163134746 10.19592163134746 10.19592163134746 10.19592163134746 10.19592163134746 10.19592163134746 10.19592163134746 10.19592163134746 10.19592163134746 10.19592163134746 10.19592163134746 10.19592163134746 10.19592163134746 10.19592163134746 10.19592163134746 10.19592163134746 10.19592163134746 10.19592163134746 10.19592163134746 10.19592163134746 10.19592163134746 10.19592163134746 10.19592163134746 10.19592163134746 10.19592163134746 10.19592163134746 10.19592163134746 10.19592163134746 10.19592163134746 10.19592163134746 10.19592163134746 10.19592163134746 10.19592163134746 9.133190122019416 8.910960447624618 10.189042264851642 8.204716508419956 3.528615840632052 9.44135329955436 8.757335587262023 4.770870525869747 6.569957058157262 10.175246732449946 9.770859672461645 5.543172331545746 10.187271092361323 10.19592163134746 10.19592163134746 10.19592163134746 10.19592163134746 10.19592163134746 10.19592163134746 10.19592163134746 10.19592163134746 10.19592163134746 10.19592163134746 10.19592163134746 10.19592163134746 10.19592163134746 10.19592163134746 10.19592163134746 10.19592163134746 10.19592163134746 10.19592163134746 10.19592163134746 10.19592163134746 10.19592163134746 10.19592163134746 10.19592163134746 10.19592163134746 10.19592163134746
10.19592163134746 10.19592163134746 10.19592163134746 10.19592163134746 10.19592163134746 10.19592163134746 10.19592163134746 10.19592163134746 10.19592163134746 10.19592163134746 10.19592163134746 10.19592163134746 10.19592163134746 10.19592163134746 10.19592163134746 10.19592163134746 10.19592163134746 10.19592163134746 10.19592163134746 10.19592163134746 10.19592163134746 10.19592163134746 10.19592163134746 10.19592163134746 10.19592163134746 10.19592163134746 10.19592163134746 10.19592163134746 10.19592163134746 10.19592163134746 10.19592163134746 10.19592163134746 10.19592163134746 10.19592163134746 10.19592163134746 10.19592163134746 10.19592163134746 10.19592163134746 10.19592163134746 10.19592163134746 10.19592163134746 10.19592163134746 10.19592163134746 10.19592163134746 10.19592163134746 10.19592163134746 10.19592163134746 10.19592163134746 10.19592163134746 10.19592163134746 10.19592163134746 10.19592163134746 10.19592163134746 10.19592163134746 10.19592163134746 10.19592163134746 10.19592163134746 10.19592163134746 10.19592163134746 10.19592163134746 10.19592163134746 10.19592163134746 10.19592163134746 10.19592163134746 10.19592163134746 10.19592163134746 10.19592163134746 10.19592163134746 10.19592163134746 10.19592163134746 10.19592163134746 10.19592163134746 10.19592163134746 10.19592163134746 10.19592163134746 10.19592163134746 10.19592163134746 10.19592163134746 10.19592163134746 10.19592163134746 10.131752604348362 10.19592163134746 10.19592163134746 7.038847310018016 10.19592163134746 10.19592163134746 7.718890689567481 8.897562356314214 10.19592163134746 10.19592163134746 6.462703786862858 10.19592163134746 10.19592163134746 10.19592163134746 10.19592163134746 10.19592163134746 10.19592163134746 10.19592163134746 10.19592163134746 10.19592163134746 10.19592163134746 10.19592163134746 10.19592163134746 10.19592163134746 10.19592163134746 10.19592163134746 10.19592163134746 10.19592163134746 10.19592163134746 10.19592163134746 10.19592163134746 10.19592163134746 10.19592163134746 10.19592163134746 10.19592163134746 10.19592163134746 10.19592163134746
10.19592163134746 10.19592163134746 10.19592163134746 10.19592163134746 10.19592163134746 10.19592163134746 10.19592163134746 10.19592163134746 10.19592163134746 10.19592163134746 10.19592163134746 10.19592163134746 10.19592163134746 10.19592163134746 10.19592163134746 10.19592163134746 10.19592163134746 10.19592163134746 10.19592163134746 10.19592163134746 10.19592163134746 10.19592163134746 10.19592163134746 10.19592163134746 10.19592163134746 10.19592163134746 10.19592163134746 10.19592163134746 10.19592163134746 10.19592163134746 10.19592163134746 10.19592163134746 10.19592163134746 10.19592163134746 10.19592163134746 10.19592163134746 10.19592163134746 10.19592163134746 10.19592163134746 10.19592163134746 10.19592163134746 10.19592163134746 10.19592163134746 10.19592163134746 10.19592163134746 10.19592163134746 10.19592163134746 10.19592163134746 10.19592163134746 10.19592163134746 10.19592163134746 10.19592163134746 10.19592163134746 10.19592163134746 10.19592163134746 10.19592163134746 10.19592163134746 10.19592163134746 10.19592163134746 10.19592163134746 10.19592163134746 10.19592163134746 10.19592163134746 10.19592163134746 10.19592163134746 10.19592163134746 10.19592163134746 10.19592163134746 10.19592163134746 10.19592163134746 10.19592163134746 10.19592163134746 10.19592163134746 10.19592163134746 10.19592163134746 10.19592163134746 10.19592163134746 10.19592163134746 10.19592163134746 10.19592163134746 10.110290653109796 10.19592163134746 10.19592163134746 6.727102227902531 10.19592163134746 10.19592163134746 8.612134901487577 6.938062305108572 10.19592163134746 10.19592163134746 6.9976787631556165 10.095320271599856 10.19592163134746 10.19592163134746 10.19592163134746 10.19592163134746 10.19592163134746 10.19592163134746 10.19592163134746 10.19592163134746 10.19592163134746 10.19592163134746 10.19592163134746 10.19592163134746 10.19592163134746 10.19592163134746 10.19592163134746 10.19592163134746 10.19592163134746 10.19592163134746 10.19592163134746 10.19592163134746 10.19592163134746 10.19592163134746 10.19592163134746 10.19592163134746 10.19592163134746
10.19592163134746 10.19592163134746 10.19592163134746 10.19592163134746 10.19592163134746 10.19592163134746 10.19592163134746 10.19592163134746 10.19592163134746 10.19592163134746 10.19592163134746 10.19592163134746 10.19592163134746 10.19592163134746 10.19592163134746 10.19592163134746 10.19592163134746 10.19592163134746 10.19592163134746 10.19592163134746 10.19592163134746 10.19592163134746 10.19592163134746 10.19592163134746 10.19592163134746 10.19592163134746 10.19592163134746 10.19592163134746 10.19592163134746 10.19592163134746 10.19592163134746 10.19592163134746 10.19592163134746 10.19592163134746 10.19592163134746 10.19592163134746 10.19592163134746 10.19592163134746 10.19592163134746 10.19592163134746 10.19592163134746 10.19592163134746 10.19592163134746 10.19592163134746 10.19592163134746 10.19592163134746 10.19592163134746 10.19592163134746 10.19592163134746 10.19592163134746 10.19592163134746 10.19592163134746 10.19592163134746 10.19592163134746 10.19592163134746 10.19592163134746 10.19592163134746 10.19592163134746 10.19592163134746 10.19592163134746 10.19592163134746 10.19592163134746 10.19592163134746 10.19592163134746 10.19592163134746 10.19592163134746 10.19592163134746 10.19592163134746 10.19592163134746 10.19592163134746 10.19592163134746 10.19592163134746 10.19592163134746 10.19592163134746 10.19592163134746 10.19592163134746 10.19592163134746 10.19592163134746 10.19592163134746 10.19592163134746 10.194250915640966 10.19592163134746 10.18664334962402 5.01758788974918 9.419696571712745 9.825907215908016 5.532438144895653 3.83568899148603 9.730438045613491 8.94989924249524 3.7312960831911646 8.484030818425513 10.19592163134746 9.94355998303098 9.184778692302983 10.19592163134746 10.19592163134746 10.19592163134746 10.19592163134746 10.19592163134746 10.19592163134746 10.19592163134746 10.19592163134746 10.19592163134746 10.19592163134746 10.19592163134746 10.19592163134746 10.19592163134746 10.19592163134746 10.19592163134746 10.19592163134746 10.19592163134746 10.19592163134746 10.19592163134746 10.19592163134746 10.19592163134746 10.19592163134746
10.19592163134746 10.19592163134746 10.19592163134746 10.19592163134746 10.19592163134746 10.19592163134746 10.19592163134746 10.19592163134746 10.19592163134746 10.19592163134746 10.19592163134746 10.19592163134746 10.19592163134746 10.19592163134746 10.19592163134746 10.19592163134746 10.19592163134746 10.19592163134746 10.19592163134746 10.19592163134746 10.19592163134746 10.19592163134746 10.19592163134746 10.19592163134746 10.19592163134746 10.19592163134746 10.19592163134746 10.19592163134746 10.19592163134746 10.19592163134746 10.19592163134746 10.19592163134746 10.19592163134746 10.19592163134746 10.19592163134746 10.19592163134746 10.19592163134746 10.19592163134746 10.19592163134746 10.19592163134746 10.19592163134746 10.19592163134746 10.19592163134746 10.19592163134746 10.19592163134746 10.19592163134746 10.19592163134746 10.19592163134746 10.19592163134746 10.19592163134746 10.19592163134746 10.19592163134746 10.19592163134746 10.19592163134746 10.19592163134746 10.19592163134746 10.19592163134746 10.19592163134746 10.19592163134746 10.19592163134746 10.19592163134746 10.19592163134746 10.19592163134746 10.19592163134746 10.19592163134746 10.19592163134746 10.19592163134746 10.19592163134746 10.19592163134746 10.19592163134746 10.19592163134746 10.19592163134746 10.19592163134746 10.19592163134746 10.19592163134746 10.19592163134746 10.19592163134746 10.19592163134746 10.19592163134746 10.19592163134746 10.19592163134746 10.19592163134746 10.19592163134746 8.214944085735528 10.19592163134746 10.19592163134746 6.115572461607246 6.987265282480333 10.19592163134746 9.547151388554372 3.3257677221905233 9.90648811836295 10.19592163134746 9.183613432426487 8.585040466231133 10.19592163134746 10.19592163134746 10.180221358005978 10.19592163134746 10.19592163134746 10.19592163134746 10.19592163134746 10.19592163134746 10.19592163134746 10.19592163134746 10.19592163134746 10.19592163134746 10.19592163134746 10.19592163134746 10.19592163134746 10.19592163134746 10.19592163134746 10.19592163134746 10.19592163134746 10.19592163134746 10.19592163134746 10.19592163134746
10.19592163134746 10.19592163134746 10.19592163134746 10.19592163134746 10.19592163134746 10.19592163134746 10.19592163134746 10.19592163134746 10.19592163134746 10.19592163134746 10.19592163134746 10.19592163134746 10.19592163134746 10.19592163134746 10.19592163134746 10.19592163134746 10.19592163134746 10.19592163134746 10.19592163134746 10.19592163134746 10.19592163134746 10.19592163134746 10.19592163134746 10.19592163134746 10.19592163134746 10.19592163134746 10.19592163134746 10.19592163134746 10.19592163134746 10.19592163134746 10.19592163134746 10.19592163134746 10.19592163134746 10.19592163134746 10.19592163134746 10.19592163134746 10.19592163134746 10.19592163134746 10.19592163134746 10.19592163134746 10.19592163134746 10.19592163134746 10.19592163134746 10.19592163134746 10.19592163134746 10.19592163134746 10.19592163134746 10.19592163134746 10.19592163134746 10.19592163134746 10.19592163134746 10.19592163134746 10.19592163134746 10.19592163134746 10.19592163134746 10.19592163134746 10.19592163134746 10.19592163134746 10.19592163134746 10.19592163134746 10.19592163134746 10.19592163134746 10.19592163134746 10.19592163134746 10.19592163134746 10.19592163134746 10.19592163134746 10.19592163134746 10.19592163134746 10.19592163134746 10.19592163134746 10.19592163134746 10.19592163134746 10.19592163134746 10.19592163134746 10.19592163134746 10.19592163134746 10.19592163134746 10.19592163134746 10.19592163134746 10.19592163134746 10.19592163134746 10.19592163134746 10.145370808632949 10.19592163134746 10.19592163134746 9.733132896261836 8.865288423822081 10.19592163134746 10.19592163134746 6.9835409862948445 10.054704890852287 10.19592163134746 10.19592163134746 9.771943325844994 10.19592163134746 10.19592163134746 10.19592163134746 10.19592163134746 10.19592163134746 10.19592163134746 10.19592163134746 10.19592163134746 10.19592163134746 10.19592163134746 10.19592163134746 10.19592163134746 10.19592163134746 10.19592163134746 10.19592163134746 10.19592163134746 10.19592163134746 10.19592163134746 10.19592163134746 10.19592163134746 10.19592163134746 10.19592163134746
10.19592163134746 10.19592163134746 10.19592163134746 10.19592163134746 10.19592163134746 10.19592163134746 10.19592163134746 10.19592163134746 10.19592163134746 10.19592163134746 10.19592163134746 10.19592163134746 10.19592163134746 10.19592163134746 10.19592163134746 10.19592163134746 10.19592163134746 10.19592163134746 10.19592163134746 10.19592163134746 10.19592163134746 10.19592163134746 10.19592163134746 10.19592163134746 10.19592163134746 10.19592163134746 10.19592163134746 10.19592163134746 10.19592163134746 10.19592163134746 10.19592163134746 10.19592163134746 10.19592163134746 10.19592163134746 10.19592163134746 10.19592163134746 10.19592163134746 10.19592163134746 10.19592163134746 10.19592163134746 10.19592163134746 10.19592163134746 10.19592163134746 10.19592163134746 10.19592163134746 10.19592163134746 10.19592163134746 10.19592163134746 10.19592163134746 10.19592163134746 10.19592163134746 10.19592163134746 10.19592163134746 10.19592163134746 10.19592163134746 10.19592163134746 10.19592163134746 10.19592163134746 10.19592163134746 10.19592163134746 10.19592163134746 10.19592163134746 10.19592163134746 10.19592163134746 10.19592163134746 10.19592163134746 10.19592163134746 10.19592163134746 10.19592163134746 10.19592163134746 10.19592163134746 10.19592163134746 10.19592163134746 10.19592163134746 10.19592163134746 10.19592163134746 10.19592163134746 10.19592163134746 10.19592163134746 10.19592163134746 10.19592163134746 10.19592163134746 10.19592163134746 9.730830776876227 10.19592163134746 10.19592163134746 9.602439629164138 6.804986288264594 10.19592163134746 10.19592163134746 6.547664685897655 9.268427494101545 10.19592163134746 10.122679164009341 7.4202339246564675 10.19592163134746 10.19592163134746 10.19592163134746 10.19592163134746 10.19592163134746 10.19592163134746 10.19592163134746 10.19592163134746 10.19592163134746 10.19592163134746 10.19592163134746 10.19592163134746 10.19592163134746 10.19592163134746 10.19592163134746 10.19592163134746 10.19592163134746 10.19592163134746 10.19592163134746 10.19592163134746 10.19592163134746 10.19592163134746
10.19592163134746 10.19592163134746 10.19592163134746 10.19592163134746 10.19592163134746 10.19592163134746 10.19592163134746 10.19592163134746 10.19592163134746 10.19592163134746 10.19592163134746 10.19592163134746 10.19592163134746 10.19592163134746 10.19592163134746 10.19592163134746 10.19592163134746 10.19592163134746 10.19592163134746 10.19592163134746 10.19592163134746 10.19592163134746 10.19592163134746 10.19592163134746 10.19592163134746 10.19592163134746 10.19592163134746 10.19592163134746 10.19592163134746 10.19592163134746 10.19592163134746 10.19592163134746 10.19592163134746 10.19592163134746 10.19592163134746 10.19592163134746 10.19592163134746 10.19592163134746 10.19592163134746 10.19592163134746 10.19592163134746 10.19592163134746 10.19592163134746 10.19592163134746 10.19592163134746 10.19592163134746 10.19592163134746 10.19592163134746 10.19592163134746 10.19592163134746 10.19592163134746 10.19592163134746 10.19592163134746 10.19592163134746 10.19592163134746 10.19592163134746 10.19592163134746 10.19592163134746 10.19592163134746 10.19592163134746 10.19592163134746 10.19592163134746 10.19592163134746 10.19592163134746 10.19592163134746 10.19592163134746 10.19592163134746 10.19592163134746 10.19592163134746 10.19592163134746 10.19592163134746 10.19592163134746 10.19592163134746 10.19592163134746 10.19592163134746 10.19592163134746 10.19592163134746 10.19592163134746 10.19592163134746 10.19592163134746 10.19592163134746 10.19592163134746 10.19592163134746 10.171710332004418 10.19592163134746 10.19592163134746 8.24031213632317 7.032464002227241 10.19592163134746 8.946437805377668 4.7305372971884925 7.762360803994746 9.672208988944812 7.072906504090053 4.279246226239098 9.447498748051316 10.181190962135293 7.764132184631763 9.875784306952852 10.19592163134746 10.19592163134746 10.19592163134746 10.19592163134746 10.19592163134746 10.19592163134746 10.19592163134746 10.19592163134746 10.19592163134746 10.19592163134746 10.19592163134746 10.19592163134746 10.19592163134746 10.19592163134746 10.19592163134746 10.19592163134746 10.19592163134746 10.19592163134746
10.19592163134746 10.19592163134746 10.19592163134746 10.19592163134746 10.19592163134746 10.19592163134746 10.19592163134746 10.19592163134746 10.19592163134746 10.19592163134746 10.19592163134746 10.19592163134746 10.19592163134746 10.19592163134746 10.19592163134746 10.19592163134746 10.19592163134746 10.19592163134746 10.19592163134746 10.19592163134746 10.19592163134746 10.19592163134746 10.19592163134746 10.19592163134746 10.19592163134746 10.19592163134746 10.19592163134746 10.19592163134746 10.19592163134746 10.19592163134746 10.19592163134746 10.19592163134746 10.19592163134746 10.19592163134746 10.19592163134746 10.19592163134746 10.19592163134746 10.19592163134746 10.19592163134746 10.19592163134746 10.19592163134746 10.19592163134746 10.19592163134746 10.19592163134746 10.19592163134746 10.19592163134746 10.19592163134746 10.19592163134746 10.19592163134746 10.19592163134746 10.19592163134746 10.19592163134746 10.19592163134746 10.19592163134746 10.19592163134746 10.19592163134746 10.19592163134746 10.19592163134746 10.19592163134746 10.19592163134746 10.19592163134746 10.19592163134746 10.19592163134746 10.19592163134746 10.19592163134746 10.19592163134746 10.19592163134746 10.19592163134746 10.19592163134746 10.19592163134746 10.19592163134746 10.19592163134746 10.19592163134746 10.19592163134746 10.19592163134746 10.19592163134746 10.19592163134746 10.19592163134746 10.19592163134746 10.19592163134746 10.19592163134746 10.19592163134746 10.19592163134746 10.19592163134746 10.19592163134746 10.19592163134746 10.19592163134746 10.171150921409412 10.19592163134746 10.19592163134746 8.145086067428519 10.078323221682258 10.19592163134746 9.416337528729379 6.420605552582121 10.19592163134746 10.19592163134746 7.741998774469133 10.19592163134746 10.19592163134746 10.19592163134746 10.19592163134746 10.19592163134746 10.19592163134746 10.19592163134746 10.19592163134746 10.19592163134746 10.19592163134746 10.19592163134746 10.19592163134746 10.19592163134746 10.19592163134746 10.19592163134746 10.19592163134746 10.19592163134746 10.19592163134746 10.19592163134746
10.19592163134746 10.19592163134746 10.19592163134746 10.19592163134746 10.19592163134746 10.19592163134746 10.19592163134746 10.19592163134746 10.19592163134746 10.19592163134746 10.19592163134746 10.19592163134746 10.19592163134746 10.19592163134746 10.19592163134746 10.19592163134746 10.19592163134746 10.19592163134746 10.19592163134746 10.19592163134746 10.19592163134746 10.19592163134746 10.19592163134746 10.19592163134746 10.19592163134746 10.19592163134746 10.19592163134746 10.19592163134746 10.19592163134746 10.19592163134746 10.19592163134746 10.19592163134746 10.19592163134746 10.19592163134746 10.19592163134746 10.19592163134746 10.19592163134746 10.19592163134746 10.19592163134746 10.19592163134746 10.19592163134746 10.19592163134746 10.19592163134746 10.19592163134746 10.19592163134746 10.19592163134746 10.19592163134746 10.19592163134746 10.19592163134746 10.19592163134746 10.19592163134746 10.19592163134746 10.19592163134746 10.19592163134746 10.19592163134746 10.19592163134746 10.19592163134746 10.19592163134746 10.19592163134746 10.19592163134746 10.19592163134746 10.19592163134746 10.19592163134746 10.19592163134746 10.19592163134746 10.19592163134746 10.19592163134746 10.19592163134746 10.19592163134746 10.19592163134746 10.19592163134746 10.19592163134746 10.19592163134746 10.19592163134746 10.19592163134746 10.19592163134746 10.19592163134746 10.19592163134746 10.19592163134746 10.19592163134746 10.19592163134746 10.19592163134746 10.19592163134746 10.19592163134746 10.19592163134746 10.19592163134746 10.19592163134746 10.19592163134746 10.19592163134746 10.19592163134746 10.030864257454509 10.027610058469737 10.19592163134746 10.188865102444385 7.281841941048308 10.19592163134746 10.19592163134746 9.056299967874514 10.19592163134746 10.19592163134746 10.19592163134746 10.19592163134746 10.19592163134746 10.19592163134746 10.19592163134746 10.19592163134746 10.19592163134746 10.19592163134746 10.19592163134746 10.19592163134746 10.19592163134746 10.19592163134746 10.19592163134746 10.19592163134746 10.19592163134746 10.19592163134746 10.19592163134746
10.19592163134746 10.19592163134746 10.19592163134746 10.19592163134746 10.19592163134746 10.19592163134746 10.19592163134746 10.19592163134746 10.19592163134746 10.19592163134746 10.19592163134746 10.19592163134746 10.19592163134746 10.19592163134746 10.19592163134746 10.19592163134746 10.19592163134746 10.19592163134746 10.19592163134746 10.19592163134746 10.19592163134746 10.19592163134746 10.19592163134746 10.19592163134746 10.19592163134746 10.19592163134746 10.19592163134746 10.19592163134746 10.19592163134746 10.19592163134746 10.19592163134746 10.19592163134746 10.19592163134746 10.19592163134746 10.19592163134746 10.19592163134746 10.19592163134746 10.19592163134746 10.19592163134746 10.19592163134746 10.19592163134746 10.19592163134746 10.19592163134746 10.19592163134746 10.19592163134746 10.19592163134746 10.19592163134746 10.19592163134746 10.19592163134746 10.19592163134746 10.19592163134746 10.19592163134746 10.19592163134746 10.19592163134746 10.19592163134746 10.19592163134746 10.19592163134746 10.19592163134746 10.19592163134746 10.19592163134746 10.19592163134746 10.19592163134746 10.19592163134746 10.19592163134746 10.19592163134746 10.19592163134746 10.19592163134746 10.19592163134746 10.19592163134746 10.19592163134746 10.19592163134746 10.19592163134746 10.19592163134746 10.19592163134746 10.19592163134746 10.19592163134746 10.19592163134746 10.19592163134746 10.19592163134746 10.19592163134746 10.19592163134746 10.19592163134746 10.19592163134746 10.19592163134746 10.19592163134746 10.19592163134746 10.19592163134746 10.099174596317738 10.19592163134746 10.19592163134746 8.595765099035791 8.169067381355818 10.19592163134746 9.099948120909477 3.990131442603053 9.60758862487338 10.19592163134746 6.529848248987941 7.963919348562507 10.19592163134746 10.19592163134746 10.03028158234688 9.519290631573774 10.19592163134746 10.19592163134746 10.19592163134746 10.19592163134746 10.19592163134746 10.19592163134746 10.19592163134746 10.19592163134746 10.19592163134746 10.19592163134746 10.19592163134746 10.19592163134746 10.19592163134746 10.19592163134746
10.19592163134746 10.19592163134746 10.19592163134746 10.19592163134746 10.19592163134746 10.19592163134746 10.19592163134746 10.19592163134746 10.19592163134746 10.19592163134746 10.19592163134746 10.19592163134746 10.19592163134746 10.19592163134746 10.19592163134746 10.19592163134746 10.19592163134746 10.19592163134746 10.19592163134746 10.19592163134746 10.19592163134746 10.19592163134746 10.19592163134746 10.19592163134746 10.19592163134746 10.19592163134746 10.19592163134746 10.19592163134746 10.19592163134746 10.19592163134746 10.19592163134746 10.19592163134746 10.19592163134746 10.19592163134746 10.19592163134746 10.19592163134746 10.19592163134746 10.19592163134746 10.19592163134746 10.19592163134746 10.19592163134746 10.19592163134746 10.19592163134746 10.19592163134746 10.19592163134746 10.19592163134746 10.19592163134746 10.19592163134746 10.19592163134746 10.19592163134746 10.19592163134746 10.19592163134746 10.19592163134746 10.19592163134746 10.19592163134746 10.19592163134746 10.19592163134746 10.19592163134746 10.19592163134746 10.19592163134746 10.19592163134746 10.19592163134746 10.19592163134746 10.19592163134746 10.19592163134746 10.19592163134746 10.19592163134746 10.19592163134746 10.19592163134746 10.19592163134746 10.19592163134746 10.19592163134746 10.19592163134746 10.19592163134746 10.19592163134746 10.19592163134746 10.19592163134746 10.19592163134746 10.19592163134746 10.19592163134746 10.19592163134746 10.19592163134746 10.19592163134746 10.19592163134746 10.19592163134746 10.19592163134746 10.19592163134746 10.19592163134746 10.19592163134746 10.19592163134746 9.31948908632927 9.655126817550823 10.185931667640324 8.097282774374426 3.787783818344137 9.668987029994891 9.020915290268746 3.593974860729877 7.334075015852494 10.181801310621625 9.69302815688517 7.330934449819676 8.795670144905214 10.19592163134746 10.19592163134746 10.19592163134746 10.19592163134746 10.19592163134746 10.19592163134746 10.19592163134746 10.19592163134746 10.19592163134746 10.19592163134746 10.19592163134746 10.19592163134746 10.19592163134746 10.19592163134746
10.19592163134746 10.19592163134746 10.19592163134746 10.19592163134746 10.19592163134746 10.19592163134746 10.19592163134746 10.19592163134746 10.19592163134746 10.19592163134746 10.19592163134746 10.19592163134746 10.19592163134746 10.19592163134746 10.19592163134746 10.19592163134746 10.19592163134746 10.19592163134746 10.19592163134746 10.19592163134746 10.19592163134746 10.19592163134746 10.19592163134746 10.19592163134746 10.19592163134746 10.19592163134746 10.19592163134746 10.19592163134746 10.19592163134746 10.19592163134746 10.19592163134746 10.19592163134746 10.19592163134746 10.19592163134746 10.19592163134746 10.19592163134746 10.19592163134746 10.19592163134746 10.19592163134746 10.19592163134746 10.19592163134746 10.19592163134746 10.19592163134746 10.19592163134746 10.19592163134746 10.19592163134746 10.19592163134746 10.19592163134746 10.19592163134746 10.19592163134746 10.19592163134746 10.19592163134746 10.19592163134746 10.19592163134746 10.19592163134746 10.19592163134746 10.19592163134746 10.19592163134746 10.19592163134746 10.19592163134746 10.19592163134746 10.19592163134746 10.19592163134746 10.19592163134746 10.19592163134746 10.19592163134746 10.19592163134746 10.19592163134746 10.19592163134746 10.19592163134746 10.19592163134746 10.19592163134746 10.19592163134746 10.19592163134746 10.19592163134746 10.19592163134746 10.19592163134746 10.19592163134746 10.19592163134746 10.19592163134746 10.19592163134746 10.19592163134746 10.19592163134746 10.19592163134746 10.19592163134746 10.19592163134746 10.19592163134746 10.19592163134746 10.19592163134746 10.19592163134746 10.19592163134746 10.19592163134746 10.19592163134746 10.126150395798142 7.312079086206682 10.19592163134746 10.19592163134746 6.3986993956406035 9.821109848390087 10.19592163134746 10.18629042409559 8.31221653806084 9.310156154655878 10.19592163134746 10.19592163134746 10.19592163134746 10.19592163134746 10.19592163134746 10.19592163134746 10.19592163134746 10.19592163134746 10.19592163134746 10.19592163134746 10.19592163134746 10.19592163134746 10.19592163134746 10.19592163134746
10.19592163134746 10.19592163134746 10.19592163134746 10.19592163134746 10.19592163134746 10.19592163134746 10.19592163134746 10.19592163134746 10.19592163134746 10.19592163134746 10.19592163134746 10.19592163134746 10.19592163134746 10.19592163134746 10.19592163134746 10.19592163134746 10.19592163134746 10.19592163134746 10.19592163134746 10.19592163134746 10.19592163134746 10.19592163134746 10.19592163134746 10.19592163134746 10.19592163134746 10.19592163134746 10.19592163134746 10.19592163134746 10.19592163134746 10.19592163134746 10.19592163134746 10.19592163134746 10.19592163134746 10.19592163134746 10.19592163134746 10.19592163134746 10.19592163134746 10.19592163134746 10.19592163134746 10.19592163134746 10.19592163134746 10.19592163134746 10.19592163134746 10.19592163134746 10.19592163134746 10.19592163134746 10.19592163134746 10.19592163134746 10.19592163134746 10.19592163134746 10.19592163134746 10.19592163134746 10.19592163134746 10.19592163134746 10.19592163134746 10.19592163134746 10.19592163134746 10.19592163134746 10.19592163134746 10.19592163134746 10.19592163134746 10.19592163134746 10.19592163134746 10.19592163134746 10.19592163134746 10.19592163134746 10.19592163134746 10.19592163134746 10.19592163134746 10.19592163134746 10.19592163134746 10.19592163134746 10.19592163134746 10.19592163134746 10.19592163134746 10.19592163134746 10.19592163134746 10.19592163134746 10.19592163134746 10.19592163134746 10.19592163134746 10.19592163134746 10.19592163134746 10.19592163134746 10.19592163134746 10.19592163134746 10.19592163134746 10.19592163134746 10.19592163134746 10.19592163134746 10.19592163134746 10.160945035642637 10.19592163134746 10.19592163134746 6.880667092051361 10.19592163134746 10.19592163134746 7.607472773097018 8.385888965657818 10.19592163134746 10.19592163134746 8.550694946827704 7.221324000406841 10.19592163134746 10.19592163134746 10.19592163134746 10.19592163134746 10.19592163134746 10.19592163134746 10.19592163134746 10.19592163134746 10.19592163134746 10.19592163134746 10.19592163134746 10.19592163134746 10.19592163134746 10.19592163134746
10.19592163134746 10.19592163134746 10.19592163134746 10.19592163134746 10.19592163134746 10.19592163134746 10.19592163134746 10.19592163134746 10.19592163134746 10.19592163134746 10.19592163134746 10.19592163134746 10.19592163134746 10.19592163134746 10.19592163134746 10.19592163134746 10.19592163134746 10.19592163134746 10.19592163134746 10.19592163134746 10.19592163134746 10.19592163134746 10.19592163134746 10.19592163134746 10.19592163134746 10.19592163134746 10.19592163134746 10.19592163134746 10.19592163134746 10.19592163134746 10.19592163134746 10.19592163134746 10.19592163134746 10.19592163134746 10.19592163134746 10.19592163134746 10.19592163134746 10.19592163134746 10.19592163134746 10.19592163134746 10.19592163134746 10.19592163134746 10.19592163134746 10.19592163134746 10.19592163134746 10.19592163134746 10.19592163134746 10.19592163134746 10.19592163134746 10.19592163134746 10.19592163134746 10.19592163134746 10.19592163134746 10.19592163134746 10.19592163134746 10.19592163134746 10.19592163134746 10.19592163134746 10.19592163134746 10.19592163134746 10.19592163134746 10.19592163134746 10.19592163134746 10.19592163134746 10.19592163134746 10.19592163134746 10.19592163134746 10.19592163134746 10.19592163134746 10.19592163134746 10.19592163134746 10.19592163134746 10.19592163134746 10.19592163134746 10.19592163134746 10.19592163134746 10.19592163134746 10.19592163134746 10.19592163134746 10.19592163134746 10.19592163134746 10.19592163134746 10.19592163134746 10.19592163134746 10.19592163134746 10.19592163134746 10.19592163134746 10.19592163134746 10.19592163134746 10.19592163134746 10.19592163134746 9.666556299707135 10.19592163134746 10.148434944259781 5.322411983150351 9.432290979145671 9.575385449927882 5.174658381437301 5.080464541577506 9.363143185919359 8.62332484677076 5.084972790057976 3.974271205098181 10.19592163134746 9.9902027182168 8.996597367028997 10.19592163134746 10.19592163134746 10.19592163134746 10.19592163134746 10.19592163134746 10.19592163134746 10.19592163134746 10.19592163134746 10.19592163134746 10.19592163134746 10.19592163134746
10.19592163134746 10.19592163134746 10.19592163134746 10.19592163134746 10.19592163134746 10.19592163134746 10.19592163134746 10.19592163134746 10.19592163134746 10.19592163134746 10.19592163134746 10.19592163134746 10.19592163134746 10.19592163134746 10.19592163134746 10.19592163134746 10.19592163134746 10.19592163134746 10.19592163134746 10.19592163134746 10.19592163134746 10.19592163134746 10.19592163134746 10.19592163134746 10.19592163134746 10.19592163134746 10.19592163134746 10.19592163134746 10.19592163134746 10.19592163134746 10.19592163134746 10.19592163134746 10.19592163134746 10.19592163134746 10.19592163134746 10.19592163134746 10.19592163134746 10.19592163134746 10.19592163134746 10.19592163134746 10.19592163134746 10.19592163134746 10.19592163134746 10.19592163134746 10.19592163134746 10.19592163134746 10.19592163134746 10.19592163134746 10.19592163134746 10.19592163134746 10.19592163134746 10.19592163134746 10.19592163134746 10.19592163134746 10.19592163134746 10.19592163134746 10.19592163134746 10.19592163134746 10.19592163134746 10.19592163134746 10.19592163134746 10.19592163134746 10.19592163134746 10.19592163134746 10.19592163134746 10.19592163134746 10.19592163134746 10.19592163134746 10.19592163134746 10.19592163134746 10.19592163134746 10.19592163134746 10.19592163134746 10.19592163134746 10.19592163134746 10.19592163134746 10.19592163134746 10.19592163134746 10.19592163134746 10.19592163134746 10.19592163134746 10.19592163134746 10.19592163134746 10.19592163134746 10.19592163134746 10.19592163134746 10.19592163134746 10.19592163134746 10.19592163134746 10.19592163134746 10.19592163134746 10.19592163134746 10.19592163134746 10.190105370620703 8.461122941035478 10.19592163134746 10.19592163134746 5.957753524137774 7.728131273325178 10.166343694351538 8.79320015397357 4.193888179714735 5.435832222529508 10.19592163134746 8.647327282447652 7.7995052127667845 10.19592163134746 10.19592163134746 10.19592163134746 10.19592163134746 10.19592163134746 10.19592163134746 10.19592163134746 10.19592163134746 10.180776611220557 10.19592163134746 10.001706415120795
10.19592163134746 10.19592163134746 10.19592163134746 10.19592163134746 10.19592163134746 10.19592163134746 10.19592163134746 10.19592163134746 10.19592163134746 10.19592163134746 10.19592163134746 10.19592163134746 10.19592163134746 10.19592163134746 10.19592163134746 10.19592163134746 10.19592163134746 10.19592163134746 10.19592163134746 10.19592163134746 10.19592163134746 10.19592163134746 10.19592163134746 10.19592163134746 10.19592163134746 10.19592163134746 10.19592163134746 10.19592163134746 10.19592163134746 10.19592163134746 10.19592163134746 10.19592163134746 10.19592163134746 10.19592163134746 10.19592163134746 10.19592163134746 10.19592163134746 10.19592163134746 10.19592163134746 10.19592163134746 10.19592163134746 10.19592163134746 10.19592163134746 10.19592163134746 10.19592163134746 10.19592163134746 10.19592163134746 10.19592163134746 10.19592163134746 10.19592163134746 10.19592163134746 10.19592163134746 10.19592163134746 10.19592163134746 10.19592163134746 10.19592163134746 10.19592163134746 10.19592163134746 10.19592163134746 10.19592163134746 10.19592163134746 10.19592163134746 10.19592163134746 10.19592163134746 10.19592163134746 10.19592163134746 10.19592163134746 10.19592163134746 10.19592163134746 10.19592163134746 10.19592163134746 10.19592163134746 10.19592163134746 10.19592163134746 10.19592163134746 10.19592163134746 10.19592163134746 10.19592163134746 10.19592163134746 10.19592163134746 10.19592163134746 10.19592163134746 10.19592163134746 10.19592163134746 10.19592163134746 10.19592163134746 10.19592163134746 10.19592163134746 10.19592163134746 10.19592163134746 10.19592163134746 10.19592163134746 10.19592163134746 10.19592163134746 10.1478379719134 10.19592163134746 10.19592163134746 9.369263750176742 9.829151904296484 10.19592163134746 10.19592163134746 7.546696377210938 6.737445430742825 10.19592163134746 10.19592163134746 9.041273455707987 10.19592163134746 10.19592163134746 10.19592163134746 10.19592163134746 10.19592163134746 10.19592163134746 10.19592163134746 10.19592163134746 10.19592163134746 10.19592163134746 10.19592163134746
10.19592163134746 10.19592163134746 10.19592163134746 10.19592163134746 10.19592163134746 10.19592163134746 10.19592163134746 10.19592163134746 10.19592163134746 10.19592163134746 10.19592163134746 10.19592163134746 10.19592163134746 10.19592163134746 10.19592163134746 10.19592163134746 10.19592163134746 10.19592163134746 10.19592163134746 10.19592163134746 10.19592163134746 10.19592163134746 10.19592163134746 10.19592163134746 10.19592163134746 10.19592163134746 10.19592163134746 10.19592163134746 10.19592163134746 10.19592163134746 10.19592163134746 10.19592163134746 10.19592163134746 10.19592163134746 10.19592163134746 10.19592163134746 10.19592163134746 10.19592163134746 10.19592163134746 10.19592163134746 10.19592163134746 10.19592163134746 10.19592163134746 10.19592163134746 10.19592163134746 10.19592163134746 10.19592163134746 10.19592163134746 10.19592163134746 10.19592163134746 10.19592163134746 10.19592163134746 10.19592163134746 10.19592163134746 10.19592163134746 10.19592163134746 10.19592163134746 10.19592163134746 10.19592163134746 10.19592163134746 10.19592163134746 10.19592163134746 10.19592163134746 10.19592163134746 10.19592163134746 10.19592163134746 10.19592163134746 10.19592163134746 10.19592163134746 10.19592163134746 10.19592163134746 10.19592163134746 10.19592163134746 10.19592163134746 10.19592163134746 10.19592163134746 10.19592163134746 10.19592163134746 10.19592163134746 10.19592163134746 10.19592163134746 10.19592163134746 10.19592163134746 10.19592163134746 10.19592163134746 10.19592163134746 10.19592163134746 10.19592163134746 10.19592163134746 10.19592163134746 10.19592163134746 10.140534371606371 10.19592163134746 10.19592163134746 9.824755250047815 10.19592163134746 10.19592163134746 9.746179491601096 7.581042106446013 10.19592163134746 10.19592163134746 7.351031491173786 4.314168196473875 10.19592163134746 10.185764049071329 7.790457635011907 10.195290281520654 10.19592163134746 10.19592163134746 10.19592163134746 10.19592163134746 10.19592163134746 10.19592163134746 10.19592163134746 10.19592163134746 10.19592163134746 10.19592163134746
10.19592163134746 10.19592163134746 10.19592163134746 10.19592163134746 10.19592163134746 10.19592163134746 10.19592163134746 10.19592163134746 10.19592163134746 10.19592163134746 10.19592163134746 10.19592163134746 10.19592163134746 10.19592163134746 10.19592163134746 10.19592163134746 10.19592163134746 10.19592163134746 10.19592163134746 10.19592163134746 10.19592163134746 10.19592163134746 10.19592163134746 10.19592163134746 10.19592163134746 10.19592163134746 10.19592163134746 10.19592163134746 10.19592163134746 10.19592163134746 10.19592163134746 10.19592163134746 10.19592163134746 10.19592163134746 10.19592163134746 10.19592163134746 10.19592163134746 10.19592163134746 10.19592163134746 10.19592163134746 10.19592163134746 10.19592163134746 10.19592163134746 10.19592163134746 10.19592163134746 10.19592163134746 10.19592163134746 10.19592163134746 10.19592163134746 10.19592163134746 10.19592163134746 10.19592163134746 10.19592163134746 10.19592163134746 10.19592163134746 10.19592163134746 10.19592163134746 10.19592163134746 10.19592163134746 10.19592163134746 10.19592163134746 10.19592163134746 10.19592163134746 10.19592163134746 10.19592163134746 10.19592163134746 10.19592163134746 10.19592163134746 10.19592163134746 10.19592163134746 10.19592163134746 10.19592163134746 10.19592163134746 10.19592163134746 10.19592163134746 10.19592163134746 10.19592163134746 10.19592163134746 10.19592163134746 10.19592163134746 10.19592163134746 10.19592163134746 10.19592163134746 10.19592163134746 10.19592163134746 10.19592163134746 10.19592163134746 10.19592163134746 10.19592163134746 10.19592163134746 10.19592163134746 10.189677880182563 10.19592163134746 10.19592163134746 10.13798503266698 10.18365629678137 10.19592163134746 8.729442972153052 7.6025111930183575 9.80597563478454 8.416755461099134 4.602611961229107 3.6882414872244302 8.847958670753368 6.9445803881053525 3.9882926282680145 7.74105072581435 9.941794569622786 8.11190266549542 8.269998278772658 10.19592163134746 10.171967884352899 10.19592163134746 10.193949630465111 10.153087759303823 10.19592163134746 9.839277490351211
10.19592163134746 10.19592163134746 10.19592163134746 10.19592163134746 10.19592163134746 10.19592163134746 10.19592163134746 10.19592163134746 10.19592163134746 10.19592163134746 10.19592163134746 10.19592163134746 10.19592163134746 10.19592163134746 10.19592163134746 10.19592163134746 10.19592163134746 10.19592163134746 10.19592163134746 10.19592163134746 10.19592163134746 10.19592163134746 10.19592163134746 10.19592163134746 10.19592163134746 10.19592163134746 10.19592163134746 10.19592163134746 10.19592163134746 10.19592163134746 10.19592163134746 10.19592163134746 10.19592163134746 10.19592163134746 10.19592163134746 10.19592163134746 10.19592163134746 10.19592163134746 10.19592163134746 10.19592163134746 10.19592163134746 10.19592163134746 10.19592163134746 10.19592163134746 10.19592163134746 10.19592163134746 10.19592163134746 10.19592163134746 10.19592163134746 10.19592163134746 10.19592163134746 10.19592163134746 10.19592163134746 10.19592163134746 10.19592163134746 10.19592163134746 10.19592163134746 10.19592163134746 10.19592163134746 10.19592163134746 10.19592163134746 10.19592163134746 10.19592163134746 10.19592163134746 10.19592163134746 10.19592163134746 10.19592163134746 10.19592163134746 10.19592163134746 10.19592163134746 10.19592163134746 10.19592163134746 10.19592163134746 10.19592163134746 10.19592163134746 10.19592163134746 10.19592163134746 10.19592163134746 10.19592163134746 10.19592163134746 10.19592163134746 10.19592163134746 10.19592163134746 10.19592163134746 10.19592163134746 10.19592163134746 10.19592163134746 10.19592163134746 10.19592163134746 10.19592163134746 10.19592163134746 10.19592163134746 10.19592163134746 10.19592163134746 10.19592163134746 10.19592163134746 10.19592163134746 10.19379561532388 10.175489424361615 10.19592163134746 10.19592163134746 7.397487069379731 7.4339223546022115 10.19592163134746 9.05625437391047 5.613720104989905 9.838900256526177 10.19592163134746 8.07041284802707 8.67716163724202 10.19592163134746 9.872467685785951 10.19592163134746 10.19592163134746 10.184732590572084 10.149655350322716 9.810213730013624
10.19592163134746 10.19592163134746 10.19592163134746 10.19592163134746 10.19592163134746 10.19592163134746 10.19592163134746 10.19592163134746 10.19592163134746 10.19592163134746 10.19592163134746 10.19592163134746 10.19592163134746 10.19592163134746 10.19592163134746 10.19592163134746 10.19592163134746 10.19592163134746 10.19592163134746 10.19592163134746 10.19592163134746 10.19592163134746 10.19592163134746 10.19592163134746 10.19592163134746 10.19592163134746 10.19592163134746 10.19592163134746 10.19592163134746 10.19592163134746 10.19592163134746 10.19592163134746 10.19592163134746 10.19592163134746 10.19592163134746 10.19592163134746 10.19592163134746 10.19592163134746 10.19592163134746 10.19592163134746 10.19592163134746 10.19592163134746 10.19592163134746 10.19592163134746 10.19592163134746 10.19592163134746 10.19592163134746 10.19592163134746 10.19592163134746 10.19592163134746 10.19592163134746 10.19592163134746 10.19592163134746 10.19592163134746 10.19592163134746 10.19592163134746 10.19592163134746 10.19592163134746 10.19592163134746 10.19592163134746 10.19592163134746 10.19592163134746 10.19592163134746 10.19592163134746 10.19592163134746 10.19592163134746 10.19592163134746 10.19592163134746 10.19592163134746 10.19592163134746 10.19592163134746 10.19592163134746 10.19592163134746 10.19592163134746 10.19592163134746 10.19592163134746 10.19592163134746 10.19592163134746 10.19592163134746 10.19592163134746 10.19592163134746 10.19592163134746 10.19592163134746 10.19592163134746 10.19592163134746 10.19592163134746 10.19592163134746 10.19592163134746 10.19592163134746 10.19592163134746 10.19592163134746 10.19592163134746 10.19592163134746 10.19592163134746 10.19592163134746 10.19592163134746 10.19592163134746 10.19592163134746 10.19592163134746 10.19592163134746 10.19592163134746 9.896878744428207 8.308146326682046 10.19592163134746 10.195239469380839 7.044473476297079 9.692022480529007 10.19592163134746 9.600853081380682 8.614348212036338 10.19592163134746 10.072165764429043 10.19592163134746 10.19592163134746 10.19592163134746 10.19592163134746 10.19592163134746
10.19592163134746 10.19592163134746 10.19592163134746 10.19592163134746 10.19592163134746 10.19592163134746 10.19592163134746 10.19592163134746 10.19592163134746 10.19592163134746 10.19592163134746 10.19592163134746 10.19592163134746 10.19592163134746 10.19592163134746 10.19592163134746 10.19592163134746 10.19592163134746 10.19592163134746 10.19592163134746 10.19592163134746 10.19592163134746 10.19592163134746 10.19592163134746 10.19592163134746 10.19592163134746 10.19592163134746 10.19592163134746 10.19592163134746 10.19592163134746 10.19592163134746 10.19592163134746 10.19592163134746 10.19592163134746 10.19592163134746 10.19592163134746 10.19592163134746 10.19592163134746 10.19592163134746 10.19592163134746 10.19592163134746 10.19592163134746 10.19592163134746 10.19592163134746 10.19592163134746 10.19592163134746 10.19592163134746 10.19592163134746 10.19592163134746 10.19592163134746 10.19592163134746 10.19592163134746 10.19592163134746 10.19592163134746 10.19592163134746 10.19592163134746 10.19592163134746 10.19592163134746 10.19592163134746 10.19592163134746 10.19592163134746 10.19592163134746 10.19592163134746 10.19592163134746 10.19592163134746 10.19592163134746 10.19592163134746 10.19592163134746 10.19592163134746 10.19592163134746 10.19592163134746 10.19592163134746 10.19592163134746 10.19592163134746 10.19592163134746 10.19592163134746 10.19592163134746 10.19592163134746 10.19592163134746 10.19592163134746 10.19592163134746 10.19592163134746 10.19592163134746 10.19592163134746 10.19592163134746 10.19592163134746 10.19592163134746 10.19592163134746 10.19592163134746 10.19592163134746 10.19592163134746 10.19592163134746 10.19592163134746 10.19592163134746 10.19592163134746 10.19592163134746 10.19592163134746 10.19592163134746 10.169314237973387 10.19592163134746 10.19592163134746 8.410582045995453 6.746571956618224 9.58911128347518 8.062504931671281 4.193642517825229 6.039017820722242 9.225861709955991 7.170750857675944 5.750221529876001 8.957771133629228 9.765934328099025 10.178277861138694 10.19592163134746 10.191542698239783 10.19592163134746 10.125365839977682
10.19592163134746 10.19592163134746 10.19592163134746 10.19592163134746 10.19592163134746 10.19592163134746 10.19592163134746 10.19592163134746 10.19592163134746 10.19592163134746 10.19592163134746 10.19592163134746 10.19592163134746 10.19592163134746 10.19592163134746 10.19592163134746 10.19592163134746 10.19592163134746 10.19592163134746 10.19592163134746 10.19592163134746 10.19592163134746 10.19592163134746 10.19592163134746 10.19592163134746 10.19592163134746 10.19592163134746 10.19592163134746 10.19592163134746 10.19592163134746 10.19592163134746 10.19592163134746 10.19592163134746 10.19592163134746 10.19592163134746 10.19592163134746 10.19592163134746 10.19592163134746 10.19592163134746 10.19592163134746 10.19592163134746 10.19592163134746 10.19592163134746 10.19592163134746 10.19592163134746 10.19592163134746 10.19592163134746 10.19592163134746 10.19592163134746 10.19592163134746 10.19592163134746 10.19592163134746 10.19592163134746 10.19592163134746 10.19592163134746 10.19592163134746 10.19592163134746 10.19592163134746 10.19592163134746 10.19592163134746 10.19592163134746 10.19592163134746 10.19592163134746 10.19592163134746 10.19592163134746 10.19592163134746 10.19592163134746 10.19592163134746 10.19592163134746 10.19592163134746 10.19592163134746 10.19592163134746 10.19592163134746 10.19592163134746 10.19592163134746 10.19592163134746 10.19592163134746 10.19592163134746 10.19592163134746 10.19592163134746 10.19592163134746 10.19592163134746 10.19592163134746 10.19592163134746 10.19592163134746 10.19592163134746 10.19592163134746 10.19592163134746 10.19592163134746 10.19592163134746 10.19592163134746 10.19592163134746 10.19592163134746 10.19592163134746 10.19592163134746 10.19592163134746 10.19592163134746 10.19592163134746 10.19592163134746 10.19592163134746 10.19592163134746 8.944418087376075 8.6284616661318 9.563599203307238 7.2732793980644015 3.765029634904509 6.543599228644844 7.542328836797706 4.555953142086346 4.082231557240824 7.903736604065956 7.285827226604857 10.091414171709445 10.032978208934015 9.216967307078653 9.79380780213646 9.64580879346879
10.19592163134746 10.19592163134746 10.19592163134746 10.19592163134746 10.19592163134746 10.19592163134746 10.19592163134746 10.19592163134746 10.19592163134746 10.19592163134746 10.19592163134746 10.19592163134746 10.19592163134746 10.19592163134746 10.19592163134746 10.19592163134746 10.19592163134746 10.19592163134746 10.19592163134746 10.19592163134746 10.19592163134746 10.19592163134746 10.19592163134746 10.19592163134746 10.19592163134746 10.19592163134746 10.19592163134746 10.19592163134746 10.19592163134746 10.19592163134746 10.19592163134746 10.19592163134746 10.19592163134746 10.19592163134746 10.19592163134746 10.19592163134746 10.19592163134746 10.19592163134746 10.19592163134746 10.19592163134746 10.19592163134746 10.19592163134746 10.19592163134746 10.19592163134746 10.19592163134746 10.19592163134746 10.19592163134746 10.19592163134746 10.19592163134746 10.19592163134746 10.19592163134746 10.19592163134746 10.19592163134746 10.19592163134746 10.19592163134746 10.19592163134746 10.19592163134746 10.19592163134746 10.19592163134746 10.19592163134746 10.19592163134746 10.19592163134746 10.19592163134746 10.19592163134746 10.19592163134746 10.19592163134746 10.19592163134746 10.19592163134746 10.19592163134746 10.19592163134746 10.19592163134746 10.19592163134746 10.19592163134746 10.19592163134746 10.19592163134746 10.19592163134746 10.19592163134746 10.19592163134746 10.19592163134746 10.19592163134746 10.19592163134746 10.19592163134746 10.19592163134746 10.19592163134746 10.19592163134746 10.19592163134746 10.19592163134746 10.19592163134746 10.19592163134746 10.19592163134746 10.19592163134746 10.19592163134746 10.19592163134746 10.19592163134746 10.19592163134746 10.19592163134746 10.19592163134746 10.19592163134746 10.19592163134746 10.19592163134746 10.19592163134746 10.19592163134746 10.19592163134746 10.19592163134746 10.193052729442062 7.487469171448686 9.334762051477677 10.127888881767497 7.69805403628702 5.850922868069126 9.858654738889065 8.398845366536264 10.138546039876074 10.18860638051735 10.18108788508808 10.15929860068472 10.145244382988396
10.19592163134746 10.19592163134746 10.19592163134746 10.19592163134746 10.19592163134746 10.19592163134746 10.19592163134746 10.19592163134746 10.19592163134746 10.19592163134746 10.19592163134746 10.19592163134746 10.19592163134746 10.19592163134746 10.19592163134746 10.19592163134746 10.19592163134746 10.19592163134746 10.19592163134746 10.19592163134746 10.19592163134746 10.19592163134746 10.19592163134746 10.19592163134746 10.19592163134746 10.19592163134746 10.19592163134746 10.19592163134746 10.19592163134746 10.19592163134746 10.19592163134746 10.19592163134746 10.19592163134746 10.19592163134746 10.19592163134746 10.19592163134746 10.19592163134746 10.19592163134746 10.19592163134746 10.19592163134746 10.19592163134746 10.19592163134746 10.19592163134746 10.19592163134746 10.19592163134746 10.19592163134746 10.19592163134746 10.19592163134746 10.19592163134746 10.19592163134746 10.19592163134746 10.19592163134746 10.19592163134746 10.19592163134746 10.19592163134746 10.19592163134746 10.19592163134746 10.19592163134746 10.19592163134746 10.19592163134746 10.19592163134746 10.19592163134746 10.19592163134746 10.19592163134746 10.19592163134746 10.19592163134746 10.19592163134746 10.19592163134746 10.19592163134746 10.19592163134746 10.19592163134746 10.19592163134746 10.19592163134746 10.19592163134746 10.19592163134746 10.19592163134746 10.19592163134746 10.19592163134746 10.19592163134746 10.19592163134746 10.19592163134746 10.19592163134746 10.19592163134746 10.19592163134746 10.19592163134746 10.19592163134746 10.19592163134746 10.19592163134746 10.19592163134746 10.19592163134746 10.19592163134746 10.19592163134746 10.19592163134746 10.19592163134746 10.19592163134746 10.19592163134746 10.19592163134746 10.19592163134746 10.19592163134746 10.19592163134746 10.19592163134746 10.19592163134746 10.19592163134746 10.19592163134746 10.19592163134746 8.407199154937768 8.774112978515175 10.187484450902634 9.222101880465537 5.953070563876143 9.52700474274363 9.387326378904747 10.159911031467018 10.16525005247083 10.181181015450852 10.19592163134746 10.184893118354813
10.19592163134746 10.19592163134746 10.19592163134746 10.19592163134746 10.19592163134746 10.19592163134746 10.19592163134746 10.19592163134746 10.19592163134746 10.19592163134746 10.19592163134746 10.19592163134746 10.19592163134746 10.19592163134746 10.19592163134746 10.19592163134746 10.19592163134746 10.19592163134746 10.19592163134746 10.19592163134746 10.19592163134746 10.19592163134746 10.19592163134746 10.19592163134746 10.19592163134746 10.19592163134746 10.19592163134746 10.19592163134746 10.19592163134746 10.19592163134746 10.19592163134746 10.19592163134746 10.19592163134746 10.19592163134746 10.19592163134746 10.19592163134746 10.19592163134746 10.19592163134746 10.19592163134746 10.19592163134746 10.19592163134746 10.19592163134746 10.19592163134746 10.19592163134746 10.19592163134746 10.19592163134746 10.19592163134746 10.19592163134746 10.19592163134746 10.19592163134746 10.19592163134746 10.19592163134746 10.19592163134746 10.19592163134746 10.19592163134746 10.19592163134746 10.19592163134746 10.19592163134746 10.19592163134746 10.19592163134746 10.19592163134746 10.19592163134746 10.19592163134746 10.19592163134746 10.19592163134746 10.19592163134746 10.19592163134746 10.19592163134746 10.19592163134746 10.19592163134746 10.19592163134746 10.19592163134746 10.19592163134746 10.19592163134746 10.19592163134746 10.19592163134746 10.19592163134746 10.19592163134746 10.19592163134746 10.19592163134746 10.19592163134746 10.19592163134746 10.19592163134746 10.19592163134746 10.19592163134746 10.19592163134746 10.19592163134746 10.19592163134746 10.19592163134746 10.19592163134746 10.19592163134746 10.19592163134746 10.19592163134746 10.19592163134746 10.19592163134746 10.19592163134746 10.19592163134746 10.19592163134746 10.19592163134746 10.19592163134746 10.19592163134746 10.193091677369964 9.600386491681997 10.086759790760915 9.707983868314885 6.687535145489282 5.4484182345173 9.016597300593059 7.244077484000495 3.872803358637128 6.752714728136703 8.692347024579966 10.078404754760093 10.114887459414348 10.136121961729126 10.193492682241367 10.185222562320813
10.19592163134746 10.19592163134746 10.19592163134746 10.19592163134746 10.19592163134746 10.19592163134746 10.19592163134746 10.19592163134746 10.19592163134746 10.19592163134746 10.19592163134746 10.19592163134746 10.19592163134746 10.19592163134746 10.19592163134746 10.19592163134746 10.19592163134746 10.19592163134746 10.19592163134746 10.19592163134746 10.19592163134746 10.19592163134746 10.19592163134746 10.19592163134746 10.19592163134746 10.19592163134746 10.19592163134746 10.19592163134746 10.19592163134746 10.19592163134746 10.19592163134746 10.19592163134746 10.19592163134746 10.19592163134746 10.19592163134746 10.19592163134746 10.19592163134746 10.19592163134746 10.19592163134746 10.19592163134746 10.19592163134746 10.19592163134746 10.19592163134746 10.19592163134746 10.19592163134746 10.19592163134746 10.19592163134746 10.19592163134746 10.19592163134746 10.19592163134746 10.19592163134746 10.19592163134746 10.19592163134746 10.19592163134746 10.19592163134746 10.19592163134746 10.19592163134746 10.19592163134746 10.19592163134746 10.19592163134746 10.19592163134746 10.19592163134746 10.19592163134746 10.19592163134746 10.19592163134746 10.19592163134746 10.19592163134746 10.19592163134746 10.19592163134746 10.19592163134746 10.19592163134746 10.19592163134746 10.19592163134746 10.19592163134746 10.19592163134746 10.19592163134746 10.19592163134746 10.19592163134746 10.19592163134746 10.19592163134746 10.19592163134746 10.19592163134746 10.19592163134746 10.19592163134746 10.19592163134746 10.19592163134746 10.19592163134746 10.19592163134746 10.19592163134746 10.19592163134746 10.19592163134746 10.19592163134746 10.19592163134746 10.19592163134746 10.19592163134746 10.19592163134746 10.19592163134746 10.19592163134746 10.19592163134746 10.19592163134746 10.19592163134746 10.19592163134746 8.796443728085034 10.171950603813745 10.187778835856202 8.071922530529148 5.958773370487847 10.146870252270542 9.89304691488677 7.126805685943774 8.894401650764182 10.000589634346746 10.19592163134746 10.188134220144704 10.19592163134746 10.19592163134746 10.19592163134746
10.19592163134746 10.19592163134746 10.19592163134746 10.19592163134746 10.19592163134746 10.19592163134746 10.19592163134746 10.19592163134746 10.19592163134746 10.19592163134746 10.19592163134746 10.19592163134746 10.19592163134746 10.19592163134746 10.19592163134746 10.19592163134746 10.19592163134746 10.19592163134746 10.19592163134746 10.19592163134746 10.19592163134746 10.19592163134746 10.19592163134746 10.19592163134746 10.19592163134746 10.19592163134746 10.19592163134746 10.19592163134746 10.19592163134746 10.19592163134746 10.19592163134746 10.19592163134746 10.19592163134746 10.19592163134746 10.19592163134746 10.19592163134746 10.19592163134746 10.19592163134746 10.19592163134746 10.19592163134746 10.19592163134746 10.19592163134746 10.19592163134746 10.19592163134746 10.19592163134746 10.19592163134746 10.19592163134746 10.19592163134746 10.19592163134746 10.19592163134746 10.19592163134746 10.19592163134746 10.19592163134746 10.19592163134746 10.19592163134746 10.19592163134746 10.19592163134746 10.19592163134746 10.19592163134746 10.19592163134746 10.19592163134746 10.19592163134746 10.19592163134746 10.19592163134746 10.19592163134746 10.19592163134746 10.19592163134746 10.19592163134746 10.19592163134746 10.19592163134746 10.19592163134746 10.19592163134746 10.19592163134746 10.19592163134746 10.19592163134746 10.19592163134746 10.19592163134746 10.19592163134746 10.19592163134746 10.19592163134746 10.19592163134746 10.19592163134746 10.19592163134746 10.19592163134746 10.19592163134746 10.19592163134746 10.19592163134746 10.19592163134746 10.19592163134746 10.19592163134746 10.19592163134746 10.19592163134746 10.19592163134746 10.19592163134746 10.19592163134746 10.126088496878767 10.19592163134746 10.19592163134746 9.654446078880946 10.145959882437744 10.19592163134746 9.659084576668208 5.677460670712669 9.742025822029808 10.130058978006524 7.3929496639898895 6.000533374411821 10.17325262019005 10.186863857559505 9.10571295864445 10.028979832536907 10.194221555205417 10.19592163134746 10.19592163134746 10.19592163134746 10.19592163134746 10.19592163134746
10.19592163134746 10.19592163134746 10.19592163134746 10.19592163134746 10.19592163134746 10.19592163134746 10.19592163134746 10.19592163134746 10.19592163134746 10.19592163134746 10.19592163134746 10.19592163134746 10.19592163134746 10.19592163134746 10.19592163134746 10.19592163134746 10.19592163134746 10.19592163134746 10.19592163134746 10.19592163134746 10.19592163134746 10.19592163134746 10.19592163134746 10.19592163134746 10.19592163134746 10.19592163134746 10.19592163134746 10.19592163134746 10.19592163134746 10.19592163134746 10.19592163134746 10.19592163134746 10.19592163134746 10.19592163134746 10.19592163134746 10.19592163134746 10.19592163134746 10.19592163134746 10.19592163134746 10.19592163134746 10.19592163134746 10.19592163134746 10.19592163134746 10.19592163134746 10.19592163134746 10.19592163134746 10.19592163134746 10.19592163134746 10.19592163134746 10.19592163134746 10.19592163134746 10.19592163134746 10.19592163134746 10.19592163134746 10.19592163134746 10.19592163134746 10.19592163134746 10.19592163134746 10.19592163134746 10.19592163134746 10.19592163134746 10.19592163134746 10.19592163134746 10.19592163134746 10.19592163134746 10.19592163134746 10.19592163134746 10.19592163134746 10.19592163134746 10.19592163134746 10.19592163134746 10.19592163134746 10.19592163134746 10.19592163134746 10.19592163134746 10.19592163134746 10.19592163134746 10.19592163134746 10.19592163134746 10.19592163134746 10.19592163134746 10.19592163134746 10.19592163134746 10.19592163134746 10.19592163134746 10.19592163134746 10.19592163134746 10.19592163134746 10.19592163134746 10.19592163134746 10.19592163134746 10.19592163134746 10.19592163134746 10.19592163134746 10.19592163134746 9.958161043048154 10.19592163134746 10.19592163134746 8.98676756400109 10.194544777653388 10.19592163134746 10.18106816155746 5.723658608116634 10.19592163134746 10.19592163134746 9.592382314623485 9.312594224885228 10.19592163134746 10.19592163134746 10.19592163134746 10.19592163134746 10.19592163134746 10.19592163134746 10.19592163134746 10.19592163134746 10.19592163134746 10.19592163134746
10.19592163134746 10.19592163134746 10.19592163134746 10.19592163134746 10.19592163134746 10.19592163134746 10.19592163134746 10.19592163134746 10.19592163134746 10.19592163134746 10.19592163134746 10.19592163134746 10.19592163134746 10.19592163134746 10.19592163134746 10.19592163134746 10.19592163134746 10.19592163134746 10.19592163134746 10.19592163134746 10.19592163134746 10.19592163134746 10.19592163134746 10.19592163134746 10.19592163134746 10.19592163134746 10.19592163134746 10.19592163134746 10.19592163134746 10.19592163134746 10.19592163134746 10.19592163134746 10.19592163134746 10.19592163134746 10.19592163134746 10.19592163134746 10.19592163134746 10.19592163134746 10.19592163134746 10.19592163134746 10.19592163134746 10.19592163134746 10.19592163134746 10.19592163134746 10.19592163134746 10.19592163134746 10.19592163134746 10.19592163134746 10.19592163134746 10.19592163134746 10.19592163134746 10.19592163134746 10.19592163134746 10.19592163134746 10.19592163134746 10.19592163134746 10.19592163134746 10.19592163134746 10.19592163134746 10.19592163134746 10.19592163134746 10.19592163134746 10.19592163134746 10.19592163134746 10.19592163134746 10.19592163134746 10.19592163134746 10.19592163134746 10.19592163134746 10.19592163134746 10.19592163134746 10.19592163134746 10.19592163134746 10.19592163134746 10.19592163134746 10.19592163134746 10.19592163134746 10.19592163134746 10.19592163134746 10.19592163134746 10.19592163134746 10.19592163134746 10.19592163134746 10.19592163134746 10.19592163134746 10.19592163134746 10.19592163134746 10.19592163134746 10.19592163134746 10.19592163134746 10.19592163134746 10.185718236913306 10.19592163134746 10.19592163134746 10.19592163134746 9.838551425939908 10.19592163134746 10.19592163134746 9.617695770180548 10.193819911250253 10.19592163134746 10.19592163134746 7.316521651770149 10.19592163134746 10.19592163134746 10.19592163134746 10.170528361152952 10.19592163134746 10.19592163134746 10.19592163134746 10.19592163134746 10.19592163134746 10.19592163134746 10.19592163134746 10.19592163134746 10.19592163134746 10.19592163134746
10.19592163134746 10.19592163134746 10.19592163134746 10.19592163134746 10.19592163134746 10.19592163134746 10.19592163134746 10.19592163134746 10.19592163134746 10.19592163134746 10.19592163134746 10.19592163134746 10.19592163134746 10.19592163134746 10.19592163134746 10.19592163134746 10.19592163134746 10.19592163134746 10.19592163134746 10.19592163134746 10.19592163134746 10.19592163134746 10.19592163134746 10.19592163134746 10.19592163134746 10.19592163134746 10.19592163134746 10.19592163134746 10.19592163134746 10.19592163134746 10.19592163134746 10.19592163134746 10.19592163134746 10.19592163134746 10.19592163134746 10.19592163134746 10.19592163134746 10.19592163134746 10.19592163134746 10.19592163134746 10.19592163134746 10.19592163134746 10.19592163134746 10.19592163134746 10.19592163134746 10.19592163134746 10.19592163134746 10.19592163134746 10.19592163134746 10.19592163134746 10.19592163134746 10.19592163134746 10.19592163134746 10.19592163134746 10.19592163134746 10.19592163134746 10.19592163134746 10.19592163134746 10.19592163134746 10.19592163134746 10.19592163134746 10.19592163134746 10.19592163134746 10.19592163134746 10.19592163134746 10.19592163134746 10.19592163134746 10.19592163134746 10.19592163134746 10.19592163134746 10.19592163134746 10.19592163134746 10.19592163134746 10.19592163134746 10.19592163134746 10.19592163134746 10.19592163134746 10.19592163134746 10.19592163134746 10.19592163134746 10.19592163134746 10.19592163134746 10.19592163134746 10.19592163134746 10.19592163134746 10.19592163134746 10.19592163134746 10.19592163134746 10.19592163134746 10.19592163134746 10.19592163134746 9.832314217793915 10.19592163134746 10.19592163134746 10.08507358387544 8.58613878948137 10.19592163134746 10.174386458024081 8.639748136636282 10.154867119956018 10.19592163134746 10.176205837126815 7.102672307398624 10.19592163134746 10.19592163134746 10.19592163134746 10.19592163134746 10.19592163134746 10.19592163134746 10.19592163134746 10.19592163134746 10.19592163134746 10.19592163134746 10.19592163134746 10.19592163134746 10.19592163134746 10.19592163134746
10.19592163134746 10.19592163134746 10.19592163134746 10.19592163134746 10.19592163134746 10.19592163134746 10.19592163134746 10.19592163134746 10.19592163134746 10.19592163134746 10.19592163134746 10.19592163134746 10.19592163134746 10.19592163134746 10.19592163134746 10.19592163134746 10.19592163134746 10.19592163134746 10.19592163134746 10.19592163134746 10.19592163134746 10.19592163134746 10.19592163134746 10.19592163134746 10.19592163134746 10.19592163134746 10.19592163134746 10.19592163134746 10.19592163134746 10.19592163134746 10.19592163134746 10.19592163134746 10.19592163134746 10.19592163134746 10.19592163134746 10.19592163134746 10.19592163134746 10.19592163134746 10.19592163134746 10.19592163134746 10.19592163134746 10.19592163134746 10.19592163134746 10.19592163134746 10.19592163134746 10.19592163134746 10.19592163134746 10.19592163134746 10.19592163134746 10.19592163134746 10.19592163134746 10.19592163134746 10.19592163134746 10.19592163134746 10.19592163134746 10.19592163134746 10.19592163134746 10.19592163134746 10.19592163134746 10.19592163134746 10.19592163134746 10.19592163134746 10.19592163134746 10.19592163134746 10.19592163134746 10.19592163134746 10.19592163134746 10.19592163134746 10.19592163134746 10.19592163134746 10.19592163134746 10.19592163134746 10.19592163134746 10.19592163134746 10.19592163134746 10.19592163134746 10.19592163134746 10.19592163134746 10.19592163134746 10.19592163134746 10.19592163134746 10.19592163134746 10.19592163134746 10.19592163134746 10.19592163134746 10.19592163134746 10.19592163134746 10.19592163134746 10.19592163134746 10.19592163134746 10.19592163134746 8.770075867262127 10.19592163134746 10.18015769989665 9.259177326888546 6.6049997030915115 10.178316357699261 10.002653503391612 6.507370216854238 9.478526378724878 10.19592163134746 10.048919217953202 5.870404289695406 10.167679142691554 10.19592163134746 10.19588893291396 10.176925841219877 10.19592163134746 10.19592163134746 10.19592163134746 10.19592163134746 10.19592163134746 10.19592163134746 10.19592163134746 10.19592163134746 10.19592163134746 10.19592163134746
10.19592163134746 10.19592163134746 10.19592163134746 10.19592163134746 10.19592163134746 10.19592163134746 10.19592163134746 10.19592163134746 10.19592163134746 10.19592163134746 10.19592163134746 10.19592163134746 10.19592163134746 10.19592163134746 10.19592163134746 10.19592163134746 10.19592163134746 10.19592163134746 10.19592163134746 10.19592163134746 10.19592163134746 10.19592163134746 10.19592163134746 10.19592163134746 10.19592163134746 10.19592163134746 10.19592163134746 10.19592163134746 10.19592163134746 10.19592163134746 10.19592163134746 10.19592163134746 10.19592163134746 10.19592163134746 10.19592163134746 10.19592163134746 10.19592163134746 10.19592163134746 10.19592163134746 10.19592163134746 10.19592163134746 10.19592163134746 10.19592163134746 10.19592163134746 10.19592163134746 10.19592163134746 10.19592163134746 10.19592163134746 10.19592163134746 10.19592163134746 10.19592163134746 10.19592163134746 10.19592163134746 10.19592163134746 10.19592163134746 10.19592163134746 10.19592163134746 10.19592163134746 10.19592163134746 10.19592163134746 10.19592163134746 10.19592163134746 10.19592163134746 10.19592163134746 10.19592163134746 10.19592163134746 10.19592163134746 10.19592163134746 10.19592163134746 10.19592163134746 10.19592163134746 10.19592163134746 10.19592163134746 10.19592163134746 10.19592163134746 10.19592163134746 10.19592163134746 10.19592163134746 10.19592163134746 10.19592163134746 10.19592163134746 10.19592163134746 10.19592163134746 10.19592163134746 10.19592163134746 10.19592163134746 10.19592163134746 10.187952853272925 10.163511253506321 10.19592163134746 10.184903677018887 8.01896958037498 10.186392897717669 10.190322858800576 8.438032478045832 6.692919332523915 10.19592163134746 9.907247559531015 6.629303700884061 9.513290464351785 10.194669673296945 9.9152447397181 6.70159212926877 10.151602409686124 10.19592163134746 10.193792137663936 10.177577792199514 10.19592163134746 10.19592163134746 10.19592163134746 10.19592163134746 10.19592163134746 10.19592163134746 10.19592163134746 10.19592163134746 10.19592163134746 10.19592163134746
10.19592163134746 10.19592163134746 10.19592163134746 10.19592163134746 10.19592163134746 10.19592163134746 10.19592163134746 10.19592163134746 10.19592163134746 10.19592163134746 10.19592163134746 10.19592163134746 10.19592163134746 10.19592163134746 10.19592163134746 10.19592163134746 10.19592163134746 10.19592163134746 10.19592163134746 10.19592163134746 10.19592163134746 10.19592163134746 10.19592163134746 10.19592163134746 10.19592163134746 10.19592163134746 10.19592163134746 10.19592163134746 10.19592163134746 10.19592163134746 10.19592163134746 10.19592163134746 10.19592163134746 10.19592163134746 10.19592163134746 10.19592163134746 10.19592163134746 10.19592163134746 10.19592163134746 10.19592163134746 10.19592163134746 10.19592163134746 10.19592163134746 10.19592163134746 10.19592163134746 10.19592163134746 10.19592163134746 10.19592163134746 10.19592163134746 10.19592163134746 10.19592163134746 10.19592163134746 10.19592163134746 10.19592163134746 10.19592163134746 10.19592163134746 10.19592163134746 10.19592163134746 10.19592163134746 10.19592163134746 10.19592163134746 10.19592163134746 10.19592163134746 10.19592163134746 10.19592163134746 10.19592163134746 10.19592163134746 10.19592163134746 10.19592163134746 10.19592163134746 10.19592163134746 10.19592163134746 10.19592163134746 10.19592163134746 10.19592163134746 10.19592163134746 10.19592163134746 10.19592163134746 10.19592163134746 10.19592163134746 10.19592163134746 10.19592163134746 10.19592163134746 10.19592163134746 10.19592163134746 10.19592163134746 10.19592163134746 10.19592163134746 10.183231155426133 10.19592163134746 10.17010116760873 7.335648822131972 10.107950945310904 10.149769417468962 8.060023309863151 7.346463932873847 10.135133912802887 9.765207518730138 7.612215549597091 9.796018428552781 10.19592163134746 10.103290613492012 7.9587335542627144 10.193377067391959 10.19592163134746 10.19592163134746 10.19592163134746 10.19592163134746 10.19592163134746 10.19592163134746 10.19592163134746 10.19592163134746 10.19592163134746 10.19592163134746 10.19592163134746 10.19592163134746 10.19592163134746
10.19592163134746 10.19592163134746 10.19592163134746 10.19592163134746 10.19592163134746 10.19592163134746 10.19592163134746 10.19592163134746 10.19592163134746 10.19592163134746 10.19592163134746 10.19592163134746 10.19592163134746 10.19592163134746 10.19592163134746 10.19592163134746 10.19592163134746 10.19592163134746 10.19592163134746 10.19592163134746 10.19592163134746 10.19592163134746 10.19592163134746 10.19592163134746 10.19592163134746 10.19592163134746 10.19592163134746 10.19592163134746 10.19592163134746 10.19592163134746 10.19592163134746 10.19592163134746 10.19592163134746 10.19592163134746 10.19592163134746 10.19592163134746 10.19592163134746 10.19592163134746 10.19592163134746 10.19592163134746 10.19592163134746 10.19592163134746 10.19592163134746 10.19592163134746 10.19592163134746 10.19592163134746 10.19592163134746 10.19592163134746 10.19592163134746 10.19592163134746 10.19592163134746 10.19592163134746 10.19592163134746 10.19592163134746 10.19592163134746 10.19592163134746 10.19592163134746 10.19592163134746 10.19592163134746 10.19592163134746 10.19592163134746 10.19592163134746 10.19592163134746 10.19592163134746 10.19592163134746 10.19592163134746 10.19592163134746 10.19592163134746 10.19592163134746 10.19592163134746 10.19592163134746 10.19592163134746 10.19592163134746 10.19592163134746 10.19592163134746 10.19592163134746 10.19592163134746 10.19592163134746 10.19592163134746 10.19592163134746 10.19592163134746 10.19592163134746 10.19592163134746 10.19592163134746 10.19592163134746 10.19592163134746 10.19592163134746 10.136594867563177 9.772837560807536 10.19592163134746 9.966734830984612 5.847688918256763 9.485561391214599 10.057169203777178 7.7298572639054415 7.017638599722615 9.839469808948094 10.027842685004147 7.974880949084308 9.668856701579362 10.191603551459913 10.194748034384828 9.13170974235981 10.19592163134746 10.19592163134746 10.19592163134746 10.19592163134746 10.19592163134746 10.19592163134746 10.19592163134746 10.19592163134746 10.19592163134746 10.19592163134746 10.19592163134746 10.19592163134746 10.19592163134746 10.19592163134746
