# Supplementary material for: Dynamic pre-structuration of lipid nanodomain-segregating remorin proteins
Source: Commun Biol. 2024 Dec 5;7:1620. doi: 10.1038/s42003-024-07330-y (PMC11621693; doi:10.1038/s42003-024-07330-y)
Supplement: Supplementary file 6 — Supplementary Data 4 [file 42003_2024_7330_MOESM6_ESM.zip › Supp-data-4/Fig_6a_AtREM51_451-555.dat]

10.19592163134746 10.19592163134746 10.19592163134746 10.19592163134746 10.19592163134746 10.19592163134746 10.19592163134746 10.19592163134746 10.19592163134746 10.19592163134746 10.19592163134746 10.19592163134746 10.19592163134746 10.19592163134746 10.19592163134746 10.19592163134746 10.19592163134746 10.183624812332022 10.19592163134746 10.0954462098816 10.128253492446836 9.602159947238258 9.028891491675626 8.901478690485407 8.499055715411508 10.102691725073022 10.13707781993981 10.187062570124466 10.17086865176649 9.299256740973304 10.170897806527561 10.19592163134746 9.912066329835469 10.059301575275478 10.19592163134746 10.19592163134746 10.19592163134746 10.19592163134746 10.19592163134746 10.19592163134746 10.19592163134746 10.19592163134746 10.19592163134746 10.19592163134746 10.19592163134746 10.19592163134746 10.19592163134746 10.19592163134746 10.19592163134746 10.19592163134746 10.19592163134746 10.19592163134746 10.19592163134746 10.19592163134746 10.19592163134746 10.19592163134746 10.19592163134746 10.19592163134746 10.19592163134746 10.19592163134746 10.19592163134746 10.19592163134746 10.19592163134746 10.19592163134746 10.19592163134746 10.19592163134746 10.19592163134746 10.19592163134746 10.19592163134746 10.19592163134746 10.19592163134746 10.19592163134746 10.19592163134746 10.19592163134746 10.19592163134746 10.19592163134746 10.19592163134746 10.19592163134746 10.19592163134746 10.19592163134746 10.19592163134746 10.19592163134746 10.19592163134746 10.19592163134746 10.19592163134746 10.19592163134746 10.19592163134746 10.19592163134746 10.19592163134746 10.19592163134746 10.19592163134746 10.19592163134746 10.19592163134746 10.19592163134746 10.19592163134746 10.19592163134746 10.19592163134746 10.19592163134746 10.19592163134746 10.19592163134746 10.19592163134746 10.19592163134746 10.19592163134746 10.19592163134746 10.19592163134746
10.19592163134746 10.19592163134746 10.19592163134746 10.19592163134746 10.19592163134746 10.19592163134746 10.19592163134746 10.19592163134746 10.19592163134746 10.19592163134746 10.19592163134746 10.19592163134746 10.19592163134746 10.19592163134746 10.19592163134746 10.19592163134746 10.19592163134746 10.114868948141718 10.161453214126691 9.983032466060003 9.789710022542074 8.104998050208717 6.678538679919987 7.237752341282306 7.024607066330347 9.823377254999496 9.545191304832162 10.062254724356544 9.452836565008084 7.151123367880278 9.843347500751783 10.099261051253173 7.851009542978097 8.318819233880943 10.191659593531465 10.177939546555319 9.89462978444712 10.19592163134746 10.19592163134746 10.19592163134746 10.19592163134746 10.19592163134746 10.19592163134746 10.19592163134746 10.19592163134746 10.19592163134746 10.19592163134746 10.19592163134746 10.19592163134746 10.19592163134746 10.19592163134746 10.19592163134746 10.19592163134746 10.19592163134746 10.19592163134746 10.19592163134746 10.19592163134746 10.19592163134746 10.19592163134746 10.19592163134746 10.19592163134746 10.19592163134746 10.19592163134746 10.19592163134746 10.19592163134746 10.19592163134746 10.19592163134746 10.19592163134746 10.19592163134746 10.19592163134746 10.19592163134746 10.19592163134746 10.19592163134746 10.19592163134746 10.19592163134746 10.19592163134746 10.19592163134746 10.19592163134746 10.19592163134746 10.19592163134746 10.19592163134746 10.19592163134746 10.19592163134746 10.19592163134746 10.19592163134746 10.19592163134746 10.19592163134746 10.19592163134746 10.19592163134746 10.19592163134746 10.19592163134746 10.19592163134746 10.19592163134746 10.19592163134746 10.19592163134746 10.19592163134746 10.19592163134746 10.19592163134746 10.19592163134746 10.19592163134746 10.19592163134746 10.19592163134746 10.19592163134746 10.19592163134746 10.19592163134746
10.19592163134746 10.19592163134746 10.19592163134746 10.19592163134746 10.19592163134746 10.19592163134746 10.19592163134746 10.19592163134746 10.19592163134746 10.19592163134746 10.19592163134746 10.19592163134746 10.19592163134746 10.19592163134746 10.19592163134746 10.19592163134746 9.777219597150141 8.85239879827614 9.690592514169854 8.212080410202129 8.410307077299985 5.738511309363912 5.4343466709915855 7.0131472077343835 8.348879145505967 10.140619092663773 10.113169474409755 10.171518533104521 9.661341941494266 7.675350983698123 10.046857563985204 10.044415784308079 6.395753346191053 8.597099494988946 10.19592163134746 10.037574161443377 9.094051404374559 10.19592163134746 10.19592163134746 10.169791301306601 10.19592163134746 10.19592163134746 10.19592163134746 10.19592163134746 10.19592163134746 10.19592163134746 10.19592163134746 10.19592163134746 10.19592163134746 10.19592163134746 10.19592163134746 10.19592163134746 10.19592163134746 10.19592163134746 10.19592163134746 10.19592163134746 10.19592163134746 10.19592163134746 10.19592163134746 10.19592163134746 10.19592163134746 10.19592163134746 10.19592163134746 10.19592163134746 10.19592163134746 10.19592163134746 10.19592163134746 10.19592163134746 10.19592163134746 10.19592163134746 10.19592163134746 10.19592163134746 10.19592163134746 10.19592163134746 10.19592163134746 10.19592163134746 10.19592163134746 10.19592163134746 10.19592163134746 10.19592163134746 10.19592163134746 10.19592163134746 10.19592163134746 10.19592163134746 10.19592163134746 10.19592163134746 10.19592163134746 10.19592163134746 10.19592163134746 10.19592163134746 10.19592163134746 10.19592163134746 10.19592163134746 10.19592163134746 10.19592163134746 10.19592163134746 10.19592163134746 10.19592163134746 10.19592163134746 10.19592163134746 10.19592163134746 10.19592163134746 10.19592163134746 10.19592163134746 10.19592163134746
10.19592163134746 10.19592163134746 10.19592163134746 10.19592163134746 10.19592163134746 10.19592163134746 10.19592163134746 10.19592163134746 10.19592163134746 10.19592163134746 10.19592163134746 10.19592163134746 10.19592163134746 10.19592163134746 10.19592163134746 10.012812388107674 9.34171963871217 8.54796112551397 9.823515775406463 9.265672578233852 9.740220484591331 8.229594381530902 8.571305365393707 9.549347449035102 9.958623027042712 10.19592163134746 10.19592163134746 10.19592163134746 10.169535128226189 9.440752833136326 10.162573801913007 10.19592163134746 7.98120745232603 9.638011148258855 10.19592163134746 10.19408168735443 9.61941392903605 10.19592163134746 10.19592163134746 10.19592163134746 10.19592163134746 10.19592163134746 10.19592163134746 10.19592163134746 10.19592163134746 10.19592163134746 10.19592163134746 10.19592163134746 10.19592163134746 10.19592163134746 10.19592163134746 10.19592163134746 10.19592163134746 10.19592163134746 10.19592163134746 10.19592163134746 10.19592163134746 10.19592163134746 10.19592163134746 10.19592163134746 10.19592163134746 10.19592163134746 10.19592163134746 10.19592163134746 10.19592163134746 10.19592163134746 10.19592163134746 10.19592163134746 10.19592163134746 10.19592163134746 10.19592163134746 10.19592163134746 10.19592163134746 10.19592163134746 10.19592163134746 10.19592163134746 10.19592163134746 10.19592163134746 10.19592163134746 10.19592163134746 10.19592163134746 10.19592163134746 10.19592163134746 10.19592163134746 10.19592163134746 10.19592163134746 10.19592163134746 10.19592163134746 10.19592163134746 10.19592163134746 10.19592163134746 10.19592163134746 10.19592163134746 10.19592163134746 10.19592163134746 10.19592163134746 10.19592163134746 10.19592163134746 10.19592163134746 10.19592163134746 10.19592163134746 10.19592163134746 10.19592163134746 10.19592163134746 10.19592163134746
10.19592163134746 10.19592163134746 10.19592163134746 10.19592163134746 10.19592163134746 10.19592163134746 10.19592163134746 10.19592163134746 10.19592163134746 10.19592163134746 10.19592163134746 10.19592163134746 10.19592163134746 10.19592163134746 10.19592163134746 10.182886855062538 9.997248238599292 9.418383859928817 10.155371943645987 10.134809509101483 9.946326519297973 9.391717214806945 8.957643491269708 9.715132947129318 9.815810753966666 10.19592163134746 10.185289821209732 10.19592163134746 10.13954080247051 9.1401964635397 10.055276099805996 10.17227318288534 7.497739114963812 8.21786948195853 10.18849187563031 10.145431619687477 8.187364385076274 10.17357727926033 10.19592163134746 10.19592163134746 10.19592163134746 10.19592163134746 10.19592163134746 10.19592163134746 10.19592163134746 10.19592163134746 10.19592163134746 10.19592163134746 10.19592163134746 10.19592163134746 10.19592163134746 10.19592163134746 10.19592163134746 10.19592163134746 10.19592163134746 10.19592163134746 10.19592163134746 10.19592163134746 10.19592163134746 10.19592163134746 10.19592163134746 10.19592163134746 10.19592163134746 10.19592163134746 10.19592163134746 10.19592163134746 10.19592163134746 10.19592163134746 10.19592163134746 10.19592163134746 10.19592163134746 10.19592163134746 10.19592163134746 10.19592163134746 10.19592163134746 10.19592163134746 10.19592163134746 10.19592163134746 10.19592163134746 10.19592163134746 10.19592163134746 10.19592163134746 10.19592163134746 10.19592163134746 10.19592163134746 10.19592163134746 10.19592163134746 10.19592163134746 10.19592163134746 10.19592163134746 10.19592163134746 10.19592163134746 10.19592163134746 10.19592163134746 10.19592163134746 10.19592163134746 10.19592163134746 10.19592163134746 10.19592163134746 10.19592163134746 10.19592163134746 10.19592163134746 10.19592163134746 10.19592163134746 10.19592163134746
10.19592163134746 10.19592163134746 10.19592163134746 10.19592163134746 10.19592163134746 10.19592163134746 10.19592163134746 10.19592163134746 10.19592163134746 10.19592163134746 10.19592163134746 10.19592163134746 10.19592163134746 10.19592163134746 10.19592163134746 10.101155650201473 9.531556007043262 7.718089281560754 9.060976064887464 8.66146792330847 8.602819559787225 7.289870066034343 7.097435852805721 9.240740033248116 9.80539869665647 10.14884118510617 10.183068309726005 10.19592163134746 10.061238855982655 8.530731754979074 9.888413043801847 9.758568549866839 4.530753383781726 6.84442411924866 9.702968086857913 8.063418656650486 5.1104685061320705 8.948343715629305 10.187268663783936 8.655884164069304 10.109443260448288 10.19592163134746 10.19592163134746 10.19592163134746 10.19592163134746 10.19592163134746 10.19592163134746 10.19592163134746 10.19592163134746 10.19592163134746 10.19592163134746 10.19592163134746 10.19592163134746 10.19592163134746 10.19592163134746 10.19592163134746 10.19592163134746 10.19592163134746 10.19592163134746 10.19592163134746 10.19592163134746 10.19592163134746 10.19592163134746 10.19592163134746 10.19592163134746 10.19592163134746 10.19592163134746 10.19592163134746 10.19592163134746 10.19592163134746 10.19592163134746 10.19592163134746 10.19592163134746 10.19592163134746 10.19592163134746 10.19592163134746 10.19592163134746 10.19592163134746 10.19592163134746 10.19592163134746 10.19592163134746 10.19592163134746 10.19592163134746 10.19592163134746 10.19592163134746 10.19592163134746 10.19592163134746 10.19592163134746 10.19592163134746 10.19592163134746 10.19592163134746 10.19592163134746 10.19592163134746 10.19592163134746 10.19592163134746 10.19592163134746 10.19592163134746 10.19592163134746 10.19592163134746 10.19592163134746 10.19592163134746 10.19592163134746 10.19592163134746 10.19592163134746 10.19592163134746
10.19592163134746 10.19592163134746 10.19592163134746 10.19592163134746 10.19592163134746 10.19592163134746 10.19592163134746 10.19592163134746 10.19592163134746 10.19592163134746 10.19592163134746 10.19592163134746 10.19592163134746 10.19354022427229 10.122890776943516 8.14225297920958 7.090067518536198 5.264890587759493 7.1866798013780535 7.511163498128295 8.81190950300468 7.7405250859047365 8.909233630410434 10.026382462835736 10.19592163134746 10.19592163134746 10.19592163134746 10.19592163134746 10.19592163134746 9.992138091066485 10.19592163134746 10.19592163134746 5.303907180621089 9.278803766996216 10.19592163134746 9.67719024093255 6.717689270145578 10.165013810408942 10.19592163134746 8.408830243376302 10.19592163134746 10.19592163134746 10.19592163134746 10.19592163134746 10.19592163134746 10.19592163134746 10.19592163134746 10.19592163134746 10.19592163134746 10.19592163134746 10.19592163134746 10.19592163134746 10.19592163134746 10.19592163134746 10.19592163134746 10.19592163134746 10.19592163134746 10.19592163134746 10.19592163134746 10.19592163134746 10.19592163134746 10.19592163134746 10.19592163134746 10.19592163134746 10.19592163134746 10.19592163134746 10.19592163134746 10.19592163134746 10.19592163134746 10.19592163134746 10.19592163134746 10.19592163134746 10.19592163134746 10.19592163134746 10.19592163134746 10.19592163134746 10.19592163134746 10.19592163134746 10.19592163134746 10.19592163134746 10.19592163134746 10.19592163134746 10.19592163134746 10.19592163134746 10.19592163134746 10.19592163134746 10.19592163134746 10.19592163134746 10.19592163134746 10.19592163134746 10.19592163134746 10.19592163134746 10.19592163134746 10.19592163134746 10.19592163134746 10.19592163134746 10.19592163134746 10.19592163134746 10.19592163134746 10.19592163134746 10.19592163134746 10.19592163134746 10.19592163134746 10.19592163134746 10.19592163134746
10.19592163134746 10.19592163134746 10.19592163134746 10.19592163134746 10.19592163134746 10.19592163134746 10.19592163134746 10.19592163134746 10.19592163134746 10.19592163134746 10.19592163134746 10.19592163134746 10.19592163134746 10.19592163134746 10.19592163134746 8.34947057934164 8.635136404823697 7.2225137041988745 9.834845633929788 10.084648459074918 9.974565097547496 10.021252496893878 10.146746844024348 10.114834726921229 10.19592163134746 10.19592163134746 10.19592163134746 10.19592163134746 10.19592163134746 10.130613599823599 10.192354559064139 10.19592163134746 8.067433031141524 9.872577479410785 10.19592163134746 10.19592163134746 7.884614412148853 10.176598088624283 10.19592163134746 10.124916785385661 10.183593787149306 10.19592163134746 10.19592163134746 10.19592163134746 10.19592163134746 10.19592163134746 10.19592163134746 10.19592163134746 10.19592163134746 10.19592163134746 10.19592163134746 10.19592163134746 10.19592163134746 10.19592163134746 10.19592163134746 10.19592163134746 10.19592163134746 10.19592163134746 10.19592163134746 10.19592163134746 10.19592163134746 10.19592163134746 10.19592163134746 10.19592163134746 10.19592163134746 10.19592163134746 10.19592163134746 10.19592163134746 10.19592163134746 10.19592163134746 10.19592163134746 10.19592163134746 10.19592163134746 10.19592163134746 10.19592163134746 10.19592163134746 10.19592163134746 10.19592163134746 10.19592163134746 10.19592163134746 10.19592163134746 10.19592163134746 10.19592163134746 10.19592163134746 10.19592163134746 10.19592163134746 10.19592163134746 10.19592163134746 10.19592163134746 10.19592163134746 10.19592163134746 10.19592163134746 10.19592163134746 10.19592163134746 10.19592163134746 10.19592163134746 10.19592163134746 10.19592163134746 10.19592163134746 10.19592163134746 10.19592163134746 10.19592163134746 10.19592163134746 10.19592163134746 10.19592163134746
10.19592163134746 10.19592163134746 10.19592163134746 10.19592163134746 10.19592163134746 10.19592163134746 10.19592163134746 10.19592163134746 10.19592163134746 10.19592163134746 10.19592163134746 10.19592163134746 10.19592163134746 10.19592163134746 10.19592163134746 9.447564617736058 9.705964850937775 8.023152334308842 9.851073633984585 10.066514211143874 9.91735872256996 10.017367810749318 10.088580828432054 10.100361779546793 10.190000909836005 10.19592163134746 10.19592163134746 10.19592163134746 10.19592163134746 10.120259456278703 10.155315061833216 10.19592163134746 7.116262428279641 8.60366375991909 10.142721514980252 9.390716812159734 4.819661016989338 8.783410883147631 10.161072760994598 7.79612775949518 8.448452250004514 10.19592163134746 10.19592163134746 10.163281249020196 10.19592163134746 10.19592163134746 10.19592163134746 10.19592163134746 10.19592163134746 10.19592163134746 10.19592163134746 10.19592163134746 10.19592163134746 10.19592163134746 10.19592163134746 10.19592163134746 10.19592163134746 10.19592163134746 10.19592163134746 10.19592163134746 10.19592163134746 10.19592163134746 10.19592163134746 10.19592163134746 10.19592163134746 10.19592163134746 10.19592163134746 10.19592163134746 10.19592163134746 10.19592163134746 10.19592163134746 10.19592163134746 10.19592163134746 10.19592163134746 10.19592163134746 10.19592163134746 10.19592163134746 10.19592163134746 10.19592163134746 10.19592163134746 10.19592163134746 10.19592163134746 10.19592163134746 10.19592163134746 10.19592163134746 10.19592163134746 10.19592163134746 10.19592163134746 10.19592163134746 10.19592163134746 10.19592163134746 10.19592163134746 10.19592163134746 10.19592163134746 10.19592163134746 10.19592163134746 10.19592163134746 10.19592163134746 10.19592163134746 10.19592163134746 10.19592163134746 10.19592163134746 10.19592163134746 10.19592163134746 10.19592163134746
10.19592163134746 10.19592163134746 10.19592163134746 10.19592163134746 10.19592163134746 10.19592163134746 10.19592163134746 10.19592163134746 10.19592163134746 10.19592163134746 10.19592163134746 10.19592163134746 10.188131036282178 9.46638611297832 10.009502895891975 7.945325175531316 8.081938056182432 5.529005383441578 6.866274852907884 8.494349021440811 9.301963047275594 9.543917601082905 10.118888889216494 10.181274873413729 10.19592163134746 10.19592163134746 10.19592163134746 10.19592163134746 10.19592163134746 10.189619849859339 10.19592163134746 10.19592163134746 5.822172707265623 9.566059785026441 10.184521970340864 8.263042250718872 4.511120500461079 9.075039703945917 9.5264501305737 5.207846791908234 7.992440264519026 10.19592163134746 9.643759080421185 8.536739269661224 10.19592163134746 10.19592163134746 10.19592163134746 10.19592163134746 10.19592163134746 10.19592163134746 10.19592163134746 10.19592163134746 10.19592163134746 10.19592163134746 10.19592163134746 10.19592163134746 10.19592163134746 10.19592163134746 10.19592163134746 10.19592163134746 10.19592163134746 10.19592163134746 10.19592163134746 10.19592163134746 10.19592163134746 10.19592163134746 10.19592163134746 10.19592163134746 10.19592163134746 10.19592163134746 10.19592163134746 10.19592163134746 10.19592163134746 10.19592163134746 10.19592163134746 10.19592163134746 10.19592163134746 10.19592163134746 10.19592163134746 10.19592163134746 10.19592163134746 10.19592163134746 10.19592163134746 10.19592163134746 10.19592163134746 10.19592163134746 10.19592163134746 10.19592163134746 10.19592163134746 10.19592163134746 10.19592163134746 10.19592163134746 10.19592163134746 10.19592163134746 10.19592163134746 10.19592163134746 10.19592163134746 10.19592163134746 10.19592163134746 10.19592163134746 10.19592163134746 10.19592163134746 10.19592163134746 10.19592163134746 10.19592163134746
10.19592163134746 10.19592163134746 10.19592163134746 10.19592163134746 10.19592163134746 10.19592163134746 10.19592163134746 10.19592163134746 10.19592163134746 10.19592163134746 10.19592163134746 10.19592163134746 10.023753550481432 9.074318177360743 8.812045081405282 5.918192618850251 7.439295141421634 5.852101000485558 8.489886566427213 10.02453512434944 10.004709225479036 10.192922096550367 10.19592163134746 10.19592163134746 10.19592163134746 10.19592163134746 10.19592163134746 10.19592163134746 10.19592163134746 10.19592163134746 10.19592163134746 10.19592163134746 8.63414745439355 10.19592163134746 10.19592163134746 10.19592163134746 8.0842667351139 10.178865079797436 10.19592163134746 8.164144927553199 9.707844280155609 10.19592163134746 10.19592163134746 9.715200799323952 10.19592163134746 10.19592163134746 10.19592163134746 10.19592163134746 10.19592163134746 10.19592163134746 10.19592163134746 10.19592163134746 10.19592163134746 10.19592163134746 10.19592163134746 10.19592163134746 10.19592163134746 10.19592163134746 10.19592163134746 10.19592163134746 10.19592163134746 10.19592163134746 10.19592163134746 10.19592163134746 10.19592163134746 10.19592163134746 10.19592163134746 10.19592163134746 10.19592163134746 10.19592163134746 10.19592163134746 10.19592163134746 10.19592163134746 10.19592163134746 10.19592163134746 10.19592163134746 10.19592163134746 10.19592163134746 10.19592163134746 10.19592163134746 10.19592163134746 10.19592163134746 10.19592163134746 10.19592163134746 10.19592163134746 10.19592163134746 10.19592163134746 10.19592163134746 10.19592163134746 10.19592163134746 10.19592163134746 10.19592163134746 10.19592163134746 10.19592163134746 10.19592163134746 10.19592163134746 10.19592163134746 10.19592163134746 10.19592163134746 10.19592163134746 10.19592163134746 10.19592163134746 10.19592163134746 10.19592163134746 10.19592163134746
10.19592163134746 10.19592163134746 10.19592163134746 10.19592163134746 10.19592163134746 10.19592163134746 10.19592163134746 10.19592163134746 10.19592163134746 10.19592163134746 10.19592163134746 10.19592163134746 10.113060601370654 10.04349719061175 10.167974444516 7.844480205637715 9.902945259441806 8.816119017783263 10.100297966807506 10.19592163134746 10.194402016690267 10.19592163134746 10.19592163134746 10.19592163134746 10.19592163134746 10.19592163134746 10.19592163134746 10.19592163134746 10.19592163134746 10.19592163134746 10.19592163134746 10.19592163134746 10.058017496866379 10.19592163134746 10.19592163134746 10.19592163134746 7.958288431529786 10.061614660937536 10.19592163134746 8.918980410827439 7.285071784493725 10.19592163134746 10.19592163134746 8.976929971271668 10.156227300570885 10.19592163134746 10.19592163134746 10.19592163134746 10.19592163134746 10.19592163134746 10.19592163134746 10.19592163134746 10.19592163134746 10.19592163134746 10.19592163134746 10.19592163134746 10.19592163134746 10.19592163134746 10.19592163134746 10.19592163134746 10.19592163134746 10.19592163134746 10.19592163134746 10.19592163134746 10.19592163134746 10.19592163134746 10.19592163134746 10.19592163134746 10.19592163134746 10.19592163134746 10.19592163134746 10.19592163134746 10.19592163134746 10.19592163134746 10.19592163134746 10.19592163134746 10.19592163134746 10.19592163134746 10.19592163134746 10.19592163134746 10.19592163134746 10.19592163134746 10.19592163134746 10.19592163134746 10.19592163134746 10.19592163134746 10.19592163134746 10.19592163134746 10.19592163134746 10.19592163134746 10.19592163134746 10.19592163134746 10.19592163134746 10.19592163134746 10.19592163134746 10.19592163134746 10.19592163134746 10.19592163134746 10.19592163134746 10.19592163134746 10.19592163134746 10.19592163134746 10.19592163134746 10.19592163134746 10.19592163134746
10.19592163134746 10.19592163134746 10.19592163134746 10.19592163134746 10.19592163134746 10.19592163134746 10.19592163134746 10.19592163134746 10.19592163134746 10.19592163134746 10.19592163134746 10.19592163134746 10.127121183465176 8.657002428386184 10.12162957357837 8.633355435485667 10.014157512278032 8.801852633201003 8.820550480011445 10.19592163134746 10.119746259904002 10.19592163134746 10.19592163134746 10.19592163134746 10.19592163134746 10.19592163134746 10.19592163134746 10.19592163134746 10.19592163134746 10.19592163134746 10.19592163134746 10.19592163134746 9.81010656769486 10.19592163134746 10.19592163134746 10.15103252952289 6.745876942653758 9.205252909950653 9.478083571295564 5.893899620819833 4.644934803347874 9.362508216260926 8.011559769832424 5.142176486901 8.089988854425505 10.192381399922889 9.29300118714859 8.968133542411088 10.19592163134746 10.19592163134746 10.19592163134746 10.19592163134746 10.19592163134746 10.19592163134746 10.19592163134746 10.19592163134746 10.19592163134746 10.19592163134746 10.19592163134746 10.19592163134746 10.19592163134746 10.19592163134746 10.19592163134746 10.19592163134746 10.19592163134746 10.19592163134746 10.19592163134746 10.19592163134746 10.19592163134746 10.19592163134746 10.19592163134746 10.19592163134746 10.19592163134746 10.19592163134746 10.19592163134746 10.19592163134746 10.19592163134746 10.19592163134746 10.19592163134746 10.19592163134746 10.19592163134746 10.19592163134746 10.19592163134746 10.19592163134746 10.19592163134746 10.19592163134746 10.19592163134746 10.19592163134746 10.19592163134746 10.19592163134746 10.19592163134746 10.19592163134746 10.19592163134746 10.19592163134746 10.19592163134746 10.19592163134746 10.19592163134746 10.19592163134746 10.19592163134746 10.19592163134746 10.19592163134746 10.19592163134746 10.19592163134746 10.19592163134746 10.19592163134746
10.19592163134746 10.19592163134746 10.19592163134746 10.19592163134746 10.19592163134746 10.19592163134746 10.19592163134746 10.19592163134746 10.19592163134746 10.19592163134746 10.16674334723669 10.174534604060927 8.01774134569384 6.198096051839455 7.718386752020612 6.649659820589721 9.156042275716034 7.715688778771094 7.880486045698499 10.19592163134746 10.149822500450913 10.19592163134746 10.19592163134746 10.19592163134746 10.19592163134746 10.19592163134746 10.19592163134746 10.19592163134746 10.19592163134746 10.19592163134746 10.19592163134746 10.19592163134746 10.124235948406623 10.19592163134746 10.19592163134746 10.19592163134746 9.423394890175576 10.19592163134746 10.19592163134746 6.8815496217824625 7.866258287288845 10.19592163134746 9.020267693140859 5.784156679061218 10.014953308602035 10.19592163134746 8.69976856724191 9.334434950341956 10.19592163134746 10.19592163134746 10.19592163134746 10.19592163134746 10.19592163134746 10.19592163134746 10.19592163134746 10.19592163134746 10.19592163134746 10.19592163134746 10.19592163134746 10.19592163134746 10.19592163134746 10.19592163134746 10.19592163134746 10.19592163134746 10.19592163134746 10.19592163134746 10.19592163134746 10.19592163134746 10.19592163134746 10.19592163134746 10.19592163134746 10.19592163134746 10.19592163134746 10.19592163134746 10.19592163134746 10.19592163134746 10.19592163134746 10.19592163134746 10.19592163134746 10.19592163134746 10.19592163134746 10.19592163134746 10.19592163134746 10.19592163134746 10.19592163134746 10.19592163134746 10.19592163134746 10.19592163134746 10.19592163134746 10.19592163134746 10.19592163134746 10.19592163134746 10.19592163134746 10.19592163134746 10.19592163134746 10.19592163134746 10.19592163134746 10.19592163134746 10.19592163134746 10.19592163134746 10.19592163134746 10.19592163134746 10.19592163134746 10.19592163134746 10.19592163134746
10.19592163134746 10.19592163134746 10.19592163134746 10.19592163134746 10.19592163134746 10.19592163134746 10.19592163134746 10.19592163134746 10.19592163134746 10.19592163134746 10.157510327631645 10.176515576859849 8.256566001817035 8.319561181154375 8.54690063934346 6.916023301271824 10.05568678373778 9.742763689724065 9.923465924538538 10.19592163134746 10.19592163134746 10.19592163134746 10.19592163134746 10.19592163134746 10.19592163134746 10.19592163134746 10.19592163134746 10.19592163134746 10.19592163134746 10.19592163134746 10.19592163134746 10.19592163134746 10.19592163134746 10.19592163134746 10.19592163134746 10.19592163134746 10.19592163134746 10.19592163134746 10.19592163134746 9.807567958043848 8.711188473371823 10.19592163134746 10.19592163134746 8.343721793580764 10.181917449765876 10.19592163134746 10.193875720040866 10.065280243964253 10.19592163134746 10.19592163134746 10.19592163134746 10.19592163134746 10.19592163134746 10.19592163134746 10.19592163134746 10.19592163134746 10.19592163134746 10.19592163134746 10.19592163134746 10.19592163134746 10.19592163134746 10.19592163134746 10.19592163134746 10.19592163134746 10.19592163134746 10.19592163134746 10.19592163134746 10.19592163134746 10.19592163134746 10.19592163134746 10.19592163134746 10.19592163134746 10.19592163134746 10.19592163134746 10.19592163134746 10.19592163134746 10.19592163134746 10.19592163134746 10.19592163134746 10.19592163134746 10.19592163134746 10.19592163134746 10.19592163134746 10.19592163134746 10.19592163134746 10.19592163134746 10.19592163134746 10.19592163134746 10.19592163134746 10.19592163134746 10.19592163134746 10.19592163134746 10.19592163134746 10.19592163134746 10.19592163134746 10.19592163134746 10.19592163134746 10.19592163134746 10.19592163134746 10.19592163134746 10.19592163134746 10.19592163134746 10.19592163134746 10.19592163134746 10.19592163134746
10.19592163134746 10.19592163134746 10.19592163134746 10.19592163134746 10.19592163134746 10.19592163134746 10.19592163134746 10.19592163134746 10.19592163134746 10.19592163134746 10.194760658736417 10.19592163134746 9.640611850689615 9.480005932087774 10.105724003938247 9.29201371866303 10.19592163134746 10.19592163134746 10.032751230537167 10.19592163134746 10.19592163134746 10.19592163134746 10.19592163134746 10.19592163134746 10.19592163134746 10.19592163134746 10.19592163134746 10.19592163134746 10.19592163134746 10.19592163134746 10.19592163134746 10.19592163134746 10.19592163134746 10.19592163134746 10.19592163134746 10.19592163134746 10.19592163134746 10.19592163134746 10.19592163134746 9.774294144757786 5.776408239581976 10.19592163134746 10.130724977631036 6.326705950124 8.461974334047737 10.19592163134746 9.149476165012723 7.40064515525311 10.19592163134746 10.19592163134746 10.120230043632974 10.194780707701558 10.19592163134746 10.19592163134746 10.19592163134746 10.19592163134746 10.19592163134746 10.19592163134746 10.19592163134746 10.19592163134746 10.19592163134746 10.19592163134746 10.19592163134746 10.19592163134746 10.19592163134746 10.19592163134746 10.19592163134746 10.19592163134746 10.19592163134746 10.19592163134746 10.19592163134746 10.19592163134746 10.19592163134746 10.19592163134746 10.19592163134746 10.19592163134746 10.19592163134746 10.19592163134746 10.19592163134746 10.19592163134746 10.19592163134746 10.19592163134746 10.19592163134746 10.19592163134746 10.19592163134746 10.19592163134746 10.19592163134746 10.19592163134746 10.19592163134746 10.19592163134746 10.19592163134746 10.19592163134746 10.19592163134746 10.19592163134746 10.19592163134746 10.19592163134746 10.19592163134746 10.19592163134746 10.19592163134746 10.19592163134746 10.19592163134746 10.19592163134746 10.19592163134746 10.19592163134746 10.19592163134746
10.19592163134746 10.19592163134746 10.19592163134746 10.19592163134746 10.19592163134746 10.19592163134746 10.19592163134746 10.19592163134746 10.19592163134746 10.01320131977993 9.172715013010526 10.11013280303647 8.053868833179529 7.294435551696415 9.523192565157279 9.53572505252282 10.19592163134746 10.19592163134746 9.649759516109636 10.19592163134746 10.19592163134746 10.19592163134746 10.19592163134746 10.19592163134746 10.19592163134746 10.19592163134746 10.19592163134746 10.19592163134746 10.19592163134746 10.19592163134746 10.19592163134746 10.19592163134746 10.19592163134746 10.19592163134746 10.19592163134746 10.19592163134746 10.19592163134746 10.19592163134746 10.19592163134746 9.039729590527214 7.128333575185706 10.106680890061826 8.271764066858461 4.3440646896580395 7.573519535771074 8.681873196087874 5.759571316228974 4.88125924430778 8.974548506236637 9.744232324482873 7.247692187606826 9.224590919813268 10.19592163134746 10.187138237699056 10.19592163134746 10.19592163134746 10.19592163134746 10.19592163134746 10.19592163134746 10.19592163134746 10.19592163134746 10.19592163134746 10.19592163134746 10.19592163134746 10.19592163134746 10.19592163134746 10.19592163134746 10.19592163134746 10.19592163134746 10.19592163134746 10.19592163134746 10.19592163134746 10.19592163134746 10.19592163134746 10.19592163134746 10.19592163134746 10.19592163134746 10.19592163134746 10.19592163134746 10.19592163134746 10.19592163134746 10.19592163134746 10.19592163134746 10.19592163134746 10.19592163134746 10.19592163134746 10.19592163134746 10.19592163134746 10.19592163134746 10.19592163134746 10.19592163134746 10.19592163134746 10.19592163134746 10.19592163134746 10.19592163134746 10.19592163134746 10.19592163134746 10.19592163134746 10.19592163134746 10.19592163134746 10.19592163134746 10.19592163134746 10.19592163134746 10.19592163134746 10.19592163134746
10.19592163134746 10.19592163134746 10.19592163134746 10.19592163134746 10.19592163134746 10.19592163134746 10.19592163134746 10.19592163134746 10.047883794531627 8.862031680344263 8.163065239513353 8.656184628272731 5.697333976965768 7.044163567983184 8.366348320159084 8.752127239353698 10.19592163134746 10.19592163134746 9.876049519190135 10.19592163134746 10.19592163134746 10.19592163134746 10.19592163134746 10.19592163134746 10.19592163134746 10.19592163134746 10.19592163134746 10.19592163134746 10.19592163134746 10.19592163134746 10.19592163134746 10.19592163134746 10.19592163134746 10.19592163134746 10.19592163134746 10.19592163134746 10.19592163134746 10.19592163134746 10.19592163134746 9.917080803408778 10.048795468731095 10.19592163134746 10.19592163134746 8.138174893237517 10.19592163134746 10.19592163134746 8.276932649949067 7.683401754981556 10.19592163134746 10.19592163134746 7.898826059348503 10.183075204702453 10.19592163134746 10.172062201349616 10.19592163134746 10.19592163134746 10.19592163134746 10.19592163134746 10.19592163134746 10.19592163134746 10.19592163134746 10.19592163134746 10.19592163134746 10.19592163134746 10.19592163134746 10.19592163134746 10.19592163134746 10.19592163134746 10.19592163134746 10.19592163134746 10.19592163134746 10.19592163134746 10.19592163134746 10.19592163134746 10.19592163134746 10.19592163134746 10.19592163134746 10.19592163134746 10.19592163134746 10.19592163134746 10.19592163134746 10.19592163134746 10.19592163134746 10.19592163134746 10.19592163134746 10.19592163134746 10.19592163134746 10.19592163134746 10.19592163134746 10.19592163134746 10.19592163134746 10.19592163134746 10.19592163134746 10.19592163134746 10.19592163134746 10.19592163134746 10.19592163134746 10.19592163134746 10.19592163134746 10.19592163134746 10.19592163134746 10.19592163134746 10.19592163134746 10.19592163134746 10.19592163134746
10.19592163134746 10.19592163134746 10.19592163134746 10.19592163134746 10.19592163134746 10.19592163134746 10.19592163134746 10.19592163134746 10.19592163134746 9.815983968572334 9.865112435454556 10.115424251368886 8.144635837679596 9.957504487719048 10.138992891948773 9.76704497604321 10.19592163134746 10.19592163134746 10.195014199877091 10.19592163134746 10.19592163134746 10.19592163134746 10.19592163134746 10.19592163134746 10.19592163134746 10.19592163134746 10.19592163134746 10.19592163134746 10.19592163134746 10.19592163134746 10.19592163134746 10.19592163134746 10.19592163134746 10.19592163134746 10.19592163134746 10.19592163134746 10.19592163134746 10.19592163134746 10.19592163134746 10.19592163134746 9.944401944904921 10.19592163134746 10.19592163134746 9.527661366592573 10.17997423583041 10.19592163134746 10.1332167506662 7.810107467671951 10.19592163134746 10.19592163134746 8.610715783112598 9.971475818721006 10.19592163134746 10.19592163134746 10.19592163134746 10.19592163134746 10.19592163134746 10.19592163134746 10.19592163134746 10.19592163134746 10.19592163134746 10.19592163134746 10.19592163134746 10.19592163134746 10.19592163134746 10.19592163134746 10.19592163134746 10.19592163134746 10.19592163134746 10.19592163134746 10.19592163134746 10.19592163134746 10.19592163134746 10.19592163134746 10.19592163134746 10.19592163134746 10.19592163134746 10.19592163134746 10.19592163134746 10.19592163134746 10.19592163134746 10.19592163134746 10.19592163134746 10.19592163134746 10.19592163134746 10.19592163134746 10.19592163134746 10.19592163134746 10.19592163134746 10.19592163134746 10.19592163134746 10.19592163134746 10.19592163134746 10.19592163134746 10.19592163134746 10.19592163134746 10.19592163134746 10.19592163134746 10.19592163134746 10.19592163134746 10.19592163134746 10.19592163134746 10.19592163134746 10.19592163134746 10.19592163134746
10.19592163134746 10.19592163134746 10.19592163134746 10.19592163134746 10.19592163134746 10.19592163134746 10.19592163134746 10.19592163134746 10.19592163134746 8.350392279961572 9.155884798672846 10.138064442293176 9.147729046538275 10.17300326891209 10.19592163134746 10.19592163134746 10.19592163134746 10.19592163134746 10.183591345114301 10.19592163134746 10.19592163134746 10.19592163134746 10.19592163134746 10.19592163134746 10.19592163134746 10.19592163134746 10.19592163134746 10.19592163134746 10.19592163134746 10.19592163134746 10.19592163134746 10.19592163134746 10.19592163134746 10.19592163134746 10.19592163134746 10.19592163134746 10.19592163134746 10.19592163134746 10.19592163134746 10.19592163134746 9.6649003143251 10.19592163134746 10.19592163134746 8.287515831431998 8.74782123086933 10.138759814235542 7.782338777924401 4.7163459830499725 8.97849265294478 9.12416054138857 5.403590568014925 6.674905166562201 10.115405831347825 9.979170049578748 8.879024973324029 10.19592163134746 10.19592163134746 10.19592163134746 10.19592163134746 10.19592163134746 10.19592163134746 10.19592163134746 10.19592163134746 10.19592163134746 10.19592163134746 10.19592163134746 10.19592163134746 10.19592163134746 10.19592163134746 10.19592163134746 10.19592163134746 10.19592163134746 10.19592163134746 10.19592163134746 10.19592163134746 10.19592163134746 10.19592163134746 10.19592163134746 10.19592163134746 10.19592163134746 10.19592163134746 10.19592163134746 10.19592163134746 10.19592163134746 10.19592163134746 10.19592163134746 10.19592163134746 10.19592163134746 10.19592163134746 10.19592163134746 10.19592163134746 10.19592163134746 10.19592163134746 10.19592163134746 10.19592163134746 10.19592163134746 10.19592163134746 10.19592163134746 10.19592163134746 10.19592163134746 10.19592163134746 10.19592163134746 10.19592163134746 10.19592163134746 10.19592163134746
10.19592163134746 10.19592163134746 10.19592163134746 10.19592163134746 10.19592163134746 10.065209016886623 9.169507939500717 10.174675217174086 8.47433307135284 4.960483657579555 6.0289392865249045 7.765356527537084 7.018423104691347 9.42102351847258 10.19592163134746 10.177740046051097 10.19592163134746 10.19592163134746 10.141410775006623 10.19592163134746 10.19592163134746 10.19592163134746 10.19592163134746 10.19592163134746 10.19592163134746 10.19592163134746 10.19592163134746 10.19592163134746 10.19592163134746 10.19592163134746 10.19592163134746 10.19592163134746 10.19592163134746 10.19592163134746 10.19592163134746 10.19592163134746 10.19592163134746 10.19592163134746 10.19592163134746 10.19592163134746 10.19592163134746 10.19592163134746 10.19592163134746 9.78018675476424 10.180033744914876 10.178550985817918 7.516236393114008 6.246728234820192 9.975704079228876 8.553947268518279 3.9704110267942627 7.821280652215052 10.159772198763985 8.400070219070475 7.834110540069595 10.19592163134746 10.19592163134746 10.19592163134746 10.19592163134746 10.19592163134746 10.19592163134746 10.19592163134746 10.19592163134746 10.19592163134746 10.19592163134746 10.19592163134746 10.19592163134746 10.19592163134746 10.19592163134746 10.19592163134746 10.19592163134746 10.19592163134746 10.19592163134746 10.19592163134746 10.19592163134746 10.19592163134746 10.19592163134746 10.19592163134746 10.19592163134746 10.19592163134746 10.19592163134746 10.19592163134746 10.19592163134746 10.19592163134746 10.19592163134746 10.19592163134746 10.19592163134746 10.19592163134746 10.19592163134746 10.19592163134746 10.19592163134746 10.19592163134746 10.19592163134746 10.19592163134746 10.19592163134746 10.19592163134746 10.19592163134746 10.19592163134746 10.19592163134746 10.19592163134746 10.19592163134746 10.19592163134746 10.19592163134746 10.19592163134746 10.19592163134746
10.19592163134746 10.19592163134746 10.19592163134746 10.19592163134746 10.19592163134746 10.19592163134746 8.819125508608362 10.151671717155484 9.167951754292663 6.560064487351685 8.230068564115891 9.003469457697738 7.499192653284375 10.19592163134746 10.19592163134746 10.19592163134746 10.19592163134746 10.19592163134746 10.19592163134746 10.19592163134746 10.19592163134746 10.19592163134746 10.19592163134746 10.19592163134746 10.19592163134746 10.19592163134746 10.19592163134746 10.19592163134746 10.19592163134746 10.19592163134746 10.19592163134746 10.19592163134746 10.19592163134746 10.19592163134746 10.19592163134746 10.19592163134746 10.19592163134746 10.19592163134746 10.19592163134746 10.19592163134746 10.19592163134746 10.19592163134746 10.19592163134746 10.19592163134746 10.19592163134746 10.19592163134746 10.19592163134746 9.66605337021071 10.19592163134746 10.19592163134746 7.288160313456876 9.916308148635032 10.19592163134746 10.122182506600979 9.184945010921217 10.19592163134746 10.19592163134746 10.19592163134746 10.19592163134746 10.19592163134746 10.19592163134746 10.19592163134746 10.19592163134746 10.19592163134746 10.19592163134746 10.19592163134746 10.19592163134746 10.19592163134746 10.19592163134746 10.19592163134746 10.19592163134746 10.19592163134746 10.19592163134746 10.19592163134746 10.19592163134746 10.19592163134746 10.19592163134746 10.19592163134746 10.19592163134746 10.19592163134746 10.19592163134746 10.19592163134746 10.19592163134746 10.19592163134746 10.19592163134746 10.19592163134746 10.19592163134746 10.19592163134746 10.19592163134746 10.19592163134746 10.19592163134746 10.19592163134746 10.19592163134746 10.19592163134746 10.19592163134746 10.19592163134746 10.19592163134746 10.19592163134746 10.19592163134746 10.19592163134746 10.19592163134746 10.19592163134746 10.19592163134746 10.19592163134746 10.19592163134746
10.19592163134746 10.19592163134746 10.19592163134746 10.19592163134746 10.19592163134746 10.19592163134746 9.90497390563235 10.19592163134746 10.186086754500401 7.620307887142775 9.894262758037545 10.191506878652898 9.777358785722953 10.19592163134746 10.19592163134746 10.19592163134746 10.19592163134746 10.19592163134746 10.19592163134746 10.19592163134746 10.19592163134746 10.19592163134746 10.19592163134746 10.19592163134746 10.19592163134746 10.19592163134746 10.19592163134746 10.19592163134746 10.19592163134746 10.19592163134746 10.19592163134746 10.19592163134746 10.19592163134746 10.19592163134746 10.19592163134746 10.19592163134746 10.19592163134746 10.19592163134746 10.19592163134746 10.19592163134746 10.19592163134746 10.19592163134746 10.19592163134746 10.19592163134746 10.194009738222913 10.19592163134746 10.19592163134746 9.15760283393765 10.19592163134746 10.19592163134746 7.138179444885458 7.617660548327353 10.19592163134746 10.092064676415625 7.258433634402379 10.19592163134746 10.19592163134746 10.19592163134746 10.19592163134746 10.19592163134746 10.19592163134746 10.19592163134746 10.19592163134746 10.19592163134746 10.19592163134746 10.19592163134746 10.19592163134746 10.19592163134746 10.19592163134746 10.19592163134746 10.19592163134746 10.19592163134746 10.19592163134746 10.19592163134746 10.19592163134746 10.19592163134746 10.19592163134746 10.19592163134746 10.19592163134746 10.19592163134746 10.19592163134746 10.19592163134746 10.19592163134746 10.19592163134746 10.19592163134746 10.19592163134746 10.19592163134746 10.19592163134746 10.19592163134746 10.19592163134746 10.19592163134746 10.19592163134746 10.19592163134746 10.19592163134746 10.19592163134746 10.19592163134746 10.19592163134746 10.19592163134746 10.19592163134746 10.19592163134746 10.19592163134746 10.19592163134746 10.19592163134746 10.19592163134746 10.19592163134746
10.19592163134746 10.19592163134746 10.19592163134746 10.19592163134746 10.19592163134746 9.404061324767985 8.263332782533869 10.19592163134746 9.51680532125522 4.510925304451866 8.399550972144633 9.963629425093753 9.818102546997622 10.19592163134746 10.19592163134746 10.19592163134746 10.19592163134746 10.19592163134746 10.19592163134746 10.19592163134746 10.19592163134746 10.19592163134746 10.19592163134746 10.19592163134746 10.19592163134746 10.19592163134746 10.19592163134746 10.19592163134746 10.19592163134746 10.19592163134746 10.19592163134746 10.19592163134746 10.19592163134746 10.19592163134746 10.19592163134746 10.19592163134746 10.19592163134746 10.19592163134746 10.19592163134746 10.19592163134746 10.19592163134746 10.19592163134746 10.19592163134746 10.19592163134746 10.195498806760018 10.19592163134746 10.067375200457152 8.325562712669372 10.120716625068388 9.011185302705307 4.519264442530634 5.914082516992248 9.290217303154394 6.992492818934255 3.740920524291642 8.803891100259062 10.092057503682572 8.623499369623183 9.62006032680121 10.19592163134746 10.19592163134746 10.19592163134746 10.19592163134746 10.19592163134746 10.19592163134746 10.19592163134746 10.19592163134746 10.19592163134746 10.19592163134746 10.19592163134746 10.19592163134746 10.19592163134746 10.19592163134746 10.19592163134746 10.19592163134746 10.19592163134746 10.19592163134746 10.19592163134746 10.19592163134746 10.19592163134746 10.19592163134746 10.19592163134746 10.19592163134746 10.19592163134746 10.19592163134746 10.19592163134746 10.19592163134746 10.19592163134746 10.19592163134746 10.19592163134746 10.19592163134746 10.19592163134746 10.19592163134746 10.19592163134746 10.19592163134746 10.19592163134746 10.19592163134746 10.19592163134746 10.19592163134746 10.19592163134746 10.19592163134746 10.19592163134746 10.19592163134746 10.19592163134746 10.19592163134746
10.19592163134746 10.19592163134746 10.19592163134746 10.19592163134746 10.168054100346556 8.195501849681959 5.2418609359025865 8.707337936453436 7.610127370514205 3.8238650349874455 7.941116198638155 9.188438522407699 9.237414894068008 10.19592163134746 10.19592163134746 10.19592163134746 10.19592163134746 10.19592163134746 10.19592163134746 10.19592163134746 10.19592163134746 10.19592163134746 10.19592163134746 10.19592163134746 10.19592163134746 10.19592163134746 10.19592163134746 10.19592163134746 10.19592163134746 10.19592163134746 10.19592163134746 10.19592163134746 10.19592163134746 10.19592163134746 10.19592163134746 10.19592163134746 10.19592163134746 10.19592163134746 10.19592163134746 10.19592163134746 10.19592163134746 10.19592163134746 10.19592163134746 10.19592163134746 10.19592163134746 10.19592163134746 10.19592163134746 10.184618479851038 10.19592163134746 10.19592163134746 6.737864484127545 9.586996017696787 10.19592163134746 8.50068763725419 5.8190482280180085 10.19592163134746 10.19592163134746 8.91985336875925 10.19592163134746 10.19592163134746 10.19592163134746 10.19592163134746 10.19592163134746 10.19592163134746 10.19592163134746 10.19592163134746 10.19592163134746 10.19592163134746 10.19592163134746 10.19592163134746 10.19592163134746 10.19592163134746 10.19592163134746 10.19592163134746 10.19592163134746 10.19592163134746 10.19592163134746 10.19592163134746 10.19592163134746 10.19592163134746 10.19592163134746 10.19592163134746 10.19592163134746 10.19592163134746 10.19592163134746 10.19592163134746 10.19592163134746 10.19592163134746 10.19592163134746 10.19592163134746 10.19592163134746 10.19592163134746 10.19592163134746 10.19592163134746 10.19592163134746 10.19592163134746 10.19592163134746 10.19592163134746 10.19592163134746 10.19592163134746 10.19592163134746 10.19592163134746 10.19592163134746 10.19592163134746 10.19592163134746
10.19592163134746 10.19592163134746 10.19592163134746 10.19592163134746 10.19592163134746 10.001355446864906 7.545564788801206 10.061482878796111 10.00650730497555 7.459880981009526 10.053684167930562 10.19592163134746 10.19531388818666 10.19592163134746 10.19592163134746 10.19592163134746 10.19592163134746 10.19592163134746 10.19592163134746 10.19592163134746 10.19592163134746 10.19592163134746 10.19592163134746 10.19592163134746 10.19592163134746 10.19592163134746 10.19592163134746 10.19592163134746 10.19592163134746 10.19592163134746 10.19592163134746 10.19592163134746 10.19592163134746 10.19592163134746 10.19592163134746 10.19592163134746 10.19592163134746 10.19592163134746 10.19592163134746 10.19592163134746 10.19592163134746 10.19592163134746 10.19592163134746 10.19592163134746 10.19592163134746 10.19592163134746 10.19592163134746 10.19592163134746 10.19592163134746 10.19592163134746 9.78839297752363 10.021450226767467 10.19592163134746 10.176638660362666 7.114907686571488 10.19592163134746 10.19592163134746 10.074549863797833 10.19592163134746 10.19592163134746 10.19592163134746 10.19592163134746 10.19592163134746 10.19592163134746 10.19592163134746 10.19592163134746 10.19592163134746 10.19592163134746 10.19592163134746 10.19592163134746 10.19592163134746 10.19592163134746 10.19592163134746 10.19592163134746 10.19592163134746 10.19592163134746 10.19592163134746 10.19592163134746 10.19592163134746 10.19592163134746 10.19592163134746 10.19592163134746 10.19592163134746 10.19592163134746 10.19592163134746 10.19592163134746 10.19592163134746 10.19592163134746 10.19592163134746 10.19592163134746 10.19592163134746 10.19592163134746 10.19592163134746 10.19592163134746 10.19592163134746 10.19592163134746 10.19592163134746 10.19592163134746 10.19592163134746 10.19592163134746 10.19592163134746 10.19592163134746 10.19592163134746 10.19592163134746 10.19592163134746
10.19592163134746 10.19592163134746 10.19592163134746 10.19592163134746 10.19592163134746 9.507128474344597 8.492362092230968 10.19592163134746 10.187404548994461 7.514351077955615 10.190864449489883 10.19592163134746 10.19592163134746 10.19592163134746 10.19592163134746 10.19592163134746 10.19592163134746 10.19592163134746 10.19592163134746 10.19592163134746 10.19592163134746 10.19592163134746 10.19592163134746 10.19592163134746 10.19592163134746 10.19592163134746 10.19592163134746 10.19592163134746 10.19592163134746 10.19592163134746 10.19592163134746 10.19592163134746 10.19592163134746 10.19592163134746 10.19592163134746 10.19592163134746 10.19592163134746 10.19592163134746 10.19592163134746 10.19592163134746 10.19592163134746 10.19592163134746 10.19592163134746 10.19592163134746 10.19592163134746 10.19592163134746 10.19592163134746 10.19592163134746 10.19592163134746 10.19592163134746 8.969561548651617 8.374244292912874 10.19592163134746 9.226137024445842 3.9758312473448774 9.586842216206842 10.194469124350082 7.752336330372033 8.292922830857046 10.19592163134746 10.19592163134746 10.177446246779963 10.19592163134746 10.19592163134746 10.19592163134746 10.19592163134746 10.19592163134746 10.19592163134746 10.19592163134746 10.19592163134746 10.19592163134746 10.19592163134746 10.19592163134746 10.19592163134746 10.19592163134746 10.19592163134746 10.19592163134746 10.19592163134746 10.19592163134746 10.19592163134746 10.19592163134746 10.19592163134746 10.19592163134746 10.19592163134746 10.19592163134746 10.19592163134746 10.19592163134746 10.19592163134746 10.19592163134746 10.19592163134746 10.19592163134746 10.19592163134746 10.19592163134746 10.19592163134746 10.19592163134746 10.19592163134746 10.19592163134746 10.19592163134746 10.19592163134746 10.19592163134746 10.19592163134746 10.19592163134746 10.19592163134746 10.19592163134746 10.19592163134746
10.19592163134746 10.19592163134746 10.19592163134746 10.19592163134746 9.316638787347644 6.4826593259324214 5.717832647765009 9.608025952847239 9.658124595473646 5.850698671586253 10.07350064839533 10.19592163134746 10.19592163134746 10.19592163134746 10.19592163134746 10.19592163134746 10.19592163134746 10.19592163134746 10.19592163134746 10.19592163134746 10.19592163134746 10.19592163134746 10.19592163134746 10.19592163134746 10.19592163134746 10.19592163134746 10.19592163134746 10.19592163134746 10.19592163134746 10.19592163134746 10.19592163134746 10.19592163134746 10.19592163134746 10.19592163134746 10.19592163134746 10.19592163134746 10.19592163134746 10.19592163134746 10.19592163134746 10.19592163134746 10.19592163134746 10.19592163134746 10.19592163134746 10.19592163134746 10.19592163134746 10.19592163134746 10.19592163134746 10.19592163134746 10.19592163134746 10.19592163134746 8.806073791565437 9.836437530148494 10.17899254141689 7.771416488132645 3.8293148981563423 9.535558416083026 9.053379595754896 4.98149731351931 7.4984865217081955 10.17211356192977 9.853448862706674 8.152242307318257 10.16035534398725 10.19592163134746 10.19592163134746 10.19592163134746 10.19592163134746 10.19592163134746 10.19592163134746 10.19592163134746 10.19592163134746 10.19592163134746 10.19592163134746 10.19592163134746 10.19592163134746 10.19592163134746 10.19592163134746 10.19592163134746 10.19592163134746 10.19592163134746 10.19592163134746 10.19592163134746 10.19592163134746 10.19592163134746 10.19592163134746 10.19592163134746 10.19592163134746 10.19592163134746 10.19592163134746 10.19592163134746 10.19592163134746 10.19592163134746 10.19592163134746 10.19592163134746 10.19592163134746 10.19592163134746 10.19592163134746 10.19592163134746 10.19592163134746 10.19592163134746 10.19592163134746 10.19592163134746 10.19592163134746 10.19592163134746 10.19592163134746
10.107981443859344 10.19592163134746 10.11884907110887 10.089011262861113 8.844049230500076 7.657633788203628 5.951846488034087 9.004176209071467 9.860107020738853 8.159402765576276 10.185839767325318 10.19592163134746 10.19592163134746 10.19592163134746 10.19592163134746 10.19592163134746 10.19592163134746 10.19592163134746 10.19592163134746 10.19592163134746 10.19592163134746 10.19592163134746 10.19592163134746 10.19592163134746 10.19592163134746 10.19592163134746 10.19592163134746 10.19592163134746 10.19592163134746 10.19592163134746 10.19592163134746 10.19592163134746 10.19592163134746 10.19592163134746 10.19592163134746 10.19592163134746 10.19592163134746 10.19592163134746 10.19592163134746 10.19592163134746 10.19592163134746 10.19592163134746 10.19592163134746 10.19592163134746 10.19592163134746 10.19592163134746 10.19592163134746 10.19592163134746 10.19592163134746 10.19592163134746 10.19592163134746 10.19592163134746 10.19592163134746 10.138531173382775 7.474371106310805 10.19592163134746 10.19592163134746 7.9851925760595694 10.087411464947156 10.19592163134746 10.19592163134746 8.869694013996057 10.19592163134746 10.19592163134746 10.19592163134746 10.19592163134746 10.19592163134746 10.19592163134746 10.19592163134746 10.19592163134746 10.19592163134746 10.19592163134746 10.19592163134746 10.19592163134746 10.19592163134746 10.19592163134746 10.19592163134746 10.19592163134746 10.19592163134746 10.19592163134746 10.19592163134746 10.19592163134746 10.19592163134746 10.19592163134746 10.19592163134746 10.19592163134746 10.19592163134746 10.19592163134746 10.19592163134746 10.19592163134746 10.19592163134746 10.19592163134746 10.19592163134746 10.19592163134746 10.19592163134746 10.19592163134746 10.19592163134746 10.19592163134746 10.19592163134746 10.19592163134746 10.19592163134746 10.19592163134746 10.19592163134746 10.19592163134746 10.19592163134746
10.166552019706277 10.19592163134746 10.19592163134746 10.19592163134746 9.919410157598934 9.496733434514645 9.068883691840234 10.181798510461638 10.19592163134746 10.143741297203437 10.19592163134746 10.19592163134746 10.19592163134746 10.19592163134746 10.19592163134746 10.19592163134746 10.19592163134746 10.19592163134746 10.19592163134746 10.19592163134746 10.19592163134746 10.19592163134746 10.19592163134746 10.19592163134746 10.19592163134746 10.19592163134746 10.19592163134746 10.19592163134746 10.19592163134746 10.19592163134746 10.19592163134746 10.19592163134746 10.19592163134746 10.19592163134746 10.19592163134746 10.19592163134746 10.19592163134746 10.19592163134746 10.19592163134746 10.19592163134746 10.19592163134746 10.19592163134746 10.19592163134746 10.19592163134746 10.19592163134746 10.19592163134746 10.19592163134746 10.19592163134746 10.19592163134746 10.19592163134746 10.19592163134746 10.19592163134746 10.19592163134746 10.19592163134746 7.3997465382347904 10.19592163134746 10.19592163134746 8.46720380190292 9.102425357382682 10.19592163134746 10.19592163134746 8.56839616600398 10.039004287732885 10.19592163134746 10.19592163134746 9.984607261622832 10.19592163134746 10.19592163134746 10.19592163134746 10.19592163134746 10.19592163134746 10.19592163134746 10.19592163134746 10.19592163134746 10.19592163134746 10.19592163134746 10.19592163134746 10.19592163134746 10.19592163134746 10.19592163134746 10.19592163134746 10.19592163134746 10.19592163134746 10.19592163134746 10.19592163134746 10.19592163134746 10.19592163134746 10.19592163134746 10.19592163134746 10.19592163134746 10.19592163134746 10.19592163134746 10.19592163134746 10.19592163134746 10.19592163134746 10.19592163134746 10.19592163134746 10.19592163134746 10.19592163134746 10.19592163134746 10.19592163134746 10.19592163134746 10.19592163134746 10.19592163134746 10.19592163134746
9.97905223582853 10.19592163134746 10.148295430726835 10.19592163134746 9.182549562464922 7.986799201705581 8.615321289443248 10.19592163134746 10.193021317203874 10.048669943117908 10.19592163134746 10.19592163134746 10.19592163134746 10.19592163134746 10.19592163134746 10.19592163134746 10.19592163134746 10.19592163134746 10.19592163134746 10.19592163134746 10.19592163134746 10.19592163134746 10.19592163134746 10.19592163134746 10.19592163134746 10.19592163134746 10.19592163134746 10.19592163134746 10.19592163134746 10.19592163134746 10.19592163134746 10.19592163134746 10.19592163134746 10.19592163134746 10.19592163134746 10.19592163134746 10.19592163134746 10.19592163134746 10.19592163134746 10.19592163134746 10.19592163134746 10.19592163134746 10.19592163134746 10.19592163134746 10.19592163134746 10.19592163134746 10.19592163134746 10.19592163134746 10.19592163134746 10.19592163134746 10.19592163134746 10.19592163134746 10.19592163134746 10.11775918894114 6.501661057406945 10.119677620697125 9.862815086013388 5.6779238700579295 6.535456333912693 9.9841043073254 8.75635210383095 5.058551433804721 8.884801163293847 10.177299432122918 9.421887220951085 8.983095813907537 10.19592163134746 10.19592163134746 10.19592163134746 10.13101277862035 10.19592163134746 10.19592163134746 10.19592163134746 10.19592163134746 10.19592163134746 10.19592163134746 10.19592163134746 10.19592163134746 10.19592163134746 10.19592163134746 10.19592163134746 10.19592163134746 10.19592163134746 10.19592163134746 10.19592163134746 10.19592163134746 10.19592163134746 10.19592163134746 10.19592163134746 10.19592163134746 10.19592163134746 10.19592163134746 10.19592163134746 10.19592163134746 10.19592163134746 10.19592163134746 10.19592163134746 10.19592163134746 10.19592163134746 10.19592163134746 10.19592163134746 10.19592163134746 10.19592163134746 10.19592163134746 10.19592163134746
9.353040698632842 9.9143427750672 9.22180795532243 9.115998421020075 6.150527203683393 5.731955373961761 6.141314675546024 9.407270140418744 10.174676160329929 9.588146653731558 10.19592163134746 10.19592163134746 10.19592163134746 10.19592163134746 10.19592163134746 10.19592163134746 10.19592163134746 10.19592163134746 10.19592163134746 10.19592163134746 10.19592163134746 10.19592163134746 10.19592163134746 10.19592163134746 10.19592163134746 10.19592163134746 10.19592163134746 10.19592163134746 10.19592163134746 10.19592163134746 10.19592163134746 10.19592163134746 10.19592163134746 10.19592163134746 10.19592163134746 10.19592163134746 10.19592163134746 10.19592163134746 10.19592163134746 10.19592163134746 10.19592163134746 10.19592163134746 10.19592163134746 10.19592163134746 10.19592163134746 10.19592163134746 10.19592163134746 10.19592163134746 10.19592163134746 10.19592163134746 10.19592163134746 10.19592163134746 10.19592163134746 10.086681735564541 8.666476656880294 10.19592163134746 10.162381298743085 5.770140294020999 8.976627642013922 10.19127898765921 9.223318194229492 4.320113682714535 10.160812961552157 10.19592163134746 9.304883233560044 9.851705346024238 10.19592163134746 10.19592163134746 10.179793388515238 10.097266305825856 10.19592163134746 10.19592163134746 10.19592163134746 10.19592163134746 10.19592163134746 10.19592163134746 10.19592163134746 10.19592163134746 10.19592163134746 10.19592163134746 10.19592163134746 10.19592163134746 10.19592163134746 10.19592163134746 10.19592163134746 10.19592163134746 10.19592163134746 10.19592163134746 10.19592163134746 10.19592163134746 10.19592163134746 10.19592163134746 10.19592163134746 10.19592163134746 10.19592163134746 10.19592163134746 10.19592163134746 10.19592163134746 10.19592163134746 10.19592163134746 10.19592163134746 10.19592163134746 10.19592163134746 10.19592163134746 10.19592163134746
8.954635962591423 9.379567506040575 8.608820173896692 8.553045083250469 5.629315269624753 6.997134265801724 6.79155730033402 8.497557895435762 10.128519238250137 10.068652752086042 10.19592163134746 10.19592163134746 10.19592163134746 10.19592163134746 10.19592163134746 10.19592163134746 10.19592163134746 10.19592163134746 10.19592163134746 10.19592163134746 10.19592163134746 10.19592163134746 10.19592163134746 10.19592163134746 10.19592163134746 10.19592163134746 10.19592163134746 10.19592163134746 10.19592163134746 10.19592163134746 10.19592163134746 10.19592163134746 10.19592163134746 10.19592163134746 10.19592163134746 10.19592163134746 10.19592163134746 10.19592163134746 10.19592163134746 10.19592163134746 10.19592163134746 10.19592163134746 10.19592163134746 10.19592163134746 10.19592163134746 10.19592163134746 10.19592163134746 10.19592163134746 10.19592163134746 10.19592163134746 10.19592163134746 10.19592163134746 10.19592163134746 10.19592163134746 10.19592163134746 10.19592163134746 10.19592163134746 8.923871272037209 10.19592163134746 10.19592163134746 10.19592163134746 7.163684546136712 10.19592163134746 10.19592163134746 10.191746767879323 10.174134051894233 10.19592163134746 10.19592163134746 10.19592163134746 10.19592163134746 10.19592163134746 10.19592163134746 10.19592163134746 10.19592163134746 10.19592163134746 10.19592163134746 10.19592163134746 10.19592163134746 10.19592163134746 10.19592163134746 10.19592163134746 10.19592163134746 10.19592163134746 10.19592163134746 10.19592163134746 10.19592163134746 10.19592163134746 10.19592163134746 10.19592163134746 10.19592163134746 10.19592163134746 10.19592163134746 10.19592163134746 10.19592163134746 10.19592163134746 10.19592163134746 10.19592163134746 10.19592163134746 10.19592163134746 10.19592163134746 10.19592163134746 10.19592163134746 10.19592163134746 10.19592163134746 10.19592163134746
9.58740152933235 10.157203625645478 9.738660774958356 10.136991311926275 8.312289288561022 9.450982974774318 8.82568048634917 9.86691972608583 10.19592163134746 10.19592163134746 10.19592163134746 10.19592163134746 10.19592163134746 10.19592163134746 10.19592163134746 10.19592163134746 10.19592163134746 10.19592163134746 10.19592163134746 10.19592163134746 10.19592163134746 10.19592163134746 10.19592163134746 10.19592163134746 10.19592163134746 10.19592163134746 10.19592163134746 10.19592163134746 10.19592163134746 10.19592163134746 10.19592163134746 10.19592163134746 10.19592163134746 10.19592163134746 10.19592163134746 10.19592163134746 10.19592163134746 10.19592163134746 10.19592163134746 10.19592163134746 10.19592163134746 10.19592163134746 10.19592163134746 10.19592163134746 10.19592163134746 10.19592163134746 10.19592163134746 10.19592163134746 10.19592163134746 10.19592163134746 10.19592163134746 10.19592163134746 10.19592163134746 10.19592163134746 10.136079820255441 10.19592163134746 10.19592163134746 10.009728574765187 10.052441146185132 10.19592163134746 10.19592163134746 8.7602114678703 10.190755418967754 10.19592163134746 10.19592163134746 10.1388799603632 10.19592163134746 10.19592163134746 10.19592163134746 10.19592163134746 10.19592163134746 10.19592163134746 10.19592163134746 10.19592163134746 10.19592163134746 10.19592163134746 10.19592163134746 10.19592163134746 10.19592163134746 10.19592163134746 10.19592163134746 10.19592163134746 10.19592163134746 10.19592163134746 10.19592163134746 10.19592163134746 10.19592163134746 10.19592163134746 10.19592163134746 10.19592163134746 10.19592163134746 10.19592163134746 10.19592163134746 10.19592163134746 10.19592163134746 10.19592163134746 10.19592163134746 10.19592163134746 10.19592163134746 10.19592163134746 10.19592163134746 10.19592163134746 10.19592163134746 10.19592163134746 10.19592163134746
9.375886387028354 10.15229566739839 9.749328704475754 10.192306896311797 9.276515692319363 9.80001566242257 9.92050510501243 10.19592163134746 10.19592163134746 10.19592163134746 10.19592163134746 10.19592163134746 10.19592163134746 10.19592163134746 10.19592163134746 10.19592163134746 10.19592163134746 10.19592163134746 10.19592163134746 10.19592163134746 10.19592163134746 10.19592163134746 10.19592163134746 10.19592163134746 10.19592163134746 10.19592163134746 10.19592163134746 10.19592163134746 10.19592163134746 10.19592163134746 10.19592163134746 10.19592163134746 10.19592163134746 10.19592163134746 10.19592163134746 10.19592163134746 10.19592163134746 10.19592163134746 10.19592163134746 10.19592163134746 10.19592163134746 10.19592163134746 10.19592163134746 10.19592163134746 10.19592163134746 10.19592163134746 10.19592163134746 10.19592163134746 10.19592163134746 10.19592163134746 10.19592163134746 10.19592163134746 10.19592163134746 10.19592163134746 10.131782032064384 10.19592163134746 10.19592163134746 9.504497459062568 9.251442020307408 10.19592163134746 9.970852137226332 6.482276271837947 9.417549256461173 10.19592163134746 9.677611637162734 8.380541138074317 10.169713263382206 10.19592163134746 10.19592163134746 9.825404597685596 10.122670326862716 10.19592163134746 10.19592163134746 10.19592163134746 10.19592163134746 10.19592163134746 10.19592163134746 10.19592163134746 10.19592163134746 10.19592163134746 10.19592163134746 10.19592163134746 10.19592163134746 10.19592163134746 10.19592163134746 10.19592163134746 10.19592163134746 10.19592163134746 10.19592163134746 10.19592163134746 10.19592163134746 10.19592163134746 10.19592163134746 10.19592163134746 10.19592163134746 10.19592163134746 10.19592163134746 10.19592163134746 10.19592163134746 10.19592163134746 10.19592163134746 10.19592163134746 10.19592163134746 10.19592163134746 10.19592163134746
7.80244840803396 8.795319624554226 8.542468287775442 9.859291573499423 8.639276840790513 10.059393606107452 10.179644100743237 10.19592163134746 10.19592163134746 10.19592163134746 10.19592163134746 10.19592163134746 10.19592163134746 10.19592163134746 10.19592163134746 10.19592163134746 10.19592163134746 10.19592163134746 10.19592163134746 10.19592163134746 10.19592163134746 10.19592163134746 10.19592163134746 10.19592163134746 10.19592163134746 10.19592163134746 10.19592163134746 10.19592163134746 10.19592163134746 10.19592163134746 10.19592163134746 10.19592163134746 10.19592163134746 10.19592163134746 10.19592163134746 10.19592163134746 10.19592163134746 10.19592163134746 10.19592163134746 10.19592163134746 10.19592163134746 10.19592163134746 10.19592163134746 10.19592163134746 10.19592163134746 10.19592163134746 10.19592163134746 10.19592163134746 10.19592163134746 10.19592163134746 10.19592163134746 10.19592163134746 10.19592163134746 10.19592163134746 10.19592163134746 10.19592163134746 10.19592163134746 10.077616274749579 10.189491887196729 10.19592163134746 10.184154421239136 6.91420992856359 10.112889521408123 10.19592163134746 9.453989843910477 8.158279926739146 10.157812950369868 10.19592163134746 10.020905506312806 7.9164112831737095 9.592120455606512 10.19592163134746 10.123776402615206 10.149464635971746 10.19592163134746 10.19592163134746 10.19592163134746 10.19592163134746 10.19592163134746 10.19592163134746 10.19592163134746 10.19592163134746 10.19592163134746 10.19592163134746 10.19592163134746 10.19592163134746 10.19592163134746 10.19592163134746 10.19592163134746 10.19592163134746 10.19592163134746 10.19592163134746 10.19592163134746 10.19592163134746 10.19592163134746 10.19592163134746 10.19592163134746 10.19592163134746 10.19592163134746 10.19592163134746 10.19592163134746 10.19592163134746 10.19592163134746 10.19592163134746 10.19592163134746
8.424558846067088 9.535584680336843 9.154820314227663 10.1460907109364 9.51860037984676 10.19592163134746 10.19592163134746 10.19592163134746 10.19592163134746 10.19592163134746 10.19592163134746 10.19592163134746 10.19592163134746 10.19592163134746 10.19592163134746 10.19592163134746 10.19592163134746 10.19592163134746 10.19592163134746 10.19592163134746 10.19592163134746 10.19592163134746 10.19592163134746 10.19592163134746 10.19592163134746 10.19592163134746 10.19592163134746 10.19592163134746 10.19592163134746 10.19592163134746 10.19592163134746 10.19592163134746 10.19592163134746 10.19592163134746 10.19592163134746 10.19592163134746 10.19592163134746 10.19592163134746 10.19592163134746 10.19592163134746 10.19592163134746 10.19592163134746 10.19592163134746 10.19592163134746 10.19592163134746 10.19592163134746 10.19592163134746 10.19592163134746 10.19592163134746 10.19592163134746 10.19592163134746 10.19592163134746 10.19592163134746 10.19592163134746 10.19592163134746 10.19592163134746 10.19592163134746 10.19592163134746 10.19592163134746 10.19592163134746 10.19592163134746 9.80154629297015 10.19592163134746 10.19592163134746 10.19592163134746 10.022842515018615 10.19592163134746 10.19592163134746 10.187477083057239 10.112608485137928 10.156182450350355 10.19592163134746 10.19592163134746 10.19592163134746 10.19592163134746 10.19592163134746 10.19592163134746 10.19592163134746 10.19592163134746 10.19592163134746 10.19592163134746 10.19592163134746 10.19592163134746 10.19592163134746 10.19592163134746 10.19592163134746 10.19592163134746 10.19592163134746 10.19592163134746 10.19592163134746 10.19592163134746 10.19592163134746 10.19592163134746 10.19592163134746 10.19592163134746 10.19592163134746 10.19592163134746 10.19592163134746 10.19592163134746 10.19592163134746 10.19592163134746 10.19592163134746 10.19592163134746 10.19592163134746 10.19592163134746
9.297279317835459 10.129194528598463 9.769044344011487 10.19592163134746 10.186922769600116 10.19592163134746 10.19592163134746 10.19592163134746 10.19592163134746 10.19592163134746 10.19592163134746 10.19592163134746 10.19592163134746 10.19592163134746 10.19592163134746 10.19592163134746 10.19592163134746 10.19592163134746 10.19592163134746 10.19592163134746 10.19592163134746 10.19592163134746 10.19592163134746 10.19592163134746 10.19592163134746 10.19592163134746 10.19592163134746 10.19592163134746 10.19592163134746 10.19592163134746 10.19592163134746 10.19592163134746 10.19592163134746 10.19592163134746 10.19592163134746 10.19592163134746 10.19592163134746 10.19592163134746 10.19592163134746 10.19592163134746 10.19592163134746 10.19592163134746 10.19592163134746 10.19592163134746 10.19592163134746 10.19592163134746 10.19592163134746 10.19592163134746 10.19592163134746 10.19592163134746 10.19592163134746 10.19592163134746 10.19592163134746 10.19592163134746 10.19592163134746 10.19592163134746 10.19592163134746 10.19592163134746 10.19592163134746 10.19592163134746 10.19592163134746 10.155098931925458 10.194724164101704 10.19592163134746 10.19592163134746 9.703377320301376 10.19592163134746 10.19592163134746 10.19592163134746 10.189795516393547 10.110975102074164 10.19592163134746 10.19592163134746 10.19592163134746 10.19592163134746 10.19592163134746 10.19592163134746 10.19592163134746 10.19592163134746 10.19592163134746 10.19592163134746 10.19592163134746 10.19592163134746 10.19592163134746 10.19592163134746 10.19592163134746 10.19592163134746 10.19592163134746 10.19592163134746 10.19592163134746 10.19592163134746 10.19592163134746 10.19592163134746 10.19592163134746 10.19592163134746 10.19592163134746 10.19592163134746 10.19592163134746 10.19592163134746 10.19592163134746 10.19592163134746 10.19592163134746 10.19592163134746 10.19592163134746 10.19592163134746
9.663100601060469 10.188683750684671 10.068402599913389 10.19592163134746 10.19592163134746 10.19592163134746 10.19592163134746 10.19592163134746 10.19592163134746 10.19592163134746 10.19592163134746 10.19592163134746 10.19592163134746 10.19592163134746 10.19592163134746 10.19592163134746 10.19592163134746 10.19592163134746 10.19592163134746 10.19592163134746 10.19592163134746 10.19592163134746 10.19592163134746 10.19592163134746 10.19592163134746 10.19592163134746 10.19592163134746 10.19592163134746 10.19592163134746 10.19592163134746 10.19592163134746 10.19592163134746 10.19592163134746 10.19592163134746 10.19592163134746 10.19592163134746 10.19592163134746 10.19592163134746 10.19592163134746 10.19592163134746 10.19592163134746 10.19592163134746 10.19592163134746 10.19592163134746 10.19592163134746 10.19592163134746 10.19592163134746 10.19592163134746 10.19592163134746 10.19592163134746 10.19592163134746 10.19592163134746 10.19592163134746 10.19592163134746 10.19592163134746 10.19592163134746 10.19592163134746 10.185186124844883 9.948712822393237 10.19592163134746 10.19592163134746 9.33118435088222 9.364265567082136 10.19592163134746 10.182009734281747 7.910596796940135 10.142472640278577 10.19592163134746 10.19592163134746 9.967771571471518 8.962396053429988 10.19592163134746 10.19592163134746 10.19592163134746 10.19592163134746 10.19592163134746 10.19592163134746 10.19592163134746 10.19592163134746 10.19592163134746 10.19592163134746 10.19592163134746 10.19592163134746 10.19592163134746 10.19592163134746 10.19592163134746 10.19592163134746 10.19592163134746 10.19592163134746 10.19592163134746 10.19592163134746 10.19592163134746 10.19592163134746 10.19592163134746 10.19592163134746 10.19592163134746 10.19592163134746 10.19592163134746 10.19592163134746 10.19592163134746 10.19592163134746 10.19592163134746 10.19592163134746 10.19592163134746 10.19592163134746
8.792063758852464 10.120171229407118 9.595706302199632 10.19592163134746 10.19592163134746 10.19592163134746 10.19592163134746 10.19592163134746 10.19592163134746 10.19592163134746 10.19592163134746 10.19592163134746 10.19592163134746 10.19592163134746 10.19592163134746 10.19592163134746 10.19592163134746 10.19592163134746 10.19592163134746 10.19592163134746 10.19592163134746 10.19592163134746 10.19592163134746 10.19592163134746 10.19592163134746 10.19592163134746 10.19592163134746 10.19592163134746 10.19592163134746 10.19592163134746 10.19592163134746 10.19592163134746 10.19592163134746 10.19592163134746 10.19592163134746 10.19592163134746 10.19592163134746 10.19592163134746 10.19592163134746 10.19592163134746 10.19592163134746 10.19592163134746 10.19592163134746 10.19592163134746 10.19592163134746 10.19592163134746 10.19592163134746 10.19592163134746 10.19592163134746 10.19592163134746 10.19592163134746 10.19592163134746 10.19592163134746 10.19592163134746 10.19592163134746 10.19592163134746 10.19592163134746 10.19592163134746 10.158890534886119 10.19592163134746 10.19592163134746 8.195826251424931 9.249651085810296 10.15845642966312 9.374378161818493 5.278658630216785 9.654625091188782 10.192901224658874 9.918119018398682 6.614885027538966 6.021686804547081 10.19592163134746 10.14322902625777 10.019551120322932 9.137877277454324 10.19592163134746 10.19592163134746 10.19592163134746 10.19592163134746 10.19592163134746 10.19592163134746 10.19592163134746 10.19592163134746 10.19592163134746 10.19592163134746 10.19592163134746 10.19592163134746 10.19592163134746 10.19592163134746 10.19592163134746 10.19592163134746 10.19592163134746 10.19592163134746 10.19592163134746 10.19592163134746 10.19592163134746 10.19592163134746 10.19592163134746 10.19592163134746 10.19592163134746 10.19592163134746 10.19592163134746 10.19592163134746 10.19592163134746 10.19592163134746
8.677017854786895 10.15221175851833 9.774475711126849 10.19592163134746 10.19592163134746 10.19592163134746 10.19592163134746 10.19592163134746 10.19592163134746 10.19592163134746 10.19592163134746 10.19592163134746 10.19592163134746 10.19592163134746 10.19592163134746 10.19592163134746 10.19592163134746 10.19592163134746 10.19592163134746 10.19592163134746 10.19592163134746 10.19592163134746 10.19592163134746 10.19592163134746 10.19592163134746 10.19592163134746 10.19592163134746 10.19592163134746 10.19592163134746 10.19592163134746 10.19592163134746 10.19592163134746 10.19592163134746 10.19592163134746 10.19592163134746 10.19592163134746 10.19592163134746 10.19592163134746 10.19592163134746 10.19592163134746 10.19592163134746 10.19592163134746 10.19592163134746 10.19592163134746 10.19592163134746 10.19592163134746 10.19592163134746 10.19592163134746 10.19592163134746 10.19592163134746 10.19592163134746 10.19592163134746 10.19592163134746 10.19592163134746 10.19592163134746 10.19592163134746 10.19592163134746 10.19592163134746 10.19592163134746 10.19592163134746 10.19592163134746 10.163169094551458 10.192661895842194 10.19592163134746 10.19592163134746 7.817120535312213 10.188109432965506 10.19592163134746 10.177468451129124 7.904917343798161 7.021342660614081 10.19592163134746 10.19592163134746 9.803549143066908 8.31372592619299 10.19592163134746 10.19592163134746 10.19592163134746 10.19592163134746 10.19592163134746 10.19592163134746 10.19592163134746 10.19592163134746 10.19592163134746 10.19592163134746 10.19592163134746 10.19592163134746 10.19592163134746 10.19592163134746 10.19592163134746 10.19592163134746 10.19592163134746 10.19592163134746 10.19592163134746 10.19592163134746 10.19592163134746 10.19592163134746 10.19592163134746 10.19592163134746 10.19592163134746 10.19592163134746 10.19592163134746 10.19592163134746 10.19592163134746 10.19592163134746
9.715930947873181 10.19592163134746 10.19592163134746 10.19592163134746 10.19592163134746 10.19592163134746 10.19592163134746 10.19592163134746 10.19592163134746 10.19592163134746 10.19592163134746 10.19592163134746 10.19592163134746 10.19592163134746 10.19592163134746 10.19592163134746 10.19592163134746 10.19592163134746 10.19592163134746 10.19592163134746 10.19592163134746 10.19592163134746 10.19592163134746 10.19592163134746 10.19592163134746 10.19592163134746 10.19592163134746 10.19592163134746 10.19592163134746 10.19592163134746 10.19592163134746 10.19592163134746 10.19592163134746 10.19592163134746 10.19592163134746 10.19592163134746 10.19592163134746 10.19592163134746 10.19592163134746 10.19592163134746 10.19592163134746 10.19592163134746 10.19592163134746 10.19592163134746 10.19592163134746 10.19592163134746 10.19592163134746 10.19592163134746 10.19592163134746 10.19592163134746 10.19592163134746 10.19592163134746 10.19592163134746 10.19592163134746 10.19592163134746 10.19592163134746 10.19592163134746 10.19592163134746 10.19592163134746 10.19592163134746 10.19592163134746 10.19592163134746 10.12672436447807 10.19592163134746 10.19592163134746 8.693958543424252 10.195414617458148 10.19592163134746 10.19592163134746 10.075311421081418 7.840268903244552 10.19592163134746 10.19592163134746 10.19592163134746 9.466271033812305 10.19592163134746 10.19592163134746 10.19592163134746 10.19592163134746 10.19592163134746 10.19592163134746 10.19592163134746 10.19592163134746 10.19592163134746 10.19592163134746 10.19592163134746 10.19592163134746 10.19592163134746 10.19592163134746 10.19592163134746 10.19592163134746 10.19592163134746 10.19592163134746 10.19592163134746 10.19592163134746 10.19592163134746 10.19592163134746 10.19592163134746 10.19592163134746 10.19592163134746 10.19592163134746 10.19592163134746 10.19592163134746 10.19592163134746 10.19592163134746
9.722812825425901 10.19592163134746 10.19592163134746 10.19592163134746 10.19592163134746 10.19592163134746 10.19592163134746 10.19592163134746 10.19592163134746 10.19592163134746 10.19592163134746 10.19592163134746 10.19592163134746 10.19592163134746 10.19592163134746 10.19592163134746 10.19592163134746 10.19592163134746 10.19592163134746 10.19592163134746 10.19592163134746 10.19592163134746 10.19592163134746 10.19592163134746 10.19592163134746 10.19592163134746 10.19592163134746 10.19592163134746 10.19592163134746 10.19592163134746 10.19592163134746 10.19592163134746 10.19592163134746 10.19592163134746 10.19592163134746 10.19592163134746 10.19592163134746 10.19592163134746 10.19592163134746 10.19592163134746 10.19592163134746 10.19592163134746 10.19592163134746 10.19592163134746 10.19592163134746 10.19592163134746 10.19592163134746 10.19592163134746 10.19592163134746 10.19592163134746 10.19592163134746 10.19592163134746 10.19592163134746 10.19592163134746 10.19592163134746 10.19592163134746 10.19592163134746 10.19592163134746 10.19592163134746 10.19592163134746 10.19592163134746 10.132774614231304 9.533738071203963 10.19592163134746 10.195533903384176 6.017301502782955 9.094953821654665 10.19592163134746 10.195039792162044 8.668607533730373 4.683641468507665 10.19592163134746 10.19592163134746 10.19592163134746 7.273777114269219 10.19592163134746 10.19592163134746 10.19592163134746 10.19592163134746 10.19592163134746 10.19592163134746 10.19592163134746 10.19592163134746 10.19592163134746 10.19592163134746 10.19592163134746 10.19592163134746 10.19592163134746 10.19592163134746 10.19592163134746 10.19592163134746 10.19592163134746 10.19592163134746 10.19592163134746 10.19592163134746 10.19592163134746 10.19592163134746 10.19592163134746 10.19592163134746 10.19592163134746 10.19592163134746 10.19592163134746 10.19592163134746 10.19592163134746 10.19592163134746
9.325633111938195 10.19592163134746 10.171072464369674 10.19592163134746 10.19592163134746 10.19592163134746 10.19592163134746 10.19592163134746 10.19592163134746 10.19592163134746 10.19592163134746 10.19592163134746 10.19592163134746 10.19592163134746 10.19592163134746 10.19592163134746 10.19592163134746 10.19592163134746 10.19592163134746 10.19592163134746 10.19592163134746 10.19592163134746 10.19592163134746 10.19592163134746 10.19592163134746 10.19592163134746 10.19592163134746 10.19592163134746 10.19592163134746 10.19592163134746 10.19592163134746 10.19592163134746 10.19592163134746 10.19592163134746 10.19592163134746 10.19592163134746 10.19592163134746 10.19592163134746 10.19592163134746 10.19592163134746 10.19592163134746 10.19592163134746 10.19592163134746 10.19592163134746 10.19592163134746 10.19592163134746 10.19592163134746 10.19592163134746 10.19592163134746 10.19592163134746 10.19592163134746 10.19592163134746 10.19592163134746 10.19592163134746 10.19592163134746 10.19592163134746 10.19592163134746 10.19592163134746 10.19592163134746 10.19592163134746 10.19592163134746 10.19592163134746 10.184711938127643 10.19592163134746 10.186564554396732 6.671758151064926 9.089510873366686 10.178879868433256 10.130623817993683 6.737081303494485 4.118222581350639 10.127607298313647 10.03550739295309 8.318384308316505 4.08196450446467 9.07263492255917 10.17669179793117 8.450627794951425 9.562853367890177 10.19592163134746 10.19592163134746 10.19592163134746 10.19592163134746 10.19592163134746 10.19592163134746 10.19592163134746 10.19592163134746 10.19592163134746 10.19592163134746 10.19592163134746 10.19592163134746 10.19592163134746 10.19592163134746 10.19592163134746 10.19592163134746 10.19592163134746 10.19592163134746 10.19592163134746 10.19592163134746 10.19592163134746 10.19592163134746 10.19592163134746 10.19592163134746 10.19592163134746 10.19592163134746
9.862605626208152 10.19592163134746 10.19592163134746 10.19592163134746 10.19592163134746 10.19592163134746 10.19592163134746 10.19592163134746 10.19592163134746 10.19592163134746 10.19592163134746 10.19592163134746 10.19592163134746 10.19592163134746 10.19592163134746 10.19592163134746 10.19592163134746 10.19592163134746 10.19592163134746 10.19592163134746 10.19592163134746 10.19592163134746 10.19592163134746 10.19592163134746 10.19592163134746 10.19592163134746 10.19592163134746 10.19592163134746 10.19592163134746 10.19592163134746 10.19592163134746 10.19592163134746 10.19592163134746 10.19592163134746 10.19592163134746 10.19592163134746 10.19592163134746 10.19592163134746 10.19592163134746 10.19592163134746 10.19592163134746 10.19592163134746 10.19592163134746 10.19592163134746 10.19592163134746 10.19592163134746 10.19592163134746 10.19592163134746 10.19592163134746 10.19592163134746 10.19592163134746 10.19592163134746 10.19592163134746 10.19592163134746 10.19592163134746 10.19592163134746 10.19592163134746 10.19592163134746 10.19592163134746 10.19592163134746 10.19592163134746 10.19592163134746 10.19592163134746 10.19592163134746 10.19592163134746 9.469403786189979 10.195770346805013 10.19592163134746 10.19592163134746 9.997204065480243 7.679671474993166 10.19592163134746 10.19592163134746 10.139561792263411 5.69423596551629 10.19592163134746 10.19592163134746 8.573934173145075 10.19592163134746 10.19592163134746 10.19592163134746 10.19592163134746 10.19592163134746 10.19592163134746 10.19592163134746 10.19592163134746 10.19592163134746 10.19592163134746 10.19592163134746 10.19592163134746 10.19592163134746 10.19592163134746 10.19592163134746 10.19592163134746 10.19592163134746 10.19592163134746 10.19592163134746 10.19592163134746 10.19592163134746 10.19592163134746 10.19592163134746 10.19592163134746 10.19592163134746 10.19592163134746 10.19592163134746
10.183924636697315 10.19592163134746 10.19592163134746 10.19592163134746 10.19592163134746 10.19592163134746 10.19592163134746 10.19592163134746 10.19592163134746 10.19592163134746 10.19592163134746 10.19592163134746 10.19592163134746 10.19592163134746 10.19592163134746 10.19592163134746 10.19592163134746 10.19592163134746 10.19592163134746 10.19592163134746 10.19592163134746 10.19592163134746 10.19592163134746 10.19592163134746 10.19592163134746 10.19592163134746 10.19592163134746 10.19592163134746 10.19592163134746 10.19592163134746 10.19592163134746 10.19592163134746 10.19592163134746 10.19592163134746 10.19592163134746 10.19592163134746 10.19592163134746 10.19592163134746 10.19592163134746 10.19592163134746 10.19592163134746 10.19592163134746 10.19592163134746 10.19592163134746 10.19592163134746 10.19592163134746 10.19592163134746 10.19592163134746 10.19592163134746 10.19592163134746 10.19592163134746 10.19592163134746 10.19592163134746 10.19592163134746 10.19592163134746 10.19592163134746 10.19592163134746 10.19592163134746 10.19592163134746 10.19592163134746 10.19592163134746 10.19592163134746 10.19592163134746 10.19592163134746 10.19592163134746 9.541713755981842 10.07316714248611 10.19592163134746 10.19592163134746 10.19592163134746 7.6165964475024435 10.19592163134746 10.19592163134746 10.19592163134746 7.241407719095882 10.19592163134746 10.19592163134746 9.953030896976346 10.19592163134746 10.19592163134746 10.19592163134746 10.19592163134746 10.19592163134746 10.19592163134746 10.19592163134746 10.19592163134746 10.19592163134746 10.19592163134746 10.19592163134746 10.19592163134746 10.19592163134746 10.19592163134746 10.19592163134746 10.19592163134746 10.19592163134746 10.19592163134746 10.19592163134746 10.19592163134746 10.19592163134746 10.19592163134746 10.19592163134746 10.19592163134746 10.19592163134746 10.19592163134746 10.19592163134746
10.15898375852041 10.19592163134746 10.19592163134746 10.19592163134746 10.19592163134746 10.19592163134746 10.19592163134746 10.19592163134746 10.19592163134746 10.19592163134746 10.19592163134746 10.19592163134746 10.19592163134746 10.19592163134746 10.19592163134746 10.19592163134746 10.19592163134746 10.19592163134746 10.19592163134746 10.19592163134746 10.19592163134746 10.19592163134746 10.19592163134746 10.19592163134746 10.19592163134746 10.19592163134746 10.19592163134746 10.19592163134746 10.19592163134746 10.19592163134746 10.19592163134746 10.19592163134746 10.19592163134746 10.19592163134746 10.19592163134746 10.19592163134746 10.19592163134746 10.19592163134746 10.19592163134746 10.19592163134746 10.19592163134746 10.19592163134746 10.19592163134746 10.19592163134746 10.19592163134746 10.19592163134746 10.19592163134746 10.19592163134746 10.19592163134746 10.19592163134746 10.19592163134746 10.19592163134746 10.19592163134746 10.19592163134746 10.19592163134746 10.19592163134746 10.19592163134746 10.19592163134746 10.19592163134746 10.19592163134746 10.19592163134746 10.19592163134746 10.19592163134746 10.19592163134746 10.19592163134746 8.772734778991797 8.763155254103257 10.123029167828742 10.19592163134746 9.687036456239333 5.775864547817203 10.16955143259141 10.19592163134746 10.176880498615786 4.360627837110249 9.662509372002487 10.194881715759417 7.892423219694736 8.318812945443177 10.19592163134746 10.19592163134746 10.179744083401893 10.19592163134746 10.19592163134746 10.19592163134746 10.19592163134746 10.19592163134746 10.19592163134746 10.19592163134746 10.19592163134746 10.19592163134746 10.19592163134746 10.19592163134746 10.19592163134746 10.19592163134746 10.19592163134746 10.19592163134746 10.19592163134746 10.19592163134746 10.19592163134746 10.19592163134746 10.19592163134746 10.19592163134746 10.19592163134746 10.19592163134746
10.19592163134746 10.19592163134746 10.19592163134746 10.19592163134746 10.19592163134746 10.19592163134746 10.19592163134746 10.19592163134746 10.19592163134746 10.19592163134746 10.19592163134746 10.19592163134746 10.19592163134746 10.19592163134746 10.19592163134746 10.19592163134746 10.19592163134746 10.19592163134746 10.19592163134746 10.19592163134746 10.19592163134746 10.19592163134746 10.19592163134746 10.19592163134746 10.19592163134746 10.19592163134746 10.19592163134746 10.19592163134746 10.19592163134746 10.19592163134746 10.19592163134746 10.19592163134746 10.19592163134746 10.19592163134746 10.19592163134746 10.19592163134746 10.19592163134746 10.19592163134746 10.19592163134746 10.19592163134746 10.19592163134746 10.19592163134746 10.19592163134746 10.19592163134746 10.19592163134746 10.19592163134746 10.19592163134746 10.19592163134746 10.19592163134746 10.19592163134746 10.19592163134746 10.19592163134746 10.19592163134746 10.19592163134746 10.19592163134746 10.19592163134746 10.19592163134746 10.19592163134746 10.19592163134746 10.19592163134746 10.19592163134746 10.19592163134746 10.19592163134746 10.19592163134746 10.19592163134746 10.108986474233133 10.115774426148384 10.19592163134746 10.19592163134746 10.156738619696739 8.542884520059095 10.19592163134746 10.19592163134746 9.874935755270789 3.6696652862173753 9.654414399044079 9.474377426627541 4.988082679840901 7.461496831761641 10.195806213551283 9.789788020657808 8.360758561377061 10.195358620936481 10.19592163134746 10.19592163134746 10.19592163134746 10.19592163134746 10.19592163134746 10.19592163134746 10.19592163134746 10.19592163134746 10.19592163134746 10.19592163134746 10.19592163134746 10.19592163134746 10.19592163134746 10.19592163134746 10.19592163134746 10.19592163134746 10.19592163134746 10.19592163134746 10.19592163134746 10.19592163134746 10.19592163134746 10.19592163134746
10.19592163134746 10.19592163134746 10.19592163134746 10.19592163134746 10.19592163134746 10.19592163134746 10.19592163134746 10.19592163134746 10.19592163134746 10.19592163134746 10.19592163134746 10.19592163134746 10.19592163134746 10.19592163134746 10.19592163134746 10.19592163134746 10.19592163134746 10.19592163134746 10.19592163134746 10.19592163134746 10.19592163134746 10.19592163134746 10.19592163134746 10.19592163134746 10.19592163134746 10.19592163134746 10.19592163134746 10.19592163134746 10.19592163134746 10.19592163134746 10.19592163134746 10.19592163134746 10.19592163134746 10.19592163134746 10.19592163134746 10.19592163134746 10.19592163134746 10.19592163134746 10.19592163134746 10.19592163134746 10.19592163134746 10.19592163134746 10.19592163134746 10.19592163134746 10.19592163134746 10.19592163134746 10.19592163134746 10.19592163134746 10.19592163134746 10.19592163134746 10.19592163134746 10.19592163134746 10.19592163134746 10.19592163134746 10.19592163134746 10.19592163134746 10.19592163134746 10.19592163134746 10.19592163134746 10.19592163134746 10.19592163134746 10.19592163134746 10.19592163134746 10.19592163134746 10.19592163134746 10.19592163134746 10.19592163134746 10.19592163134746 10.19592163134746 10.19592163134746 10.193247570284246 10.19592163134746 10.19592163134746 10.19592163134746 7.446190759944237 10.19592163134746 10.19592163134746 8.009484127340935 10.020369409386234 10.19592163134746 10.19592163134746 9.698231776760794 10.19592163134746 10.19592163134746 10.19592163134746 10.19592163134746 10.19592163134746 10.19592163134746 10.19592163134746 10.19592163134746 10.19592163134746 10.19592163134746 10.19592163134746 10.19592163134746 10.19592163134746 10.19592163134746 10.19592163134746 10.19592163134746 10.19592163134746 10.19592163134746 10.19592163134746 10.19592163134746 10.19592163134746 10.19592163134746 10.19592163134746
10.19592163134746 10.19592163134746 10.19592163134746 10.19592163134746 10.19592163134746 10.19592163134746 10.19592163134746 10.19592163134746 10.19592163134746 10.19592163134746 10.19592163134746 10.19592163134746 10.19592163134746 10.19592163134746 10.19592163134746 10.19592163134746 10.19592163134746 10.19592163134746 10.19592163134746 10.19592163134746 10.19592163134746 10.19592163134746 10.19592163134746 10.19592163134746 10.19592163134746 10.19592163134746 10.19592163134746 10.19592163134746 10.19592163134746 10.19592163134746 10.19592163134746 10.19592163134746 10.19592163134746 10.19592163134746 10.19592163134746 10.19592163134746 10.19592163134746 10.19592163134746 10.19592163134746 10.19592163134746 10.19592163134746 10.19592163134746 10.19592163134746 10.19592163134746 10.19592163134746 10.19592163134746 10.19592163134746 10.19592163134746 10.19592163134746 10.19592163134746 10.19592163134746 10.19592163134746 10.19592163134746 10.19592163134746 10.19592163134746 10.19592163134746 10.19592163134746 10.19592163134746 10.19592163134746 10.19592163134746 10.19592163134746 10.19592163134746 10.19592163134746 10.19592163134746 10.19592163134746 10.19592163134746 10.153238625181606 10.19592163134746 10.19592163134746 10.19592163134746 10.033147680651131 10.19592163134746 10.19592163134746 10.19592163134746 7.783877762987638 10.19592163134746 10.19592163134746 8.776656124039807 8.647114428225542 10.19592163134746 10.19592163134746 9.285364099489131 10.19592163134746 10.19592163134746 10.19592163134746 10.19592163134746 10.19592163134746 10.19592163134746 10.19592163134746 10.19592163134746 10.19592163134746 10.19592163134746 10.19592163134746 10.19592163134746 10.19592163134746 10.19592163134746 10.19592163134746 10.19592163134746 10.19592163134746 10.19592163134746 10.19592163134746 10.19592163134746 10.19592163134746 10.19592163134746 10.19592163134746
10.19592163134746 10.19592163134746 10.19592163134746 10.19592163134746 10.19592163134746 10.19592163134746 10.19592163134746 10.19592163134746 10.19592163134746 10.19592163134746 10.19592163134746 10.19592163134746 10.19592163134746 10.19592163134746 10.19592163134746 10.19592163134746 10.19592163134746 10.19592163134746 10.19592163134746 10.19592163134746 10.19592163134746 10.19592163134746 10.19592163134746 10.19592163134746 10.19592163134746 10.19592163134746 10.19592163134746 10.19592163134746 10.19592163134746 10.19592163134746 10.19592163134746 10.19592163134746 10.19592163134746 10.19592163134746 10.19592163134746 10.19592163134746 10.19592163134746 10.19592163134746 10.19592163134746 10.19592163134746 10.19592163134746 10.19592163134746 10.19592163134746 10.19592163134746 10.19592163134746 10.19592163134746 10.19592163134746 10.19592163134746 10.19592163134746 10.19592163134746 10.19592163134746 10.19592163134746 10.19592163134746 10.19592163134746 10.19592163134746 10.19592163134746 10.19592163134746 10.19592163134746 10.19592163134746 10.19592163134746 10.19592163134746 10.19592163134746 10.19592163134746 10.19592163134746 10.19592163134746 10.19592163134746 10.17539317940041 10.19592163134746 10.19592163134746 10.19592163134746 10.118360870570067 10.19592163134746 10.19592163134746 10.19592163134746 6.589228187013956 9.91416929179867 9.923553346635316 5.7025440369273115 5.580883719511197 9.646001873122893 8.475913805285822 5.45372581084269 8.017769635583628 10.19592163134746 9.50742021065639 8.914658035984715 10.19592163134746 10.19592163134746 10.19592163134746 10.19592163134746 10.19592163134746 10.19592163134746 10.19592163134746 10.19592163134746 10.19592163134746 10.19592163134746 10.19592163134746 10.19592163134746 10.19592163134746 10.19592163134746 10.19592163134746 10.19592163134746 10.19592163134746 10.19592163134746 10.19592163134746
10.19592163134746 10.19592163134746 10.19592163134746 10.19592163134746 10.19592163134746 10.19592163134746 10.19592163134746 10.19592163134746 10.19592163134746 10.19592163134746 10.19592163134746 10.19592163134746 10.19592163134746 10.19592163134746 10.19592163134746 10.19592163134746 10.19592163134746 10.19592163134746 10.19592163134746 10.19592163134746 10.19592163134746 10.19592163134746 10.19592163134746 10.19592163134746 10.19592163134746 10.19592163134746 10.19592163134746 10.19592163134746 10.19592163134746 10.19592163134746 10.19592163134746 10.19592163134746 10.19592163134746 10.19592163134746 10.19592163134746 10.19592163134746 10.19592163134746 10.19592163134746 10.19592163134746 10.19592163134746 10.19592163134746 10.19592163134746 10.19592163134746 10.19592163134746 10.19592163134746 10.19592163134746 10.19592163134746 10.19592163134746 10.19592163134746 10.19592163134746 10.19592163134746 10.19592163134746 10.19592163134746 10.19592163134746 10.19592163134746 10.19592163134746 10.19592163134746 10.19592163134746 10.19592163134746 10.19592163134746 10.19592163134746 10.19592163134746 10.19592163134746 10.19592163134746 10.19592163134746 10.19592163134746 10.19592163134746 10.19592163134746 10.19592163134746 10.19592163134746 10.19592163134746 10.19592163134746 10.19592163134746 10.19592163134746 8.954607972489319 10.19592163134746 10.19592163134746 6.3120334315629485 8.521326392849696 10.19592163134746 9.514409971382381 6.100826292681666 9.934619666090525 10.19592163134746 9.04969492252475 9.258269343050996 10.19592163134746 10.19592163134746 10.19592163134746 10.19592163134746 10.19592163134746 10.19592163134746 10.19592163134746 10.19592163134746 10.19592163134746 10.19592163134746 10.19592163134746 10.19592163134746 10.19592163134746 10.19592163134746 10.19592163134746 10.19592163134746 10.19592163134746 10.19592163134746 10.19592163134746
10.19592163134746 10.19592163134746 10.19592163134746 10.19592163134746 10.19592163134746 10.19592163134746 10.19592163134746 10.19592163134746 10.19592163134746 10.19592163134746 10.19592163134746 10.19592163134746 10.19592163134746 10.19592163134746 10.19592163134746 10.19592163134746 10.19592163134746 10.19592163134746 10.19592163134746 10.19592163134746 10.19592163134746 10.19592163134746 10.19592163134746 10.19592163134746 10.19592163134746 10.19592163134746 10.19592163134746 10.19592163134746 10.19592163134746 10.19592163134746 10.19592163134746 10.19592163134746 10.19592163134746 10.19592163134746 10.19592163134746 10.19592163134746 10.19592163134746 10.19592163134746 10.19592163134746 10.19592163134746 10.19592163134746 10.19592163134746 10.19592163134746 10.19592163134746 10.19592163134746 10.19592163134746 10.19592163134746 10.19592163134746 10.19592163134746 10.19592163134746 10.19592163134746 10.19592163134746 10.19592163134746 10.19592163134746 10.19592163134746 10.19592163134746 10.19592163134746 10.19592163134746 10.19592163134746 10.19592163134746 10.19592163134746 10.19592163134746 10.19592163134746 10.19592163134746 10.19592163134746 10.19592163134746 10.19592163134746 10.19592163134746 10.19592163134746 10.19592163134746 10.19592163134746 10.19592163134746 10.19592163134746 10.19592163134746 10.19592163134746 10.19592163134746 10.19592163134746 9.640019984070188 10.19592163134746 10.19592163134746 10.19592163134746 8.73603757701441 10.19592163134746 10.19592163134746 10.17906166687638 9.99260054311951 10.19592163134746 10.19592163134746 10.19592163134746 10.19592163134746 10.19592163134746 10.19592163134746 10.19592163134746 10.19592163134746 10.19592163134746 10.19592163134746 10.19592163134746 10.19592163134746 10.19592163134746 10.19592163134746 10.19592163134746 10.19592163134746 10.19592163134746 10.19592163134746 10.19592163134746
10.19592163134746 10.19592163134746 10.19592163134746 10.19592163134746 10.19592163134746 10.19592163134746 10.19592163134746 10.19592163134746 10.19592163134746 10.19592163134746 10.19592163134746 10.19592163134746 10.19592163134746 10.19592163134746 10.19592163134746 10.19592163134746 10.19592163134746 10.19592163134746 10.19592163134746 10.19592163134746 10.19592163134746 10.19592163134746 10.19592163134746 10.19592163134746 10.19592163134746 10.19592163134746 10.19592163134746 10.19592163134746 10.19592163134746 10.19592163134746 10.19592163134746 10.19592163134746 10.19592163134746 10.19592163134746 10.19592163134746 10.19592163134746 10.19592163134746 10.19592163134746 10.19592163134746 10.19592163134746 10.19592163134746 10.19592163134746 10.19592163134746 10.19592163134746 10.19592163134746 10.19592163134746 10.19592163134746 10.19592163134746 10.19592163134746 10.19592163134746 10.19592163134746 10.19592163134746 10.19592163134746 10.19592163134746 10.19592163134746 10.19592163134746 10.19592163134746 10.19592163134746 10.19592163134746 10.19592163134746 10.19592163134746 10.19592163134746 10.19592163134746 10.19592163134746 10.19592163134746 10.19592163134746 10.19592163134746 10.19592163134746 10.19592163134746 10.19592163134746 10.19592163134746 10.19592163134746 10.19592163134746 10.19592163134746 10.19592163134746 10.19592163134746 10.19592163134746 9.535193303394415 9.114615813854927 10.19592163134746 10.114468715114056 6.52139709127858 8.413749824339057 10.19592163134746 9.140033979045345 6.8162365772221865 10.154242562444919 10.19592163134746 10.08607718622098 8.536004488971535 10.19592163134746 10.19592163134746 10.19592163134746 10.19592163134746 10.19592163134746 10.19592163134746 10.19592163134746 10.19592163134746 10.19592163134746 10.19592163134746 10.19592163134746 10.19592163134746 10.19592163134746 10.19592163134746 10.19592163134746
10.19592163134746 10.19592163134746 10.19592163134746 10.19592163134746 10.19592163134746 10.19592163134746 10.19592163134746 10.19592163134746 10.19592163134746 10.19592163134746 10.19592163134746 10.19592163134746 10.19592163134746 10.19592163134746 10.19592163134746 10.19592163134746 10.19592163134746 10.19592163134746 10.19592163134746 10.19592163134746 10.19592163134746 10.19592163134746 10.19592163134746 10.19592163134746 10.19592163134746 10.19592163134746 10.19592163134746 10.19592163134746 10.19592163134746 10.19592163134746 10.19592163134746 10.19592163134746 10.19592163134746 10.19592163134746 10.19592163134746 10.19592163134746 10.19592163134746 10.19592163134746 10.19592163134746 10.19592163134746 10.19592163134746 10.19592163134746 10.19592163134746 10.19592163134746 10.19592163134746 10.19592163134746 10.19592163134746 10.19592163134746 10.19592163134746 10.19592163134746 10.19592163134746 10.19592163134746 10.19592163134746 10.19592163134746 10.19592163134746 10.19592163134746 10.19592163134746 10.19592163134746 10.19592163134746 10.19592163134746 10.19592163134746 10.19592163134746 10.19592163134746 10.19592163134746 10.19592163134746 10.19592163134746 10.19592163134746 10.19592163134746 10.19592163134746 10.19592163134746 10.19592163134746 10.19592163134746 10.19592163134746 10.19592163134746 10.19592163134746 10.19592163134746 10.19592163134746 8.514984770455271 9.482428707519379 10.19592163134746 8.847991456892562 5.187715960247214 8.157357241866714 9.36529097824175 6.374174786121521 5.312095289673177 9.43589558610483 9.888419575395167 7.9760061074239745 7.8942980663409985 10.19592163134746 10.19592163134746 10.19592163134746 10.19592163134746 10.19592163134746 10.19592163134746 10.19592163134746 10.19592163134746 10.19592163134746 10.19592163134746 10.19592163134746 10.19592163134746 10.19592163134746 10.19592163134746 10.19592163134746
10.19592163134746 10.19592163134746 10.19592163134746 10.19592163134746 10.19592163134746 10.19592163134746 10.19592163134746 10.19592163134746 10.19592163134746 10.19592163134746 10.19592163134746 10.19592163134746 10.19592163134746 10.19592163134746 10.19592163134746 10.19592163134746 10.19592163134746 10.19592163134746 10.19592163134746 10.19592163134746 10.19592163134746 10.19592163134746 10.19592163134746 10.19592163134746 10.19592163134746 10.19592163134746 10.19592163134746 10.19592163134746 10.19592163134746 10.19592163134746 10.19592163134746 10.19592163134746 10.19592163134746 10.19592163134746 10.19592163134746 10.19592163134746 10.19592163134746 10.19592163134746 10.19592163134746 10.19592163134746 10.19592163134746 10.19592163134746 10.19592163134746 10.19592163134746 10.19592163134746 10.19592163134746 10.19592163134746 10.19592163134746 10.19592163134746 10.19592163134746 10.19592163134746 10.19592163134746 10.19592163134746 10.19592163134746 10.19592163134746 10.19592163134746 10.19592163134746 10.19592163134746 10.19592163134746 10.19592163134746 10.19592163134746 10.19592163134746 10.19592163134746 10.19592163134746 10.19592163134746 10.19592163134746 10.19592163134746 10.19592163134746 10.19592163134746 10.19592163134746 10.19592163134746 10.19592163134746 10.19592163134746 10.19592163134746 10.19592163134746 10.19592163134746 10.19592163134746 10.189111428113279 10.19592163134746 10.19592163134746 10.19592163134746 9.024816658998695 10.19592163134746 10.19592163134746 9.569182423309904 8.425004509334798 10.19592163134746 10.19592163134746 9.353441051470309 8.798288120125584 10.19592163134746 10.19592163134746 10.19592163134746 10.19592163134746 10.19592163134746 10.19592163134746 10.19592163134746 10.19592163134746 10.19592163134746 10.19592163134746 10.19592163134746 10.19592163134746 10.19592163134746 10.19592163134746 10.19592163134746
10.19592163134746 10.19592163134746 10.19592163134746 10.19592163134746 10.19592163134746 10.19592163134746 10.19592163134746 10.19592163134746 10.19592163134746 10.19592163134746 10.19592163134746 10.19592163134746 10.19592163134746 10.19592163134746 10.19592163134746 10.19592163134746 10.19592163134746 10.19592163134746 10.19592163134746 10.19592163134746 10.19592163134746 10.19592163134746 10.19592163134746 10.19592163134746 10.19592163134746 10.19592163134746 10.19592163134746 10.19592163134746 10.19592163134746 10.19592163134746 10.19592163134746 10.19592163134746 10.19592163134746 10.19592163134746 10.19592163134746 10.19592163134746 10.19592163134746 10.19592163134746 10.19592163134746 10.19592163134746 10.19592163134746 10.19592163134746 10.19592163134746 10.19592163134746 10.19592163134746 10.19592163134746 10.19592163134746 10.19592163134746 10.19592163134746 10.19592163134746 10.19592163134746 10.19592163134746 10.19592163134746 10.19592163134746 10.19592163134746 10.19592163134746 10.19592163134746 10.19592163134746 10.19592163134746 10.19592163134746 10.19592163134746 10.19592163134746 10.19592163134746 10.19592163134746 10.19592163134746 10.19592163134746 10.19592163134746 10.19592163134746 10.19592163134746 10.19592163134746 10.19592163134746 10.19592163134746 10.19592163134746 10.19592163134746 10.19592163134746 10.19592163134746 10.19592163134746 10.19592163134746 10.19592163134746 10.19592163134746 10.19592163134746 9.988823211416808 10.164688320524716 10.19592163134746 10.119339783705712 7.7975031262780945 10.19592163134746 10.19592163134746 9.539183880257985 6.653118485364981 10.19592163134746 10.19592163134746 10.19592163134746 10.19592163134746 10.19592163134746 10.19592163134746 10.19592163134746 10.19592163134746 10.19592163134746 10.19592163134746 10.19592163134746 10.19592163134746 10.19592163134746 10.19592163134746 10.19592163134746
10.19592163134746 10.19592163134746 10.19592163134746 10.19592163134746 10.19592163134746 10.19592163134746 10.19592163134746 10.19592163134746 10.19592163134746 10.19592163134746 10.19592163134746 10.19592163134746 10.19592163134746 10.19592163134746 10.19592163134746 10.19592163134746 10.19592163134746 10.19592163134746 10.19592163134746 10.19592163134746 10.19592163134746 10.19592163134746 10.19592163134746 10.19592163134746 10.19592163134746 10.19592163134746 10.19592163134746 10.19592163134746 10.19592163134746 10.19592163134746 10.19592163134746 10.19592163134746 10.19592163134746 10.19592163134746 10.19592163134746 10.19592163134746 10.19592163134746 10.19592163134746 10.19592163134746 10.19592163134746 10.19592163134746 10.19592163134746 10.19592163134746 10.19592163134746 10.19592163134746 10.19592163134746 10.19592163134746 10.19592163134746 10.19592163134746 10.19592163134746 10.19592163134746 10.19592163134746 10.19592163134746 10.19592163134746 10.19592163134746 10.19592163134746 10.19592163134746 10.19592163134746 10.19592163134746 10.19592163134746 10.19592163134746 10.19592163134746 10.19592163134746 10.19592163134746 10.19592163134746 10.19592163134746 10.19592163134746 10.19592163134746 10.19592163134746 10.19592163134746 10.19592163134746 10.19592163134746 10.19592163134746 10.19592163134746 10.19592163134746 10.19592163134746 10.19592163134746 10.19592163134746 10.19592163134746 10.19592163134746 10.19592163134746 8.731637075903604 9.038082029690381 10.191404017822808 8.032421516819088 4.337686867735316 9.295956131694926 9.45203478477914 5.9544501812988235 3.4258372407134696 10.19592163134746 10.175305199744246 8.873822561168856 10.19592163134746 10.19592163134746 10.19592163134746 10.19592163134746 10.19592163134746 10.19592163134746 10.19592163134746 10.19592163134746 10.19592163134746 10.19592163134746 10.19592163134746 10.19592163134746
10.19592163134746 10.19592163134746 10.19592163134746 10.19592163134746 10.19592163134746 10.19592163134746 10.19592163134746 10.19592163134746 10.19592163134746 10.19592163134746 10.19592163134746 10.19592163134746 10.19592163134746 10.19592163134746 10.19592163134746 10.19592163134746 10.19592163134746 10.19592163134746 10.19592163134746 10.19592163134746 10.19592163134746 10.19592163134746 10.19592163134746 10.19592163134746 10.19592163134746 10.19592163134746 10.19592163134746 10.19592163134746 10.19592163134746 10.19592163134746 10.19592163134746 10.19592163134746 10.19592163134746 10.19592163134746 10.19592163134746 10.19592163134746 10.19592163134746 10.19592163134746 10.19592163134746 10.19592163134746 10.19592163134746 10.19592163134746 10.19592163134746 10.19592163134746 10.19592163134746 10.19592163134746 10.19592163134746 10.19592163134746 10.19592163134746 10.19592163134746 10.19592163134746 10.19592163134746 10.19592163134746 10.19592163134746 10.19592163134746 10.19592163134746 10.19592163134746 10.19592163134746 10.19592163134746 10.19592163134746 10.19592163134746 10.19592163134746 10.19592163134746 10.19592163134746 10.19592163134746 10.19592163134746 10.19592163134746 10.19592163134746 10.19592163134746 10.19592163134746 10.19592163134746 10.19592163134746 10.19592163134746 10.19592163134746 10.19592163134746 10.19592163134746 10.19592163134746 10.19592163134746 10.19592163134746 10.19592163134746 10.19592163134746 10.143689992303369 10.193672024303122 10.19592163134746 8.91266869437279 7.051966316686154 10.19592163134746 9.761271268366656 5.2298454905580565 5.267910778250469 10.19592163134746 9.923885692706676 8.247304556724364 10.19592163134746 10.19592163134746 10.195046554491903 10.19592163134746 10.19592163134746 10.19592163134746 10.19592163134746 10.19592163134746 10.19592163134746 10.19592163134746 10.19592163134746 10.19592163134746
10.19592163134746 10.19592163134746 10.19592163134746 10.19592163134746 10.19592163134746 10.19592163134746 10.19592163134746 10.19592163134746 10.19592163134746 10.19592163134746 10.19592163134746 10.19592163134746 10.19592163134746 10.19592163134746 10.19592163134746 10.19592163134746 10.19592163134746 10.19592163134746 10.19592163134746 10.19592163134746 10.19592163134746 10.19592163134746 10.19592163134746 10.19592163134746 10.19592163134746 10.19592163134746 10.19592163134746 10.19592163134746 10.19592163134746 10.19592163134746 10.19592163134746 10.19592163134746 10.19592163134746 10.19592163134746 10.19592163134746 10.19592163134746 10.19592163134746 10.19592163134746 10.19592163134746 10.19592163134746 10.19592163134746 10.19592163134746 10.19592163134746 10.19592163134746 10.19592163134746 10.19592163134746 10.19592163134746 10.19592163134746 10.19592163134746 10.19592163134746 10.19592163134746 10.19592163134746 10.19592163134746 10.19592163134746 10.19592163134746 10.19592163134746 10.19592163134746 10.19592163134746 10.19592163134746 10.19592163134746 10.19592163134746 10.19592163134746 10.19592163134746 10.19592163134746 10.19592163134746 10.19592163134746 10.19592163134746 10.19592163134746 10.19592163134746 10.19592163134746 10.19592163134746 10.19592163134746 10.19592163134746 10.19592163134746 10.19592163134746 10.19592163134746 10.19592163134746 10.19592163134746 10.19592163134746 10.19592163134746 10.19592163134746 10.19592163134746 10.19592163134746 10.19592163134746 10.141550024969186 9.40033896798197 10.19592163134746 10.19592163134746 8.325584084135984 6.89876640508026 10.19592163134746 10.19592163134746 9.454758344044366 10.19592163134746 10.19592163134746 10.19592163134746 10.19592163134746 10.19592163134746 10.19592163134746 10.19592163134746 10.19592163134746 10.19592163134746 10.19592163134746 10.19592163134746 10.19592163134746
10.19592163134746 10.19592163134746 10.19592163134746 10.19592163134746 10.19592163134746 10.19592163134746 10.19592163134746 10.19592163134746 10.19592163134746 10.19592163134746 10.19592163134746 10.19592163134746 10.19592163134746 10.19592163134746 10.19592163134746 10.19592163134746 10.19592163134746 10.19592163134746 10.19592163134746 10.19592163134746 10.19592163134746 10.19592163134746 10.19592163134746 10.19592163134746 10.19592163134746 10.19592163134746 10.19592163134746 10.19592163134746 10.19592163134746 10.19592163134746 10.19592163134746 10.19592163134746 10.19592163134746 10.19592163134746 10.19592163134746 10.19592163134746 10.19592163134746 10.19592163134746 10.19592163134746 10.19592163134746 10.19592163134746 10.19592163134746 10.19592163134746 10.19592163134746 10.19592163134746 10.19592163134746 10.19592163134746 10.19592163134746 10.19592163134746 10.19592163134746 10.19592163134746 10.19592163134746 10.19592163134746 10.19592163134746 10.19592163134746 10.19592163134746 10.19592163134746 10.19592163134746 10.19592163134746 10.19592163134746 10.19592163134746 10.19592163134746 10.19592163134746 10.19592163134746 10.19592163134746 10.19592163134746 10.19592163134746 10.19592163134746 10.19592163134746 10.19592163134746 10.19592163134746 10.19592163134746 10.19592163134746 10.19592163134746 10.19592163134746 10.19592163134746 10.19592163134746 10.19592163134746 10.19592163134746 10.19592163134746 10.19592163134746 10.19592163134746 10.19592163134746 10.19592163134746 10.186652260116826 7.664378979997496 10.19592163134746 10.19592163134746 7.6733416163583055 4.56718212326141 10.19592163134746 10.19592163134746 7.32300592256344 10.079331132198666 10.19592163134746 10.19592163134746 10.195208242175486 10.19592163134746 10.19592163134746 10.19592163134746 10.19592163134746 10.19592163134746 10.19592163134746 10.19592163134746 10.19592163134746
10.19592163134746 10.19592163134746 10.19592163134746 10.19592163134746 10.19592163134746 10.19592163134746 10.19592163134746 10.19592163134746 10.19592163134746 10.19592163134746 10.19592163134746 10.19592163134746 10.19592163134746 10.19592163134746 10.19592163134746 10.19592163134746 10.19592163134746 10.19592163134746 10.19592163134746 10.19592163134746 10.19592163134746 10.19592163134746 10.19592163134746 10.19592163134746 10.19592163134746 10.19592163134746 10.19592163134746 10.19592163134746 10.19592163134746 10.19592163134746 10.19592163134746 10.19592163134746 10.19592163134746 10.19592163134746 10.19592163134746 10.19592163134746 10.19592163134746 10.19592163134746 10.19592163134746 10.19592163134746 10.19592163134746 10.19592163134746 10.19592163134746 10.19592163134746 10.19592163134746 10.19592163134746 10.19592163134746 10.19592163134746 10.19592163134746 10.19592163134746 10.19592163134746 10.19592163134746 10.19592163134746 10.19592163134746 10.19592163134746 10.19592163134746 10.19592163134746 10.19592163134746 10.19592163134746 10.19592163134746 10.19592163134746 10.19592163134746 10.19592163134746 10.19592163134746 10.19592163134746 10.19592163134746 10.19592163134746 10.19592163134746 10.19592163134746 10.19592163134746 10.19592163134746 10.19592163134746 10.19592163134746 10.19592163134746 10.19592163134746 10.19592163134746 10.19592163134746 10.19592163134746 10.19592163134746 10.19592163134746 10.19592163134746 10.19592163134746 10.19592163134746 10.19592163134746 10.043600905385006 7.392377510402813 10.148386960091045 9.27353081344947 4.8023260239533805 3.9097485120125306 9.844881988303088 7.8776626998769945 3.8778098519176587 8.801631068494427 10.19592163134746 8.46679319932338 9.73930800752191 10.19592163134746 10.19592163134746 10.19592163134746 10.19592163134746 10.19592163134746 10.19592163134746 10.19592163134746 10.19592163134746
10.19592163134746 10.19592163134746 10.19592163134746 10.19592163134746 10.19592163134746 10.19592163134746 10.19592163134746 10.19592163134746 10.19592163134746 10.19592163134746 10.19592163134746 10.19592163134746 10.19592163134746 10.19592163134746 10.19592163134746 10.19592163134746 10.19592163134746 10.19592163134746 10.19592163134746 10.19592163134746 10.19592163134746 10.19592163134746 10.19592163134746 10.19592163134746 10.19592163134746 10.19592163134746 10.19592163134746 10.19592163134746 10.19592163134746 10.19592163134746 10.19592163134746 10.19592163134746 10.19592163134746 10.19592163134746 10.19592163134746 10.19592163134746 10.19592163134746 10.19592163134746 10.19592163134746 10.19592163134746 10.19592163134746 10.19592163134746 10.19592163134746 10.19592163134746 10.19592163134746 10.19592163134746 10.19592163134746 10.19592163134746 10.19592163134746 10.19592163134746 10.19592163134746 10.19592163134746 10.19592163134746 10.19592163134746 10.19592163134746 10.19592163134746 10.19592163134746 10.19592163134746 10.19592163134746 10.19592163134746 10.19592163134746 10.19592163134746 10.19592163134746 10.19592163134746 10.19592163134746 10.19592163134746 10.19592163134746 10.19592163134746 10.19592163134746 10.19592163134746 10.19592163134746 10.19592163134746 10.19592163134746 10.19592163134746 10.19592163134746 10.19592163134746 10.19592163134746 10.19592163134746 10.19592163134746 10.19592163134746 10.19592163134746 10.19592163134746 10.19592163134746 10.19592163134746 10.18718881163988 10.19592163134746 10.19592163134746 10.19592163134746 7.078609183018825 7.628428681725002 10.19592163134746 10.052637531885848 5.991947301904891 10.181541822425316 10.19592163134746 8.611098105710184 10.175302503876285 10.19592163134746 10.19592163134746 10.19592163134746 10.19592163134746 10.19592163134746 10.19592163134746 10.19592163134746 10.19592163134746
10.19592163134746 10.19592163134746 10.19592163134746 10.19592163134746 10.19592163134746 10.19592163134746 10.19592163134746 10.19592163134746 10.19592163134746 10.19592163134746 10.19592163134746 10.19592163134746 10.19592163134746 10.19592163134746 10.19592163134746 10.19592163134746 10.19592163134746 10.19592163134746 10.19592163134746 10.19592163134746 10.19592163134746 10.19592163134746 10.19592163134746 10.19592163134746 10.19592163134746 10.19592163134746 10.19592163134746 10.19592163134746 10.19592163134746 10.19592163134746 10.19592163134746 10.19592163134746 10.19592163134746 10.19592163134746 10.19592163134746 10.19592163134746 10.19592163134746 10.19592163134746 10.19592163134746 10.19592163134746 10.19592163134746 10.19592163134746 10.19592163134746 10.19592163134746 10.19592163134746 10.19592163134746 10.19592163134746 10.19592163134746 10.19592163134746 10.19592163134746 10.19592163134746 10.19592163134746 10.19592163134746 10.19592163134746 10.19592163134746 10.19592163134746 10.19592163134746 10.19592163134746 10.19592163134746 10.19592163134746 10.19592163134746 10.19592163134746 10.19592163134746 10.19592163134746 10.19592163134746 10.19592163134746 10.19592163134746 10.19592163134746 10.19592163134746 10.19592163134746 10.19592163134746 10.19592163134746 10.19592163134746 10.19592163134746 10.19592163134746 10.19592163134746 10.19592163134746 10.19592163134746 10.19592163134746 10.19592163134746 10.19592163134746 10.19592163134746 10.19592163134746 10.19592163134746 10.19592163134746 10.19592163134746 10.19592163134746 10.19592163134746 9.998989440732476 8.774885072005775 10.19592163134746 10.19592163134746 7.180862552022867 10.011190362078402 10.19592163134746 10.168102237877388 10.08863159789649 10.19592163134746 10.19592163134746 10.19592163134746 10.19592163134746 10.19592163134746 10.19592163134746 10.19592163134746 10.19592163134746
10.19592163134746 10.19592163134746 10.19592163134746 10.19592163134746 10.19592163134746 10.19592163134746 10.19592163134746 10.19592163134746 10.19592163134746 10.19592163134746 10.19592163134746 10.19592163134746 10.19592163134746 10.19592163134746 10.19592163134746 10.19592163134746 10.19592163134746 10.19592163134746 10.19592163134746 10.19592163134746 10.19592163134746 10.19592163134746 10.19592163134746 10.19592163134746 10.19592163134746 10.19592163134746 10.19592163134746 10.19592163134746 10.19592163134746 10.19592163134746 10.19592163134746 10.19592163134746 10.19592163134746 10.19592163134746 10.19592163134746 10.19592163134746 10.19592163134746 10.19592163134746 10.19592163134746 10.19592163134746 10.19592163134746 10.19592163134746 10.19592163134746 10.19592163134746 10.19592163134746 10.19592163134746 10.19592163134746 10.19592163134746 10.19592163134746 10.19592163134746 10.19592163134746 10.19592163134746 10.19592163134746 10.19592163134746 10.19592163134746 10.19592163134746 10.19592163134746 10.19592163134746 10.19592163134746 10.19592163134746 10.19592163134746 10.19592163134746 10.19592163134746 10.19592163134746 10.19592163134746 10.19592163134746 10.19592163134746 10.19592163134746 10.19592163134746 10.19592163134746 10.19592163134746 10.19592163134746 10.19592163134746 10.19592163134746 10.19592163134746 10.19592163134746 10.19592163134746 10.19592163134746 10.19592163134746 10.19592163134746 10.19592163134746 10.19592163134746 10.19592163134746 10.19592163134746 10.19592163134746 10.19592163134746 10.19592163134746 10.19592163134746 8.807502700235112 7.863310376158925 10.19592163134746 9.563735569540052 4.081968214975367 7.73289855635782 10.19592163134746 8.18863336532221 7.53207023520431 10.19592163134746 10.19592163134746 9.994324283006634 10.19592163134746 10.19592163134746 10.19592163134746 10.19592163134746 10.19592163134746
10.19592163134746 10.19592163134746 10.19592163134746 10.19592163134746 10.19592163134746 10.19592163134746 10.19592163134746 10.19592163134746 10.19592163134746 10.19592163134746 10.19592163134746 10.19592163134746 10.19592163134746 10.19592163134746 10.19592163134746 10.19592163134746 10.19592163134746 10.19592163134746 10.19592163134746 10.19592163134746 10.19592163134746 10.19592163134746 10.19592163134746 10.19592163134746 10.19592163134746 10.19592163134746 10.19592163134746 10.19592163134746 10.19592163134746 10.19592163134746 10.19592163134746 10.19592163134746 10.19592163134746 10.19592163134746 10.19592163134746 10.19592163134746 10.19592163134746 10.19592163134746 10.19592163134746 10.19592163134746 10.19592163134746 10.19592163134746 10.19592163134746 10.19592163134746 10.19592163134746 10.19592163134746 10.19592163134746 10.19592163134746 10.19592163134746 10.19592163134746 10.19592163134746 10.19592163134746 10.19592163134746 10.19592163134746 10.19592163134746 10.19592163134746 10.19592163134746 10.19592163134746 10.19592163134746 10.19592163134746 10.19592163134746 10.19592163134746 10.19592163134746 10.19592163134746 10.19592163134746 10.19592163134746 10.19592163134746 10.19592163134746 10.19592163134746 10.19592163134746 10.19592163134746 10.19592163134746 10.19592163134746 10.19592163134746 10.19592163134746 10.19592163134746 10.19592163134746 10.19592163134746 10.19592163134746 10.19592163134746 10.19592163134746 10.19592163134746 10.19592163134746 10.19592163134746 10.19592163134746 10.19592163134746 10.19592163134746 10.19592163134746 8.92395440987661 9.684898013781984 10.19592163134746 9.014252609763151 3.714372096243511 8.872211015715031 9.917298951449933 5.638729613964894 6.9659645659681155 10.193315534966107 9.998299905776406 8.692038436128422 10.0739984792023 10.19592163134746 10.194560636980805 10.19592163134746 10.19592163134746
10.19592163134746 10.19592163134746 10.19592163134746 10.19592163134746 10.19592163134746 10.19592163134746 10.19592163134746 10.19592163134746 10.19592163134746 10.19592163134746 10.19592163134746 10.19592163134746 10.19592163134746 10.19592163134746 10.19592163134746 10.19592163134746 10.19592163134746 10.19592163134746 10.19592163134746 10.19592163134746 10.19592163134746 10.19592163134746 10.19592163134746 10.19592163134746 10.19592163134746 10.19592163134746 10.19592163134746 10.19592163134746 10.19592163134746 10.19592163134746 10.19592163134746 10.19592163134746 10.19592163134746 10.19592163134746 10.19592163134746 10.19592163134746 10.19592163134746 10.19592163134746 10.19592163134746 10.19592163134746 10.19592163134746 10.19592163134746 10.19592163134746 10.19592163134746 10.19592163134746 10.19592163134746 10.19592163134746 10.19592163134746 10.19592163134746 10.19592163134746 10.19592163134746 10.19592163134746 10.19592163134746 10.19592163134746 10.19592163134746 10.19592163134746 10.19592163134746 10.19592163134746 10.19592163134746 10.19592163134746 10.19592163134746 10.19592163134746 10.19592163134746 10.19592163134746 10.19592163134746 10.19592163134746 10.19592163134746 10.19592163134746 10.19592163134746 10.19592163134746 10.19592163134746 10.19592163134746 10.19592163134746 10.19592163134746 10.19592163134746 10.19592163134746 10.19592163134746 10.19592163134746 10.19592163134746 10.19592163134746 10.19592163134746 10.19592163134746 10.19592163134746 10.19592163134746 10.19592163134746 10.19592163134746 10.19592163134746 10.19592163134746 10.19592163134746 10.19592163134746 10.19592163134746 10.19592163134746 7.4262418471598295 10.090311995420642 10.19592163134746 9.195335678866773 9.676106270536815 10.19592163134746 10.19592163134746 9.71086320569257 10.19592163134746 10.19592163134746 10.19592163134746 10.19592163134746 10.19592163134746
10.19592163134746 10.19592163134746 10.19592163134746 10.19592163134746 10.19592163134746 10.19592163134746 10.19592163134746 10.19592163134746 10.19592163134746 10.19592163134746 10.19592163134746 10.19592163134746 10.19592163134746 10.19592163134746 10.19592163134746 10.19592163134746 10.19592163134746 10.19592163134746 10.19592163134746 10.19592163134746 10.19592163134746 10.19592163134746 10.19592163134746 10.19592163134746 10.19592163134746 10.19592163134746 10.19592163134746 10.19592163134746 10.19592163134746 10.19592163134746 10.19592163134746 10.19592163134746 10.19592163134746 10.19592163134746 10.19592163134746 10.19592163134746 10.19592163134746 10.19592163134746 10.19592163134746 10.19592163134746 10.19592163134746 10.19592163134746 10.19592163134746 10.19592163134746 10.19592163134746 10.19592163134746 10.19592163134746 10.19592163134746 10.19592163134746 10.19592163134746 10.19592163134746 10.19592163134746 10.19592163134746 10.19592163134746 10.19592163134746 10.19592163134746 10.19592163134746 10.19592163134746 10.19592163134746 10.19592163134746 10.19592163134746 10.19592163134746 10.19592163134746 10.19592163134746 10.19592163134746 10.19592163134746 10.19592163134746 10.19592163134746 10.19592163134746 10.19592163134746 10.19592163134746 10.19592163134746 10.19592163134746 10.19592163134746 10.19592163134746 10.19592163134746 10.19592163134746 10.19592163134746 10.19592163134746 10.19592163134746 10.19592163134746 10.19592163134746 10.19592163134746 10.19592163134746 10.19592163134746 10.19592163134746 10.19592163134746 10.19592163134746 10.19592163134746 10.19592163134746 10.19592163134746 10.19592163134746 7.549741015825753 9.407774542125532 10.19592163134746 10.08459540477628 8.459295179694209 10.19592163134746 10.19592163134746 9.660959625151733 10.021454492436458 10.19592163134746 10.19592163134746 10.187691126551881 10.19592163134746
10.19592163134746 10.19592163134746 10.19592163134746 10.19592163134746 10.19592163134746 10.19592163134746 10.19592163134746 10.19592163134746 10.19592163134746 10.19592163134746 10.19592163134746 10.19592163134746 10.19592163134746 10.19592163134746 10.19592163134746 10.19592163134746 10.19592163134746 10.19592163134746 10.19592163134746 10.19592163134746 10.19592163134746 10.19592163134746 10.19592163134746 10.19592163134746 10.19592163134746 10.19592163134746 10.19592163134746 10.19592163134746 10.19592163134746 10.19592163134746 10.19592163134746 10.19592163134746 10.19592163134746 10.19592163134746 10.19592163134746 10.19592163134746 10.19592163134746 10.19592163134746 10.19592163134746 10.19592163134746 10.19592163134746 10.19592163134746 10.19592163134746 10.19592163134746 10.19592163134746 10.19592163134746 10.19592163134746 10.19592163134746 10.19592163134746 10.19592163134746 10.19592163134746 10.19592163134746 10.19592163134746 10.19592163134746 10.19592163134746 10.19592163134746 10.19592163134746 10.19592163134746 10.19592163134746 10.19592163134746 10.19592163134746 10.19592163134746 10.19592163134746 10.19592163134746 10.19592163134746 10.19592163134746 10.19592163134746 10.19592163134746 10.19592163134746 10.19592163134746 10.19592163134746 10.19592163134746 10.19592163134746 10.19592163134746 10.19592163134746 10.19592163134746 10.19592163134746 10.19592163134746 10.19592163134746 10.19592163134746 10.19592163134746 10.19592163134746 10.19592163134746 10.19592163134746 10.19592163134746 10.19592163134746 10.19592163134746 10.19592163134746 10.19592163134746 10.19592163134746 10.19592163134746 10.19592163134746 6.12466657560382 8.047053308951812 10.16200573125264 8.148803543603897 5.355346633762447 9.856751876532677 9.592874144248187 7.105733728655366 8.32243358804741 10.109194526382193 9.76282295580159 9.20408949629806 10.192448557933925
10.19592163134746 10.19592163134746 10.19592163134746 10.19592163134746 10.19592163134746 10.19592163134746 10.19592163134746 10.19592163134746 10.19592163134746 10.19592163134746 10.19592163134746 10.19592163134746 10.19592163134746 10.19592163134746 10.19592163134746 10.19592163134746 10.19592163134746 10.19592163134746 10.19592163134746 10.19592163134746 10.19592163134746 10.19592163134746 10.19592163134746 10.19592163134746 10.19592163134746 10.19592163134746 10.19592163134746 10.19592163134746 10.19592163134746 10.19592163134746 10.19592163134746 10.19592163134746 10.19592163134746 10.19592163134746 10.19592163134746 10.19592163134746 10.19592163134746 10.19592163134746 10.19592163134746 10.19592163134746 10.19592163134746 10.19592163134746 10.19592163134746 10.19592163134746 10.19592163134746 10.19592163134746 10.19592163134746 10.19592163134746 10.19592163134746 10.19592163134746 10.19592163134746 10.19592163134746 10.19592163134746 10.19592163134746 10.19592163134746 10.19592163134746 10.19592163134746 10.19592163134746 10.19592163134746 10.19592163134746 10.19592163134746 10.19592163134746 10.19592163134746 10.19592163134746 10.19592163134746 10.19592163134746 10.19592163134746 10.19592163134746 10.19592163134746 10.19592163134746 10.19592163134746 10.19592163134746 10.19592163134746 10.19592163134746 10.19592163134746 10.19592163134746 10.19592163134746 10.19592163134746 10.19592163134746 10.19592163134746 10.19592163134746 10.19592163134746 10.19592163134746 10.19592163134746 10.19592163134746 10.19592163134746 10.19592163134746 10.19592163134746 10.19592163134746 10.19592163134746 10.19592163134746 10.19592163134746 8.872632621711578 10.11014383207817 10.19592163134746 9.322255010265927 8.074019494426686 10.193706466916646 9.840730726938554 7.0338426390544715 9.347286019511007 10.085008358094171 9.353640688615823 8.900890205644242 10.125652316350617
10.19592163134746 10.19592163134746 10.19592163134746 10.19592163134746 10.19592163134746 10.19592163134746 10.19592163134746 10.19592163134746 10.19592163134746 10.19592163134746 10.19592163134746 10.19592163134746 10.19592163134746 10.19592163134746 10.19592163134746 10.19592163134746 10.19592163134746 10.19592163134746 10.19592163134746 10.19592163134746 10.19592163134746 10.19592163134746 10.19592163134746 10.19592163134746 10.19592163134746 10.19592163134746 10.19592163134746 10.19592163134746 10.19592163134746 10.19592163134746 10.19592163134746 10.19592163134746 10.19592163134746 10.19592163134746 10.19592163134746 10.19592163134746 10.19592163134746 10.19592163134746 10.19592163134746 10.19592163134746 10.19592163134746 10.19592163134746 10.19592163134746 10.19592163134746 10.19592163134746 10.19592163134746 10.19592163134746 10.19592163134746 10.19592163134746 10.19592163134746 10.19592163134746 10.19592163134746 10.19592163134746 10.19592163134746 10.19592163134746 10.19592163134746 10.19592163134746 10.19592163134746 10.19592163134746 10.19592163134746 10.19592163134746 10.19592163134746 10.19592163134746 10.19592163134746 10.19592163134746 10.19592163134746 10.19592163134746 10.19592163134746 10.19592163134746 10.19592163134746 10.19592163134746 10.19592163134746 10.19592163134746 10.19592163134746 10.19592163134746 10.19592163134746 10.19592163134746 10.19592163134746 10.19592163134746 10.19592163134746 10.19592163134746 10.19592163134746 10.19592163134746 10.19592163134746 10.19592163134746 10.19592163134746 10.19592163134746 10.19592163134746 10.19592163134746 10.19592163134746 10.19592163134746 10.19592163134746 10.19592163134746 10.19592163134746 10.19592163134746 10.19592163134746 10.017633330869016 10.19592163134746 10.19592163134746 9.302256742573284 9.75439394260206 10.19592163134746 10.094396341959996 9.256346812466017 10.19592163134746
10.19592163134746 10.19592163134746 10.19592163134746 10.19592163134746 10.19592163134746 10.19592163134746 10.19592163134746 10.19592163134746 10.19592163134746 10.19592163134746 10.19592163134746 10.19592163134746 10.19592163134746 10.19592163134746 10.19592163134746 10.19592163134746 10.19592163134746 10.19592163134746 10.19592163134746 10.19592163134746 10.19592163134746 10.19592163134746 10.19592163134746 10.19592163134746 10.19592163134746 10.19592163134746 10.19592163134746 10.19592163134746 10.19592163134746 10.19592163134746 10.19592163134746 10.19592163134746 10.19592163134746 10.19592163134746 10.19592163134746 10.19592163134746 10.19592163134746 10.19592163134746 10.19592163134746 10.19592163134746 10.19592163134746 10.19592163134746 10.19592163134746 10.19592163134746 10.19592163134746 10.19592163134746 10.19592163134746 10.19592163134746 10.19592163134746 10.19592163134746 10.19592163134746 10.19592163134746 10.19592163134746 10.19592163134746 10.19592163134746 10.19592163134746 10.19592163134746 10.19592163134746 10.19592163134746 10.19592163134746 10.19592163134746 10.19592163134746 10.19592163134746 10.19592163134746 10.19592163134746 10.19592163134746 10.19592163134746 10.19592163134746 10.19592163134746 10.19592163134746 10.19592163134746 10.19592163134746 10.19592163134746 10.19592163134746 10.19592163134746 10.19592163134746 10.19592163134746 10.19592163134746 10.19592163134746 10.19592163134746 10.19592163134746 10.19592163134746 10.19592163134746 10.19592163134746 10.19592163134746 10.19592163134746 10.19592163134746 10.19592163134746 10.19592163134746 10.19592163134746 10.19592163134746 10.19592163134746 10.194922984079172 10.044022661774877 10.19592163134746 10.19592163134746 8.687963256567992 10.159947671376269 10.17444139927828 8.914427661677099 8.663574817613947 10.119982092538814 9.850426985708424 8.50945927726364 9.853492162407427
10.19592163134746 10.19592163134746 10.19592163134746 10.19592163134746 10.19592163134746 10.19592163134746 10.19592163134746 10.19592163134746 10.19592163134746 10.19592163134746 10.19592163134746 10.19592163134746 10.19592163134746 10.19592163134746 10.19592163134746 10.19592163134746 10.19592163134746 10.19592163134746 10.19592163134746 10.19592163134746 10.19592163134746 10.19592163134746 10.19592163134746 10.19592163134746 10.19592163134746 10.19592163134746 10.19592163134746 10.19592163134746 10.19592163134746 10.19592163134746 10.19592163134746 10.19592163134746 10.19592163134746 10.19592163134746 10.19592163134746 10.19592163134746 10.19592163134746 10.19592163134746 10.19592163134746 10.19592163134746 10.19592163134746 10.19592163134746 10.19592163134746 10.19592163134746 10.19592163134746 10.19592163134746 10.19592163134746 10.19592163134746 10.19592163134746 10.19592163134746 10.19592163134746 10.19592163134746 10.19592163134746 10.19592163134746 10.19592163134746 10.19592163134746 10.19592163134746 10.19592163134746 10.19592163134746 10.19592163134746 10.19592163134746 10.19592163134746 10.19592163134746 10.19592163134746 10.19592163134746 10.19592163134746 10.19592163134746 10.19592163134746 10.19592163134746 10.19592163134746 10.19592163134746 10.19592163134746 10.19592163134746 10.19592163134746 10.19592163134746 10.19592163134746 10.19592163134746 10.19592163134746 10.19592163134746 10.19592163134746 10.19592163134746 10.19592163134746 10.19592163134746 10.19592163134746 10.19592163134746 10.19592163134746 10.19592163134746 10.19592163134746 10.19592163134746 10.19592163134746 10.19592163134746 10.19592163134746 10.19592163134746 10.185473284702569 10.19592163134746 10.134992401365007 8.943249784068396 10.19592163134746 10.14127274535415 7.633879348677223 8.308299740373219 10.121014614028914 9.568099077495843 6.862846401021185 9.645361566475078
10.19592163134746 10.19592163134746 10.19592163134746 10.19592163134746 10.19592163134746 10.19592163134746 10.19592163134746 10.19592163134746 10.19592163134746 10.19592163134746 10.19592163134746 10.19592163134746 10.19592163134746 10.19592163134746 10.19592163134746 10.19592163134746 10.19592163134746 10.19592163134746 10.19592163134746 10.19592163134746 10.19592163134746 10.19592163134746 10.19592163134746 10.19592163134746 10.19592163134746 10.19592163134746 10.19592163134746 10.19592163134746 10.19592163134746 10.19592163134746 10.19592163134746 10.19592163134746 10.19592163134746 10.19592163134746 10.19592163134746 10.19592163134746 10.19592163134746 10.19592163134746 10.19592163134746 10.19592163134746 10.19592163134746 10.19592163134746 10.19592163134746 10.19592163134746 10.19592163134746 10.19592163134746 10.19592163134746 10.19592163134746 10.19592163134746 10.19592163134746 10.19592163134746 10.19592163134746 10.19592163134746 10.19592163134746 10.19592163134746 10.19592163134746 10.19592163134746 10.19592163134746 10.19592163134746 10.19592163134746 10.19592163134746 10.19592163134746 10.19592163134746 10.19592163134746 10.19592163134746 10.19592163134746 10.19592163134746 10.19592163134746 10.19592163134746 10.19592163134746 10.19592163134746 10.19592163134746 10.19592163134746 10.19592163134746 10.19592163134746 10.19592163134746 10.19592163134746 10.19592163134746 10.19592163134746 10.19592163134746 10.19592163134746 10.19592163134746 10.19592163134746 10.19592163134746 10.19592163134746 10.19592163134746 10.19592163134746 10.19592163134746 10.19592163134746 10.19592163134746 10.19592163134746 10.19592163134746 10.19592163134746 10.19592163134746 10.19592163134746 10.19592163134746 10.18546975895483 10.19592163134746 10.19592163134746 9.948585732930708 10.125461353744035 10.19592163134746 10.157965133787622 8.793705217351185 10.169277857564737
10.19592163134746 10.19592163134746 10.19592163134746 10.19592163134746 10.19592163134746 10.19592163134746 10.19592163134746 10.19592163134746 10.19592163134746 10.19592163134746 10.19592163134746 10.19592163134746 10.19592163134746 10.19592163134746 10.19592163134746 10.19592163134746 10.19592163134746 10.19592163134746 10.19592163134746 10.19592163134746 10.19592163134746 10.19592163134746 10.19592163134746 10.19592163134746 10.19592163134746 10.19592163134746 10.19592163134746 10.19592163134746 10.19592163134746 10.19592163134746 10.19592163134746 10.19592163134746 10.19592163134746 10.19592163134746 10.19592163134746 10.19592163134746 10.19592163134746 10.19592163134746 10.19592163134746 10.19592163134746 10.19592163134746 10.19592163134746 10.19592163134746 10.19592163134746 10.19592163134746 10.19592163134746 10.19592163134746 10.19592163134746 10.19592163134746 10.19592163134746 10.19592163134746 10.19592163134746 10.19592163134746 10.19592163134746 10.19592163134746 10.19592163134746 10.19592163134746 10.19592163134746 10.19592163134746 10.19592163134746 10.19592163134746 10.19592163134746 10.19592163134746 10.19592163134746 10.19592163134746 10.19592163134746 10.19592163134746 10.19592163134746 10.19592163134746 10.19592163134746 10.19592163134746 10.19592163134746 10.19592163134746 10.19592163134746 10.19592163134746 10.19592163134746 10.19592163134746 10.19592163134746 10.19592163134746 10.19592163134746 10.19592163134746 10.19592163134746 10.19592163134746 10.19592163134746 10.19592163134746 10.19592163134746 10.19592163134746 10.19592163134746 10.19592163134746 10.19592163134746 10.19592163134746 10.19592163134746 10.19592163134746 10.19592163134746 10.19592163134746 10.19592163134746 10.190971865224453 10.19592163134746 10.19592163134746 10.154432189297452 10.03899086536342 10.19592163134746 10.182354263254487 9.40817934364912 10.139183211817516
10.19592163134746 10.19592163134746 10.19592163134746 10.19592163134746 10.19592163134746 10.19592163134746 10.19592163134746 10.19592163134746 10.19592163134746 10.19592163134746 10.19592163134746 10.19592163134746 10.19592163134746 10.19592163134746 10.19592163134746 10.19592163134746 10.19592163134746 10.19592163134746 10.19592163134746 10.19592163134746 10.19592163134746 10.19592163134746 10.19592163134746 10.19592163134746 10.19592163134746 10.19592163134746 10.19592163134746 10.19592163134746 10.19592163134746 10.19592163134746 10.19592163134746 10.19592163134746 10.19592163134746 10.19592163134746 10.19592163134746 10.19592163134746 10.19592163134746 10.19592163134746 10.19592163134746 10.19592163134746 10.19592163134746 10.19592163134746 10.19592163134746 10.19592163134746 10.19592163134746 10.19592163134746 10.19592163134746 10.19592163134746 10.19592163134746 10.19592163134746 10.19592163134746 10.19592163134746 10.19592163134746 10.19592163134746 10.19592163134746 10.19592163134746 10.19592163134746 10.19592163134746 10.19592163134746 10.19592163134746 10.19592163134746 10.19592163134746 10.19592163134746 10.19592163134746 10.19592163134746 10.19592163134746 10.19592163134746 10.19592163134746 10.19592163134746 10.19592163134746 10.19592163134746 10.19592163134746 10.19592163134746 10.19592163134746 10.19592163134746 10.19592163134746 10.19592163134746 10.19592163134746 10.19592163134746 10.19592163134746 10.19592163134746 10.19592163134746 10.19592163134746 10.19592163134746 10.19592163134746 10.19592163134746 10.19592163134746 10.19592163134746 10.19592163134746 10.19592163134746 10.19592163134746 10.19592163134746 10.19592163134746 10.19592163134746 10.19592163134746 10.19592163134746 10.13175479605923 10.19592163134746 10.19592163134746 9.980454022458535 9.73509290039188 10.18780166245359 10.020039439411851 8.432610529329947 9.80509819241097
10.19592163134746 10.19592163134746 10.19592163134746 10.19592163134746 10.19592163134746 10.19592163134746 10.19592163134746 10.19592163134746 10.19592163134746 10.19592163134746 10.19592163134746 10.19592163134746 10.19592163134746 10.19592163134746 10.19592163134746 10.19592163134746 10.19592163134746 10.19592163134746 10.19592163134746 10.19592163134746 10.19592163134746 10.19592163134746 10.19592163134746 10.19592163134746 10.19592163134746 10.19592163134746 10.19592163134746 10.19592163134746 10.19592163134746 10.19592163134746 10.19592163134746 10.19592163134746 10.19592163134746 10.19592163134746 10.19592163134746 10.19592163134746 10.19592163134746 10.19592163134746 10.19592163134746 10.19592163134746 10.19592163134746 10.19592163134746 10.19592163134746 10.19592163134746 10.19592163134746 10.19592163134746 10.19592163134746 10.19592163134746 10.19592163134746 10.19592163134746 10.19592163134746 10.19592163134746 10.19592163134746 10.19592163134746 10.19592163134746 10.19592163134746 10.19592163134746 10.19592163134746 10.19592163134746 10.19592163134746 10.19592163134746 10.19592163134746 10.19592163134746 10.19592163134746 10.19592163134746 10.19592163134746 10.19592163134746 10.19592163134746 10.19592163134746 10.19592163134746 10.19592163134746 10.19592163134746 10.19592163134746 10.19592163134746 10.19592163134746 10.19592163134746 10.19592163134746 10.19592163134746 10.19592163134746 10.19592163134746 10.19592163134746 10.19592163134746 10.19592163134746 10.19592163134746 10.19592163134746 10.19592163134746 10.19592163134746 10.19592163134746 10.19592163134746 10.19592163134746 10.19592163134746 10.19592163134746 10.19592163134746 10.19592163134746 10.19592163134746 10.19592163134746 10.191133803567338 10.19592163134746 10.19592163134746 10.181024936342107 10.089077576940069 10.19592163134746 10.172763192785956 8.960502988404192 9.91394321748033
10.19592163134746 10.19592163134746 10.19592163134746 10.19592163134746 10.19592163134746 10.19592163134746 10.19592163134746 10.19592163134746 10.19592163134746 10.19592163134746 10.19592163134746 10.19592163134746 10.19592163134746 10.19592163134746 10.19592163134746 10.19592163134746 10.19592163134746 10.19592163134746 10.19592163134746 10.19592163134746 10.19592163134746 10.19592163134746 10.19592163134746 10.19592163134746 10.19592163134746 10.19592163134746 10.19592163134746 10.19592163134746 10.19592163134746 10.19592163134746 10.19592163134746 10.19592163134746 10.19592163134746 10.19592163134746 10.19592163134746 10.19592163134746 10.19592163134746 10.19592163134746 10.19592163134746 10.19592163134746 10.19592163134746 10.19592163134746 10.19592163134746 10.19592163134746 10.19592163134746 10.19592163134746 10.19592163134746 10.19592163134746 10.19592163134746 10.19592163134746 10.19592163134746 10.19592163134746 10.19592163134746 10.19592163134746 10.19592163134746 10.19592163134746 10.19592163134746 10.19592163134746 10.19592163134746 10.19592163134746 10.19592163134746 10.19592163134746 10.19592163134746 10.19592163134746 10.19592163134746 10.19592163134746 10.19592163134746 10.19592163134746 10.19592163134746 10.19592163134746 10.19592163134746 10.19592163134746 10.19592163134746 10.19592163134746 10.19592163134746 10.19592163134746 10.19592163134746 10.19592163134746 10.19592163134746 10.19592163134746 10.19592163134746 10.19592163134746 10.19592163134746 10.19592163134746 10.19592163134746 10.19592163134746 10.19592163134746 10.19592163134746 10.19592163134746 10.19592163134746 10.19592163134746 10.19592163134746 10.19592163134746 10.19592163134746 10.19592163134746 10.19592163134746 10.163848324048757 10.19592163134746 10.19592163134746 9.964060176588093 9.551304597014944 10.113578156295937 9.928892810428087 7.619204368934247 9.3393726924845
10.19592163134746 10.19592163134746 10.19592163134746 10.19592163134746 10.19592163134746 10.19592163134746 10.19592163134746 10.19592163134746 10.19592163134746 10.19592163134746 10.19592163134746 10.19592163134746 10.19592163134746 10.19592163134746 10.19592163134746 10.19592163134746 10.19592163134746 10.19592163134746 10.19592163134746 10.19592163134746 10.19592163134746 10.19592163134746 10.19592163134746 10.19592163134746 10.19592163134746 10.19592163134746 10.19592163134746 10.19592163134746 10.19592163134746 10.19592163134746 10.19592163134746 10.19592163134746 10.19592163134746 10.19592163134746 10.19592163134746 10.19592163134746 10.19592163134746 10.19592163134746 10.19592163134746 10.19592163134746 10.19592163134746 10.19592163134746 10.19592163134746 10.19592163134746 10.19592163134746 10.19592163134746 10.19592163134746 10.19592163134746 10.19592163134746 10.19592163134746 10.19592163134746 10.19592163134746 10.19592163134746 10.19592163134746 10.19592163134746 10.19592163134746 10.19592163134746 10.19592163134746 10.19592163134746 10.19592163134746 10.19592163134746 10.19592163134746 10.19592163134746 10.19592163134746 10.19592163134746 10.19592163134746 10.19592163134746 10.19592163134746 10.19592163134746 10.19592163134746 10.19592163134746 10.19592163134746 10.19592163134746 10.19592163134746 10.19592163134746 10.19592163134746 10.19592163134746 10.19592163134746 10.19592163134746 10.19592163134746 10.19592163134746 10.19592163134746 10.19592163134746 10.19592163134746 10.19592163134746 10.19592163134746 10.19592163134746 10.19592163134746 10.19592163134746 10.19592163134746 10.19592163134746 10.19592163134746 10.19592163134746 10.19592163134746 10.19592163134746 10.19592163134746 10.07651575313729 10.19592163134746 10.19592163134746 8.810194398944573 9.063944557152727 10.120589075795111 9.333522532631365 6.461940507939016 9.218231706082992
10.19592163134746 10.19592163134746 10.19592163134746 10.19592163134746 10.19592163134746 10.19592163134746 10.19592163134746 10.19592163134746 10.19592163134746 10.19592163134746 10.19592163134746 10.19592163134746 10.19592163134746 10.19592163134746 10.19592163134746 10.19592163134746 10.19592163134746 10.19592163134746 10.19592163134746 10.19592163134746 10.19592163134746 10.19592163134746 10.19592163134746 10.19592163134746 10.19592163134746 10.19592163134746 10.19592163134746 10.19592163134746 10.19592163134746 10.19592163134746 10.19592163134746 10.19592163134746 10.19592163134746 10.19592163134746 10.19592163134746 10.19592163134746 10.19592163134746 10.19592163134746 10.19592163134746 10.19592163134746 10.19592163134746 10.19592163134746 10.19592163134746 10.19592163134746 10.19592163134746 10.19592163134746 10.19592163134746 10.19592163134746 10.19592163134746 10.19592163134746 10.19592163134746 10.19592163134746 10.19592163134746 10.19592163134746 10.19592163134746 10.19592163134746 10.19592163134746 10.19592163134746 10.19592163134746 10.19592163134746 10.19592163134746 10.19592163134746 10.19592163134746 10.19592163134746 10.19592163134746 10.19592163134746 10.19592163134746 10.19592163134746 10.19592163134746 10.19592163134746 10.19592163134746 10.19592163134746 10.19592163134746 10.19592163134746 10.19592163134746 10.19592163134746 10.19592163134746 10.19592163134746 10.19592163134746 10.19592163134746 10.19592163134746 10.19592163134746 10.19592163134746 10.19592163134746 10.19592163134746 10.19592163134746 10.19592163134746 10.19592163134746 10.19592163134746 10.19592163134746 10.19592163134746 10.19592163134746 10.19592163134746 10.19592163134746 10.19592163134746 10.19592163134746 10.19592163134746 10.19592163134746 10.19592163134746 9.419714423386122 9.84853658675345 10.102431262497543 9.127241026821464 6.368475352399026 9.158792533941103
10.19592163134746 10.19592163134746 10.19592163134746 10.19592163134746 10.19592163134746 10.19592163134746 10.19592163134746 10.19592163134746 10.19592163134746 10.19592163134746 10.19592163134746 10.19592163134746 10.19592163134746 10.19592163134746 10.19592163134746 10.19592163134746 10.19592163134746 10.19592163134746 10.19592163134746 10.19592163134746 10.19592163134746 10.19592163134746 10.19592163134746 10.19592163134746 10.19592163134746 10.19592163134746 10.19592163134746 10.19592163134746 10.19592163134746 10.19592163134746 10.19592163134746 10.19592163134746 10.19592163134746 10.19592163134746 10.19592163134746 10.19592163134746 10.19592163134746 10.19592163134746 10.19592163134746 10.19592163134746 10.19592163134746 10.19592163134746 10.19592163134746 10.19592163134746 10.19592163134746 10.19592163134746 10.19592163134746 10.19592163134746 10.19592163134746 10.19592163134746 10.19592163134746 10.19592163134746 10.19592163134746 10.19592163134746 10.19592163134746 10.19592163134746 10.19592163134746 10.19592163134746 10.19592163134746 10.19592163134746 10.19592163134746 10.19592163134746 10.19592163134746 10.19592163134746 10.19592163134746 10.19592163134746 10.19592163134746 10.19592163134746 10.19592163134746 10.19592163134746 10.19592163134746 10.19592163134746 10.19592163134746 10.19592163134746 10.19592163134746 10.19592163134746 10.19592163134746 10.19592163134746 10.19592163134746 10.19592163134746 10.19592163134746 10.19592163134746 10.19592163134746 10.19592163134746 10.19592163134746 10.19592163134746 10.19592163134746 10.19592163134746 10.19592163134746 10.19592163134746 10.19592163134746 10.19592163134746 10.19592163134746 10.19592163134746 10.19592163134746 10.19592163134746 10.19592163134746 10.19592163134746 10.19592163134746 10.03842416446482 10.178326874833859 10.152536756879186 9.061504593597517 7.157345119965466 9.351393820808015
10.19592163134746 10.19592163134746 10.19592163134746 10.19592163134746 10.19592163134746 10.19592163134746 10.19592163134746 10.19592163134746 10.19592163134746 10.19592163134746 10.19592163134746 10.19592163134746 10.19592163134746 10.19592163134746 10.19592163134746 10.19592163134746 10.19592163134746 10.19592163134746 10.19592163134746 10.19592163134746 10.19592163134746 10.19592163134746 10.19592163134746 10.19592163134746 10.19592163134746 10.19592163134746 10.19592163134746 10.19592163134746 10.19592163134746 10.19592163134746 10.19592163134746 10.19592163134746 10.19592163134746 10.19592163134746 10.19592163134746 10.19592163134746 10.19592163134746 10.19592163134746 10.19592163134746 10.19592163134746 10.19592163134746 10.19592163134746 10.19592163134746 10.19592163134746 10.19592163134746 10.19592163134746 10.19592163134746 10.19592163134746 10.19592163134746 10.19592163134746 10.19592163134746 10.19592163134746 10.19592163134746 10.19592163134746 10.19592163134746 10.19592163134746 10.19592163134746 10.19592163134746 10.19592163134746 10.19592163134746 10.19592163134746 10.19592163134746 10.19592163134746 10.19592163134746 10.19592163134746 10.19592163134746 10.19592163134746 10.19592163134746 10.19592163134746 10.19592163134746 10.19592163134746 10.19592163134746 10.19592163134746 10.19592163134746 10.19592163134746 10.19592163134746 10.19592163134746 10.19592163134746 10.19592163134746 10.19592163134746 10.19592163134746 10.19592163134746 10.19592163134746 10.19592163134746 10.19592163134746 10.19592163134746 10.19592163134746 10.19592163134746 10.19592163134746 10.19592163134746 10.19592163134746 10.19592163134746 10.19592163134746 10.19592163134746 10.19592163134746 10.19592163134746 10.19592163134746 10.19592163134746 10.19592163134746 9.020802345397538 9.941606950967984 9.99984531917746 7.142047722378935 5.945370051057398 8.182614293248083
10.19592163134746 10.19592163134746 10.19592163134746 10.19592163134746 10.19592163134746 10.19592163134746 10.19592163134746 10.19592163134746 10.19592163134746 10.19592163134746 10.19592163134746 10.19592163134746 10.19592163134746 10.19592163134746 10.19592163134746 10.19592163134746 10.19592163134746 10.19592163134746 10.19592163134746 10.19592163134746 10.19592163134746 10.19592163134746 10.19592163134746 10.19592163134746 10.19592163134746 10.19592163134746 10.19592163134746 10.19592163134746 10.19592163134746 10.19592163134746 10.19592163134746 10.19592163134746 10.19592163134746 10.19592163134746 10.19592163134746 10.19592163134746 10.19592163134746 10.19592163134746 10.19592163134746 10.19592163134746 10.19592163134746 10.19592163134746 10.19592163134746 10.19592163134746 10.19592163134746 10.19592163134746 10.19592163134746 10.19592163134746 10.19592163134746 10.19592163134746 10.19592163134746 10.19592163134746 10.19592163134746 10.19592163134746 10.19592163134746 10.19592163134746 10.19592163134746 10.19592163134746 10.19592163134746 10.19592163134746 10.19592163134746 10.19592163134746 10.19592163134746 10.19592163134746 10.19592163134746 10.19592163134746 10.19592163134746 10.19592163134746 10.19592163134746 10.19592163134746 10.19592163134746 10.19592163134746 10.19592163134746 10.19592163134746 10.19592163134746 10.19592163134746 10.19592163134746 10.19592163134746 10.19592163134746 10.19592163134746 10.19592163134746 10.19592163134746 10.19592163134746 10.19592163134746 10.19592163134746 10.19592163134746 10.19592163134746 10.19592163134746 10.19592163134746 10.19592163134746 10.19592163134746 10.19592163134746 10.19592163134746 10.19592163134746 10.19592163134746 10.19592163134746 10.171539328186562 10.19592163134746 9.433217749851364 6.326572552993006 8.710553839371318 8.140319837080762 4.044941105390933 4.665898910709435 6.921811233445702
10.19592163134746 10.19592163134746 10.19592163134746 10.19592163134746 10.19592163134746 10.19592163134746 10.19592163134746 10.19592163134746 10.19592163134746 10.19592163134746 10.19592163134746 10.19592163134746 10.19592163134746 10.19592163134746 10.19592163134746 10.19592163134746 10.19592163134746 10.19592163134746 10.19592163134746 10.19592163134746 10.19592163134746 10.19592163134746 10.19592163134746 10.19592163134746 10.19592163134746 10.19592163134746 10.19592163134746 10.19592163134746 10.19592163134746 10.19592163134746 10.19592163134746 10.19592163134746 10.19592163134746 10.19592163134746 10.19592163134746 10.19592163134746 10.19592163134746 10.19592163134746 10.19592163134746 10.19592163134746 10.19592163134746 10.19592163134746 10.19592163134746 10.19592163134746 10.19592163134746 10.19592163134746 10.19592163134746 10.19592163134746 10.19592163134746 10.19592163134746 10.19592163134746 10.19592163134746 10.19592163134746 10.19592163134746 10.19592163134746 10.19592163134746 10.19592163134746 10.19592163134746 10.19592163134746 10.19592163134746 10.19592163134746 10.19592163134746 10.19592163134746 10.19592163134746 10.19592163134746 10.19592163134746 10.19592163134746 10.19592163134746 10.19592163134746 10.19592163134746 10.19592163134746 10.19592163134746 10.19592163134746 10.19592163134746 10.19592163134746 10.19592163134746 10.19592163134746 10.19592163134746 10.19592163134746 10.19592163134746 10.19592163134746 10.19592163134746 10.19592163134746 10.19592163134746 10.19592163134746 10.19592163134746 10.19592163134746 10.19592163134746 10.19592163134746 10.19592163134746 10.19592163134746 10.19592163134746 10.19592163134746 10.19592163134746 10.19592163134746 10.19592163134746 10.19592163134746 10.19592163134746 9.483457731404958 7.630312494308351 10.130291620005424 8.96654679508627 4.515092497388831 7.473223126781843 7.728734121703281
10.19592163134746 10.19592163134746 10.19592163134746 10.19592163134746 10.19592163134746 10.19592163134746 10.19592163134746 10.19592163134746 10.19592163134746 10.19592163134746 10.19592163134746 10.19592163134746 10.19592163134746 10.19592163134746 10.19592163134746 10.19592163134746 10.19592163134746 10.19592163134746 10.19592163134746 10.19592163134746 10.19592163134746 10.19592163134746 10.19592163134746 10.19592163134746 10.19592163134746 10.19592163134746 10.19592163134746 10.19592163134746 10.19592163134746 10.19592163134746 10.19592163134746 10.19592163134746 10.19592163134746 10.19592163134746 10.19592163134746 10.19592163134746 10.19592163134746 10.19592163134746 10.19592163134746 10.19592163134746 10.19592163134746 10.19592163134746 10.19592163134746 10.19592163134746 10.19592163134746 10.19592163134746 10.19592163134746 10.19592163134746 10.19592163134746 10.19592163134746 10.19592163134746 10.19592163134746 10.19592163134746 10.19592163134746 10.19592163134746 10.19592163134746 10.19592163134746 10.19592163134746 10.19592163134746 10.19592163134746 10.19592163134746 10.19592163134746 10.19592163134746 10.19592163134746 10.19592163134746 10.19592163134746 10.19592163134746 10.19592163134746 10.19592163134746 10.19592163134746 10.19592163134746 10.19592163134746 10.19592163134746 10.19592163134746 10.19592163134746 10.19592163134746 10.19592163134746 10.19592163134746 10.19592163134746 10.19592163134746 10.19592163134746 10.19592163134746 10.19592163134746 10.19592163134746 10.19592163134746 10.19592163134746 10.19592163134746 10.19592163134746 10.19592163134746 10.19592163134746 10.19592163134746 10.19592163134746 10.19592163134746 10.19592163134746 10.19592163134746 8.644701399443328 9.967429723958253 9.533242592283582 6.959780408747469 5.3842967606557295 9.011200003249948 7.775314549842394 4.594816760865459 7.410583222503563 8.15266060525065
10.19592163134746 10.19592163134746 10.19592163134746 10.19592163134746 10.19592163134746 10.19592163134746 10.19592163134746 10.19592163134746 10.19592163134746 10.19592163134746 10.19592163134746 10.19592163134746 10.19592163134746 10.19592163134746 10.19592163134746 10.19592163134746 10.19592163134746 10.19592163134746 10.19592163134746 10.19592163134746 10.19592163134746 10.19592163134746 10.19592163134746 10.19592163134746 10.19592163134746 10.19592163134746 10.19592163134746 10.19592163134746 10.19592163134746 10.19592163134746 10.19592163134746 10.19592163134746 10.19592163134746 10.19592163134746 10.19592163134746 10.19592163134746 10.19592163134746 10.19592163134746 10.19592163134746 10.19592163134746 10.19592163134746 10.19592163134746 10.19592163134746 10.19592163134746 10.19592163134746 10.19592163134746 10.19592163134746 10.19592163134746 10.19592163134746 10.19592163134746 10.19592163134746 10.19592163134746 10.19592163134746 10.19592163134746 10.19592163134746 10.19592163134746 10.19592163134746 10.19592163134746 10.19592163134746 10.19592163134746 10.19592163134746 10.19592163134746 10.19592163134746 10.19592163134746 10.19592163134746 10.19592163134746 10.19592163134746 10.19592163134746 10.19592163134746 10.19592163134746 10.19592163134746 10.19592163134746 10.19592163134746 10.19592163134746 10.19592163134746 10.19592163134746 10.19592163134746 10.19592163134746 10.19592163134746 10.19592163134746 10.19592163134746 10.19592163134746 10.19592163134746 10.19592163134746 10.19592163134746 10.19592163134746 10.19592163134746 10.19592163134746 10.19592163134746 10.19592163134746 10.19592163134746 10.156231756138956 10.19592163134746 10.19592163134746 10.19592163134746 8.214752371141353 10.183894472908229 10.18642382714416 8.762823088544328 7.393618094145498 10.19592163134746 10.16298445922621 7.918988317035654 10.114410703285307 10.190349598297386
10.19592163134746 10.19592163134746 10.19592163134746 10.19592163134746 10.19592163134746 10.19592163134746 10.19592163134746 10.19592163134746 10.19592163134746 10.19592163134746 10.19592163134746 10.19592163134746 10.19592163134746 10.19592163134746 10.19592163134746 10.19592163134746 10.19592163134746 10.19592163134746 10.19592163134746 10.19592163134746 10.19592163134746 10.19592163134746 10.19592163134746 10.19592163134746 10.19592163134746 10.19592163134746 10.19592163134746 10.19592163134746 10.19592163134746 10.19592163134746 10.19592163134746 10.19592163134746 10.19592163134746 10.19592163134746 10.19592163134746 10.19592163134746 10.19592163134746 10.19592163134746 10.19592163134746 10.19592163134746 10.19592163134746 10.19592163134746 10.19592163134746 10.19592163134746 10.19592163134746 10.19592163134746 10.19592163134746 10.19592163134746 10.19592163134746 10.19592163134746 10.19592163134746 10.19592163134746 10.19592163134746 10.19592163134746 10.19592163134746 10.19592163134746 10.19592163134746 10.19592163134746 10.19592163134746 10.19592163134746 10.19592163134746 10.19592163134746 10.19592163134746 10.19592163134746 10.19592163134746 10.19592163134746 10.19592163134746 10.19592163134746 10.19592163134746 10.19592163134746 10.19592163134746 10.19592163134746 10.19592163134746 10.19592163134746 10.19592163134746 10.19592163134746 10.19592163134746 10.19592163134746 10.19592163134746 10.19592163134746 10.19592163134746 10.19592163134746 10.19592163134746 10.19592163134746 10.19592163134746 10.19592163134746 10.19592163134746 10.19592163134746 10.157577202177146 10.19592163134746 10.19592163134746 9.605073898959692 9.57731274683863 10.19592163134746 10.123914613086685 7.000051829717731 10.088016644074768 10.17764784562484 9.293953635173459 8.084301518071783 10.19592163134746 10.19592163134746 9.925602205111447 10.176274470595335 10.19592163134746
10.19592163134746 10.19592163134746 10.19592163134746 10.19592163134746 10.19592163134746 10.19592163134746 10.19592163134746 10.19592163134746 10.19592163134746 10.19592163134746 10.19592163134746 10.19592163134746 10.19592163134746 10.19592163134746 10.19592163134746 10.19592163134746 10.19592163134746 10.19592163134746 10.19592163134746 10.19592163134746 10.19592163134746 10.19592163134746 10.19592163134746 10.19592163134746 10.19592163134746 10.19592163134746 10.19592163134746 10.19592163134746 10.19592163134746 10.19592163134746 10.19592163134746 10.19592163134746 10.19592163134746 10.19592163134746 10.19592163134746 10.19592163134746 10.19592163134746 10.19592163134746 10.19592163134746 10.19592163134746 10.19592163134746 10.19592163134746 10.19592163134746 10.19592163134746 10.19592163134746 10.19592163134746 10.19592163134746 10.19592163134746 10.19592163134746 10.19592163134746 10.19592163134746 10.19592163134746 10.19592163134746 10.19592163134746 10.19592163134746 10.19592163134746 10.19592163134746 10.19592163134746 10.19592163134746 10.19592163134746 10.19592163134746 10.19592163134746 10.19592163134746 10.19592163134746 10.19592163134746 10.19592163134746 10.19592163134746 10.19592163134746 10.19592163134746 10.19592163134746 10.19592163134746 10.19592163134746 10.19592163134746 10.19592163134746 10.19592163134746 10.19592163134746 10.19592163134746 10.19592163134746 10.19592163134746 10.19592163134746 10.19592163134746 10.19592163134746 10.19592163134746 10.19592163134746 10.19592163134746 10.19592163134746 10.19592163134746 10.19592163134746 9.352329928144243 10.19592163134746 10.19592163134746 7.872199442609433 9.013157336140306 10.19592163134746 9.958106519343819 6.420777597607195 10.08264892498818 10.19592163134746 9.478123982036909 9.613035776543965 10.19592163134746 10.19592163134746 10.174390902948963 10.19592163134746 10.19592163134746
10.19592163134746 10.19592163134746 10.19592163134746 10.19592163134746 10.19592163134746 10.19592163134746 10.19592163134746 10.19592163134746 10.19592163134746 10.19592163134746 10.19592163134746 10.19592163134746 10.19592163134746 10.19592163134746 10.19592163134746 10.19592163134746 10.19592163134746 10.19592163134746 10.19592163134746 10.19592163134746 10.19592163134746 10.19592163134746 10.19592163134746 10.19592163134746 10.19592163134746 10.19592163134746 10.19592163134746 10.19592163134746 10.19592163134746 10.19592163134746 10.19592163134746 10.19592163134746 10.19592163134746 10.19592163134746 10.19592163134746 10.19592163134746 10.19592163134746 10.19592163134746 10.19592163134746 10.19592163134746 10.19592163134746 10.19592163134746 10.19592163134746 10.19592163134746 10.19592163134746 10.19592163134746 10.19592163134746 10.19592163134746 10.19592163134746 10.19592163134746 10.19592163134746 10.19592163134746 10.19592163134746 10.19592163134746 10.19592163134746 10.19592163134746 10.19592163134746 10.19592163134746 10.19592163134746 10.19592163134746 10.19592163134746 10.19592163134746 10.19592163134746 10.19592163134746 10.19592163134746 10.19592163134746 10.19592163134746 10.19592163134746 10.19592163134746 10.19592163134746 10.19592163134746 10.19592163134746 10.19592163134746 10.19592163134746 10.19592163134746 10.19592163134746 10.19592163134746 10.19592163134746 10.19592163134746 10.19592163134746 10.19592163134746 10.19592163134746 10.19592163134746 10.19592163134746 10.17022853871812 10.19592163134746 10.19592163134746 10.19592163134746 8.933883554353654 10.191423293133532 10.19592163134746 9.202965554769763 9.32486034300655 10.19592163134746 10.195481424203386 8.183160259855022 10.19592163134746 10.19592163134746 10.194778483551692 10.182102348989764 10.19592163134746 10.19592163134746 10.153231135966779 10.19592163134746 10.19592163134746
10.19592163134746 10.19592163134746 10.19592163134746 10.19592163134746 10.19592163134746 10.19592163134746 10.19592163134746 10.19592163134746 10.19592163134746 10.19592163134746 10.19592163134746 10.19592163134746 10.19592163134746 10.19592163134746 10.19592163134746 10.19592163134746 10.19592163134746 10.19592163134746 10.19592163134746 10.19592163134746 10.19592163134746 10.19592163134746 10.19592163134746 10.19592163134746 10.19592163134746 10.19592163134746 10.19592163134746 10.19592163134746 10.19592163134746 10.19592163134746 10.19592163134746 10.19592163134746 10.19592163134746 10.19592163134746 10.19592163134746 10.19592163134746 10.19592163134746 10.19592163134746 10.19592163134746 10.19592163134746 10.19592163134746 10.19592163134746 10.19592163134746 10.19592163134746 10.19592163134746 10.19592163134746 10.19592163134746 10.19592163134746 10.19592163134746 10.19592163134746 10.19592163134746 10.19592163134746 10.19592163134746 10.19592163134746 10.19592163134746 10.19592163134746 10.19592163134746 10.19592163134746 10.19592163134746 10.19592163134746 10.19592163134746 10.19592163134746 10.19592163134746 10.19592163134746 10.19592163134746 10.19592163134746 10.19592163134746 10.19592163134746 10.19592163134746 10.19592163134746 10.19592163134746 10.19592163134746 10.19592163134746 10.19592163134746 10.19592163134746 10.19592163134746 10.19592163134746 10.19592163134746 10.19592163134746 10.19592163134746 10.19592163134746 10.19592163134746 10.19592163134746 10.19592163134746 10.19592163134746 10.19592163134746 10.19592163134746 10.193774994608825 9.126466494862088 10.194105473255329 10.19592163134746 9.797892231356691 10.097636720902695 10.19592163134746 10.19592163134746 9.588065243229927 10.19592163134746 10.19592163134746 10.17670899228952 10.19592163134746 10.19592163134746 10.19592163134746 10.19592163134746 10.19592163134746 10.19592163134746
10.19592163134746 10.19592163134746 10.19592163134746 10.19592163134746 10.19592163134746 10.19592163134746 10.19592163134746 10.19592163134746 10.19592163134746 10.19592163134746 10.19592163134746 10.19592163134746 10.19592163134746 10.19592163134746 10.19592163134746 10.19592163134746 10.19592163134746 10.19592163134746 10.19592163134746 10.19592163134746 10.19592163134746 10.19592163134746 10.19592163134746 10.19592163134746 10.19592163134746 10.19592163134746 10.19592163134746 10.19592163134746 10.19592163134746 10.19592163134746 10.19592163134746 10.19592163134746 10.19592163134746 10.19592163134746 10.19592163134746 10.19592163134746 10.19592163134746 10.19592163134746 10.19592163134746 10.19592163134746 10.19592163134746 10.19592163134746 10.19592163134746 10.19592163134746 10.19592163134746 10.19592163134746 10.19592163134746 10.19592163134746 10.19592163134746 10.19592163134746 10.19592163134746 10.19592163134746 10.19592163134746 10.19592163134746 10.19592163134746 10.19592163134746 10.19592163134746 10.19592163134746 10.19592163134746 10.19592163134746 10.19592163134746 10.19592163134746 10.19592163134746 10.19592163134746 10.19592163134746 10.19592163134746 10.19592163134746 10.19592163134746 10.19592163134746 10.19592163134746 10.19592163134746 10.19592163134746 10.19592163134746 10.19592163134746 10.19592163134746 10.19592163134746 10.19592163134746 10.19592163134746 10.19592163134746 10.19592163134746 10.19592163134746 10.19592163134746 10.19592163134746 10.19592163134746 9.90773205656001 10.19592163134746 10.19592163134746 10.146030803959595 7.996546825776963 10.19592163134746 10.19592163134746 9.482952248776478 10.129713901953183 10.19592163134746 10.192834114644802 9.755652164889367 10.19592163134746 10.19592163134746 10.19592163134746 10.19592163134746 10.19592163134746 10.19592163134746 10.19592163134746 10.19592163134746 10.19592163134746
10.19592163134746 10.19592163134746 10.19592163134746 10.19592163134746 10.19592163134746 10.19592163134746 10.19592163134746 10.19592163134746 10.19592163134746 10.19592163134746 10.19592163134746 10.19592163134746 10.19592163134746 10.19592163134746 10.19592163134746 10.19592163134746 10.19592163134746 10.19592163134746 10.19592163134746 10.19592163134746 10.19592163134746 10.19592163134746 10.19592163134746 10.19592163134746 10.19592163134746 10.19592163134746 10.19592163134746 10.19592163134746 10.19592163134746 10.19592163134746 10.19592163134746 10.19592163134746 10.19592163134746 10.19592163134746 10.19592163134746 10.19592163134746 10.19592163134746 10.19592163134746 10.19592163134746 10.19592163134746 10.19592163134746 10.19592163134746 10.19592163134746 10.19592163134746 10.19592163134746 10.19592163134746 10.19592163134746 10.19592163134746 10.19592163134746 10.19592163134746 10.19592163134746 10.19592163134746 10.19592163134746 10.19592163134746 10.19592163134746 10.19592163134746 10.19592163134746 10.19592163134746 10.19592163134746 10.19592163134746 10.19592163134746 10.19592163134746 10.19592163134746 10.19592163134746 10.19592163134746 10.19592163134746 10.19592163134746 10.19592163134746 10.19592163134746 10.19592163134746 10.19592163134746 10.19592163134746 10.19592163134746 10.19592163134746 10.19592163134746 10.19592163134746 10.19592163134746 10.19592163134746 10.19592163134746 10.19592163134746 10.19592163134746 10.19592163134746 10.19592163134746 10.19592163134746 9.445017989363793 10.175965926671127 10.19592163134746 10.10551366852151 8.480151671274383 10.153781474307678 10.195123832320363 9.952491174211572 10.111455239980799 10.19592163134746 10.19592163134746 10.11493628210041 10.19592163134746 10.19592163134746 10.19592163134746 10.19592163134746 10.19592163134746 10.19592163134746 10.19592163134746 10.19592163134746 10.19592163134746
10.19592163134746 10.19592163134746 10.19592163134746 10.19592163134746 10.19592163134746 10.19592163134746 10.19592163134746 10.19592163134746 10.19592163134746 10.19592163134746 10.19592163134746 10.19592163134746 10.19592163134746 10.19592163134746 10.19592163134746 10.19592163134746 10.19592163134746 10.19592163134746 10.19592163134746 10.19592163134746 10.19592163134746 10.19592163134746 10.19592163134746 10.19592163134746 10.19592163134746 10.19592163134746 10.19592163134746 10.19592163134746 10.19592163134746 10.19592163134746 10.19592163134746 10.19592163134746 10.19592163134746 10.19592163134746 10.19592163134746 10.19592163134746 10.19592163134746 10.19592163134746 10.19592163134746 10.19592163134746 10.19592163134746 10.19592163134746 10.19592163134746 10.19592163134746 10.19592163134746 10.19592163134746 10.19592163134746 10.19592163134746 10.19592163134746 10.19592163134746 10.19592163134746 10.19592163134746 10.19592163134746 10.19592163134746 10.19592163134746 10.19592163134746 10.19592163134746 10.19592163134746 10.19592163134746 10.19592163134746 10.19592163134746 10.19592163134746 10.19592163134746 10.19592163134746 10.19592163134746 10.19592163134746 10.19592163134746 10.19592163134746 10.19592163134746 10.19592163134746 10.19592163134746 10.19592163134746 10.19592163134746 10.19592163134746 10.19592163134746 10.19592163134746 10.19592163134746 10.16370268865594 10.19592163134746 10.19592163134746 10.11631658390128 9.807751252883259 10.19592163134746 10.116253620689777 7.361923118744057 9.562619337662706 10.155972131944274 9.633410544431944 8.007902965720154 10.044476779060739 10.192140440981332 9.920474116483001 10.143661085831575 10.19592163134746 10.19592163134746 10.190059777594774 10.19592163134746 10.19592163134746 10.19592163134746 10.19592163134746 10.19592163134746 10.19592163134746 10.19592163134746 10.19592163134746 10.19592163134746
10.19592163134746 10.19592163134746 10.19592163134746 10.19592163134746 10.19592163134746 10.19592163134746 10.19592163134746 10.19592163134746 10.19592163134746 10.19592163134746 10.19592163134746 10.19592163134746 10.19592163134746 10.19592163134746 10.19592163134746 10.19592163134746 10.19592163134746 10.19592163134746 10.19592163134746 10.19592163134746 10.19592163134746 10.19592163134746 10.19592163134746 10.19592163134746 10.19592163134746 10.19592163134746 10.19592163134746 10.19592163134746 10.19592163134746 10.19592163134746 10.19592163134746 10.19592163134746 10.19592163134746 10.19592163134746 10.19592163134746 10.19592163134746 10.19592163134746 10.19592163134746 10.19592163134746 10.19592163134746 10.19592163134746 10.19592163134746 10.19592163134746 10.19592163134746 10.19592163134746 10.19592163134746 10.19592163134746 10.19592163134746 10.19592163134746 10.19592163134746 10.19592163134746 10.19592163134746 10.19592163134746 10.19592163134746 10.19592163134746 10.19592163134746 10.19592163134746 10.19592163134746 10.19592163134746 10.19592163134746 10.19592163134746 10.19592163134746 10.19592163134746 10.19592163134746 10.19592163134746 10.19592163134746 10.19592163134746 10.19592163134746 10.19592163134746 10.19592163134746 10.19592163134746 10.19592163134746 10.19592163134746 10.19592163134746 10.19592163134746 10.19592163134746 10.19592163134746 9.691889792044387 10.19592163134746 10.19592163134746 8.913767379857855 8.846270872424052 10.180768363305589 9.689996820953063 5.039982489957906 9.35005584150272 10.108808420356604 8.640706119260706 8.25858236113491 10.119585586779348 10.192387327745696 10.015935614869539 10.188128367460793 10.19592163134746 10.19592163134746 10.19592163134746 10.19592163134746 10.19592163134746 10.19592163134746 10.19592163134746 10.19592163134746 10.19592163134746 10.19592163134746 10.19592163134746 10.19592163134746
10.19592163134746 10.19592163134746 10.19592163134746 10.19592163134746 10.19592163134746 10.19592163134746 10.19592163134746 10.19592163134746 10.19592163134746 10.19592163134746 10.19592163134746 10.19592163134746 10.19592163134746 10.19592163134746 10.19592163134746 10.19592163134746 10.19592163134746 10.19592163134746 10.19592163134746 10.19592163134746 10.19592163134746 10.19592163134746 10.19592163134746 10.19592163134746 10.19592163134746 10.19592163134746 10.19592163134746 10.19592163134746 10.19592163134746 10.19592163134746 10.19592163134746 10.19592163134746 10.19592163134746 10.19592163134746 10.19592163134746 10.19592163134746 10.19592163134746 10.19592163134746 10.19592163134746 10.19592163134746 10.19592163134746 10.19592163134746 10.19592163134746 10.19592163134746 10.19592163134746 10.19592163134746 10.19592163134746 10.19592163134746 10.19592163134746 10.19592163134746 10.19592163134746 10.19592163134746 10.19592163134746 10.19592163134746 10.19592163134746 10.19592163134746 10.19592163134746 10.19592163134746 10.19592163134746 10.19592163134746 10.19592163134746 10.19592163134746 10.19592163134746 10.19592163134746 10.19592163134746 10.19592163134746 10.19592163134746 10.19592163134746 10.19592163134746 10.19592163134746 10.19592163134746 10.19592163134746 10.19592163134746 10.19592163134746 10.19592163134746 10.19592163134746 10.11204487025286 8.24212872895949 10.19592163134746 10.19592163134746 7.6778452245216435 9.01515039737923 10.19592163134746 10.041224270850105 5.488548711461689 10.133859614340771 10.19592163134746 9.90879509689521 10.025953571066186 10.19592163134746 10.19592163134746 10.19592163134746 10.19592163134746 10.19592163134746 10.19592163134746 10.19592163134746 10.19592163134746 10.19592163134746 10.19592163134746 10.19592163134746 10.19592163134746 10.19592163134746 10.19592163134746 10.19592163134746 10.19592163134746
10.19592163134746 10.19592163134746 10.19592163134746 10.19592163134746 10.19592163134746 10.19592163134746 10.19592163134746 10.19592163134746 10.19592163134746 10.19592163134746 10.19592163134746 10.19592163134746 10.19592163134746 10.19592163134746 10.19592163134746 10.19592163134746 10.19592163134746 10.19592163134746 10.19592163134746 10.19592163134746 10.19592163134746 10.19592163134746 10.19592163134746 10.19592163134746 10.19592163134746 10.19592163134746 10.19592163134746 10.19592163134746 10.19592163134746 10.19592163134746 10.19592163134746 10.19592163134746 10.19592163134746 10.19592163134746 10.19592163134746 10.19592163134746 10.19592163134746 10.19592163134746 10.19592163134746 10.19592163134746 10.19592163134746 10.19592163134746 10.19592163134746 10.19592163134746 10.19592163134746 10.19592163134746 10.19592163134746 10.19592163134746 10.19592163134746 10.19592163134746 10.19592163134746 10.19592163134746 10.19592163134746 10.19592163134746 10.19592163134746 10.19592163134746 10.19592163134746 10.19592163134746 10.19592163134746 10.19592163134746 10.19592163134746 10.19592163134746 10.19592163134746 10.19592163134746 10.19592163134746 10.19592163134746 10.19592163134746 10.19592163134746 10.19592163134746 10.19592163134746 10.19592163134746 10.19592163134746 10.19592163134746 10.093464331767018 9.940690483934262 10.19407523740016 8.483685260072377 4.936575838708267 9.793936102709695 9.205830553524617 4.763707965585015 6.94686666237515 10.01251581694026 8.981728778095706 5.467104364257257 9.74175695677682 10.19592163134746 10.14693489576952 10.189448711651313 10.19592163134746 10.19592163134746 10.19592163134746 10.19592163134746 10.19592163134746 10.19592163134746 10.19592163134746 10.19592163134746 10.19592163134746 10.19592163134746 10.19592163134746 10.19592163134746 10.19592163134746 10.19592163134746 10.19592163134746 10.19592163134746
10.07399961329259 10.19592163134746 10.19592163134746 10.19592163134746 10.19592163134746 10.19592163134746 10.19592163134746 10.19592163134746 10.19592163134746 10.19592163134746 10.19592163134746 10.19592163134746 10.19592163134746 10.19592163134746 10.19592163134746 10.19592163134746 10.19592163134746 10.19592163134746 10.19592163134746 10.19592163134746 10.19592163134746 10.19592163134746 10.19592163134746 10.19592163134746 10.19592163134746 10.19592163134746 10.19592163134746 10.19592163134746 10.19592163134746 10.19592163134746 10.19592163134746 10.19592163134746 10.19592163134746 10.19592163134746 10.19592163134746 10.19592163134746 10.19592163134746 10.19592163134746 10.19592163134746 10.19592163134746 10.19592163134746 10.19592163134746 10.19592163134746 10.19592163134746 10.19592163134746 10.19592163134746 10.19592163134746 10.19592163134746 10.19592163134746 10.19592163134746 10.19592163134746 10.19592163134746 10.19592163134746 10.19592163134746 10.19592163134746 10.19592163134746 10.19592163134746 10.19592163134746 10.19592163134746 10.19592163134746 10.19592163134746 10.19592163134746 10.19592163134746 10.19592163134746 10.19592163134746 10.19592163134746 10.19592163134746 10.19592163134746 10.19592163134746 10.19592163134746 10.19592163134746 10.19592163134746 10.116614791288294 8.286374200642827 9.155298825335878 9.896350106898389 6.743011022035156 4.665627129431795 9.722018651027595 9.14216352617233 4.936437872151254 8.504110646337548 10.188300501177213 9.799988240275372 8.065434831511244 10.19592163134746 10.19592163134746 10.19592163134746 10.19592163134746 10.19592163134746 10.19592163134746 10.19592163134746 10.19592163134746 10.19592163134746 10.19592163134746 10.19592163134746 10.19592163134746 10.19592163134746 10.19592163134746 10.19592163134746 10.19592163134746 10.19592163134746 10.19592163134746 10.19592163134746 10.19592163134746
9.74876449551044 10.19592163134746 10.19592163134746 10.19592163134746 10.19592163134746 10.19592163134746 10.19592163134746 10.19592163134746 10.19592163134746 10.19592163134746 10.19592163134746 10.19592163134746 10.19592163134746 10.19592163134746 10.19592163134746 10.19592163134746 10.19592163134746 10.19592163134746 10.19592163134746 10.19592163134746 10.19592163134746 10.19592163134746 10.19592163134746 10.19592163134746 10.19592163134746 10.19592163134746 10.19592163134746 10.19592163134746 10.19592163134746 10.19592163134746 10.19592163134746 10.19592163134746 10.19592163134746 10.19592163134746 10.19592163134746 10.19592163134746 10.19592163134746 10.19592163134746 10.19592163134746 10.19592163134746 10.19592163134746 10.19592163134746 10.19592163134746 10.19592163134746 10.19592163134746 10.19592163134746 10.19592163134746 10.19592163134746 10.19592163134746 10.19592163134746 10.19592163134746 10.19592163134746 10.19592163134746 10.19592163134746 10.19592163134746 10.19592163134746 10.19592163134746 10.19592163134746 10.19592163134746 10.19592163134746 10.19592163134746 10.19592163134746 10.19592163134746 10.19592163134746 10.19592163134746 10.19592163134746 10.19592163134746 10.19592163134746 10.175905276235294 10.113868644479107 10.154082514865074 10.097969836611043 9.489256119712403 5.805380859545699 6.832241611160485 9.103435256892984 6.173528218872446 3.957219302929132 9.083951919343997 9.706939425562766 7.107286202066639 9.11150113545776 10.19592163134746 10.19592163134746 10.114614758165002 10.19592163134746 10.19592163134746 10.19592163134746 10.19592163134746 10.19592163134746 10.19592163134746 10.19592163134746 10.19592163134746 10.19592163134746 10.19592163134746 10.19592163134746 10.19592163134746 10.19592163134746 10.19592163134746 10.19592163134746 10.19592163134746 10.19592163134746 10.19592163134746 10.19592163134746 10.19592163134746
9.622375076155585 10.19592163134746 10.192268180099566 10.19592163134746 10.19592163134746 10.19592163134746 10.19592163134746 10.19592163134746 10.19592163134746 10.19592163134746 10.19592163134746 10.19592163134746 10.19592163134746 10.19592163134746 10.19592163134746 10.19592163134746 10.19592163134746 10.19592163134746 10.19592163134746 10.19592163134746 10.19592163134746 10.19592163134746 10.19592163134746 10.19592163134746 10.19592163134746 10.19592163134746 10.19592163134746 10.19592163134746 10.19592163134746 10.19592163134746 10.19592163134746 10.19592163134746 10.19592163134746 10.19592163134746 10.19592163134746 10.19592163134746 10.19592163134746 10.19592163134746 10.19592163134746 10.19592163134746 10.19592163134746 10.19592163134746 10.19592163134746 10.19592163134746 10.19592163134746 10.19592163134746 10.19592163134746 10.19592163134746 10.19592163134746 10.19592163134746 10.19592163134746 10.19592163134746 10.19592163134746 10.19592163134746 10.19592163134746 10.19592163134746 10.19592163134746 10.19592163134746 10.19592163134746 10.19592163134746 10.19592163134746 10.19592163134746 10.19592163134746 10.19592163134746 10.19592163134746 10.184672853968335 10.19592163134746 10.19592163134746 10.185254078585455 9.594359591857172 9.590689491029357 10.166412720628735 9.698789741273812 6.62824237286462 5.647619924970406 9.44018448830316 8.039475556678472 4.802788317278747 9.112237700376012 10.17534748359079 9.237212477598108 9.730459103070034 10.19592163134746 10.19592163134746 10.19592163134746 10.19592163134746 10.19592163134746 10.19592163134746 10.19592163134746 10.19592163134746 10.19592163134746 10.19592163134746 10.19592163134746 10.19592163134746 10.19592163134746 10.19592163134746 10.19592163134746 10.19592163134746 10.19592163134746 10.19592163134746 10.19592163134746 10.19592163134746 10.19592163134746 10.19592163134746 10.19592163134746
10.138194071568147 10.19592163134746 10.19592163134746 10.19592163134746 10.19592163134746 10.19592163134746 10.19592163134746 10.19592163134746 10.19592163134746 10.19592163134746 10.19592163134746 10.19592163134746 10.19592163134746 10.19592163134746 10.19592163134746 10.19592163134746 10.19592163134746 10.19592163134746 10.19592163134746 10.19592163134746 10.19592163134746 10.19592163134746 10.19592163134746 10.19592163134746 10.19592163134746 10.19592163134746 10.19592163134746 10.19592163134746 10.19592163134746 10.19592163134746 10.19592163134746 10.19592163134746 10.19592163134746 10.19592163134746 10.19592163134746 10.19592163134746 10.19592163134746 10.19592163134746 10.19592163134746 10.19592163134746 10.19592163134746 10.19592163134746 10.19592163134746 10.19592163134746 10.19592163134746 10.19592163134746 10.19592163134746 10.19592163134746 10.19592163134746 10.19592163134746 10.19592163134746 10.19592163134746 10.19592163134746 10.19592163134746 10.19592163134746 10.19592163134746 10.19592163134746 10.19592163134746 10.19592163134746 10.19592163134746 10.19592163134746 10.19592163134746 10.19592163134746 10.19592163134746 10.19592163134746 10.19592163134746 10.19592163134746 10.19592163134746 10.19592163134746 10.19592163134746 10.19592163134746 10.19592163134746 10.19592163134746 9.395956180931268 7.6293429647142785 10.164822225689258 9.341377024318959 5.577018639166356 9.93722594201145 10.19592163134746 8.8324617526408 9.375731138636542 10.19592163134746 10.19592163134746 10.131392541685727 10.19592163134746 10.19592163134746 10.19592163134746 10.19592163134746 10.19592163134746 10.19592163134746 10.19592163134746 10.19592163134746 10.19592163134746 10.19592163134746 10.19592163134746 10.19592163134746 10.19592163134746 10.19592163134746 10.19592163134746 10.19592163134746 10.19592163134746 10.19592163134746 10.19592163134746 10.19592163134746
10.060242274784748 10.19592163134746 10.19592163134746 10.19592163134746 10.19592163134746 10.19592163134746 10.19592163134746 10.19592163134746 10.19592163134746 10.19592163134746 10.19592163134746 10.19592163134746 10.19592163134746 10.19592163134746 10.19592163134746 10.19592163134746 10.19592163134746 10.19592163134746 10.19592163134746 10.19592163134746 10.19592163134746 10.19592163134746 10.19592163134746 10.19592163134746 10.19592163134746 10.19592163134746 10.19592163134746 10.19592163134746 10.19592163134746 10.19592163134746 10.19592163134746 10.19592163134746 10.19592163134746 10.19592163134746 10.19592163134746 10.19592163134746 10.19592163134746 10.19592163134746 10.19592163134746 10.19592163134746 10.19592163134746 10.19592163134746 10.19592163134746 10.19592163134746 10.19592163134746 10.19592163134746 10.19592163134746 10.19592163134746 10.19592163134746 10.19592163134746 10.19592163134746 10.19592163134746 10.19592163134746 10.19592163134746 10.19592163134746 10.19592163134746 10.19592163134746 10.19592163134746 10.19592163134746 10.19592163134746 10.19592163134746 10.19592163134746 10.19592163134746 10.19592163134746 10.19592163134746 10.19592163134746 10.19592163134746 10.19592163134746 10.19592163134746 10.19592163134746 10.19592163134746 10.19592163134746 10.19592163134746 9.882333736849152 9.777675704764947 10.19592163134746 10.075194983388542 8.43595524552339 10.19592163134746 10.19592163134746 10.09981956946187 10.19592163134746 10.19592163134746 10.19592163134746 10.19592163134746 10.19592163134746 10.19592163134746 10.19592163134746 10.19592163134746 10.19592163134746 10.19592163134746 10.19592163134746 10.19592163134746 10.19592163134746 10.19592163134746 10.19592163134746 10.19592163134746 10.19592163134746 10.19592163134746 10.19592163134746 10.19592163134746 10.19592163134746 10.19592163134746 10.19592163134746 10.19592163134746
9.847790274205918 10.19592163134746 10.186582755741517 10.19592163134746 10.19592163134746 10.19592163134746 10.19592163134746 10.19592163134746 10.19592163134746 10.19592163134746 10.19592163134746 10.19592163134746 10.19592163134746 10.19592163134746 10.19592163134746 10.19592163134746 10.19592163134746 10.19592163134746 10.19592163134746 10.19592163134746 10.19592163134746 10.19592163134746 10.19592163134746 10.19592163134746 10.19592163134746 10.19592163134746 10.19592163134746 10.19592163134746 10.19592163134746 10.19592163134746 10.19592163134746 10.19592163134746 10.19592163134746 10.19592163134746 10.19592163134746 10.19592163134746 10.19592163134746 10.19592163134746 10.19592163134746 10.19592163134746 10.19592163134746 10.19592163134746 10.19592163134746 10.19592163134746 10.19592163134746 10.19592163134746 10.19592163134746 10.19592163134746 10.19592163134746 10.19592163134746 10.19592163134746 10.19592163134746 10.19592163134746 10.19592163134746 10.19592163134746 10.19592163134746 10.19592163134746 10.19592163134746 10.19592163134746 10.19592163134746 10.19592163134746 10.19592163134746 10.19592163134746 10.19592163134746 10.19592163134746 10.19592163134746 10.19592163134746 10.19592163134746 10.19592163134746 10.19592163134746 10.19592163134746 10.19592163134746 10.19592163134746 9.88064355651694 9.840171900692226 10.19592163134746 10.19592163134746 9.59730963621039 10.19592163134746 10.19592163134746 10.19592163134746 10.19592163134746 10.19592163134746 10.19592163134746 10.19592163134746 10.19592163134746 10.19592163134746 10.19592163134746 10.19592163134746 10.19592163134746 10.19592163134746 10.19592163134746 10.19592163134746 10.19592163134746 10.19592163134746 10.19592163134746 10.19592163134746 10.19592163134746 10.19592163134746 10.19592163134746 10.19592163134746 10.19592163134746 10.19592163134746 10.19592163134746 10.19592163134746
10.116580189153066 10.19592163134746 10.191594024206367 10.19592163134746 10.19592163134746 10.19592163134746 10.19592163134746 10.19592163134746 10.19592163134746 10.19592163134746 10.19592163134746 10.19592163134746 10.19592163134746 10.19592163134746 10.19592163134746 10.19592163134746 10.19592163134746 10.19592163134746 10.19592163134746 10.19592163134746 10.19592163134746 10.19592163134746 10.19592163134746 10.19592163134746 10.19592163134746 10.19592163134746 10.19592163134746 10.19592163134746 10.19592163134746 10.19592163134746 10.19592163134746 10.19592163134746 10.19592163134746 10.19592163134746 10.19592163134746 10.19592163134746 10.19592163134746 10.19592163134746 10.19592163134746 10.19592163134746 10.19592163134746 10.19592163134746 10.19592163134746 10.19592163134746 10.19592163134746 10.19592163134746 10.19592163134746 10.19592163134746 10.19592163134746 10.19592163134746 10.19592163134746 10.19592163134746 10.19592163134746 10.19592163134746 10.19592163134746 10.19592163134746 10.19592163134746 10.19592163134746 10.19592163134746 10.19592163134746 10.19592163134746 10.19592163134746 10.19592163134746 10.19592163134746 10.19592163134746 10.19592163134746 10.19592163134746 10.19592163134746 10.19592163134746 10.19592163134746 10.19592163134746 10.19592163134746 10.19592163134746 10.19592163134746 10.19592163134746 10.19592163134746 10.19592163134746 10.19592163134746 10.19592163134746 10.19592163134746 10.19592163134746 10.19592163134746 10.19592163134746 10.19592163134746 10.19592163134746 10.19592163134746 10.19592163134746 10.19592163134746 10.19592163134746 10.19592163134746 10.19592163134746 10.19592163134746 10.19592163134746 10.19592163134746 10.19592163134746 10.19592163134746 10.19592163134746 10.19592163134746 10.19592163134746 10.19592163134746 10.19592163134746 10.19592163134746 10.19592163134746 10.19592163134746 10.19592163134746
10.10701833813393 10.19592163134746 10.185256144478075 10.19592163134746 10.19592163134746 10.19592163134746 10.19592163134746 10.19592163134746 10.19592163134746 10.19592163134746 10.19592163134746 10.19592163134746 10.19592163134746 10.19592163134746 10.19592163134746 10.19592163134746 10.19592163134746 10.19592163134746 10.19592163134746 10.19592163134746 10.19592163134746 10.19592163134746 10.19592163134746 10.19592163134746 10.19592163134746 10.19592163134746 10.19592163134746 10.19592163134746 10.19592163134746 10.19592163134746 10.19592163134746 10.19592163134746 10.19592163134746 10.19592163134746 10.19592163134746 10.19592163134746 10.19592163134746 10.19592163134746 10.19592163134746 10.19592163134746 10.19592163134746 10.19592163134746 10.19592163134746 10.19592163134746 10.19592163134746 10.19592163134746 10.19592163134746 10.19592163134746 10.19592163134746 10.19592163134746 10.19592163134746 10.19592163134746 10.19592163134746 10.19592163134746 10.19592163134746 10.19592163134746 10.19592163134746 10.19592163134746 10.19592163134746 10.19592163134746 10.19592163134746 10.19592163134746 10.19592163134746 10.19592163134746 10.19592163134746 10.19592163134746 10.19592163134746 10.19592163134746 10.19592163134746 10.19592163134746 10.19592163134746 10.19592163134746 10.19592163134746 10.19592163134746 10.19592163134746 10.19592163134746 10.19592163134746 10.19592163134746 10.19592163134746 10.19592163134746 10.19592163134746 10.19592163134746 10.19592163134746 10.19592163134746 10.19592163134746 10.19592163134746 10.19592163134746 10.19592163134746 10.19592163134746 10.19592163134746 10.19592163134746 10.19592163134746 10.19592163134746 10.19592163134746 10.19592163134746 10.19592163134746 10.19592163134746 10.19592163134746 10.19592163134746 10.19592163134746 10.19592163134746 10.19592163134746 10.19592163134746 10.19592163134746 10.19592163134746
10.19592163134746 10.19592163134746 10.19592163134746 10.19592163134746 10.19592163134746 10.19592163134746 10.19592163134746 10.19592163134746 10.19592163134746 10.19592163134746 10.19592163134746 10.19592163134746 10.19592163134746 10.19592163134746 10.19592163134746 10.19592163134746 10.19592163134746 10.19592163134746 10.19592163134746 10.19592163134746 10.19592163134746 10.19592163134746 10.19592163134746 10.19592163134746 10.19592163134746 10.19592163134746 10.19592163134746 10.19592163134746 10.19592163134746 10.19592163134746 10.19592163134746 10.19592163134746 10.19592163134746 10.19592163134746 10.19592163134746 10.19592163134746 10.19592163134746 10.19592163134746 10.19592163134746 10.19592163134746 10.19592163134746 10.19592163134746 10.19592163134746 10.19592163134746 10.19592163134746 10.19592163134746 10.19592163134746 10.19592163134746 10.19592163134746 10.19592163134746 10.19592163134746 10.19592163134746 10.19592163134746 10.19592163134746 10.19592163134746 10.19592163134746 10.19592163134746 10.19592163134746 10.19592163134746 10.19592163134746 10.19592163134746 10.19592163134746 10.19592163134746 10.19592163134746 10.19592163134746 10.19592163134746 10.19592163134746 10.19592163134746 10.19592163134746 10.19592163134746 10.19592163134746 10.19592163134746 10.19592163134746 10.19592163134746 10.088371693227712 10.19592163134746 10.19592163134746 10.19592163134746 10.19592163134746 10.19592163134746 10.19592163134746 10.19592163134746 10.19592163134746 10.19592163134746 10.19592163134746 10.19592163134746 10.19592163134746 10.19592163134746 10.19592163134746 10.19592163134746 10.19592163134746 10.19592163134746 10.19592163134746 10.19592163134746 10.19592163134746 10.19592163134746 10.19592163134746 10.19592163134746 10.19592163134746 10.19592163134746 10.19592163134746 10.19592163134746 10.19592163134746 10.19592163134746 10.19592163134746
