# Supplementary material for: Dynamic pre-structuration of lipid nanodomain-segregating remorin proteins
Source: Commun Biol. 2024 Dec 5;7:1620. doi: 10.1038/s42003-024-07330-y (PMC11621693; doi:10.1038/s42003-024-07330-y)
Supplement: Supplementary file 6 — Supplementary Data 4 [file 42003_2024_7330_MOESM6_ESM.zip › Supp-data-4/Fig_6a_AtREM64_209-427.dat]

10.04739336492891 10.04739336492891 10.04739336492891 10.04739336492891 10.04739336492891 10.04739336492891 10.04739336492891 10.04739336492891 10.04739336492891 10.04739336492891 10.04739336492891 10.04739336492891 10.04739336492891 10.04739336492891 10.04739336492891 10.04739336492891 10.04739336492891 10.04739336492891 10.04739336492891 10.04739336492891 10.04739336492891 10.04739336492891 10.04739336492891 10.04739336492891 10.04739336492891 10.04739336492891 10.04739336492891 10.04739336492891 10.04739336492891 10.04739336492891 10.04739336492891 10.04739336492891 10.04739336492891 10.04739336492891 10.04739336492891 10.04739336492891 10.04739336492891 10.04739336492891 10.046177275447656 10.04739336492891 10.04739336492891 10.04739336492891 10.04739336492891 9.279222417642076 9.7919493173196 10.04739336492891 10.04739336492891 10.04739336492891 10.04739336492891 10.04739336492891 10.04739336492891 10.04739336492891 10.04739336492891 10.04739336492891 10.04739336492891 10.04739336492891 10.04739336492891 10.04739336492891 10.04739336492891 10.04739336492891 10.04739336492891 10.04739336492891 10.04739336492891 10.04739336492891 10.04739336492891 10.04739336492891 10.04739336492891 10.04739336492891 10.04739336492891 10.04739336492891 10.04739336492891 10.04739336492891 10.04739336492891 10.04739336492891 10.04739336492891 10.04739336492891 10.04739336492891 10.04739336492891 10.04739336492891 10.04739336492891 10.04739336492891 10.04739336492891 10.04739336492891 10.04739336492891 10.04739336492891 10.04739336492891 10.04739336492891 10.04739336492891 10.04739336492891 10.04739336492891 10.04739336492891 10.04739336492891 10.04739336492891 10.04739336492891 10.04739336492891 10.04739336492891 10.04739336492891 10.04739336492891 10.04739336492891 10.04739336492891 10.04739336492891 10.04739336492891 10.04739336492891 10.04739336492891 10.04739336492891 10.04739336492891 10.04739336492891 10.04739336492891 10.04739336492891 10.04739336492891 10.04739336492891 10.04739336492891 10.04739336492891 10.04739336492891 10.04739336492891 10.04739336492891 10.04739336492891 10.04739336492891 10.04739336492891
10.04739336492891 10.04739336492891 10.04739336492891 10.04739336492891 10.04739336492891 10.04739336492891 10.04739336492891 10.04739336492891 10.04739336492891 10.04739336492891 10.04739336492891 10.04739336492891 10.04739336492891 10.04739336492891 10.04739336492891 10.04739336492891 10.04739336492891 10.04739336492891 10.04739336492891 10.04739336492891 10.04739336492891 10.04739336492891 10.04739336492891 10.04739336492891 10.04739336492891 10.04739336492891 10.04739336492891 10.04739336492891 10.04739336492891 10.04739336492891 10.04739336492891 10.04739336492891 10.04739336492891 10.04739336492891 10.04739336492891 9.964998927093225 10.04739336492891 10.04739336492891 10.015011956674648 10.04739336492891 10.04739336492891 10.021793794818421 9.717226364333863 6.954965696364011 8.855371290699697 9.948271193780979 9.7329827913293 8.977021044769002 10.04739336492891 10.04739336492891 10.04739336492891 10.04739336492891 10.04739336492891 10.04739336492891 10.04739336492891 10.04739336492891 10.04739336492891 10.04739336492891 10.04739336492891 10.04739336492891 10.04739336492891 10.04739336492891 10.04739336492891 10.04739336492891 10.04739336492891 10.04739336492891 10.04739336492891 10.04739336492891 10.04739336492891 10.04739336492891 10.04739336492891 10.04739336492891 10.04739336492891 10.04739336492891 10.04739336492891 10.04739336492891 10.04739336492891 10.04739336492891 10.04739336492891 10.04739336492891 10.04739336492891 10.04739336492891 10.04739336492891 10.04739336492891 10.04739336492891 10.04739336492891 10.04739336492891 10.04739336492891 10.04739336492891 10.04739336492891 10.04739336492891 10.04739336492891 10.04739336492891 10.04739336492891 10.04739336492891 10.04739336492891 10.04739336492891 10.04739336492891 10.04739336492891 10.04739336492891 10.04739336492891 10.04739336492891 10.04739336492891 10.04739336492891 10.04739336492891 10.04739336492891 10.04739336492891 10.04739336492891 10.04739336492891 10.04739336492891 10.04739336492891 10.04739336492891 10.04739336492891 10.04739336492891 10.04739336492891 10.04739336492891 10.04739336492891 10.04739336492891 10.04739336492891
10.04739336492891 10.04739336492891 10.04739336492891 10.04739336492891 10.04739336492891 10.04739336492891 10.04739336492891 10.04739336492891 10.04739336492891 10.04739336492891 10.04739336492891 10.04739336492891 10.04739336492891 10.04739336492891 10.04739336492891 10.04739336492891 10.04739336492891 10.04739336492891 10.04739336492891 10.04739336492891 10.04739336492891 10.04739336492891 10.04739336492891 10.04739336492891 10.04739336492891 10.04739336492891 10.04739336492891 10.04739336492891 10.04739336492891 10.04739336492891 10.04739336492891 10.04739336492891 10.04739336492891 10.04739336492891 9.965009413395364 9.552945362866279 9.963533787269794 10.044671414729992 9.94946340893233 10.04739336492891 10.045777501844956 9.932283855249233 9.032945250550265 5.889126927135215 8.897217394632397 9.824004552575078 8.727689306195025 8.215743022618286 10.04739336492891 10.04739336492891 10.020699748352763 10.04739336492891 10.04739336492891 10.04739336492891 10.04739336492891 10.04739336492891 10.04739336492891 10.04739336492891 10.04739336492891 10.04739336492891 10.04739336492891 10.04739336492891 10.04739336492891 10.04739336492891 10.04739336492891 10.04739336492891 10.04739336492891 10.04739336492891 10.04739336492891 10.04739336492891 10.04739336492891 10.04739336492891 10.04739336492891 10.04739336492891 10.04739336492891 10.04739336492891 10.04739336492891 10.04739336492891 10.04739336492891 10.04739336492891 10.04739336492891 10.04739336492891 10.04739336492891 10.04739336492891 10.04739336492891 10.04739336492891 10.04739336492891 10.04739336492891 10.04739336492891 10.04739336492891 10.04739336492891 10.04739336492891 10.04739336492891 10.04739336492891 10.04739336492891 10.04739336492891 10.04739336492891 10.04739336492891 10.04739336492891 10.04739336492891 10.04739336492891 10.04739336492891 10.04739336492891 10.04739336492891 10.04739336492891 10.04739336492891 10.04739336492891 10.04739336492891 10.04739336492891 10.04739336492891 10.04739336492891 10.04739336492891 10.04739336492891 10.04739336492891 10.04739336492891 10.04739336492891 10.04739336492891 10.04739336492891 10.04739336492891
10.04739336492891 10.04739336492891 10.04739336492891 10.04739336492891 10.04739336492891 10.04739336492891 10.04739336492891 10.04739336492891 10.04739336492891 10.04739336492891 10.04739336492891 10.04739336492891 10.04739336492891 10.04739336492891 10.04739336492891 10.04739336492891 10.04739336492891 10.04739336492891 10.04739336492891 10.04739336492891 10.04739336492891 10.04739336492891 10.04739336492891 10.04739336492891 10.04739336492891 10.04739336492891 10.04739336492891 10.04739336492891 10.04739336492891 10.04739336492891 10.04739336492891 10.04739336492891 10.04739336492891 10.04739336492891 10.021546415809764 9.880631723608518 10.04739336492891 10.04739336492891 9.999545460638009 10.04739336492891 10.04739336492891 10.04739336492891 10.025144433977674 8.542354363307844 9.707316053568695 10.04739336492891 9.606680335944755 9.89003550892131 10.04739336492891 10.04739336492891 10.04739336492891 10.04739336492891 10.04739336492891 10.04739336492891 10.04739336492891 10.04739336492891 10.04739336492891 10.04739336492891 10.04739336492891 10.04739336492891 10.04739336492891 10.04739336492891 10.04739336492891 10.04739336492891 10.04739336492891 10.04739336492891 10.04739336492891 10.04739336492891 10.04739336492891 10.04739336492891 10.04739336492891 10.04739336492891 10.04739336492891 10.04739336492891 10.04739336492891 10.04739336492891 10.04739336492891 10.04739336492891 10.04739336492891 10.04739336492891 10.04739336492891 10.04739336492891 10.04739336492891 10.04739336492891 10.04739336492891 10.04739336492891 10.04739336492891 10.04739336492891 10.04739336492891 10.04739336492891 10.04739336492891 10.04739336492891 10.04739336492891 10.04739336492891 10.04739336492891 10.04739336492891 10.04739336492891 10.04739336492891 10.04739336492891 10.04739336492891 10.04739336492891 10.04739336492891 10.04739336492891 10.04739336492891 10.04739336492891 10.04739336492891 10.04739336492891 10.04739336492891 10.04739336492891 10.04739336492891 10.04739336492891 10.04739336492891 10.04739336492891 10.04739336492891 10.04739336492891 10.04739336492891 10.04739336492891 10.04739336492891 10.04739336492891
10.04739336492891 10.04739336492891 10.04739336492891 10.04739336492891 10.04739336492891 10.04739336492891 10.04739336492891 10.04739336492891 10.04739336492891 10.04739336492891 10.04739336492891 10.04739336492891 10.04739336492891 10.04739336492891 10.04739336492891 10.04739336492891 10.04739336492891 10.04739336492891 10.04739336492891 10.04739336492891 10.04739336492891 10.04739336492891 10.04739336492891 10.04739336492891 10.04739336492891 10.04739336492891 10.04739336492891 10.04739336492891 10.04739336492891 10.04739336492891 10.04739336492891 10.04739336492891 10.04739336492891 10.04739336492891 10.04739336492891 10.032509125012245 10.04739336492891 10.04739336492891 10.04739336492891 10.04739336492891 10.04739336492891 10.04739336492891 10.04739336492891 8.425236612491613 9.52123320274235 10.04739336492891 9.740972649097412 8.50080335675724 10.04739336492891 10.04739336492891 10.04739336492891 10.04739336492891 10.04739336492891 10.04739336492891 10.04739336492891 10.04739336492891 10.04739336492891 10.04739336492891 10.04739336492891 10.04739336492891 10.04739336492891 10.04739336492891 10.04739336492891 10.04739336492891 10.04739336492891 10.04739336492891 10.04739336492891 10.04739336492891 10.04739336492891 10.04739336492891 10.04739336492891 10.04739336492891 10.04739336492891 10.04739336492891 10.04739336492891 10.04739336492891 10.04739336492891 10.04739336492891 10.04739336492891 10.04739336492891 10.04739336492891 10.04739336492891 10.04739336492891 10.04739336492891 10.04739336492891 10.04739336492891 10.04739336492891 10.04739336492891 10.04739336492891 10.04739336492891 10.04739336492891 10.04739336492891 10.04739336492891 10.04739336492891 10.04739336492891 10.04739336492891 10.04739336492891 10.04739336492891 10.04739336492891 10.04739336492891 10.04739336492891 10.04739336492891 10.04739336492891 10.04739336492891 10.04739336492891 10.04739336492891 10.04739336492891 10.04739336492891 10.04739336492891 10.04739336492891 10.04739336492891 10.04739336492891 10.04739336492891 10.04739336492891 10.04739336492891 10.04739336492891 10.04739336492891 10.04739336492891 10.04739336492891
10.04739336492891 10.04739336492891 10.04739336492891 10.04739336492891 10.04739336492891 10.04739336492891 10.04739336492891 10.04739336492891 10.04739336492891 10.04739336492891 10.04739336492891 10.04739336492891 10.04739336492891 10.04739336492891 10.04739336492891 10.04739336492891 10.04739336492891 10.04739336492891 10.04739336492891 10.04739336492891 10.04739336492891 10.04739336492891 10.04739336492891 10.04739336492891 10.04739336492891 10.04739336492891 10.04739336492891 10.04739336492891 10.04739336492891 10.04739336492891 10.04739336492891 10.04739336492891 10.04739336492891 10.046460534361401 9.974394933067863 9.742236448062526 10.006561580795427 10.04739336492891 10.01042490709705 10.04739336492891 10.04739336492891 10.038861354061094 9.679689372718387 6.337964829198249 7.992313401583539 9.758341603310921 8.065208298719474 5.114203427936259 9.515572043891755 10.04739336492891 8.643503707994864 9.26189652144493 10.04739336492891 10.04739336492891 10.04739336492891 10.04739336492891 10.04739336492891 10.04739336492891 10.04739336492891 10.04739336492891 10.04739336492891 10.04739336492891 10.04739336492891 10.04739336492891 10.04739336492891 10.04739336492891 10.04739336492891 10.04739336492891 10.04739336492891 10.04739336492891 10.04739336492891 10.04739336492891 10.04739336492891 10.04739336492891 10.04739336492891 10.04739336492891 10.04739336492891 10.04739336492891 10.04739336492891 10.04739336492891 10.04739336492891 10.04739336492891 10.04739336492891 10.04739336492891 10.04739336492891 10.04739336492891 10.04739336492891 10.04739336492891 10.04739336492891 10.04739336492891 10.04739336492891 10.04739336492891 10.04739336492891 10.04739336492891 10.04739336492891 10.04739336492891 10.04739336492891 10.04739336492891 10.04739336492891 10.04739336492891 10.04739336492891 10.04739336492891 10.04739336492891 10.04739336492891 10.04739336492891 10.04739336492891 10.04739336492891 10.04739336492891 10.04739336492891 10.04739336492891 10.04739336492891 10.04739336492891 10.04739336492891 10.04739336492891 10.04739336492891 10.04739336492891 10.04739336492891 10.04739336492891 10.04739336492891
10.04739336492891 10.04739336492891 10.04739336492891 10.04739336492891 10.04739336492891 10.04739336492891 10.04739336492891 10.04739336492891 10.04739336492891 10.04739336492891 10.04739336492891 10.04739336492891 10.04739336492891 10.04739336492891 10.04739336492891 10.04739336492891 10.04739336492891 10.04739336492891 10.04739336492891 10.04739336492891 10.04739336492891 10.04739336492891 10.04739336492891 10.04739336492891 10.04739336492891 10.04739336492891 10.04739336492891 10.04739336492891 10.04739336492891 10.04739336492891 10.04739336492891 10.04739336492891 9.95487385888658 10.00108643958005 9.865378328367832 9.694567620557153 10.0036710290637 10.04739336492891 10.010810479548468 10.04739336492891 10.04739336492891 10.04739336492891 9.933894546071267 8.138347507614696 9.6908479839811 10.000664291794209 8.824087465729413 6.97508153569692 10.031373080610939 10.04739336492891 8.08079738366918 9.440711007216624 10.04739336492891 10.04739336492891 10.04739336492891 10.04739336492891 10.04739336492891 10.04739336492891 10.04739336492891 10.04739336492891 10.04739336492891 10.04739336492891 10.04739336492891 10.04739336492891 10.04739336492891 10.04739336492891 10.04739336492891 10.04739336492891 10.04739336492891 10.04739336492891 10.04739336492891 10.04739336492891 10.04739336492891 10.04739336492891 10.04739336492891 10.04739336492891 10.04739336492891 10.04739336492891 10.04739336492891 10.04739336492891 10.04739336492891 10.04739336492891 10.04739336492891 10.04739336492891 10.04739336492891 10.04739336492891 10.04739336492891 10.04739336492891 10.04739336492891 10.04739336492891 10.04739336492891 10.04739336492891 10.04739336492891 10.04739336492891 10.04739336492891 10.04739336492891 10.04739336492891 10.04739336492891 10.04739336492891 10.04739336492891 10.04739336492891 10.04739336492891 10.04739336492891 10.04739336492891 10.04739336492891 10.04739336492891 10.04739336492891 10.04739336492891 10.04739336492891 10.04739336492891 10.04739336492891 10.04739336492891 10.04739336492891 10.04739336492891 10.04739336492891 10.04739336492891 10.04739336492891 10.04739336492891 10.04739336492891
10.04739336492891 10.04739336492891 10.04739336492891 10.04739336492891 10.04739336492891 10.04739336492891 10.04739336492891 10.04739336492891 10.04739336492891 10.04739336492891 10.04739336492891 10.04739336492891 10.04739336492891 10.04739336492891 10.04739336492891 10.04739336492891 10.04739336492891 10.04739336492891 10.04739336492891 10.04739336492891 10.04739336492891 10.04739336492891 10.04739336492891 10.04739336492891 10.04739336492891 10.04739336492891 10.04739336492891 10.04739336492891 10.04739336492891 10.04739336492891 10.04739336492891 10.04739336492891 10.04739336492891 10.04739336492891 10.04739336492891 10.038729570250062 10.04739336492891 10.04739336492891 10.04739336492891 10.04739336492891 10.04739336492891 10.04739336492891 10.04739336492891 9.739179876752955 10.02164606847288 10.04739336492891 9.786777225462894 8.625544269564015 10.04739336492891 10.04739336492891 10.028966479273972 9.960117884429048 10.04739336492891 10.04739336492891 10.04739336492891 10.04739336492891 10.04739336492891 10.04739336492891 10.04739336492891 10.04739336492891 10.04739336492891 10.04739336492891 10.04739336492891 10.04739336492891 10.04739336492891 10.04739336492891 10.04739336492891 10.04739336492891 10.04739336492891 10.04739336492891 10.04739336492891 10.04739336492891 10.04739336492891 10.04739336492891 10.04739336492891 10.04739336492891 10.04739336492891 10.04739336492891 10.04739336492891 10.04739336492891 10.04739336492891 10.04739336492891 10.04739336492891 10.04739336492891 10.04739336492891 10.04739336492891 10.04739336492891 10.04739336492891 10.04739336492891 10.04739336492891 10.04739336492891 10.04739336492891 10.04739336492891 10.04739336492891 10.04739336492891 10.04739336492891 10.04739336492891 10.04739336492891 10.04739336492891 10.04739336492891 10.04739336492891 10.04739336492891 10.04739336492891 10.04739336492891 10.04739336492891 10.04739336492891 10.04739336492891 10.04739336492891 10.04739336492891 10.04739336492891 10.04739336492891 10.04739336492891 10.04739336492891 10.04739336492891 10.04739336492891 10.04739336492891 10.04739336492891 10.04739336492891 10.04739336492891
10.04739336492891 10.04739336492891 10.04739336492891 10.04739336492891 10.04739336492891 10.04739336492891 10.04739336492891 10.04739336492891 10.04739336492891 10.04739336492891 10.04739336492891 10.04739336492891 10.04739336492891 10.04739336492891 10.04739336492891 10.04739336492891 10.04739336492891 10.04739336492891 10.04739336492891 10.04739336492891 10.04739336492891 10.04739336492891 10.04739336492891 10.04739336492891 10.04739336492891 10.04739336492891 10.04739336492891 10.04739336492891 10.04739336492891 10.04739336492891 10.04739336492891 10.04739336492891 10.04739336492891 10.04739336492891 10.04739336492891 10.04739336492891 10.04739336492891 10.04739336492891 10.04739336492891 10.04739336492891 10.04739336492891 10.04739336492891 10.04739336492891 9.38248319776928 9.443758325832531 10.046021608505795 9.652658239154883 6.059161702747746 9.63626323371591 10.04739336492891 9.054014419951738 7.730796166953308 10.04739336492891 10.04739336492891 10.04739336492891 10.04739336492891 10.04739336492891 10.04739336492891 10.04739336492891 10.04739336492891 10.04739336492891 10.04739336492891 10.04739336492891 10.04739336492891 10.04739336492891 10.04739336492891 10.04739336492891 10.04739336492891 10.04739336492891 10.04739336492891 10.04739336492891 10.04739336492891 10.04739336492891 10.04739336492891 10.04739336492891 10.04739336492891 10.04739336492891 10.04739336492891 10.04739336492891 10.04739336492891 10.04739336492891 10.04739336492891 10.04739336492891 10.04739336492891 10.04739336492891 10.04739336492891 10.04739336492891 10.04739336492891 10.04739336492891 10.04739336492891 10.04739336492891 10.04739336492891 10.04739336492891 10.04739336492891 10.04739336492891 10.04739336492891 10.04739336492891 10.04739336492891 10.04739336492891 10.04739336492891 10.04739336492891 10.04739336492891 10.04739336492891 10.04739336492891 10.04739336492891 10.04739336492891 10.04739336492891 10.04739336492891 10.04739336492891 10.04739336492891 10.04739336492891 10.04739336492891 10.04739336492891 10.04739336492891 10.04739336492891 10.04739336492891 10.04739336492891 10.04739336492891 10.04739336492891
10.04739336492891 10.04739336492891 10.04739336492891 10.04739336492891 10.04739336492891 10.04739336492891 10.04739336492891 10.04739336492891 10.04739336492891 10.04739336492891 10.04739336492891 10.04739336492891 10.04739336492891 10.04739336492891 10.04739336492891 10.04739336492891 10.04739336492891 10.04739336492891 10.04739336492891 10.04739336492891 10.04739336492891 10.04739336492891 10.04739336492891 10.04739336492891 10.04739336492891 10.04739336492891 10.04739336492891 10.04739336492891 10.04739336492891 10.04739336492891 10.04739336492891 10.04739336492891 9.265090273364276 10.007634961672105 9.94171767206809 9.97915547191242 10.025724769063453 10.04739336492891 10.04739336492891 10.043293293677026 10.04739336492891 10.04739336492891 10.00794252478265 9.358193645934495 9.765300808539525 9.971892587830308 8.735199283896542 5.373841348998661 8.52180312322836 9.289070621321313 5.878302049922458 5.034705194017956 9.469848908974939 9.991247470048155 8.104623009391588 9.391836951670939 10.04739336492891 10.04739336492891 10.04739336492891 10.04739336492891 10.04739336492891 10.04739336492891 10.04739336492891 10.04739336492891 10.04739336492891 10.04739336492891 10.04739336492891 10.04739336492891 10.04739336492891 10.04739336492891 10.04739336492891 10.04739336492891 10.04739336492891 10.04739336492891 10.04739336492891 10.04739336492891 10.04739336492891 10.04739336492891 10.04739336492891 10.04739336492891 10.04739336492891 10.04739336492891 10.04739336492891 10.04739336492891 10.04739336492891 10.04739336492891 10.04739336492891 10.04739336492891 10.04739336492891 10.04739336492891 10.04739336492891 10.04739336492891 10.04739336492891 10.04739336492891 10.04739336492891 10.04739336492891 10.04739336492891 10.04739336492891 10.04739336492891 10.04739336492891 10.04739336492891 10.04739336492891 10.04739336492891 10.04739336492891 10.04739336492891 10.04739336492891 10.04739336492891 10.04739336492891 10.04739336492891 10.04739336492891 10.04739336492891 10.04739336492891 10.04739336492891 10.04739336492891 10.04739336492891 10.04739336492891 10.04739336492891 10.04739336492891 10.04739336492891
10.04739336492891 10.04739336492891 10.04739336492891 10.04739336492891 10.04739336492891 10.04739336492891 10.04739336492891 10.04739336492891 10.04739336492891 10.04739336492891 10.04739336492891 10.04739336492891 10.04739336492891 10.04739336492891 10.04739336492891 10.04739336492891 10.04739336492891 10.04739336492891 10.04739336492891 10.04739336492891 10.04739336492891 10.04739336492891 10.04739336492891 10.04739336492891 10.04739336492891 10.04739336492891 10.04739336492891 10.04739336492891 10.04739336492891 10.04739336492891 10.04739336492891 10.04739336492891 9.73689205208091 10.04739336492891 10.015998629036028 10.04739336492891 10.04739336492891 10.04739336492891 10.04739336492891 10.04739336492891 10.04739336492891 10.04739336492891 10.04739336492891 9.942318177579104 10.04739336492891 10.04739336492891 9.902956468396264 9.012386298187549 10.04739336492891 10.04739336492891 8.54771694547729 7.659668652007789 10.04739336492891 10.04739336492891 8.618199838121935 10.04739336492891 10.04739336492891 10.04739336492891 10.04739336492891 10.04739336492891 10.04739336492891 10.04739336492891 10.04739336492891 10.04739336492891 10.04739336492891 10.04739336492891 10.04739336492891 10.04739336492891 10.04739336492891 10.04739336492891 10.04739336492891 10.04739336492891 10.04739336492891 10.04739336492891 10.04739336492891 10.04739336492891 10.04739336492891 10.04739336492891 10.04739336492891 10.04739336492891 10.04739336492891 10.04739336492891 10.04739336492891 10.04739336492891 10.04739336492891 10.04739336492891 10.04739336492891 10.04739336492891 10.04739336492891 10.04739336492891 10.04739336492891 10.04739336492891 10.04739336492891 10.04739336492891 10.04739336492891 10.04739336492891 10.04739336492891 10.04739336492891 10.04739336492891 10.04739336492891 10.04739336492891 10.04739336492891 10.04739336492891 10.04739336492891 10.04739336492891 10.04739336492891 10.04739336492891 10.04739336492891 10.04739336492891 10.04739336492891 10.04739336492891 10.04739336492891 10.04739336492891 10.04739336492891 10.04739336492891 10.04739336492891 10.04739336492891 10.04739336492891 10.04739336492891
10.04739336492891 10.04739336492891 10.04739336492891 10.04739336492891 10.04739336492891 10.04739336492891 10.04739336492891 10.04739336492891 10.04739336492891 10.04739336492891 10.04739336492891 10.04739336492891 10.04739336492891 10.04739336492891 10.04739336492891 10.04739336492891 10.04739336492891 10.04739336492891 10.04739336492891 10.04739336492891 10.04739336492891 10.04739336492891 10.04739336492891 10.04739336492891 10.04739336492891 10.04739336492891 10.04739336492891 10.04739336492891 10.04739336492891 10.04739336492891 10.04739336492891 10.04739336492891 10.04739336492891 10.04739336492891 10.04739336492891 10.04739336492891 10.04739336492891 10.04739336492891 10.04739336492891 10.04739336492891 10.04739336492891 10.04739336492891 10.04739336492891 10.04547854913908 10.04739336492891 10.04739336492891 10.04739336492891 9.568222786143567 10.04739336492891 10.04739336492891 9.98166862971633 8.02479314254066 10.04739336492891 10.04739336492891 9.864049785900889 10.04739336492891 10.04739336492891 10.04739336492891 10.04739336492891 10.04739336492891 10.04739336492891 10.04739336492891 10.04739336492891 10.04739336492891 10.04739336492891 10.04739336492891 10.04739336492891 10.04739336492891 10.04739336492891 10.04739336492891 10.04739336492891 10.04739336492891 10.04739336492891 10.04739336492891 10.04739336492891 10.04739336492891 10.04739336492891 10.04739336492891 10.04739336492891 10.04739336492891 10.04739336492891 10.04739336492891 10.04739336492891 10.04739336492891 10.04739336492891 10.04739336492891 10.04739336492891 10.04739336492891 10.04739336492891 10.04739336492891 10.04739336492891 10.04739336492891 10.04739336492891 10.04739336492891 10.04739336492891 10.04739336492891 10.04739336492891 10.04739336492891 10.04739336492891 10.04739336492891 10.04739336492891 10.04739336492891 10.04739336492891 10.04739336492891 10.04739336492891 10.04739336492891 10.04739336492891 10.04739336492891 10.04739336492891 10.04739336492891 10.04739336492891 10.04739336492891 10.04739336492891 10.04739336492891 10.04739336492891 10.04739336492891 10.04739336492891 10.04739336492891 10.04739336492891
10.04739336492891 10.04739336492891 10.04739336492891 10.04739336492891 10.04739336492891 10.04739336492891 10.04739336492891 10.04739336492891 10.04739336492891 10.04739336492891 10.04739336492891 10.04739336492891 10.04739336492891 10.04739336492891 10.04739336492891 10.04739336492891 10.04739336492891 10.04739336492891 10.04739336492891 10.04739336492891 10.04739336492891 10.04739336492891 10.04739336492891 10.04739336492891 10.04739336492891 10.04739336492891 10.04739336492891 10.04739336492891 10.04739336492891 10.04739336492891 10.04739336492891 10.04739336492891 10.012419571526472 10.04739336492891 10.04739336492891 10.04739336492891 10.04739336492891 10.04739336492891 10.04739336492891 10.04739336492891 10.04739336492891 10.04739336492891 10.04739336492891 10.028809901036574 9.994824577439202 10.04739336492891 10.025235653094512 8.304375273585036 9.319362387299606 10.02620305816868 8.22598381802708 4.854947277472603 9.424921117809374 10.003744710315875 7.215363778102957 7.770426165858685 10.04739336492891 10.04739336492891 9.977444120918324 10.04739336492891 10.04739336492891 10.04739336492891 10.04739336492891 10.04739336492891 10.04739336492891 10.04739336492891 10.04739336492891 10.04739336492891 10.04739336492891 10.04739336492891 10.04739336492891 10.04739336492891 10.04739336492891 10.04739336492891 10.04739336492891 10.04739336492891 10.04739336492891 10.04739336492891 10.04739336492891 10.04739336492891 10.04739336492891 10.04739336492891 10.04739336492891 10.04739336492891 10.04739336492891 10.04739336492891 10.04739336492891 10.04739336492891 10.04739336492891 10.04739336492891 10.04739336492891 10.04739336492891 10.04739336492891 10.04739336492891 10.04739336492891 10.04739336492891 10.04739336492891 10.04739336492891 10.04739336492891 10.04739336492891 10.04739336492891 10.04739336492891 10.04739336492891 10.04739336492891 10.04739336492891 10.04739336492891 10.04739336492891 10.04739336492891 10.04739336492891 10.04739336492891 10.04739336492891 10.04739336492891 10.04739336492891 10.04739336492891 10.04739336492891 10.04739336492891 10.04739336492891 10.04739336492891 10.04739336492891
10.04739336492891 10.04739336492891 10.04739336492891 10.04739336492891 10.04739336492891 10.04739336492891 10.04739336492891 10.04739336492891 10.04739336492891 10.04739336492891 10.04739336492891 10.04739336492891 10.04739336492891 10.04739336492891 10.04739336492891 10.04739336492891 10.04739336492891 10.04739336492891 10.04739336492891 10.04739336492891 10.04739336492891 10.04739336492891 10.04739336492891 10.04739336492891 10.04739336492891 10.04739336492891 10.04739336492891 10.04739336492891 10.04739336492891 9.91363611340587 10.04739336492891 10.04383878208062 8.628993358015343 10.04739336492891 10.024965104105773 10.04739336492891 10.04739336492891 10.04739336492891 10.04739336492891 10.04739336492891 10.04739336492891 10.04739336492891 10.04739336492891 10.04739336492891 10.04739336492891 10.04739336492891 10.04739336492891 9.844925132450701 10.046585838887008 10.043839601864555 7.8928364237951545 5.9404713547615335 9.98937846283644 9.388417622245175 4.653059754377694 7.708772764576668 10.04739336492891 9.695416412508406 8.370466601717885 10.04739336492891 10.04739336492891 10.04739336492891 10.04739336492891 10.04739336492891 10.04739336492891 10.04739336492891 10.04739336492891 10.04739336492891 10.04739336492891 10.04739336492891 10.04739336492891 10.04739336492891 10.04739336492891 10.04739336492891 10.04739336492891 10.04739336492891 10.04739336492891 10.04739336492891 10.04739336492891 10.04739336492891 10.04739336492891 10.04739336492891 10.04739336492891 10.04739336492891 10.04739336492891 10.04739336492891 10.04739336492891 10.04739336492891 10.04739336492891 10.04739336492891 10.04739336492891 10.04739336492891 10.04739336492891 10.04739336492891 10.04739336492891 10.04739336492891 10.04739336492891 10.04739336492891 10.04739336492891 10.04739336492891 10.04739336492891 10.04739336492891 10.04739336492891 10.04739336492891 10.04739336492891 10.04739336492891 10.04739336492891 10.04739336492891 10.04739336492891 10.04739336492891 10.04739336492891 10.04739336492891 10.04739336492891 10.04739336492891 10.04739336492891 10.04739336492891 10.04739336492891 10.04739336492891 10.04739336492891
10.04739336492891 10.04739336492891 10.04739336492891 10.04739336492891 10.04739336492891 10.04739336492891 10.04739336492891 10.04739336492891 10.04739336492891 10.04739336492891 10.04739336492891 10.04739336492891 10.04739336492891 10.04739336492891 10.04739336492891 10.04739336492891 10.04739336492891 10.04739336492891 10.04739336492891 10.04739336492891 10.04739336492891 10.04739336492891 10.04739336492891 10.04739336492891 10.04739336492891 10.04739336492891 10.04739336492891 10.04739336492891 10.04739336492891 10.017502552399282 10.04739336492891 10.04739336492891 10.04739336492891 10.04739336492891 10.04739336492891 10.04739336492891 10.04739336492891 10.04739336492891 10.04739336492891 10.04739336492891 10.04739336492891 10.04739336492891 10.04739336492891 10.04739336492891 10.04739336492891 10.04739336492891 10.04739336492891 10.04739336492891 10.04739336492891 10.04739336492891 10.022881116208733 9.289725154526355 10.04739336492891 10.04739336492891 6.384974650856721 9.61378702913365 10.04739336492891 10.04739336492891 9.914508203884656 10.04739336492891 10.04739336492891 10.04739336492891 10.04739336492891 10.04739336492891 10.04739336492891 10.04739336492891 10.04739336492891 10.04739336492891 10.04739336492891 10.04739336492891 10.04739336492891 10.04739336492891 10.04739336492891 10.04739336492891 10.04739336492891 10.04739336492891 10.04739336492891 10.04739336492891 10.04739336492891 10.04739336492891 10.04739336492891 10.04739336492891 10.04739336492891 10.04739336492891 10.04739336492891 10.04739336492891 10.04739336492891 10.04739336492891 10.04739336492891 10.04739336492891 10.04739336492891 10.04739336492891 10.04739336492891 10.04739336492891 10.04739336492891 10.04739336492891 10.04739336492891 10.04739336492891 10.04739336492891 10.04739336492891 10.04739336492891 10.04739336492891 10.04739336492891 10.04739336492891 10.04739336492891 10.04739336492891 10.04739336492891 10.04739336492891 10.04739336492891 10.04739336492891 10.04739336492891 10.04739336492891 10.04739336492891 10.04739336492891 10.04739336492891 10.04739336492891 10.04739336492891 10.04739336492891 10.04739336492891
10.04739336492891 10.04739336492891 10.04739336492891 10.04739336492891 10.04739336492891 10.04739336492891 10.04739336492891 10.04739336492891 10.04739336492891 10.04739336492891 10.04739336492891 10.04739336492891 10.04739336492891 10.04739336492891 10.04739336492891 10.04739336492891 10.04739336492891 10.04739336492891 10.04739336492891 10.04739336492891 10.04739336492891 10.04739336492891 10.04739336492891 10.04739336492891 10.04739336492891 10.04739336492891 10.04739336492891 10.04739336492891 10.04739336492891 10.045228105627746 10.04739336492891 10.04739336492891 10.04739336492891 10.04739336492891 10.04739336492891 10.04739336492891 10.04739336492891 10.04739336492891 10.04739336492891 10.04739336492891 10.04739336492891 10.04739336492891 10.04739336492891 10.04739336492891 10.04739336492891 10.04739336492891 10.04739336492891 10.046780241933732 10.04739336492891 10.04739336492891 10.03485763740175 8.764014326251715 10.04739336492891 10.04739336492891 7.711316041571374 7.194129438276443 10.04739336492891 10.04739336492891 9.174203331595558 10.04739336492891 10.04739336492891 10.04739336492891 10.04739336492891 10.04739336492891 10.04739336492891 10.04739336492891 10.04739336492891 10.04739336492891 10.04739336492891 10.04739336492891 10.04739336492891 10.04739336492891 10.04739336492891 10.04739336492891 10.04739336492891 10.04739336492891 10.04739336492891 10.04739336492891 10.04739336492891 10.04739336492891 10.04739336492891 10.04739336492891 10.04739336492891 10.04739336492891 10.04739336492891 10.04739336492891 10.04739336492891 10.04739336492891 10.04739336492891 10.04739336492891 10.04739336492891 10.04739336492891 10.04739336492891 10.04739336492891 10.04739336492891 10.04739336492891 10.04739336492891 10.04739336492891 10.04739336492891 10.04739336492891 10.04739336492891 10.04739336492891 10.04739336492891 10.04739336492891 10.04739336492891 10.04739336492891 10.04739336492891 10.04739336492891 10.04739336492891 10.04739336492891 10.04739336492891 10.04739336492891 10.04739336492891 10.04739336492891 10.04739336492891 10.04739336492891 10.04739336492891 10.04739336492891 10.04739336492891
10.04739336492891 10.04739336492891 10.04739336492891 10.04739336492891 10.04739336492891 10.04739336492891 10.04739336492891 10.04739336492891 10.04739336492891 10.04739336492891 10.04739336492891 10.04739336492891 10.04739336492891 10.04739336492891 10.04739336492891 10.04739336492891 10.04739336492891 10.04739336492891 10.04739336492891 10.04739336492891 10.04739336492891 10.04739336492891 10.04739336492891 10.04739336492891 10.04739336492891 10.04739336492891 10.04739336492891 10.04739336492891 10.04739336492891 9.721465584232735 10.04739336492891 10.04739336492891 9.887542705463321 10.04739336492891 10.04739336492891 10.04739336492891 10.04739336492891 10.04739336492891 10.04739336492891 10.04739336492891 10.04739336492891 10.04739336492891 10.04739336492891 10.04739336492891 10.04739336492891 10.04739336492891 10.04739336492891 10.04739336492891 10.04739336492891 10.04739336492891 9.928238825204907 7.569959062366055 9.7043008389984 9.561173754101596 4.983656721299833 4.515822178035075 9.377573124813381 8.337828858898503 5.332633505361563 8.4071664829777 10.04739336492891 9.156319882792987 9.111756276121659 10.04739336492891 10.04739336492891 10.04739336492891 10.04739336492891 10.04739336492891 10.04739336492891 10.04739336492891 10.04739336492891 10.04739336492891 10.04739336492891 10.04739336492891 10.04739336492891 10.04739336492891 10.04739336492891 10.04739336492891 10.04739336492891 10.04739336492891 10.04739336492891 10.04739336492891 10.04739336492891 10.04739336492891 10.04739336492891 10.04739336492891 10.04739336492891 10.04739336492891 10.04739336492891 10.04739336492891 10.04739336492891 10.04739336492891 10.04739336492891 10.04739336492891 10.04739336492891 10.04739336492891 10.04739336492891 10.04739336492891 10.04739336492891 10.04739336492891 10.04739336492891 10.04739336492891 10.04739336492891 10.04739336492891 10.04739336492891 10.04739336492891 10.04739336492891 10.04739336492891 10.04739336492891 10.04739336492891 10.04739336492891 10.04739336492891 10.04739336492891 10.04739336492891 10.04739336492891 10.04739336492891 10.04739336492891 10.04739336492891 10.04739336492891
10.04739336492891 10.04739336492891 10.04739336492891 10.04739336492891 10.04739336492891 10.04739336492891 10.04739336492891 10.04739336492891 10.04739336492891 10.04739336492891 10.04739336492891 10.04739336492891 10.04739336492891 10.04739336492891 10.04739336492891 10.04739336492891 10.04739336492891 10.04739336492891 10.04739336492891 10.04739336492891 10.04739336492891 10.04739336492891 10.04739336492891 10.037422276072597 10.04739336492891 10.04739336492891 10.04739336492891 10.04739336492891 9.996168041797187 9.423000898812742 10.04630451716074 10.04739336492891 10.034047706406744 10.04739336492891 10.04739336492891 10.04739336492891 10.04739336492891 10.04739336492891 10.04739336492891 10.04739336492891 10.04739336492891 10.04739336492891 10.04739336492891 10.04739336492891 10.04739336492891 10.04739336492891 10.04739336492891 10.04739336492891 10.04739336492891 10.04739336492891 10.04739336492891 10.03571197987989 10.04739336492891 10.04739336492891 3.73341539234276 7.738250333251889 10.04739336492891 9.636631924405844 6.2396959217344445 10.017764627745338 10.04739336492891 8.550224375169146 9.576736042060627 10.04739336492891 10.04739336492891 10.004736569036117 10.04739336492891 10.04739336492891 10.04739336492891 10.04739336492891 10.04739336492891 10.04739336492891 10.04739336492891 10.04739336492891 10.04739336492891 10.04739336492891 10.04739336492891 10.04739336492891 10.04739336492891 10.04739336492891 10.04739336492891 10.04739336492891 10.04739336492891 10.04739336492891 10.04739336492891 10.04739336492891 10.04739336492891 10.04739336492891 10.04739336492891 10.04739336492891 10.04739336492891 10.04739336492891 10.04739336492891 10.04739336492891 10.04739336492891 10.04739336492891 10.04739336492891 10.04739336492891 10.04739336492891 10.04739336492891 10.04739336492891 10.04739336492891 10.04739336492891 10.04739336492891 10.04739336492891 10.04739336492891 10.04739336492891 10.04739336492891 10.04739336492891 10.04739336492891 10.04739336492891 10.04739336492891 10.04739336492891 10.04739336492891 10.04739336492891 10.04739336492891 10.04739336492891 10.04739336492891 10.04739336492891
10.04739336492891 10.04739336492891 10.04739336492891 10.04739336492891 10.04739336492891 10.04739336492891 10.04739336492891 10.04739336492891 10.04739336492891 10.04739336492891 10.04739336492891 10.04739336492891 10.04739336492891 10.04739336492891 10.04739336492891 10.04739336492891 10.04739336492891 10.04739336492891 10.04739336492891 10.04739336492891 10.04739336492891 10.04739336492891 10.04739336492891 10.04739336492891 10.04739336492891 10.04739336492891 10.04739336492891 10.04739336492891 10.04739336492891 9.931304723523631 10.04739336492891 10.04739336492891 10.04739336492891 10.04739336492891 10.04739336492891 10.04739336492891 10.04739336492891 10.04739336492891 10.04739336492891 10.04739336492891 10.04739336492891 10.04739336492891 10.04739336492891 10.04739336492891 10.04739336492891 10.04739336492891 10.04739336492891 10.04739336492891 10.04739336492891 10.04739336492891 10.04739336492891 10.04739336492891 10.04739336492891 10.04739336492891 7.432830875615272 8.494670322169814 10.04739336492891 10.04739336492891 8.706932513530477 10.04739336492891 10.04739336492891 9.957377355683429 10.004027634774287 10.04739336492891 10.04739336492891 10.039803390240404 10.04739336492891 10.04739336492891 10.04739336492891 10.04739336492891 10.04739336492891 10.04739336492891 10.04739336492891 10.04739336492891 10.04739336492891 10.04739336492891 10.04739336492891 10.04739336492891 10.04739336492891 10.04739336492891 10.04739336492891 10.04739336492891 10.04739336492891 10.04739336492891 10.04739336492891 10.04739336492891 10.04739336492891 10.04739336492891 10.04739336492891 10.04739336492891 10.04739336492891 10.04739336492891 10.04739336492891 10.04739336492891 10.04739336492891 10.04739336492891 10.04739336492891 10.04739336492891 10.04739336492891 10.04739336492891 10.04739336492891 10.04739336492891 10.04739336492891 10.04739336492891 10.04739336492891 10.04739336492891 10.04739336492891 10.04739336492891 10.04739336492891 10.04739336492891 10.04739336492891 10.04739336492891 10.04739336492891 10.04739336492891 10.04739336492891 10.04739336492891 10.04739336492891 10.04739336492891 10.04739336492891
10.04739336492891 10.04739336492891 10.04739336492891 10.04739336492891 10.04739336492891 10.04739336492891 10.04739336492891 10.04739336492891 10.04739336492891 10.04739336492891 10.04739336492891 10.04739336492891 10.04739336492891 10.04739336492891 10.04739336492891 10.04739336492891 10.04739336492891 10.04739336492891 10.04739336492891 10.04739336492891 10.04739336492891 10.04739336492891 10.04739336492891 10.04739336492891 10.04739336492891 10.04739336492891 10.04739336492891 10.04739336492891 10.04739336492891 9.915682941294978 10.04739336492891 10.04739336492891 10.04739336492891 10.04739336492891 10.04739336492891 10.04739336492891 10.04739336492891 10.04739336492891 10.04739336492891 10.04739336492891 10.04739336492891 10.04739336492891 10.04739336492891 10.04739336492891 10.04739336492891 10.04739336492891 10.04739336492891 10.04739336492891 10.04739336492891 10.04739336492891 10.04739336492891 10.04739336492891 10.04739336492891 10.04739336492891 7.718320577311198 5.586640706417972 10.04739336492891 10.036520914640011 6.52757645727433 8.645302501288038 10.04739336492891 9.038580768179298 7.572733711912141 10.04739336492891 10.04739336492891 9.430973447582002 10.04739336492891 10.04739336492891 10.04739336492891 10.04739336492891 10.04739336492891 10.04739336492891 10.04739336492891 10.04739336492891 10.04739336492891 10.04739336492891 10.04739336492891 10.04739336492891 10.04739336492891 10.04739336492891 10.04739336492891 10.04739336492891 10.04739336492891 10.04739336492891 10.04739336492891 10.04739336492891 10.04739336492891 10.04739336492891 10.04739336492891 10.04739336492891 10.04739336492891 10.04739336492891 10.04739336492891 10.04739336492891 10.04739336492891 10.04739336492891 10.04739336492891 10.04739336492891 10.04739336492891 10.04739336492891 10.04739336492891 10.04739336492891 10.04739336492891 10.04739336492891 10.04739336492891 10.04739336492891 10.04739336492891 10.04739336492891 10.04739336492891 10.04739336492891 10.04739336492891 10.04739336492891 10.04739336492891 10.04739336492891 10.04739336492891 10.04739336492891 10.04739336492891 10.04739336492891 10.04739336492891
10.04739336492891 10.04739336492891 10.04739336492891 10.04739336492891 10.04739336492891 10.04739336492891 10.04739336492891 10.04739336492891 10.04739336492891 10.04739336492891 10.04739336492891 10.04739336492891 10.04739336492891 10.04739336492891 10.04739336492891 10.04739336492891 10.04739336492891 10.04739336492891 10.04739336492891 10.04739336492891 10.04739336492891 9.910713680486314 10.04739336492891 10.031131343858885 10.04739336492891 10.04739336492891 10.023784780055868 10.006113136188011 9.927260287543147 9.34808046683057 9.85317074423386 10.04739336492891 10.04739336492891 10.04739336492891 10.04739336492891 10.04739336492891 10.04739336492891 10.04739336492891 10.04739336492891 10.04739336492891 10.04739336492891 10.04739336492891 10.04739336492891 10.04739336492891 10.04739336492891 10.04739336492891 10.04739336492891 10.04739336492891 10.04739336492891 10.04739336492891 10.04739336492891 10.04739336492891 10.04739336492891 10.04739336492891 5.8149990365299695 7.126804421988168 10.042171397010057 8.74266797250748 4.852286658156313 8.084307608208292 9.115063625613692 5.7956431011021134 5.532121958061397 9.449231347750233 9.503737470335553 6.293762964645227 9.636139456164475 10.04739336492891 10.04739336492891 10.04739336492891 10.04739336492891 10.04739336492891 10.04739336492891 10.04739336492891 10.04739336492891 10.04739336492891 10.04739336492891 10.04739336492891 10.04739336492891 10.04739336492891 10.04739336492891 10.04739336492891 10.04739336492891 10.04739336492891 10.04739336492891 10.04739336492891 10.04739336492891 10.04739336492891 10.04739336492891 10.04739336492891 10.04739336492891 10.04739336492891 10.04739336492891 10.04739336492891 10.04739336492891 10.04739336492891 10.04739336492891 10.04739336492891 10.04739336492891 10.04739336492891 10.04739336492891 10.04739336492891 10.04739336492891 10.04739336492891 10.04739336492891 10.04739336492891 10.04739336492891 10.04739336492891 10.04739336492891 10.04739336492891 10.04739336492891 10.04739336492891 10.04739336492891 10.04739336492891 10.04739336492891 10.04739336492891 10.04739336492891 10.04739336492891 10.04739336492891
10.04739336492891 10.04739336492891 10.04739336492891 10.04739336492891 10.04739336492891 10.04739336492891 10.04739336492891 10.04739336492891 10.04739336492891 10.04739336492891 10.04739336492891 10.04739336492891 10.04739336492891 10.04739336492891 10.04739336492891 10.04739336492891 10.04739336492891 10.04739336492891 10.04739336492891 10.04739336492891 10.04739336492891 9.665907877515407 10.04739336492891 9.776947377473073 10.04739336492891 10.04739336492891 9.998524514692255 10.002258323530429 10.014895020148614 9.746313896152387 10.04739336492891 10.04739336492891 10.04739336492891 10.04739336492891 10.04739336492891 10.04739336492891 10.04739336492891 10.04739336492891 10.04739336492891 10.04739336492891 10.04739336492891 10.04739336492891 10.04739336492891 10.04739336492891 10.04739336492891 10.04739336492891 10.04739336492891 10.04739336492891 10.04739336492891 10.04739336492891 10.04739336492891 10.04739336492891 10.04739336492891 10.04739336492891 8.197122106675009 9.933211581927875 10.04739336492891 10.04739336492891 8.665461087789748 10.04739336492891 10.04739336492891 8.016035544584648 8.392034192447946 10.04739336492891 10.04739336492891 6.854608768392201 10.04739336492891 10.04739336492891 10.04739336492891 10.04739336492891 10.04739336492891 10.04739336492891 10.04739336492891 10.04739336492891 10.04739336492891 10.04739336492891 10.04739336492891 10.04739336492891 10.04739336492891 10.04739336492891 10.04739336492891 10.04739336492891 10.04739336492891 10.04739336492891 10.04739336492891 10.04739336492891 10.04739336492891 10.04739336492891 10.04739336492891 10.04739336492891 10.04739336492891 10.04739336492891 10.04739336492891 10.04739336492891 10.04739336492891 10.04739336492891 10.04739336492891 10.04739336492891 10.04739336492891 10.04739336492891 10.04739336492891 10.04739336492891 10.04739336492891 10.04739336492891 10.04739336492891 10.04739336492891 10.04739336492891 10.04739336492891 10.04739336492891 10.04739336492891 10.04739336492891 10.04739336492891 10.04739336492891 10.04739336492891 10.04739336492891 10.04739336492891 10.04739336492891 10.04739336492891 10.04739336492891
10.04739336492891 10.04739336492891 10.04739336492891 10.04739336492891 10.04739336492891 10.04739336492891 10.04739336492891 10.04739336492891 10.04739336492891 10.04739336492891 10.04739336492891 10.04739336492891 10.04739336492891 10.04739336492891 10.04739336492891 10.04739336492891 10.04739336492891 10.04739336492891 10.04739336492891 10.04739336492891 10.04739336492891 9.938115478861214 10.04739336492891 10.023877413210581 10.04739336492891 10.04739336492891 10.04739336492891 10.04739336492891 10.04739336492891 10.039394986859424 10.04739336492891 10.04739336492891 10.04739336492891 10.04739336492891 10.04739336492891 10.04739336492891 10.04739336492891 10.04739336492891 10.04739336492891 10.04739336492891 10.04739336492891 10.04739336492891 10.04739336492891 10.04739336492891 10.04739336492891 10.04739336492891 10.04739336492891 10.04739336492891 10.04739336492891 10.04739336492891 10.04739336492891 10.04739336492891 10.04739336492891 10.04739336492891 10.04103501020351 9.741964575079665 10.04739336492891 10.04739336492891 9.661791601829027 10.04607693876294 10.04739336492891 9.664714061464279 8.141251590679001 10.04739336492891 10.04739336492891 7.60258855462282 9.999355611161635 10.04739336492891 10.04739336492891 10.04739336492891 10.04739336492891 10.04739336492891 10.04739336492891 10.04739336492891 10.04739336492891 10.04739336492891 10.04739336492891 10.04739336492891 10.04739336492891 10.04739336492891 10.04739336492891 10.04739336492891 10.04739336492891 10.04739336492891 10.04739336492891 10.04739336492891 10.04739336492891 10.04739336492891 10.04739336492891 10.04739336492891 10.04739336492891 10.04739336492891 10.04739336492891 10.04739336492891 10.04739336492891 10.04739336492891 10.04739336492891 10.04739336492891 10.04739336492891 10.04739336492891 10.04739336492891 10.04739336492891 10.04739336492891 10.04739336492891 10.04739336492891 10.04739336492891 10.04739336492891 10.04739336492891 10.04739336492891 10.04739336492891 10.04739336492891 10.04739336492891 10.04739336492891 10.04739336492891 10.04739336492891 10.04739336492891 10.04739336492891 10.04739336492891 10.04739336492891
10.04739336492891 10.04739336492891 10.04739336492891 10.04739336492891 10.04739336492891 10.04739336492891 10.04739336492891 10.04739336492891 10.04739336492891 10.04739336492891 10.04739336492891 10.04739336492891 10.04739336492891 10.04739336492891 10.04739336492891 10.04739336492891 10.04739336492891 10.04739336492891 10.04739336492891 10.04739336492891 10.04739336492891 9.147684405579408 10.04739336492891 9.944887091828553 10.04739336492891 10.04739336492891 10.04739336492891 9.992611278598014 10.04739336492891 9.956188664621182 10.04739336492891 10.04739336492891 10.04739336492891 10.04739336492891 10.04739336492891 10.04739336492891 10.04739336492891 10.04739336492891 10.04739336492891 10.04739336492891 10.04739336492891 10.04739336492891 10.04739336492891 10.04739336492891 10.04739336492891 10.04739336492891 10.04739336492891 10.04739336492891 10.04739336492891 10.04739336492891 10.04739336492891 10.04739336492891 10.04739336492891 10.04739336492891 10.035491452605513 9.492003041102537 10.04739336492891 10.04739336492891 8.263515582984981 8.936758696585011 10.013901143780465 7.382214793138707 5.00445102733387 9.083248894884067 8.65654841095377 4.357441727760663 7.1487210191241095 10.022404117594865 9.568088794172603 8.624196114976904 10.04739336492891 10.04739336492891 10.04739336492891 10.04739336492891 10.04739336492891 10.04739336492891 10.04739336492891 10.04739336492891 10.04739336492891 10.04739336492891 10.04739336492891 10.04739336492891 10.04739336492891 10.04739336492891 10.04739336492891 10.04739336492891 10.04739336492891 10.04739336492891 10.04739336492891 10.04739336492891 10.04739336492891 10.04739336492891 10.04739336492891 10.04739336492891 10.04739336492891 10.04739336492891 10.04739336492891 10.04739336492891 10.04739336492891 10.04739336492891 10.04739336492891 10.04739336492891 10.04739336492891 10.04739336492891 10.04739336492891 10.04739336492891 10.04739336492891 10.04739336492891 10.04739336492891 10.04739336492891 10.04739336492891 10.04739336492891 10.04739336492891 10.04739336492891 10.04739336492891 10.04739336492891 10.04739336492891 10.04739336492891 10.04739336492891
10.04739336492891 10.04739336492891 10.04739336492891 10.04739336492891 10.04739336492891 10.04739336492891 10.04739336492891 10.04739336492891 10.04739336492891 10.04739336492891 10.04739336492891 10.04739336492891 10.04739336492891 10.04739336492891 10.04739336492891 10.04739336492891 10.04739336492891 10.01908029531806 10.04739336492891 9.860960852255374 9.574091882611478 6.803320282463968 9.85700269341597 8.675211880204262 10.04739336492891 9.95251317743412 9.953199357885305 9.69357220196516 9.94507732009691 9.911151211593825 10.04739336492891 10.04739336492891 10.04739336492891 10.04739336492891 10.04739336492891 10.04739336492891 10.04739336492891 10.04739336492891 10.04739336492891 10.04739336492891 10.04739336492891 10.04739336492891 10.04739336492891 10.04739336492891 10.04739336492891 10.04739336492891 10.04739336492891 10.04739336492891 10.04739336492891 10.04739336492891 10.04739336492891 10.04739336492891 10.04739336492891 10.04739336492891 10.04739336492891 10.04739336492891 10.04739336492891 10.04739336492891 9.922358752794914 10.04739336492891 10.04739336492891 7.091711312567399 7.067061058661699 10.011514558766923 8.688419358575377 3.388757078630876 8.63599155425826 10.04739336492891 7.956052453971604 7.81891750283329 10.04739336492891 10.04739336492891 10.032295070413793 10.04739336492891 10.04739336492891 10.04739336492891 10.04739336492891 10.04739336492891 10.04739336492891 10.04739336492891 10.04739336492891 10.04739336492891 10.04739336492891 10.04739336492891 10.04739336492891 10.04739336492891 10.04739336492891 10.04739336492891 10.04739336492891 10.04739336492891 10.04739336492891 10.04739336492891 10.04739336492891 10.04739336492891 10.04739336492891 10.04739336492891 10.04739336492891 10.04739336492891 10.04739336492891 10.04739336492891 10.04739336492891 10.04739336492891 10.04739336492891 10.04739336492891 10.04739336492891 10.04739336492891 10.04739336492891 10.04739336492891 10.04739336492891 10.04739336492891 10.04739336492891 10.04739336492891 10.04739336492891 10.04739336492891 10.04739336492891 10.04739336492891 10.04739336492891 10.04739336492891 10.04739336492891
10.04739336492891 10.04739336492891 10.04739336492891 10.04739336492891 10.04739336492891 10.04739336492891 10.04739336492891 10.04739336492891 10.04739336492891 10.04739336492891 10.04739336492891 10.04739336492891 10.04739336492891 10.04739336492891 10.04739336492891 10.04739336492891 10.04739336492891 10.04739336492891 9.84567038108977 9.273810502912385 9.235123893159983 8.306454918354806 10.017558273295302 9.424072716635512 10.04739336492891 10.041798007373748 10.04739336492891 10.03158931196037 10.04739336492891 10.04739336492891 10.04739336492891 10.04739336492891 10.04739336492891 10.04739336492891 10.04739336492891 10.04739336492891 10.04739336492891 10.04739336492891 10.04739336492891 10.04739336492891 10.04739336492891 10.04739336492891 10.04739336492891 10.04739336492891 10.04739336492891 10.04739336492891 10.04739336492891 10.04739336492891 10.04739336492891 10.04739336492891 10.04739336492891 10.04739336492891 10.04739336492891 10.04739336492891 10.04739336492891 10.04739336492891 10.04739336492891 10.04739336492891 10.04739336492891 10.04739336492891 10.04739336492891 9.939882793365921 9.919511700186147 10.04739336492891 10.04739336492891 6.75936155963585 9.995538162896505 10.04739336492891 9.899740495544876 9.02167580702769 10.04739336492891 10.04739336492891 10.04739336492891 10.04739336492891 10.04739336492891 10.04739336492891 10.04739336492891 10.04739336492891 10.04739336492891 10.04739336492891 10.04739336492891 10.04739336492891 10.04739336492891 10.04739336492891 10.04739336492891 10.04739336492891 10.04739336492891 10.04739336492891 10.04739336492891 10.04739336492891 10.04739336492891 10.04739336492891 10.04739336492891 10.04739336492891 10.04739336492891 10.04739336492891 10.04739336492891 10.04739336492891 10.04739336492891 10.04739336492891 10.04739336492891 10.04739336492891 10.04739336492891 10.04739336492891 10.04739336492891 10.04739336492891 10.04739336492891 10.04739336492891 10.04739336492891 10.04739336492891 10.04739336492891 10.04739336492891 10.04739336492891 10.04739336492891 10.04739336492891 10.04739336492891 10.04739336492891 10.04739336492891 10.04739336492891
10.04739336492891 10.04739336492891 10.04739336492891 10.04739336492891 10.04739336492891 10.04739336492891 10.04739336492891 10.04739336492891 10.04739336492891 10.04739336492891 10.04739336492891 10.04739336492891 10.04739336492891 10.04739336492891 10.04739336492891 10.04739336492891 10.04739336492891 10.04739336492891 10.04739336492891 9.81085421397564 9.99489620107585 9.0009361747971 10.04739336492891 9.995275061598964 10.04739336492891 10.04739336492891 10.04739336492891 10.04739336492891 10.04739336492891 10.04739336492891 10.04739336492891 10.04739336492891 10.04739336492891 10.04739336492891 10.04739336492891 10.04739336492891 10.04739336492891 10.04739336492891 10.04739336492891 10.04739336492891 10.04739336492891 10.04739336492891 10.04739336492891 10.04739336492891 10.04739336492891 10.04739336492891 10.04739336492891 10.04739336492891 10.04739336492891 10.04739336492891 10.04739336492891 10.04739336492891 10.04739336492891 10.04739336492891 10.04739336492891 10.04739336492891 10.04739336492891 10.04739336492891 10.04739336492891 10.04739336492891 10.04739336492891 10.046923599328313 9.041899186585328 10.04739336492891 10.04739336492891 6.627616981826091 7.856407331190677 10.04739336492891 9.66214990630687 6.881074767407852 10.04739336492891 10.04739336492891 10.046555931501812 10.04739336492891 10.04739336492891 10.04739336492891 10.04739336492891 10.04739336492891 10.04739336492891 10.04739336492891 10.04739336492891 10.04739336492891 10.04739336492891 10.04739336492891 10.04739336492891 10.04739336492891 10.04739336492891 10.04739336492891 10.04739336492891 10.04739336492891 10.04739336492891 10.04739336492891 10.04739336492891 10.04739336492891 10.04739336492891 10.04739336492891 10.04739336492891 10.04739336492891 10.04739336492891 10.04739336492891 10.04739336492891 10.04739336492891 10.04739336492891 10.04739336492891 10.04739336492891 10.04739336492891 10.04739336492891 10.04739336492891 10.04739336492891 10.04739336492891 10.04739336492891 10.04739336492891 10.04739336492891 10.04739336492891 10.04739336492891 10.04739336492891 10.04739336492891 10.04739336492891 10.04739336492891
10.04739336492891 10.04739336492891 10.04739336492891 10.04739336492891 10.04739336492891 10.04739336492891 10.04739336492891 10.04739336492891 10.04739336492891 10.04739336492891 10.04739336492891 10.04739336492891 10.04739336492891 10.04739336492891 10.04739336492891 10.04739336492891 10.04739336492891 9.988567521477002 10.04739336492891 9.009025326080506 9.572607579212509 6.778969625038822 10.029923818471296 9.151135618740504 10.04176728315001 9.999842007396126 10.04739336492891 9.880330659173197 10.04739336492891 10.04739336492891 10.04739336492891 10.04739336492891 10.04739336492891 10.04739336492891 10.04739336492891 10.04739336492891 10.04739336492891 10.04739336492891 10.04739336492891 10.04739336492891 10.04739336492891 10.04739336492891 10.04739336492891 10.04739336492891 10.04739336492891 10.04739336492891 10.04739336492891 10.04739336492891 10.04739336492891 10.04739336492891 10.04739336492891 10.04739336492891 10.04739336492891 10.04739336492891 10.04739336492891 10.04739336492891 10.04739336492891 10.04739336492891 10.04739336492891 10.04739336492891 10.04739336492891 9.619288638280048 8.543934302632696 9.995348455941548 8.777672899791824 4.565303042985322 6.569332251531529 9.064355357954677 6.219052322546415 3.6194944011690695 8.603126085337635 9.996861663410252 7.858227555209896 9.618190938817751 10.04739336492891 10.04739336492891 10.044302518798446 10.04739336492891 10.04739336492891 10.04739336492891 10.04739336492891 10.04739336492891 10.04739336492891 10.04739336492891 10.04739336492891 10.04739336492891 10.04739336492891 10.04739336492891 10.04739336492891 10.04739336492891 10.04739336492891 10.04739336492891 10.04739336492891 10.04739336492891 10.04739336492891 10.04739336492891 10.04739336492891 10.04739336492891 10.04739336492891 10.04739336492891 10.04739336492891 10.04739336492891 10.04739336492891 10.04739336492891 10.04739336492891 10.04739336492891 10.04739336492891 10.04739336492891 10.04739336492891 10.04739336492891 10.04739336492891 10.04739336492891 10.04739336492891 10.04739336492891 10.04739336492891 10.04739336492891 10.04739336492891 10.04739336492891 10.04739336492891
10.04739336492891 10.04739336492891 10.04739336492891 10.04739336492891 10.04739336492891 10.04739336492891 10.04739336492891 10.04739336492891 10.04739336492891 10.04739336492891 10.04739336492891 10.04739336492891 10.04739336492891 10.04739336492891 10.04739336492891 10.04739336492891 10.005200216000752 9.845114086861262 8.74674854221588 6.7584468348298525 7.639740723292931 5.987450839677076 9.39546797111963 8.85050935852133 10.04739336492891 9.954268731298475 10.04739336492891 9.959342541249216 10.04739336492891 10.04739336492891 10.04739336492891 10.04739336492891 10.04739336492891 10.04739336492891 10.04739336492891 10.04739336492891 10.04739336492891 10.04739336492891 10.04739336492891 10.04739336492891 10.04739336492891 10.04739336492891 10.04739336492891 10.04739336492891 10.04739336492891 10.04739336492891 10.04739336492891 10.04739336492891 10.04739336492891 10.04739336492891 10.04739336492891 10.04739336492891 10.04739336492891 10.04739336492891 10.04739336492891 10.04739336492891 10.04739336492891 10.04739336492891 10.04739336492891 10.04739336492891 10.04739336492891 10.045625275445543 10.04739336492891 10.04739336492891 10.043604175220548 6.67240336540572 9.964221113390199 10.04739336492891 7.869654366459505 5.8379758281866385 10.04739336492891 10.04739336492891 7.807882905179707 10.04739336492891 10.04739336492891 10.04739336492891 9.928830945313472 10.04739336492891 10.04739336492891 10.04739336492891 10.04739336492891 10.04739336492891 10.04739336492891 10.04739336492891 10.04739336492891 10.04739336492891 10.04739336492891 10.04739336492891 10.04739336492891 10.04739336492891 10.04739336492891 10.04739336492891 10.04739336492891 10.04739336492891 10.04739336492891 10.04739336492891 10.04739336492891 10.04739336492891 10.04739336492891 10.04739336492891 10.04739336492891 10.04739336492891 10.04739336492891 10.04739336492891 10.04739336492891 10.04739336492891 10.04739336492891 10.04739336492891 10.04739336492891 10.04739336492891 10.04739336492891 10.04739336492891 10.04739336492891 10.04739336492891 10.04739336492891 10.04739336492891 10.04739336492891 10.04739336492891 10.04739336492891
10.04739336492891 10.04739336492891 10.04739336492891 10.04739336492891 10.04739336492891 10.04739336492891 10.04739336492891 10.04739336492891 10.04739336492891 10.04739336492891 10.04739336492891 10.04739336492891 10.04739336492891 10.04739336492891 10.04739336492891 10.04739336492891 9.992187513365197 10.041835622051652 8.956559673338502 7.64437786045614 9.01088699843873 8.73353124189451 10.04739336492891 10.025152792287592 10.04739336492891 10.04739336492891 10.04739336492891 10.04739336492891 10.04739336492891 10.04739336492891 10.04739336492891 10.04739336492891 10.04739336492891 10.04739336492891 10.04739336492891 10.04739336492891 10.04739336492891 10.04739336492891 10.04739336492891 10.04739336492891 10.04739336492891 10.04739336492891 10.04739336492891 10.04739336492891 10.04739336492891 10.04739336492891 10.04739336492891 10.04739336492891 10.04739336492891 10.04739336492891 10.04739336492891 10.04739336492891 10.04739336492891 10.04739336492891 10.04739336492891 10.04739336492891 10.04739336492891 10.04739336492891 10.04739336492891 10.04739336492891 10.04739336492891 10.04739336492891 10.04739336492891 10.04739336492891 10.04739336492891 9.589908794214056 9.985920952073492 10.04739336492891 9.994913631469212 6.9967041712716105 10.04739336492891 10.04739336492891 9.856984928502083 10.04739336492891 10.04739336492891 10.04739336492891 10.045195762650645 10.04739336492891 10.04739336492891 10.04739336492891 10.04739336492891 10.04739336492891 10.04739336492891 10.04739336492891 10.04739336492891 10.04739336492891 10.04739336492891 10.04739336492891 10.04739336492891 10.04739336492891 10.04739336492891 10.04739336492891 10.04739336492891 10.04739336492891 10.04739336492891 10.04739336492891 10.04739336492891 10.04739336492891 10.04739336492891 10.04739336492891 10.04739336492891 10.04739336492891 10.04739336492891 10.04739336492891 10.04739336492891 10.04739336492891 10.04739336492891 10.04739336492891 10.04739336492891 10.04739336492891 10.04739336492891 10.04739336492891 10.04739336492891 10.04739336492891 10.04739336492891 10.04739336492891 10.04739336492891 10.04739336492891 10.04739336492891
10.04739336492891 10.04739336492891 10.04739336492891 10.04739336492891 10.04739336492891 10.04739336492891 10.04739336492891 10.04739336492891 10.04739336492891 10.04739336492891 10.04739336492891 10.04739336492891 10.04739336492891 10.04739336492891 10.04739336492891 10.04739336492891 10.03811397857664 10.04739336492891 10.036261958135663 8.461552099816307 9.930869266940803 9.010474135303124 10.04739336492891 10.046647955412611 10.04739336492891 10.04739336492891 10.04739336492891 10.04739336492891 10.04739336492891 10.04739336492891 10.04739336492891 10.04739336492891 10.04739336492891 10.04739336492891 10.04739336492891 10.04739336492891 10.04739336492891 10.04739336492891 10.04739336492891 10.04739336492891 10.04739336492891 10.04739336492891 10.04739336492891 10.04739336492891 10.04739336492891 10.04739336492891 10.04739336492891 10.04739336492891 10.04739336492891 10.04739336492891 10.04739336492891 10.04739336492891 10.04739336492891 10.04739336492891 10.04739336492891 10.04739336492891 10.04739336492891 10.04739336492891 10.04739336492891 10.04739336492891 10.04739336492891 10.04739336492891 10.04739336492891 10.04739336492891 10.04739336492891 9.088956396774137 8.29397530221932 10.04739336492891 8.863727830558286 3.9341374106738662 9.321013999267057 10.04739336492891 7.658271467007802 8.322398629072554 10.04739336492891 10.04739336492891 9.519281771326922 10.04739336492891 10.04739336492891 10.04739336492891 10.04739336492891 10.04739336492891 10.04739336492891 10.04739336492891 10.04739336492891 10.04739336492891 10.04739336492891 10.04739336492891 10.04739336492891 10.04739336492891 10.04739336492891 10.04739336492891 10.04739336492891 10.04739336492891 10.04739336492891 10.04739336492891 10.04739336492891 10.04739336492891 10.04739336492891 10.04739336492891 10.04739336492891 10.04739336492891 10.04739336492891 10.04739336492891 10.04739336492891 10.04739336492891 10.04739336492891 10.04739336492891 10.04739336492891 10.04739336492891 10.04739336492891 10.04739336492891 10.04739336492891 10.04739336492891 10.04739336492891 10.04739336492891 10.04739336492891 10.04739336492891 10.04739336492891
10.04739336492891 10.04739336492891 10.04739336492891 10.04739336492891 10.04739336492891 10.04739336492891 10.04739336492891 10.04739336492891 10.04739336492891 10.04739336492891 10.04739336492891 10.04739336492891 10.04739336492891 10.04739336492891 10.04739336492891 10.04739336492891 9.138240363483654 9.596673117522805 9.260664833953301 6.573548134583405 8.939987382578398 7.128094064423185 9.917814985383403 9.715195799921197 9.903658479370245 10.045507349808195 10.04739336492891 10.033304423229461 10.04739336492891 10.04739336492891 10.04739336492891 10.04739336492891 10.04739336492891 10.04739336492891 10.04739336492891 10.04739336492891 10.04739336492891 10.04739336492891 10.04739336492891 10.04739336492891 10.04739336492891 10.04739336492891 10.04739336492891 10.04739336492891 10.04739336492891 10.04739336492891 10.04739336492891 10.04739336492891 10.04739336492891 10.04739336492891 10.04739336492891 10.04739336492891 10.04739336492891 10.04739336492891 10.04739336492891 10.04739336492891 10.04739336492891 10.04739336492891 10.04739336492891 10.04739336492891 10.04739336492891 10.04739336492891 10.04739336492891 10.04739336492891 10.04739336492891 9.15215437948238 9.918484878320276 10.04739336492891 7.765340342309784 3.861853730222515 9.632966467797942 9.33639429577659 5.183471402148077 7.591065451100482 10.04739336492891 9.714698782727403 6.261945759241285 10.020259188621196 10.04739336492891 10.031665482508693 10.04739336492891 10.04739336492891 10.04739336492891 10.04739336492891 10.04739336492891 10.04739336492891 10.04739336492891 10.04739336492891 10.04739336492891 10.04739336492891 10.04739336492891 10.04739336492891 10.04739336492891 10.04739336492891 10.04739336492891 10.04739336492891 10.04739336492891 10.04739336492891 10.04739336492891 10.04739336492891 10.04739336492891 10.04739336492891 10.04739336492891 10.04739336492891 10.04739336492891 10.04739336492891 10.04739336492891 10.04739336492891 10.04739336492891 10.04739336492891 10.04739336492891 10.04739336492891 10.04739336492891 10.04739336492891 10.04739336492891 10.04739336492891 10.04739336492891 10.04739336492891 10.04739336492891
10.04739336492891 10.04739336492891 10.04739336492891 10.04739336492891 10.04739336492891 10.04739336492891 10.04739336492891 10.04739336492891 10.04739336492891 10.04739336492891 10.04739336492891 10.04739336492891 10.04739336492891 10.04739336492891 10.04739336492891 10.036080779565287 7.650732589524685 8.992551027260205 8.019752160762236 6.135217025770242 8.751027541361237 8.613080688763551 10.02438631011823 10.04739336492891 10.04739336492891 10.04739336492891 10.04739336492891 10.04739336492891 10.04739336492891 10.04739336492891 10.04739336492891 10.04739336492891 10.04739336492891 10.04739336492891 10.04739336492891 10.04739336492891 10.04739336492891 10.04739336492891 10.04739336492891 10.04739336492891 10.04739336492891 10.04739336492891 10.04739336492891 10.04739336492891 10.04739336492891 10.04739336492891 10.04739336492891 10.04739336492891 10.04739336492891 10.04739336492891 10.04739336492891 10.04739336492891 10.04739336492891 10.04739336492891 10.04739336492891 10.04739336492891 10.04739336492891 10.04739336492891 10.04739336492891 10.04739336492891 10.04739336492891 10.04739336492891 10.04739336492891 10.04739336492891 10.04739336492891 10.04739336492891 10.04739336492891 10.04739336492891 10.028993300559813 7.404392551592937 10.04739336492891 10.04739336492891 8.470463295687292 10.04069003014239 10.04739336492891 10.04739336492891 7.714633924097591 10.04739336492891 10.04739336492891 10.04739336492891 10.04739336492891 10.04739336492891 10.04739336492891 10.04739336492891 10.04739336492891 10.04739336492891 10.04739336492891 10.04739336492891 10.04739336492891 10.04739336492891 10.04739336492891 10.04739336492891 10.04739336492891 10.04739336492891 10.04739336492891 10.04739336492891 10.04739336492891 10.04739336492891 10.04739336492891 10.04739336492891 10.04739336492891 10.04739336492891 10.04739336492891 10.04739336492891 10.04739336492891 10.04739336492891 10.04739336492891 10.04739336492891 10.04739336492891 10.04739336492891 10.04739336492891 10.04739336492891 10.04739336492891 10.04739336492891 10.04739336492891 10.04739336492891 10.04739336492891 10.04739336492891 10.04739336492891
10.04739336492891 10.04739336492891 10.04739336492891 10.04739336492891 10.04739336492891 10.04739336492891 10.04739336492891 10.04739336492891 10.04739336492891 10.04739336492891 10.04739336492891 10.04739336492891 10.04739336492891 10.04739336492891 10.04739336492891 10.04739336492891 8.600834405478865 10.04739336492891 9.890854644363289 8.39353478279888 10.046082130103214 10.042026616162206 10.04739336492891 10.04739336492891 10.04739336492891 10.04739336492891 10.04739336492891 10.04739336492891 10.04739336492891 10.04739336492891 10.04739336492891 10.04739336492891 10.04739336492891 10.04739336492891 10.04739336492891 10.04739336492891 10.04739336492891 10.04739336492891 10.04739336492891 10.04739336492891 10.04739336492891 10.04739336492891 10.04739336492891 10.04739336492891 10.04739336492891 10.04739336492891 10.04739336492891 10.04739336492891 10.04739336492891 10.04739336492891 10.04739336492891 10.04739336492891 10.04739336492891 10.04739336492891 10.04739336492891 10.04739336492891 10.04739336492891 10.04739336492891 10.04739336492891 10.04739336492891 10.04739336492891 10.04739336492891 10.04739336492891 10.04739336492891 10.04739336492891 10.04739336492891 10.04739336492891 10.04739336492891 10.04739336492891 7.31665476671938 10.04739336492891 10.04739336492891 9.694507625258137 9.409940518923873 10.04739336492891 10.04739336492891 8.95168363227431 10.04739336492891 10.04739336492891 10.04739336492891 10.04739336492891 10.04739336492891 10.04739336492891 10.04739336492891 10.04739336492891 10.04739336492891 10.04739336492891 10.04739336492891 10.04739336492891 10.04739336492891 10.04739336492891 10.04739336492891 10.04739336492891 10.04739336492891 10.04739336492891 10.04739336492891 10.04739336492891 10.04739336492891 10.04739336492891 10.04739336492891 10.04739336492891 10.04739336492891 10.04739336492891 10.04739336492891 10.04739336492891 10.04739336492891 10.04739336492891 10.04739336492891 10.04739336492891 10.04739336492891 10.04739336492891 10.04739336492891 10.04739336492891 10.04739336492891 10.04739336492891 10.04739336492891 10.04739336492891 10.04739336492891 10.04739336492891
10.04739336492891 10.04739336492891 10.04739336492891 10.04739336492891 10.04739336492891 10.04739336492891 10.04739336492891 10.04739336492891 10.04739336492891 10.04739336492891 10.04739336492891 10.04739336492891 10.04739336492891 10.04739336492891 10.04739336492891 10.04739336492891 8.626994828187032 10.04739336492891 10.04739336492891 8.546281718285938 10.04739336492891 9.975732028278893 10.04739336492891 10.04739336492891 10.04739336492891 10.04739336492891 10.04739336492891 10.04739336492891 10.04739336492891 10.04739336492891 10.04739336492891 10.04739336492891 10.04739336492891 10.04739336492891 10.04739336492891 10.04739336492891 10.04739336492891 10.04739336492891 10.04739336492891 10.04739336492891 10.04739336492891 10.04739336492891 10.04739336492891 10.04739336492891 10.04739336492891 10.04739336492891 10.04739336492891 10.04739336492891 10.04739336492891 10.04739336492891 10.04739336492891 10.04739336492891 10.04739336492891 10.04739336492891 10.04739336492891 10.04739336492891 10.04739336492891 10.04739336492891 10.04739336492891 10.04739336492891 10.04739336492891 10.04739336492891 10.04739336492891 10.04739336492891 10.04739336492891 10.04739336492891 10.044742625420017 10.04739336492891 10.046561432758203 5.728771531247899 9.901413297046911 10.036474791147194 7.17381205721261 6.200704593224858 9.99633505606393 9.453015800562682 5.60991073228581 7.976301197285248 10.04739336492891 9.9406238047676 9.100202870115796 10.04739336492891 10.04739336492891 10.04739336492891 10.04739336492891 10.04739336492891 10.04739336492891 10.04739336492891 10.04739336492891 10.04739336492891 10.04739336492891 10.04739336492891 10.04739336492891 10.04739336492891 10.04739336492891 10.04739336492891 10.04739336492891 10.04739336492891 10.04739336492891 10.04739336492891 10.04739336492891 10.04739336492891 10.04739336492891 10.04739336492891 10.04739336492891 10.04739336492891 10.04739336492891 10.04739336492891 10.04739336492891 10.04739336492891 10.04739336492891 10.04739336492891 10.04739336492891 10.04739336492891 10.04739336492891 10.04739336492891 10.04739336492891 10.04739336492891 10.04739336492891
10.04739336492891 10.04739336492891 10.04739336492891 10.04739336492891 10.04739336492891 10.04739336492891 10.04739336492891 10.04739336492891 10.04739336492891 10.04739336492891 10.04739336492891 10.04739336492891 10.04739336492891 10.04739336492891 9.961367436890871 9.625414455336353 6.561255047716277 9.102415181905043 9.049905216208877 7.381658036446742 10.02329993419756 9.716045793038653 9.997053774250842 10.04739336492891 10.01507184781722 10.04739336492891 10.04739336492891 10.04739336492891 10.04739336492891 10.04739336492891 10.04739336492891 10.04739336492891 10.04739336492891 10.04739336492891 10.04739336492891 10.04739336492891 10.04739336492891 10.04739336492891 10.04739336492891 10.04739336492891 10.04739336492891 10.04739336492891 10.04739336492891 10.04739336492891 10.04739336492891 10.04739336492891 10.04739336492891 10.04739336492891 10.04739336492891 10.04739336492891 10.04739336492891 10.04739336492891 10.04739336492891 10.04739336492891 10.04739336492891 10.04739336492891 10.04739336492891 10.04739336492891 10.04739336492891 10.04739336492891 10.04739336492891 10.04739336492891 10.04739336492891 10.04739336492891 10.04739336492891 10.04739336492891 10.04739336492891 10.04739336492891 10.04739336492891 8.62321176536947 10.04739336492891 10.04739336492891 7.823701879103056 8.525429516461895 10.04739336492891 9.674295466415545 4.611662173273173 9.10825483539051 10.04739336492891 8.722588166167556 7.872075923933122 10.04739336492891 10.04739336492891 9.701395206097708 10.04739336492891 10.04739336492891 10.04739336492891 10.04739336492891 10.04739336492891 10.04739336492891 10.04739336492891 10.04739336492891 10.04739336492891 10.04739336492891 10.04739336492891 10.04739336492891 10.04739336492891 10.04739336492891 10.04739336492891 10.04739336492891 10.04739336492891 10.04739336492891 10.04739336492891 10.04739336492891 10.04739336492891 10.04739336492891 10.04739336492891 10.04739336492891 10.04739336492891 10.04739336492891 10.04739336492891 10.04739336492891 10.04739336492891 10.04739336492891 10.04739336492891 10.04739336492891 10.04739336492891 10.04739336492891 10.04739336492891
10.04739336492891 10.04739336492891 10.04739336492891 10.04739336492891 10.04739336492891 10.04739336492891 10.04739336492891 10.04739336492891 10.04739336492891 10.04739336492891 10.04739336492891 10.04739336492891 10.04739336492891 10.04739336492891 10.04739336492891 9.823457953113403 6.302937568048528 9.990900848575846 9.672462086291791 8.806563629852084 10.04739336492891 10.04739336492891 10.04739336492891 10.04739336492891 10.04739336492891 10.04739336492891 10.04739336492891 10.04739336492891 10.04739336492891 10.04739336492891 10.04739336492891 10.04739336492891 10.04739336492891 10.04739336492891 10.04739336492891 10.04739336492891 10.04739336492891 10.04739336492891 10.04739336492891 10.04739336492891 10.04739336492891 10.04739336492891 10.04739336492891 10.04739336492891 10.04739336492891 10.04739336492891 10.04739336492891 10.04739336492891 10.04739336492891 10.04739336492891 10.04739336492891 10.04739336492891 10.04739336492891 10.04739336492891 10.04739336492891 10.04739336492891 10.04739336492891 10.04739336492891 10.04739336492891 10.04739336492891 10.04739336492891 10.04739336492891 10.04739336492891 10.04739336492891 10.04739336492891 10.04739336492891 10.04739336492891 10.04739336492891 10.04739336492891 10.04739336492891 10.04739336492891 10.04739336492891 10.045805329737265 10.04739336492891 10.04739336492891 10.04739336492891 8.26993744627944 10.043431804831043 10.04739336492891 10.038332972557134 8.95019196161169 10.04739336492891 10.04739336492891 10.04714206618039 10.04739336492891 10.04739336492891 10.04739336492891 10.04739336492891 10.04739336492891 10.04739336492891 10.04739336492891 10.04739336492891 10.04739336492891 10.04739336492891 10.04739336492891 10.04739336492891 10.04739336492891 10.04739336492891 10.04739336492891 10.04739336492891 10.04739336492891 10.04739336492891 10.04739336492891 10.04739336492891 10.04739336492891 10.04739336492891 10.04739336492891 10.04739336492891 10.04739336492891 10.04739336492891 10.04739336492891 10.04739336492891 10.04739336492891 10.04739336492891 10.04739336492891 10.04739336492891 10.04739336492891 10.04739336492891 10.04739336492891
10.04739336492891 10.04739336492891 10.04739336492891 10.04739336492891 10.04739336492891 10.04739336492891 10.04739336492891 10.04739336492891 10.04739336492891 10.04739336492891 10.04739336492891 10.04739336492891 10.04739336492891 10.04739336492891 10.04739336492891 10.04739336492891 8.305451341101053 10.04739336492891 10.04739336492891 10.009350251568643 10.04739336492891 10.04739336492891 10.04739336492891 10.04739336492891 10.04739336492891 10.04739336492891 10.04739336492891 10.04739336492891 10.04739336492891 10.04739336492891 10.04739336492891 10.04739336492891 10.04739336492891 10.04739336492891 10.04739336492891 10.04739336492891 10.04739336492891 10.04739336492891 10.04739336492891 10.04739336492891 10.04739336492891 10.04739336492891 10.04739336492891 10.04739336492891 10.04739336492891 10.04739336492891 10.04739336492891 10.04739336492891 10.04739336492891 10.04739336492891 10.04739336492891 10.04739336492891 10.04739336492891 10.04739336492891 10.04739336492891 10.04739336492891 10.04739336492891 10.04739336492891 10.04739336492891 10.04739336492891 10.04739336492891 10.04739336492891 10.04739336492891 10.04739336492891 10.04739336492891 10.04739336492891 10.04739336492891 10.04739336492891 10.04739336492891 9.963593270172556 10.04739336492891 10.04739336492891 10.04739336492891 9.541167146054358 10.04739336492891 10.04739336492891 8.538491653470793 8.483551081765127 10.04739336492891 10.04739336492891 7.370270731024669 10.04739336492891 10.04739336492891 10.046804939339626 10.04739336492891 10.04739336492891 10.04739336492891 10.04739336492891 10.04739336492891 10.04739336492891 10.04739336492891 10.04739336492891 10.04739336492891 10.04739336492891 10.04739336492891 10.04739336492891 10.04739336492891 10.04739336492891 10.04739336492891 10.04739336492891 10.04739336492891 10.04739336492891 10.04739336492891 10.04739336492891 10.04739336492891 10.04739336492891 10.04739336492891 10.04739336492891 10.04739336492891 10.04739336492891 10.04739336492891 10.04739336492891 10.04739336492891 10.04739336492891 10.04739336492891 10.04739336492891 10.04739336492891 10.04739336492891 10.04739336492891
10.04739336492891 10.04739336492891 10.04739336492891 10.04739336492891 10.04739336492891 10.04739336492891 10.04739336492891 10.04739336492891 10.04739336492891 10.04739336492891 10.04739336492891 10.04739336492891 10.04739336492891 10.04739336492891 10.026135327977425 10.04739336492891 8.194625237468964 10.027446656789477 10.04739336492891 9.999913768700319 10.04739336492891 10.04739336492891 10.04739336492891 10.04739336492891 10.04739336492891 10.04739336492891 10.04739336492891 10.04739336492891 10.04739336492891 10.04739336492891 10.04739336492891 10.04739336492891 10.04739336492891 10.04739336492891 10.04739336492891 10.04739336492891 10.04739336492891 10.04739336492891 10.04739336492891 10.04739336492891 10.04739336492891 10.04739336492891 10.04739336492891 10.04739336492891 10.04739336492891 10.04739336492891 10.04739336492891 10.04739336492891 10.04739336492891 10.04739336492891 10.04739336492891 10.04739336492891 10.04739336492891 10.04739336492891 10.04739336492891 10.04739336492891 10.04739336492891 10.04739336492891 10.04739336492891 10.04739336492891 10.04739336492891 10.04739336492891 10.04739336492891 10.04739336492891 10.04739336492891 10.04739336492891 10.04739336492891 10.04739336492891 10.04739336492891 10.046008356039847 10.04739336492891 10.04739336492891 9.988831396429312 8.829412954209348 10.04739336492891 9.84938381935468 6.245939154706625 6.321444918747217 9.900017638322941 8.127112634790628 3.7374483923055717 8.951339388857551 10.047139286833966 8.747836127261833 8.11286371523158 10.04739336492891 10.04739336492891 10.04739336492891 10.04739336492891 10.04739336492891 10.04739336492891 10.04739336492891 10.04739336492891 10.04739336492891 10.04739336492891 10.04739336492891 10.04739336492891 10.04739336492891 10.04739336492891 10.04739336492891 10.04739336492891 10.04739336492891 10.04739336492891 10.04739336492891 10.04739336492891 10.04739336492891 10.04739336492891 10.04739336492891 10.04739336492891 10.04739336492891 10.04739336492891 10.04739336492891 10.04739336492891 10.04739336492891 10.04739336492891 10.04739336492891 10.04739336492891 10.04739336492891 10.04739336492891
10.04739336492891 10.04739336492891 10.04739336492891 10.04739336492891 10.04739336492891 10.04739336492891 10.04739336492891 10.04739336492891 10.04739336492891 10.04739336492891 10.04739336492891 10.04739336492891 10.03998183569713 10.025345289356794 9.750147089477933 9.80268919395512 7.104559414523812 10.032495237032549 10.04739336492891 9.971679090650497 10.04739336492891 10.04739336492891 10.04739336492891 10.04739336492891 10.04739336492891 10.04739336492891 10.04739336492891 10.04739336492891 10.04739336492891 10.04739336492891 10.04739336492891 10.04739336492891 10.04739336492891 10.04739336492891 10.04739336492891 10.04739336492891 10.04739336492891 10.04739336492891 10.04739336492891 10.04739336492891 10.04739336492891 10.04739336492891 10.04739336492891 10.04739336492891 10.04739336492891 10.04739336492891 10.04739336492891 10.04739336492891 10.04739336492891 10.04739336492891 10.04739336492891 10.04739336492891 10.04739336492891 10.04739336492891 10.04739336492891 10.04739336492891 10.04739336492891 10.04739336492891 10.04739336492891 10.04739336492891 10.04739336492891 10.04739336492891 10.04739336492891 10.04739336492891 10.04739336492891 10.04739336492891 10.04739336492891 10.04739336492891 10.04739336492891 10.04739336492891 10.04739336492891 10.04739336492891 10.04739336492891 10.04739336492891 10.04739336492891 10.04739336492891 8.15321308880083 9.66209402680155 10.04739336492891 9.5937244219104 5.229146495207341 10.04384009709152 10.044402006638498 8.221811237161898 8.075625983822285 10.04739336492891 10.04739336492891 9.940702078656688 10.04739336492891 10.04739336492891 10.04739336492891 10.04739336492891 10.04739336492891 10.04739336492891 10.04739336492891 10.04739336492891 10.04739336492891 10.04739336492891 10.04739336492891 10.04739336492891 10.04739336492891 10.04739336492891 10.04739336492891 10.04739336492891 10.04739336492891 10.04739336492891 10.04739336492891 10.04739336492891 10.04739336492891 10.04739336492891 10.04739336492891 10.04739336492891 10.04739336492891 10.04739336492891 10.04739336492891 10.04739336492891 10.04739336492891 10.04739336492891 10.04739336492891
10.04739336492891 10.04739336492891 10.04739336492891 10.04739336492891 10.04739336492891 10.04739336492891 10.04739336492891 10.04739336492891 10.04739336492891 10.04739336492891 10.04739336492891 10.04739336492891 10.04739336492891 10.04739336492891 10.04739336492891 10.04739336492891 8.714243410724478 10.04739336492891 10.04739336492891 10.04739336492891 10.04739336492891 10.04739336492891 10.04739336492891 10.04739336492891 10.04739336492891 10.04739336492891 10.04739336492891 10.04739336492891 10.04739336492891 10.04739336492891 10.04739336492891 10.04739336492891 10.04739336492891 10.04739336492891 10.04739336492891 10.04739336492891 10.04739336492891 10.04739336492891 10.04739336492891 10.04739336492891 10.04739336492891 10.04739336492891 10.04739336492891 10.04739336492891 10.04739336492891 10.04739336492891 10.04739336492891 10.04739336492891 10.04739336492891 10.04739336492891 10.04739336492891 10.04739336492891 10.04739336492891 10.04739336492891 10.04739336492891 10.04739336492891 10.04739336492891 10.04739336492891 10.04739336492891 10.04739336492891 10.04739336492891 10.04739336492891 10.04739336492891 10.04739336492891 10.04739336492891 10.04739336492891 10.04739336492891 10.04739336492891 10.04739336492891 10.04739336492891 10.04739336492891 10.04739336492891 10.04739336492891 10.04739336492891 10.04739336492891 10.04739336492891 10.032848876330503 9.964402577127396 10.04739336492891 10.04739336492891 7.130429911919115 10.04739336492891 10.04739336492891 10.014746200496969 8.871174756904633 10.04739336492891 10.04739336492891 10.045015065016143 10.04739336492891 10.04739336492891 10.04739336492891 10.04739336492891 10.04739336492891 10.04739336492891 10.04739336492891 10.04739336492891 10.04739336492891 10.04739336492891 10.04739336492891 10.04739336492891 10.04739336492891 10.04739336492891 10.04739336492891 10.04739336492891 10.04739336492891 10.04739336492891 10.04739336492891 10.04739336492891 10.04739336492891 10.04739336492891 10.04739336492891 10.04739336492891 10.04739336492891 10.04739336492891 10.04739336492891 10.04739336492891 10.04739336492891 10.04739336492891 10.04739336492891
10.04739336492891 10.04739336492891 10.04739336492891 10.04739336492891 10.04739336492891 10.04739336492891 10.04739336492891 10.04739336492891 10.04739336492891 10.04739336492891 10.04739336492891 10.04739336492891 10.04739336492891 10.04739336492891 10.04739336492891 10.04739336492891 9.941375280399761 10.04739336492891 10.04739336492891 10.04739336492891 10.04739336492891 10.04739336492891 10.04739336492891 10.04739336492891 10.04739336492891 10.04739336492891 10.04739336492891 10.04739336492891 10.04739336492891 10.04739336492891 10.04739336492891 10.04739336492891 10.04739336492891 10.04739336492891 10.04739336492891 10.04739336492891 10.04739336492891 10.04739336492891 10.04739336492891 10.04739336492891 10.04739336492891 10.04739336492891 10.04739336492891 10.04739336492891 10.04739336492891 10.04739336492891 10.04739336492891 10.04739336492891 10.04739336492891 10.04739336492891 10.04739336492891 10.04739336492891 10.04739336492891 10.04739336492891 10.04739336492891 10.04739336492891 10.04739336492891 10.04739336492891 10.04739336492891 10.04739336492891 10.04739336492891 10.04739336492891 10.04739336492891 10.04739336492891 10.04739336492891 10.04739336492891 10.04739336492891 10.04739336492891 10.04739336492891 10.04739336492891 10.04739336492891 10.04739336492891 10.04739336492891 10.04739336492891 10.04739336492891 10.04739336492891 9.998747321833749 7.890676666540275 10.04739336492891 10.04097616352001 4.577752064491681 9.225910163760018 10.04739336492891 9.744065541501067 6.113940491149824 10.04739336492891 10.04739336492891 10.037156030540293 10.04739336492891 10.04739336492891 10.04739336492891 10.04739336492891 10.04739336492891 10.04739336492891 10.04739336492891 10.04739336492891 10.04739336492891 10.04739336492891 10.04739336492891 10.04739336492891 10.04739336492891 10.04739336492891 10.04739336492891 10.04739336492891 10.04739336492891 10.04739336492891 10.04739336492891 10.04739336492891 10.04739336492891 10.04739336492891 10.04739336492891 10.04739336492891 10.04739336492891 10.04739336492891 10.04739336492891 10.04739336492891 10.04739336492891 10.04739336492891 10.04739336492891
10.04739336492891 10.04739336492891 10.04739336492891 10.04739336492891 10.04739336492891 10.04739336492891 10.04739336492891 10.04739336492891 10.04739336492891 10.04739336492891 10.04739336492891 9.96502117670704 10.007370217922333 10.04739336492891 10.004092972143933 10.04739336492891 9.83207026629687 10.037999007415204 10.04739336492891 10.04739336492891 10.04739336492891 10.04739336492891 10.04739336492891 10.04739336492891 10.04739336492891 10.04739336492891 10.04739336492891 10.04739336492891 10.04739336492891 10.04739336492891 10.04739336492891 10.04739336492891 10.04739336492891 10.04739336492891 10.04739336492891 10.04739336492891 10.04739336492891 10.04739336492891 10.04739336492891 10.04739336492891 10.04739336492891 10.04739336492891 10.04739336492891 10.04739336492891 10.04739336492891 10.04739336492891 10.04739336492891 10.04739336492891 10.04739336492891 10.04739336492891 10.04739336492891 10.04739336492891 10.04739336492891 10.04739336492891 10.04739336492891 10.04739336492891 10.04739336492891 10.04739336492891 10.04739336492891 10.04739336492891 10.04739336492891 10.04739336492891 10.04739336492891 10.04739336492891 10.04739336492891 10.04739336492891 10.04739336492891 10.04739336492891 10.04739336492891 10.04739336492891 10.04739336492891 10.04739336492891 10.04739336492891 10.04739336492891 10.04739336492891 10.04739336492891 9.93606640445804 9.334597177779164 10.04739336492891 9.551992442587073 3.4572334530895703 8.481443254830218 9.900791048364287 7.247586097871514 3.585647248136136 9.876912802398184 10.009200486196871 7.667718775712511 9.421083663319891 10.04739336492891 10.04739336492891 10.04739336492891 10.04739336492891 10.04739336492891 10.04739336492891 10.04739336492891 10.04739336492891 10.04739336492891 10.04739336492891 10.04739336492891 10.04739336492891 10.04739336492891 10.04739336492891 10.04739336492891 10.04739336492891 10.04739336492891 10.04739336492891 10.04739336492891 10.04739336492891 10.04739336492891 10.04739336492891 10.04739336492891 10.04739336492891 10.04739336492891 10.04739336492891 10.04739336492891 10.04739336492891 10.04739336492891 10.04739336492891
10.04739336492891 10.04739336492891 10.04739336492891 10.04739336492891 10.04739336492891 10.04739336492891 10.04739336492891 10.04739336492891 10.04739336492891 10.04739336492891 10.04739336492891 10.00400232967561 10.001191118199754 10.04739336492891 10.04739336492891 10.04739336492891 10.030042056819989 10.04739336492891 10.04739336492891 10.04739336492891 10.04739336492891 10.04739336492891 10.04739336492891 10.04739336492891 10.04739336492891 10.04739336492891 10.04739336492891 10.04739336492891 10.04739336492891 10.04739336492891 10.04739336492891 10.04739336492891 10.04739336492891 10.04739336492891 10.04739336492891 10.04739336492891 10.04739336492891 10.04739336492891 10.04739336492891 10.04739336492891 10.04739336492891 10.04739336492891 10.04739336492891 10.04739336492891 10.04739336492891 10.04739336492891 10.04739336492891 10.04739336492891 10.04739336492891 10.04739336492891 10.04739336492891 10.04739336492891 10.04739336492891 10.04739336492891 10.04739336492891 10.04739336492891 10.04739336492891 10.04739336492891 10.04739336492891 10.04739336492891 10.04739336492891 10.04739336492891 10.04739336492891 10.04739336492891 10.04739336492891 10.04739336492891 10.04739336492891 10.04739336492891 10.04739336492891 10.04739336492891 10.04739336492891 10.04739336492891 10.04739336492891 10.04739336492891 10.04739336492891 10.04739336492891 10.04739336492891 10.04739336492891 10.04739336492891 10.04739336492891 7.247651814922776 10.04739336492891 10.04739336492891 9.859239994989146 6.0579023777734715 10.04739336492891 10.04739336492891 8.787989872778304 10.04739336492891 10.04739336492891 10.04739336492891 10.04739336492891 10.04739336492891 10.04739336492891 10.04739336492891 10.04739336492891 10.04739336492891 10.04739336492891 10.04739336492891 10.04739336492891 10.04739336492891 10.04739336492891 10.04739336492891 10.04739336492891 10.04739336492891 10.04739336492891 10.04739336492891 10.04739336492891 10.04739336492891 10.04739336492891 10.04739336492891 10.04739336492891 10.04739336492891 10.04739336492891 10.04739336492891 10.04739336492891 10.04739336492891 10.04739336492891 10.04739336492891
10.04739336492891 10.04739336492891 10.04739336492891 10.04739336492891 10.04739336492891 10.04739336492891 10.04739336492891 10.04739336492891 10.04739336492891 10.04739336492891 10.04739336492891 10.04739336492891 10.04739336492891 10.04739336492891 10.04739336492891 10.04739336492891 10.04739336492891 10.04739336492891 10.04739336492891 10.04739336492891 10.04739336492891 10.04739336492891 10.04739336492891 10.04739336492891 10.04739336492891 10.04739336492891 10.04739336492891 10.04739336492891 10.04739336492891 10.04739336492891 10.04739336492891 10.04739336492891 10.04739336492891 10.04739336492891 10.04739336492891 10.04739336492891 10.04739336492891 10.04739336492891 10.04739336492891 10.04739336492891 10.04739336492891 10.04739336492891 10.04739336492891 10.04739336492891 10.04739336492891 10.04739336492891 10.04739336492891 10.04739336492891 10.04739336492891 10.04739336492891 10.04739336492891 10.04739336492891 10.04739336492891 10.04739336492891 10.04739336492891 10.04739336492891 10.04739336492891 10.04739336492891 10.04739336492891 10.04739336492891 10.04739336492891 10.04739336492891 10.04739336492891 10.04739336492891 10.04739336492891 10.04739336492891 10.04739336492891 10.04739336492891 10.04739336492891 10.04739336492891 10.04739336492891 10.04739336492891 10.04739336492891 10.04739336492891 10.04739336492891 10.04739336492891 10.04739336492891 10.04739336492891 10.04739336492891 10.04739336492891 8.3281249480431 9.993157027049481 10.04739336492891 10.04739336492891 6.922903368072822 10.04739336492891 10.04739336492891 9.903172451043357 10.04739336492891 10.04739336492891 10.04739336492891 10.04739336492891 10.04739336492891 10.04739336492891 10.04739336492891 10.04739336492891 10.04739336492891 10.04739336492891 10.04739336492891 10.04739336492891 10.04739336492891 10.04739336492891 10.04739336492891 10.04739336492891 10.04739336492891 10.04739336492891 10.04739336492891 10.04739336492891 10.04739336492891 10.04739336492891 10.04739336492891 10.04739336492891 10.04739336492891 10.04739336492891 10.04739336492891 10.04739336492891 10.04739336492891 10.04739336492891 10.04739336492891
10.04739336492891 10.04739336492891 10.04739336492891 10.04739336492891 10.04739336492891 10.04739336492891 10.04739336492891 10.04739336492891 10.04739336492891 10.04739336492891 10.04739336492891 10.045123034872011 10.04739336492891 10.04739336492891 10.04739336492891 10.04739336492891 10.04739336492891 10.04739336492891 10.04739336492891 10.04739336492891 10.04739336492891 10.04739336492891 10.04739336492891 10.04739336492891 10.04739336492891 10.04739336492891 10.04739336492891 10.04739336492891 10.04739336492891 10.04739336492891 10.04739336492891 10.04739336492891 10.04739336492891 10.04739336492891 10.04739336492891 10.04739336492891 10.04739336492891 10.04739336492891 10.04739336492891 10.04739336492891 10.04739336492891 10.04739336492891 10.04739336492891 10.04739336492891 10.04739336492891 10.04739336492891 10.04739336492891 10.04739336492891 10.04739336492891 10.04739336492891 10.04739336492891 10.04739336492891 10.04739336492891 10.04739336492891 10.04739336492891 10.04739336492891 10.04739336492891 10.04739336492891 10.04739336492891 10.04739336492891 10.04739336492891 10.04739336492891 10.04739336492891 10.04739336492891 10.04739336492891 10.04739336492891 10.04739336492891 10.04739336492891 10.04739336492891 10.04739336492891 10.04739336492891 10.04739336492891 10.04739336492891 10.04739336492891 10.04739336492891 10.04739336492891 10.04739336492891 10.025734728870676 10.04739336492891 10.04739336492891 6.845333130507292 8.529042881420398 10.04739336492891 9.622640953390745 4.198181692441998 9.948104956907848 10.04739336492891 7.597914151799218 8.211287972253404 10.04739336492891 10.04739336492891 9.99648497990051 10.04739336492891 10.04739336492891 10.04739336492891 10.04739336492891 10.04739336492891 10.04739336492891 10.04739336492891 10.04739336492891 10.04739336492891 10.04739336492891 10.04739336492891 10.04739336492891 10.04739336492891 10.04739336492891 10.04739336492891 10.04739336492891 10.04739336492891 10.04739336492891 10.04739336492891 10.04739336492891 10.04739336492891 10.04739336492891 10.04739336492891 10.04739336492891 10.04739336492891 10.04739336492891 10.04739336492891
10.04739336492891 10.04739336492891 10.04739336492891 10.04739336492891 10.04739336492891 10.04739336492891 10.04739336492891 10.04739336492891 10.04739336492891 9.219070129743534 10.044931913249636 9.82464445686872 10.018249291829243 10.04739336492891 10.04739336492891 10.04739336492891 10.04739336492891 10.04739336492891 10.04739336492891 10.04739336492891 10.04739336492891 10.04739336492891 10.04739336492891 10.04739336492891 10.04739336492891 10.04739336492891 10.04739336492891 10.04739336492891 10.04739336492891 10.04739336492891 10.04739336492891 10.04739336492891 10.04739336492891 10.04739336492891 10.04739336492891 10.04739336492891 10.04739336492891 10.04739336492891 10.04739336492891 10.04739336492891 10.04739336492891 10.04739336492891 10.04739336492891 10.04739336492891 10.04739336492891 10.04739336492891 10.04739336492891 10.04739336492891 10.04739336492891 10.04739336492891 10.04739336492891 10.04739336492891 10.04739336492891 10.04739336492891 10.04739336492891 10.04739336492891 10.04739336492891 10.04739336492891 10.04739336492891 10.04739336492891 10.04739336492891 10.04739336492891 10.04739336492891 10.04739336492891 10.04739336492891 10.04739336492891 10.04739336492891 10.04739336492891 10.04739336492891 10.04739336492891 10.04739336492891 10.04739336492891 10.04739336492891 10.04739336492891 10.04739336492891 10.04739336492891 10.04739336492891 10.04739336492891 10.04739336492891 10.04739336492891 8.258406547163215 9.969656145970893 10.04739336492891 9.477481186845813 4.760918877009957 10.036407196464417 9.877778850348243 5.290698721407828 7.7937770114862674 10.04739336492891 9.812011693523445 8.349820445826975 10.04739336492891 10.04739336492891 10.04739336492891 10.04739336492891 10.04739336492891 10.04739336492891 10.04739336492891 10.04739336492891 10.04739336492891 10.04739336492891 10.04739336492891 10.04739336492891 10.04739336492891 10.04739336492891 10.04739336492891 10.04739336492891 10.04739336492891 10.04739336492891 10.04739336492891 10.04739336492891 10.04739336492891 10.04739336492891 10.04739336492891 10.04739336492891 10.04739336492891 10.04739336492891 10.04739336492891
10.04739336492891 10.04739336492891 10.04739336492891 10.04739336492891 10.04739336492891 10.04739336492891 10.04739336492891 10.04739336492891 10.04739336492891 10.029502291869054 10.04739336492891 10.04739336492891 10.04739336492891 10.04739336492891 10.04739336492891 10.04739336492891 10.04739336492891 10.04739336492891 10.04739336492891 10.04739336492891 10.04739336492891 10.04739336492891 10.04739336492891 10.04739336492891 10.04739336492891 10.04739336492891 10.04739336492891 10.04739336492891 10.04739336492891 10.04739336492891 10.04739336492891 10.04739336492891 10.04739336492891 10.04739336492891 10.04739336492891 10.04739336492891 10.04739336492891 10.04739336492891 10.04739336492891 10.04739336492891 10.04739336492891 10.04739336492891 10.04739336492891 10.04739336492891 10.04739336492891 10.04739336492891 10.04739336492891 10.04739336492891 10.04739336492891 10.04739336492891 10.04739336492891 10.04739336492891 10.04739336492891 10.04739336492891 10.04739336492891 10.04739336492891 10.04739336492891 10.04739336492891 10.04739336492891 10.04739336492891 10.04739336492891 10.04739336492891 10.04739336492891 10.04739336492891 10.04739336492891 10.04739336492891 10.04739336492891 10.04739336492891 10.04739336492891 10.04739336492891 10.04739336492891 10.04739336492891 10.04739336492891 10.04739336492891 10.04739336492891 10.04739336492891 10.04739336492891 10.04739336492891 10.04739336492891 10.04739336492891 10.04739336492891 10.04739336492891 10.04739336492891 10.04739336492891 8.231458800207326 10.04739336492891 10.04739336492891 8.585898147515978 9.992604831298909 10.04739336492891 10.04739336492891 9.85562682213827 10.04739336492891 10.04739336492891 10.04739336492891 10.04739336492891 10.04739336492891 10.04739336492891 10.04739336492891 10.04739336492891 10.04739336492891 10.04739336492891 10.04739336492891 10.04739336492891 10.04739336492891 10.04739336492891 10.04739336492891 10.04739336492891 10.04739336492891 10.04739336492891 10.04739336492891 10.04739336492891 10.04739336492891 10.04739336492891 10.04739336492891 10.04739336492891 10.04739336492891 10.04739336492891 10.04739336492891
10.04739336492891 10.04739336492891 10.04739336492891 10.04739336492891 10.04739336492891 10.04739336492891 10.04739336492891 10.04739336492891 10.04739336492891 10.045206120379753 10.04739336492891 10.04739336492891 10.04739336492891 10.04739336492891 10.04739336492891 10.04739336492891 10.04739336492891 10.04739336492891 10.04739336492891 10.04739336492891 10.04739336492891 10.04739336492891 10.04739336492891 10.04739336492891 10.04739336492891 10.04739336492891 10.04739336492891 10.04739336492891 10.04739336492891 10.04739336492891 10.04739336492891 10.04739336492891 10.04739336492891 10.04739336492891 10.04739336492891 10.04739336492891 10.04739336492891 10.04739336492891 10.04739336492891 10.04739336492891 10.04739336492891 10.04739336492891 10.04739336492891 10.04739336492891 10.04739336492891 10.04739336492891 10.04739336492891 10.04739336492891 10.04739336492891 10.04739336492891 10.04739336492891 10.04739336492891 10.04739336492891 10.04739336492891 10.04739336492891 10.04739336492891 10.04739336492891 10.04739336492891 10.04739336492891 10.04739336492891 10.04739336492891 10.04739336492891 10.04739336492891 10.04739336492891 10.04739336492891 10.04739336492891 10.04739336492891 10.04739336492891 10.04739336492891 10.04739336492891 10.04739336492891 10.04739336492891 10.04739336492891 10.04739336492891 10.04739336492891 10.04739336492891 10.04739336492891 10.04739336492891 10.04739336492891 10.04739336492891 10.04739336492891 10.039108301461948 10.04739336492891 10.04739336492891 7.954589834599881 10.04739336492891 10.04739336492891 8.892315514167041 8.371247265381394 10.04739336492891 10.04739336492891 8.997295655673712 10.04739336492891 10.04739336492891 10.04739336492891 10.04739336492891 10.04739336492891 10.04739336492891 10.04739336492891 10.04739336492891 10.04739336492891 10.04739336492891 10.04739336492891 10.04739336492891 10.04739336492891 10.04739336492891 10.04739336492891 10.04739336492891 10.04739336492891 10.04739336492891 10.04739336492891 10.04739336492891 10.04739336492891 10.04739336492891 10.04739336492891 10.04739336492891 10.04739336492891 10.04739336492891 10.04739336492891
10.04739336492891 10.04739336492891 10.04739336492891 10.04739336492891 10.04739336492891 10.04739336492891 10.04739336492891 10.04739336492891 10.031709407368673 8.084572329612627 10.04739336492891 10.030678621266317 10.044551412759219 10.04739336492891 10.04739336492891 10.04739336492891 10.04739336492891 10.04739336492891 10.04739336492891 10.04739336492891 10.04739336492891 10.04739336492891 10.04739336492891 10.04739336492891 10.04739336492891 10.04739336492891 10.04739336492891 10.04739336492891 10.04739336492891 10.04739336492891 10.04739336492891 10.04739336492891 10.04739336492891 10.04739336492891 10.04739336492891 10.04739336492891 10.04739336492891 10.04739336492891 10.04739336492891 10.04739336492891 10.04739336492891 10.04739336492891 10.04739336492891 10.04739336492891 10.04739336492891 10.04739336492891 10.04739336492891 10.04739336492891 10.04739336492891 10.04739336492891 10.04739336492891 10.04739336492891 10.04739336492891 10.04739336492891 10.04739336492891 10.04739336492891 10.04739336492891 10.04739336492891 10.04739336492891 10.04739336492891 10.04739336492891 10.04739336492891 10.04739336492891 10.04739336492891 10.04739336492891 10.04739336492891 10.04739336492891 10.04739336492891 10.04739336492891 10.04739336492891 10.04739336492891 10.04739336492891 10.04739336492891 10.04739336492891 10.04739336492891 10.04739336492891 10.04739336492891 10.04739336492891 10.04739336492891 10.04739336492891 10.04739336492891 10.04408334084268 10.04739336492891 10.04739336492891 7.015642802733935 9.866828101354931 9.873287530260354 5.830231353071879 5.605707649032367 9.545513010409945 8.222285344680326 5.22789363019601 8.045456796649168 10.045410920036963 9.020201954192897 8.664766382733376 10.04739336492891 10.04739336492891 10.04739336492891 10.04739336492891 10.04739336492891 10.04739336492891 10.04739336492891 10.04739336492891 10.04739336492891 10.04739336492891 10.04739336492891 10.04739336492891 10.04739336492891 10.04739336492891 10.04739336492891 10.04739336492891 10.04739336492891 10.04739336492891 10.04739336492891 10.04739336492891 10.04739336492891 10.04739336492891 10.04739336492891
10.04011067571686 10.04739336492891 10.04739336492891 10.04739336492891 10.042402665954754 10.04739336492891 10.044233511498822 10.035563198098197 9.902121543984634 7.996773348262901 10.04739336492891 10.038703807871318 10.036125197912137 10.04739336492891 10.04739336492891 10.04739336492891 10.04739336492891 10.04739336492891 10.04739336492891 10.04739336492891 10.04739336492891 10.04739336492891 10.04739336492891 10.04739336492891 10.04739336492891 10.04739336492891 10.04739336492891 10.04739336492891 10.04739336492891 10.04739336492891 10.04739336492891 10.04739336492891 10.04739336492891 10.04739336492891 10.04739336492891 10.04739336492891 10.04739336492891 10.04739336492891 10.04739336492891 10.04739336492891 10.04739336492891 10.04739336492891 10.04739336492891 10.04739336492891 10.04739336492891 10.04739336492891 10.04739336492891 10.04739336492891 10.04739336492891 10.04739336492891 10.04739336492891 10.04739336492891 10.04739336492891 10.04739336492891 10.04739336492891 10.04739336492891 10.04739336492891 10.04739336492891 10.04739336492891 10.04739336492891 10.04739336492891 10.04739336492891 10.04739336492891 10.04739336492891 10.04739336492891 10.04739336492891 10.04739336492891 10.04739336492891 10.04739336492891 10.04739336492891 10.04739336492891 10.04739336492891 10.04739336492891 10.04739336492891 10.04739336492891 10.04739336492891 10.04739336492891 10.04739336492891 10.04739336492891 10.04739336492891 10.04739336492891 10.04739336492891 10.04739336492891 10.04739336492891 9.741296270074931 10.04739336492891 10.04739336492891 7.247327439880258 8.83920318557542 10.04739336492891 9.721911081399313 6.4387185470519315 9.95762220000179 10.04739336492891 9.056404021929579 9.438597967743204 10.04739336492891 10.04739336492891 10.04739336492891 10.04739336492891 10.04739336492891 10.04739336492891 10.04739336492891 10.04739336492891 10.04739336492891 10.04739336492891 10.04739336492891 10.04739336492891 10.04739336492891 10.04739336492891 10.04739336492891 10.04739336492891 10.04739336492891 10.04739336492891 10.04739336492891 10.04739336492891 10.04739336492891 10.04739336492891 10.04739336492891
10.021044025130836 10.04739336492891 10.04739336492891 10.04739336492891 10.04739336492891 10.04739336492891 10.04739336492891 10.04739336492891 10.043128919824596 10.042999498552604 10.04739336492891 10.04739336492891 10.04739336492891 10.04739336492891 10.04739336492891 10.04739336492891 10.04739336492891 10.04739336492891 10.04739336492891 10.04739336492891 10.04739336492891 10.04739336492891 10.04739336492891 10.04739336492891 10.04739336492891 10.04739336492891 10.04739336492891 10.04739336492891 10.04739336492891 10.04739336492891 10.04739336492891 10.04739336492891 10.04739336492891 10.04739336492891 10.04739336492891 10.04739336492891 10.04739336492891 10.04739336492891 10.04739336492891 10.04739336492891 10.04739336492891 10.04739336492891 10.04739336492891 10.04739336492891 10.04739336492891 10.04739336492891 10.04739336492891 10.04739336492891 10.04739336492891 10.04739336492891 10.04739336492891 10.04739336492891 10.04739336492891 10.04739336492891 10.04739336492891 10.04739336492891 10.04739336492891 10.04739336492891 10.04739336492891 10.04739336492891 10.04739336492891 10.04739336492891 10.04739336492891 10.04739336492891 10.04739336492891 10.04739336492891 10.04739336492891 10.04739336492891 10.04739336492891 10.04739336492891 10.04739336492891 10.04739336492891 10.04739336492891 10.04739336492891 10.04739336492891 10.04739336492891 10.04739336492891 10.04739336492891 10.04739336492891 10.04739336492891 10.04739336492891 10.04739336492891 10.04739336492891 10.04739336492891 10.04739336492891 10.04739336492891 10.04739336492891 10.004065402866713 10.042589801375286 10.04739336492891 10.04739336492891 8.754965135542571 10.04739336492891 10.04739336492891 10.04739336492891 9.972858666668014 10.04739336492891 10.04739336492891 10.04739336492891 10.04739336492891 10.04739336492891 10.04739336492891 10.04739336492891 10.04739336492891 10.04739336492891 10.04739336492891 10.04739336492891 10.04739336492891 10.04739336492891 10.04739336492891 10.04739336492891 10.04739336492891 10.04739336492891 10.04739336492891 10.04739336492891 10.04739336492891 10.04739336492891 10.04739336492891 10.04739336492891
10.04739336492891 10.04739336492891 10.04739336492891 10.04739336492891 10.04739336492891 10.04739336492891 10.04739336492891 10.04739336492891 10.04739336492891 9.780664530103753 10.04739336492891 10.04739336492891 10.04739336492891 10.04739336492891 10.04739336492891 10.04739336492891 10.04739336492891 10.04739336492891 10.04739336492891 10.04739336492891 10.04739336492891 10.04739336492891 10.04739336492891 10.04739336492891 10.04739336492891 10.04739336492891 10.04739336492891 10.04739336492891 10.04739336492891 10.04739336492891 10.04739336492891 10.04739336492891 10.04739336492891 10.04739336492891 10.04739336492891 10.04739336492891 10.04739336492891 10.04739336492891 10.04739336492891 10.04739336492891 10.04739336492891 10.04739336492891 10.04739336492891 10.04739336492891 10.04739336492891 10.04739336492891 10.04739336492891 10.04739336492891 10.04739336492891 10.04739336492891 10.04739336492891 10.04739336492891 10.04739336492891 10.04739336492891 10.04739336492891 10.04739336492891 10.04739336492891 10.04739336492891 10.04739336492891 10.04739336492891 10.04739336492891 10.04739336492891 10.04739336492891 10.04739336492891 10.04739336492891 10.04739336492891 10.04739336492891 10.04739336492891 10.04739336492891 10.04739336492891 10.04739336492891 10.04739336492891 10.04739336492891 10.04739336492891 10.04739336492891 10.04739336492891 10.04739336492891 10.04739336492891 10.04739336492891 10.04739336492891 10.04739336492891 10.04739336492891 10.04739336492891 10.04739336492891 10.04739336492891 10.04739336492891 10.04739336492891 9.852279260257419 8.693414561228417 10.04739336492891 9.931996127777904 6.493548700851392 8.451534149004068 10.045168395777427 8.79719602597946 6.928495198726239 10.045059444502456 10.04739336492891 10.038174782666022 8.65760202467137 10.04739336492891 10.04739336492891 10.04739336492891 10.04739336492891 10.04739336492891 10.04739336492891 10.04739336492891 10.04739336492891 10.04739336492891 10.04739336492891 10.04739336492891 10.04739336492891 10.04739336492891 10.04739336492891 10.04739336492891 10.04739336492891 10.04739336492891 10.04739336492891 10.04739336492891
9.879038450571061 10.046454742957307 9.91999152922723 10.040558216666852 9.44230531524354 10.04739336492891 10.039704243156756 9.836308091922556 9.457480068114224 7.3604163656805515 10.04739336492891 10.04739336492891 10.04739336492891 10.04739336492891 10.04739336492891 10.04739336492891 10.04739336492891 10.04739336492891 10.04739336492891 10.04739336492891 10.04739336492891 10.04739336492891 10.04739336492891 10.04739336492891 10.04739336492891 10.04739336492891 10.04739336492891 10.04739336492891 10.04739336492891 10.04739336492891 10.04739336492891 10.04739336492891 10.04739336492891 10.04739336492891 10.04739336492891 10.04739336492891 10.04739336492891 10.04739336492891 10.04739336492891 10.04739336492891 10.04739336492891 10.04739336492891 10.04739336492891 10.04739336492891 10.04739336492891 10.04739336492891 10.04739336492891 10.04739336492891 10.04739336492891 10.04739336492891 10.04739336492891 10.04739336492891 10.04739336492891 10.04739336492891 10.04739336492891 10.04739336492891 10.04739336492891 10.04739336492891 10.04739336492891 10.04739336492891 10.04739336492891 10.04739336492891 10.04739336492891 10.04739336492891 10.04739336492891 10.04739336492891 10.04739336492891 10.04739336492891 10.04739336492891 10.04739336492891 10.04739336492891 10.04739336492891 10.04739336492891 10.04739336492891 10.04739336492891 10.04739336492891 10.04739336492891 10.04739336492891 10.04739336492891 10.04739336492891 10.04739336492891 10.04739336492891 10.04739336492891 10.04739336492891 10.04739336492891 10.04739336492891 10.04739336492891 9.020217988539043 9.114500775687533 10.043389530594698 8.735337937728296 5.094747391381976 8.09588803877232 9.1536919776616 5.944996653404611 5.445820763352189 9.372812279506354 9.868669222650581 7.903438532879567 8.042186856823152 10.04739336492891 10.04739336492891 10.04739336492891 10.04739336492891 10.04739336492891 10.04739336492891 10.04739336492891 10.04739336492891 10.04739336492891 10.04739336492891 10.04739336492891 10.04739336492891 10.04739336492891 10.04739336492891 10.04739336492891 10.04739336492891 10.04739336492891 10.04739336492891 10.04739336492891
8.958531676838946 9.989454086759276 9.901605455997744 9.97805732293562 9.243461798781262 10.037445782576528 10.022958540963264 9.998057137814579 9.973892490651806 9.72213543951765 10.04739336492891 10.04739336492891 10.04739336492891 10.04739336492891 10.04739336492891 10.04739336492891 10.04739336492891 10.04739336492891 10.04739336492891 10.04739336492891 10.04739336492891 10.04739336492891 10.04739336492891 10.04739336492891 10.04739336492891 10.04739336492891 10.04739336492891 10.04739336492891 10.04739336492891 10.04739336492891 10.04739336492891 10.04739336492891 10.04739336492891 10.04739336492891 10.04739336492891 10.04739336492891 10.04739336492891 10.04739336492891 10.04739336492891 10.04739336492891 10.04739336492891 10.04739336492891 10.04739336492891 10.04739336492891 10.04739336492891 10.04739336492891 10.04739336492891 10.04739336492891 10.04739336492891 10.04739336492891 10.04739336492891 10.04739336492891 10.04739336492891 10.04739336492891 10.04739336492891 10.04739336492891 10.04739336492891 10.04739336492891 10.04739336492891 10.04739336492891 10.04739336492891 10.04739336492891 10.04739336492891 10.04739336492891 10.04739336492891 10.04739336492891 10.04739336492891 10.04739336492891 10.04739336492891 10.04739336492891 10.04739336492891 10.04739336492891 10.04739336492891 10.04739336492891 10.04739336492891 10.04739336492891 10.04739336492891 10.04739336492891 10.04739336492891 10.04739336492891 10.04739336492891 10.04739336492891 10.04739336492891 10.04739336492891 10.04739336492891 10.04739336492891 10.04739336492891 10.04739336492891 10.04739336492891 10.04739336492891 10.04739336492891 8.871666460739428 10.04739336492891 10.04739336492891 8.354742486619221 8.312170858099533 10.04739336492891 10.04739336492891 8.936187785214662 8.746212078188469 10.04739336492891 10.04739336492891 10.04739336492891 10.04739336492891 10.04739336492891 10.04739336492891 10.04739336492891 10.04739336492891 10.04739336492891 10.04739336492891 10.04739336492891 10.04739336492891 10.04739336492891 10.04739336492891 10.04739336492891 10.04739336492891 10.04739336492891 10.04739336492891 10.04739336492891
9.5778542541559 10.04739336492891 10.0073038123226 10.04739336492891 9.952889531050984 10.04739336492891 10.04739336492891 10.04739336492891 10.04739336492891 10.04739336492891 10.04739336492891 10.04739336492891 10.04739336492891 10.04739336492891 10.04739336492891 10.04739336492891 10.04739336492891 10.04739336492891 10.04739336492891 10.04739336492891 10.04739336492891 10.04739336492891 10.04739336492891 10.04739336492891 10.04739336492891 10.04739336492891 10.04739336492891 10.04739336492891 10.04739336492891 10.04739336492891 10.04739336492891 10.04739336492891 10.04739336492891 10.04739336492891 10.04739336492891 10.04739336492891 10.04739336492891 10.04739336492891 10.04739336492891 10.04739336492891 10.04739336492891 10.04739336492891 10.04739336492891 10.04739336492891 10.04739336492891 10.04739336492891 10.04739336492891 10.04739336492891 10.04739336492891 10.04739336492891 10.04739336492891 10.04739336492891 10.04739336492891 10.04739336492891 10.04739336492891 10.04739336492891 10.04739336492891 10.04739336492891 10.04739336492891 10.04739336492891 10.04739336492891 10.04739336492891 10.04739336492891 10.04739336492891 10.04739336492891 10.04739336492891 10.04739336492891 10.04739336492891 10.04739336492891 10.04739336492891 10.04739336492891 10.04739336492891 10.04739336492891 10.04739336492891 10.04739336492891 10.04739336492891 10.04739336492891 10.04739336492891 10.04739336492891 10.04739336492891 10.04739336492891 10.04739336492891 10.04739336492891 10.04739336492891 10.04739336492891 10.04739336492891 10.04739336492891 10.04739336492891 10.04739336492891 10.04739336492891 10.04739336492891 9.770491660952016 10.007467494153154 10.04739336492891 9.785938544127436 7.605888780206675 10.04739336492891 10.04739336492891 9.26978931671152 6.578718607593904 10.04739336492891 10.04739336492891 10.04739336492891 10.04739336492891 10.04739336492891 10.04739336492891 10.04739336492891 10.04739336492891 10.04739336492891 10.04739336492891 10.04739336492891 10.04739336492891 10.04739336492891 10.04739336492891 10.04739336492891 10.04739336492891 10.04739336492891 10.04739336492891 10.04739336492891
9.681551497930005 10.04739336492891 9.873738752244085 10.042781642325657 8.70132418539285 9.99327309492364 10.029998822179477 10.01030521478733 10.046136945114116 10.002624361582116 10.04739336492891 10.04739336492891 10.04739336492891 10.04739336492891 10.04739336492891 10.04739336492891 10.04739336492891 10.04739336492891 10.04739336492891 10.04739336492891 10.04739336492891 10.04739336492891 10.04739336492891 10.04739336492891 10.04739336492891 10.04739336492891 10.04739336492891 10.04739336492891 10.04739336492891 10.04739336492891 10.04739336492891 10.04739336492891 10.04739336492891 10.04739336492891 10.04739336492891 10.04739336492891 10.04739336492891 10.04739336492891 10.04739336492891 10.04739336492891 10.04739336492891 10.04739336492891 10.04739336492891 10.04739336492891 10.04739336492891 10.04739336492891 10.04739336492891 10.04739336492891 10.04739336492891 10.04739336492891 10.04739336492891 10.04739336492891 10.04739336492891 10.04739336492891 10.04739336492891 10.04739336492891 10.04739336492891 10.04739336492891 10.04739336492891 10.04739336492891 10.04739336492891 10.04739336492891 10.04739336492891 10.04739336492891 10.04739336492891 10.04739336492891 10.04739336492891 10.04739336492891 10.04739336492891 10.04739336492891 10.04739336492891 10.04739336492891 10.04739336492891 10.04739336492891 10.04739336492891 10.04739336492891 10.04739336492891 10.04739336492891 10.04739336492891 10.04739336492891 10.04739336492891 10.04739336492891 10.04739336492891 10.04739336492891 10.04739336492891 10.04739336492891 10.04739336492891 10.04739336492891 10.04739336492891 10.04739336492891 10.045686373633764 8.459833316708817 8.63940362116537 9.941085329112521 7.252402328715388 4.219861330279161 9.001873101404703 9.072829001210673 5.757019425726436 3.5151985807830974 10.04739336492891 10.023501709080234 8.778863407935418 10.04739336492891 10.04739336492891 10.04739336492891 10.04739336492891 10.04739336492891 10.04739336492891 10.04739336492891 10.04739336492891 10.04739336492891 10.04739336492891 10.04739336492891 10.04739336492891 10.04739336492891 10.04739336492891 10.04739336492891 10.04739336492891
8.661652840654488 9.49242920695184 8.59136976877999 8.518435239030273 6.322891098644728 9.203358125757013 9.595828631955536 9.946219668659682 9.984290967803274 9.986863658255364 10.04739336492891 10.04739336492891 10.04739336492891 10.04739336492891 10.04739336492891 10.04739336492891 10.04739336492891 10.04739336492891 10.04739336492891 10.04739336492891 10.04739336492891 10.04739336492891 10.04739336492891 10.04739336492891 10.04739336492891 10.04739336492891 10.04739336492891 10.04739336492891 10.04739336492891 10.04739336492891 10.04739336492891 10.04739336492891 10.04739336492891 10.04739336492891 10.04739336492891 10.04739336492891 10.04739336492891 10.04739336492891 10.04739336492891 10.04739336492891 10.04739336492891 10.04739336492891 10.04739336492891 10.04739336492891 10.04739336492891 10.04739336492891 10.04739336492891 10.04739336492891 10.04739336492891 10.04739336492891 10.04739336492891 10.04739336492891 10.04739336492891 10.04739336492891 10.04739336492891 10.04739336492891 10.04739336492891 10.04739336492891 10.04739336492891 10.04739336492891 10.04739336492891 10.04739336492891 10.04739336492891 10.04739336492891 10.04739336492891 10.04739336492891 10.04739336492891 10.04739336492891 10.04739336492891 10.04739336492891 10.04739336492891 10.04739336492891 10.04739336492891 10.04739336492891 10.04739336492891 10.04739336492891 10.04739336492891 10.04739336492891 10.04739336492891 10.04739336492891 10.04739336492891 10.04739336492891 10.04739336492891 10.04739336492891 10.04739336492891 10.04739336492891 10.04739336492891 10.04739336492891 10.04739336492891 10.04739336492891 10.04739336492891 9.962085656632867 10.04739336492891 10.04739336492891 6.917474496212879 6.907121946597928 10.037260945455992 9.424331154481157 4.991592400860023 5.27337229358258 10.04739336492891 9.566321936385691 8.201561115822331 10.04739336492891 10.04739336492891 10.04739336492891 10.04739336492891 10.04739336492891 10.04739336492891 10.04739336492891 10.04739336492891 10.04739336492891 10.04739336492891 10.04739336492891 10.04739336492891 10.04739336492891 10.04739336492891 10.04739336492891 10.04739336492891
8.692380883133527 9.69980677525044 8.929505793282441 9.368961726848767 8.51789170607501 10.044383118091625 10.04739336492891 10.02473441803527 10.04739336492891 10.04739336492891 10.04739336492891 10.04739336492891 10.04739336492891 10.04739336492891 10.04739336492891 10.04739336492891 10.04739336492891 10.04739336492891 10.04739336492891 10.04739336492891 10.04739336492891 10.04739336492891 10.04739336492891 10.04739336492891 10.04739336492891 10.04739336492891 10.04739336492891 10.04739336492891 10.04739336492891 10.04739336492891 10.04739336492891 10.04739336492891 10.04739336492891 10.04739336492891 10.04739336492891 10.04739336492891 10.04739336492891 10.04739336492891 10.04739336492891 10.04739336492891 10.04739336492891 10.04739336492891 10.04739336492891 10.04739336492891 10.04739336492891 10.04739336492891 10.04739336492891 10.04739336492891 10.04739336492891 10.04739336492891 10.04739336492891 10.04739336492891 10.04739336492891 10.04739336492891 10.04739336492891 10.04739336492891 10.04739336492891 10.04739336492891 10.04739336492891 10.04739336492891 10.04739336492891 10.04739336492891 10.04739336492891 10.04739336492891 10.04739336492891 10.04739336492891 10.04739336492891 10.04739336492891 10.04739336492891 10.04739336492891 10.04739336492891 10.04739336492891 10.04739336492891 10.04739336492891 10.04739336492891 10.04739336492891 10.04739336492891 10.04739336492891 10.04739336492891 10.04739336492891 10.04739336492891 10.04739336492891 10.04739336492891 10.04739336492891 10.04739336492891 10.04739336492891 10.04739336492891 10.04739336492891 10.04739336492891 10.04739336492891 10.04739336492891 10.04739336492891 10.04739336492891 10.04739336492891 9.90826940495712 9.238673022372055 10.04739336492891 10.04739336492891 8.074074844522494 6.787689695765642 10.04739336492891 10.04739336492891 9.273102719158206 10.04739336492891 10.04739336492891 10.04739336492891 10.04739336492891 10.04739336492891 10.04739336492891 10.04739336492891 10.04739336492891 10.04739336492891 10.04739336492891 10.04739336492891 10.04739336492891 10.04739336492891 10.04739336492891 10.04739336492891 10.04739336492891
9.552322711308555 10.04372183166515 9.732019376376229 9.952070082044887 9.274848352801856 10.04739336492891 10.04739336492891 10.04739336492891 10.04739336492891 10.04739336492891 10.04739336492891 10.04739336492891 10.04739336492891 10.04739336492891 10.04739336492891 10.04739336492891 10.04739336492891 10.04739336492891 10.04739336492891 10.04739336492891 10.04739336492891 10.04739336492891 10.04739336492891 10.04739336492891 10.04739336492891 10.04739336492891 10.04739336492891 10.04739336492891 10.04739336492891 10.04739336492891 10.04739336492891 10.04739336492891 10.04739336492891 10.04739336492891 10.04739336492891 10.04739336492891 10.04739336492891 10.04739336492891 10.04739336492891 10.04739336492891 10.04739336492891 10.04739336492891 10.04739336492891 10.04739336492891 10.04739336492891 10.04739336492891 10.04739336492891 10.04739336492891 10.04739336492891 10.04739336492891 10.04739336492891 10.04739336492891 10.04739336492891 10.04739336492891 10.04739336492891 10.04739336492891 10.04739336492891 10.04739336492891 10.04739336492891 10.04739336492891 10.04739336492891 10.04739336492891 10.04739336492891 10.04739336492891 10.04739336492891 10.04739336492891 10.04739336492891 10.04739336492891 10.04739336492891 10.04739336492891 10.04739336492891 10.04739336492891 10.04739336492891 10.04739336492891 10.04739336492891 10.04739336492891 10.04739336492891 10.04739336492891 10.04739336492891 10.04739336492891 10.04739336492891 10.04739336492891 10.04739336492891 10.04739336492891 10.04739336492891 10.04739336492891 10.04739336492891 10.04739336492891 10.04739336492891 10.04739336492891 10.04739336492891 10.04739336492891 10.043280184185093 10.04739336492891 9.991343618958238 7.420129559072518 10.04739336492891 10.04739336492891 7.468506578377697 4.441135332921131 10.04739336492891 10.044772170655806 7.134641392135347 10.04739336492891 10.04739336492891 10.04739336492891 10.04739336492891 10.04739336492891 10.04739336492891 10.04739336492891 10.04739336492891 10.04739336492891 10.04739336492891 10.04739336492891 10.04739336492891 10.04739336492891 10.04739336492891 10.04739336492891 10.04739336492891
9.478634305956392 9.554374542805794 8.288726569471084 9.088305616002504 7.104539508084519 9.24316766383594 10.034656546730606 10.025569873291403 10.04739336492891 10.04739336492891 10.04739336492891 10.04739336492891 10.04739336492891 10.04739336492891 10.04739336492891 10.04739336492891 10.04739336492891 10.04739336492891 10.04739336492891 10.04739336492891 10.04739336492891 10.04739336492891 10.04739336492891 10.04739336492891 10.04739336492891 10.04739336492891 10.04739336492891 10.04739336492891 10.04739336492891 10.04739336492891 10.04739336492891 10.04739336492891 10.04739336492891 10.04739336492891 10.04739336492891 10.04739336492891 10.04739336492891 10.04739336492891 10.04739336492891 10.04739336492891 10.04739336492891 10.04739336492891 10.04739336492891 10.04739336492891 10.04739336492891 10.04739336492891 10.04739336492891 10.04739336492891 10.04739336492891 10.04739336492891 10.04739336492891 10.04739336492891 10.04739336492891 10.04739336492891 10.04739336492891 10.04739336492891 10.04739336492891 10.04739336492891 10.04739336492891 10.04739336492891 10.04739336492891 10.04739336492891 10.04739336492891 10.04739336492891 10.04739336492891 10.04739336492891 10.04739336492891 10.04739336492891 10.04739336492891 10.04739336492891 10.04739336492891 10.04739336492891 10.04739336492891 10.04739336492891 10.04739336492891 10.04739336492891 10.04739336492891 10.04739336492891 10.04739336492891 10.04739336492891 10.04739336492891 10.04739336492891 10.04739336492891 10.04739336492891 10.04739336492891 10.04739336492891 10.04739336492891 10.04739336492891 10.04739336492891 10.04739336492891 10.04739336492891 10.04739336492891 10.04739336492891 10.04739336492891 8.898284786932944 7.165571164814885 9.935330829386302 8.787907006167014 4.637437830109382 3.740419166625401 9.429265836159482 7.35925035644304 3.8000486883869597 8.790612976995925 10.046863161684033 8.301799568049129 9.373697449653383 10.04739336492891 10.04739336492891 10.04739336492891 10.04739336492891 10.04739336492891 10.04739336492891 10.04739336492891 10.04739336492891 10.04739336492891 10.04739336492891 10.04739336492891 10.04739336492891
8.649595676487374 8.443095377388346 6.71550896017196 8.04670270710555 7.249620412637366 9.722036645784609 10.04739336492891 10.035541723542023 10.04739336492891 10.04739336492891 10.04739336492891 10.04739336492891 10.04739336492891 10.04739336492891 10.04739336492891 10.04739336492891 10.04739336492891 10.04739336492891 10.04739336492891 10.04739336492891 10.04739336492891 10.04739336492891 10.04739336492891 10.04739336492891 10.04739336492891 10.04739336492891 10.04739336492891 10.04739336492891 10.04739336492891 10.04739336492891 10.04739336492891 10.04739336492891 10.04739336492891 10.04739336492891 10.04739336492891 10.04739336492891 10.04739336492891 10.04739336492891 10.04739336492891 10.04739336492891 10.04739336492891 10.04739336492891 10.04739336492891 10.04739336492891 10.04739336492891 10.04739336492891 10.04739336492891 10.04739336492891 10.04739336492891 10.04739336492891 10.04739336492891 10.04739336492891 10.04739336492891 10.04739336492891 10.04739336492891 10.04739336492891 10.04739336492891 10.04739336492891 10.04739336492891 10.04739336492891 10.04739336492891 10.04739336492891 10.04739336492891 10.04739336492891 10.04739336492891 10.04739336492891 10.04739336492891 10.04739336492891 10.04739336492891 10.04739336492891 10.04739336492891 10.04739336492891 10.04739336492891 10.04739336492891 10.04739336492891 10.04739336492891 10.04739336492891 10.04739336492891 10.04739336492891 10.04739336492891 10.04739336492891 10.04739336492891 10.04739336492891 10.04739336492891 10.04739336492891 10.04739336492891 10.04739336492891 10.04739336492891 10.04739336492891 10.04739336492891 10.04739336492891 10.04739336492891 10.04739336492891 10.04739336492891 10.006882161738762 10.04739336492891 10.04739336492891 10.04739336492891 7.022065582867789 7.418026022779775 10.04739336492891 9.652603861101984 5.737965809102366 10.04739336492891 10.04739336492891 8.31197653675724 10.022229575828886 10.04739336492891 10.04739336492891 10.04739336492891 10.04739336492891 10.04739336492891 10.04739336492891 10.04739336492891 10.04739336492891 10.04739336492891 10.04739336492891 10.04739336492891 10.04739336492891
9.596577796489992 9.756611719625369 8.824763555175258 9.715724766498715 9.774724844070704 10.04739336492891 10.04739336492891 10.04739336492891 10.04739336492891 10.04739336492891 10.04739336492891 10.04739336492891 10.04739336492891 10.04739336492891 10.04739336492891 10.04739336492891 10.04739336492891 10.04739336492891 10.04739336492891 10.04739336492891 10.04739336492891 10.04739336492891 10.04739336492891 10.04739336492891 10.04739336492891 10.04739336492891 10.04739336492891 10.04739336492891 10.04739336492891 10.04739336492891 10.04739336492891 10.04739336492891 10.04739336492891 10.04739336492891 10.04739336492891 10.04739336492891 10.04739336492891 10.04739336492891 10.04739336492891 10.04739336492891 10.04739336492891 10.04739336492891 10.04739336492891 10.04739336492891 10.04739336492891 10.04739336492891 10.04739336492891 10.04739336492891 10.04739336492891 10.04739336492891 10.04739336492891 10.04739336492891 10.04739336492891 10.04739336492891 10.04739336492891 10.04739336492891 10.04739336492891 10.04739336492891 10.04739336492891 10.04739336492891 10.04739336492891 10.04739336492891 10.04739336492891 10.04739336492891 10.04739336492891 10.04739336492891 10.04739336492891 10.04739336492891 10.04739336492891 10.04739336492891 10.04739336492891 10.04739336492891 10.04739336492891 10.04739336492891 10.04739336492891 10.04739336492891 10.04739336492891 10.04739336492891 10.04739336492891 10.04739336492891 10.04739336492891 10.04739336492891 10.04739336492891 10.04739336492891 10.04739336492891 10.04739336492891 10.04739336492891 10.04739336492891 10.04739336492891 10.04739336492891 10.04739336492891 10.04739336492891 10.04739336492891 10.04739336492891 10.04739336492891 10.04739336492891 10.04739336492891 10.04739336492891 9.81998266620104 8.483626100385226 10.04739336492891 10.04739336492891 6.860942565082759 10.04739336492891 10.04739336492891 10.040699108715602 9.956166825091838 10.04739336492891 10.04739336492891 10.04739336492891 10.04739336492891 10.04739336492891 10.04739336492891 10.04739336492891 10.04739336492891 10.04739336492891 10.04739336492891 10.04739336492891 10.04739336492891
10.011362127043501 9.924874432965703 9.28565754796835 9.906045374342536 9.85952501523965 10.04739336492891 10.04739336492891 10.04739336492891 10.04739336492891 10.04739336492891 10.04739336492891 10.04739336492891 10.04739336492891 10.04739336492891 10.04739336492891 10.04739336492891 10.04739336492891 10.04739336492891 10.04739336492891 10.04739336492891 10.04739336492891 10.04739336492891 10.04739336492891 10.04739336492891 10.04739336492891 10.04739336492891 10.04739336492891 10.04739336492891 10.04739336492891 10.04739336492891 10.04739336492891 10.04739336492891 10.04739336492891 10.04739336492891 10.04739336492891 10.04739336492891 10.04739336492891 10.04739336492891 10.04739336492891 10.04739336492891 10.04739336492891 10.04739336492891 10.04739336492891 10.04739336492891 10.04739336492891 10.04739336492891 10.04739336492891 10.04739336492891 10.04739336492891 10.04739336492891 10.04739336492891 10.04739336492891 10.04739336492891 10.04739336492891 10.04739336492891 10.04739336492891 10.04739336492891 10.04739336492891 10.04739336492891 10.04739336492891 10.04739336492891 10.04739336492891 10.04739336492891 10.04739336492891 10.04739336492891 10.04739336492891 10.04739336492891 10.04739336492891 10.04739336492891 10.04739336492891 10.04739336492891 10.04739336492891 10.04739336492891 10.04739336492891 10.04739336492891 10.04739336492891 10.04739336492891 10.04739336492891 10.04739336492891 10.04739336492891 10.04739336492891 10.04739336492891 10.04739336492891 10.04739336492891 10.04739336492891 10.04739336492891 10.04739336492891 10.04739336492891 10.04739336492891 10.04739336492891 10.04739336492891 10.04739336492891 10.04739336492891 10.04739336492891 10.04739336492891 10.035866474230884 10.04739336492891 10.04739336492891 8.63360191381748 7.59936380949662 10.04739336492891 9.07198140175134 3.7901294282123335 8.714261353945869 10.04739336492891 7.888714757310941 7.132831422249469 10.04739336492891 10.04739336492891 9.452787832371579 10.04739336492891 10.04739336492891 10.04739336492891 10.04739336492891 10.04739336492891 10.04739336492891 10.04739336492891 10.04739336492891 10.04739336492891
9.276818910041676 8.88210644941925 7.606239784017235 9.193193964084234 9.003421406265131 9.728280368922531 10.04739336492891 10.04739336492891 10.04739336492891 10.04739336492891 10.04739336492891 10.04739336492891 10.04739336492891 10.04739336492891 10.04739336492891 10.04739336492891 10.04739336492891 10.04739336492891 10.04739336492891 10.04739336492891 10.04739336492891 10.04739336492891 10.04739336492891 10.04739336492891 10.04739336492891 10.04739336492891 10.04739336492891 10.04739336492891 10.04739336492891 10.04739336492891 10.04739336492891 10.04739336492891 10.04739336492891 10.04739336492891 10.04739336492891 10.04739336492891 10.04739336492891 10.04739336492891 10.04739336492891 10.04739336492891 10.04739336492891 10.04739336492891 10.04739336492891 10.04739336492891 10.04739336492891 10.04739336492891 10.04739336492891 10.04739336492891 10.04739336492891 10.04739336492891 10.04739336492891 10.04739336492891 10.04739336492891 10.04739336492891 10.04739336492891 10.04739336492891 10.04739336492891 10.04739336492891 10.04739336492891 10.04739336492891 10.04739336492891 10.04739336492891 10.04739336492891 10.04739336492891 10.04739336492891 10.04739336492891 10.04739336492891 10.04739336492891 10.04739336492891 10.04739336492891 10.04739336492891 10.04739336492891 10.04739336492891 10.04739336492891 10.04739336492891 10.04739336492891 10.04739336492891 10.04739336492891 10.04739336492891 10.04739336492891 10.04739336492891 10.04739336492891 10.04739336492891 10.04739336492891 10.04739336492891 10.04739336492891 10.04739336492891 10.04739336492891 10.04739336492891 10.04739336492891 10.04739336492891 10.04739336492891 10.04739336492891 10.04739336492891 10.04739336492891 10.04739336492891 10.04739336492891 10.04739336492891 8.801630589656844 9.324652975506824 10.047297233113955 8.425138559754538 3.308747230172045 9.240033152690785 9.334283303541156 5.594776329439694 6.575822539352432 10.038075312991698 9.695786595232072 6.932042421202135 10.011335345775075 10.04739336492891 10.04739336492891 10.04739336492891 10.04739336492891 10.04739336492891 10.04739336492891 10.04739336492891 10.04739336492891
9.711227016458828 9.457895237771694 8.243657288815275 9.753241769777793 9.995171096412044 10.041426032977776 10.04739336492891 10.04739336492891 10.04739336492891 10.04739336492891 10.04739336492891 10.04739336492891 10.04739336492891 10.04739336492891 10.04739336492891 10.04739336492891 10.04739336492891 10.04739336492891 10.04739336492891 10.04739336492891 10.04739336492891 10.04739336492891 10.04739336492891 10.04739336492891 10.04739336492891 10.04739336492891 10.04739336492891 10.04739336492891 10.04739336492891 10.04739336492891 10.04739336492891 10.04739336492891 10.04739336492891 10.04739336492891 10.04739336492891 10.04739336492891 10.04739336492891 10.04739336492891 10.04739336492891 10.04739336492891 10.04739336492891 10.04739336492891 10.04739336492891 10.04739336492891 10.04739336492891 10.04739336492891 10.04739336492891 10.04739336492891 10.04739336492891 10.04739336492891 10.04739336492891 10.04739336492891 10.04739336492891 10.04739336492891 10.04739336492891 10.04739336492891 10.04739336492891 10.04739336492891 10.04739336492891 10.04739336492891 10.04739336492891 10.04739336492891 10.04739336492891 10.04739336492891 10.04739336492891 10.04739336492891 10.04739336492891 10.04739336492891 10.04739336492891 10.04739336492891 10.04739336492891 10.04739336492891 10.04739336492891 10.04739336492891 10.04739336492891 10.04739336492891 10.04739336492891 10.04739336492891 10.04739336492891 10.04739336492891 10.04739336492891 10.04739336492891 10.04739336492891 10.04739336492891 10.04739336492891 10.04739336492891 10.04739336492891 10.04739336492891 10.04739336492891 10.04739336492891 10.04739336492891 10.04739336492891 10.04739336492891 10.04739336492891 10.04739336492891 10.04739336492891 10.04739336492891 10.04739336492891 10.04739336492891 10.04739336492891 10.04739336492891 10.04739336492891 6.927482977040281 10.04739336492891 10.04739336492891 9.04186025703275 9.236192720855325 10.04739336492891 10.04739336492891 7.88032653741481 10.04739336492891 10.04739336492891 10.04739336492891 10.04739336492891 10.04739336492891 10.04739336492891 10.04739336492891 10.04739336492891 10.04739336492891
10.01919371205681 10.040284239725636 9.792515667870692 10.033868470279998 10.04739336492891 10.04739336492891 10.04739336492891 10.04739336492891 10.04739336492891 10.04739336492891 10.04739336492891 10.04739336492891 10.04739336492891 10.04739336492891 10.04739336492891 10.04739336492891 10.04739336492891 10.04739336492891 10.04739336492891 10.04739336492891 10.04739336492891 10.04739336492891 10.04739336492891 10.04739336492891 10.04739336492891 10.04739336492891 10.04739336492891 10.04739336492891 10.04739336492891 10.04739336492891 10.04739336492891 10.04739336492891 10.04739336492891 10.04739336492891 10.04739336492891 10.04739336492891 10.04739336492891 10.04739336492891 10.04739336492891 10.04739336492891 10.04739336492891 10.04739336492891 10.04739336492891 10.04739336492891 10.04739336492891 10.04739336492891 10.04739336492891 10.04739336492891 10.04739336492891 10.04739336492891 10.04739336492891 10.04739336492891 10.04739336492891 10.04739336492891 10.04739336492891 10.04739336492891 10.04739336492891 10.04739336492891 10.04739336492891 10.04739336492891 10.04739336492891 10.04739336492891 10.04739336492891 10.04739336492891 10.04739336492891 10.04739336492891 10.04739336492891 10.04739336492891 10.04739336492891 10.04739336492891 10.04739336492891 10.04739336492891 10.04739336492891 10.04739336492891 10.04739336492891 10.04739336492891 10.04739336492891 10.04739336492891 10.04739336492891 10.04739336492891 10.04739336492891 10.04739336492891 10.04739336492891 10.04739336492891 10.04739336492891 10.04739336492891 10.04739336492891 10.04739336492891 10.04739336492891 10.04739336492891 10.04739336492891 10.04739336492891 10.04739336492891 10.04739336492891 10.04739336492891 10.04739336492891 10.04739336492891 10.04739336492891 10.04739336492891 10.04739336492891 10.04739336492891 10.04739336492891 6.906140642572851 10.0068895139829 10.04739336492891 9.99055212963347 7.980815386848271 10.04739336492891 10.04739336492891 7.779735992653639 9.832444508162398 10.04739336492891 10.04739336492891 10.04739336492891 10.04739336492891 10.04739336492891 10.04739336492891 10.04739336492891 10.04739336492891
9.64389598395269 10.003229156250413 9.716470696930042 10.04739336492891 10.04739336492891 10.04739336492891 10.04739336492891 10.04739336492891 10.04739336492891 10.04739336492891 10.04739336492891 10.04739336492891 10.04739336492891 10.04739336492891 10.04739336492891 10.04739336492891 10.04739336492891 10.04739336492891 10.04739336492891 10.04739336492891 10.04739336492891 10.04739336492891 10.04739336492891 10.04739336492891 10.04739336492891 10.04739336492891 10.04739336492891 10.04739336492891 10.04739336492891 10.04739336492891 10.04739336492891 10.04739336492891 10.04739336492891 10.04739336492891 10.04739336492891 10.04739336492891 10.04739336492891 10.04739336492891 10.04739336492891 10.04739336492891 10.04739336492891 10.04739336492891 10.04739336492891 10.04739336492891 10.04739336492891 10.04739336492891 10.04739336492891 10.04739336492891 10.04739336492891 10.04739336492891 10.04739336492891 10.04739336492891 10.04739336492891 10.04739336492891 10.04739336492891 10.04739336492891 10.04739336492891 10.04739336492891 10.04739336492891 10.04739336492891 10.04739336492891 10.04739336492891 10.04739336492891 10.04739336492891 10.04739336492891 10.04739336492891 10.04739336492891 10.04739336492891 10.04739336492891 10.04739336492891 10.04739336492891 10.04739336492891 10.04739336492891 10.04739336492891 10.04739336492891 10.04739336492891 10.04739336492891 10.04739336492891 10.04739336492891 10.04739336492891 10.04739336492891 10.04739336492891 10.04739336492891 10.04739336492891 10.04739336492891 10.04739336492891 10.04739336492891 10.04739336492891 10.04739336492891 10.04739336492891 10.04739336492891 10.04739336492891 10.04739336492891 10.04739336492891 10.04739336492891 10.04739336492891 10.04739336492891 10.04739336492891 10.04739336492891 10.04739336492891 10.04739336492891 10.04739336492891 5.184907779082158 8.874693685734895 9.992459442006112 7.5372749701123904 4.674416612545991 9.511268220216346 9.014366528768958 4.290187748907317 7.075466766578378 10.04739336492891 9.96124771966743 8.879695314660403 10.04739336492891 10.04739336492891 10.04739336492891 10.04739336492891 10.04739336492891
9.427692848407277 9.988044055610159 9.347170634946567 10.04739336492891 10.04739336492891 10.04739336492891 10.04739336492891 10.04739336492891 10.04739336492891 10.04739336492891 10.04739336492891 10.04739336492891 10.04739336492891 10.04739336492891 10.04739336492891 10.04739336492891 10.04739336492891 10.04739336492891 10.04739336492891 10.04739336492891 10.04739336492891 10.04739336492891 10.04739336492891 10.04739336492891 10.04739336492891 10.04739336492891 10.04739336492891 10.04739336492891 10.04739336492891 10.04739336492891 10.04739336492891 10.04739336492891 10.04739336492891 10.04739336492891 10.04739336492891 10.04739336492891 10.04739336492891 10.04739336492891 10.04739336492891 10.04739336492891 10.04739336492891 10.04739336492891 10.04739336492891 10.04739336492891 10.04739336492891 10.04739336492891 10.04739336492891 10.04739336492891 10.04739336492891 10.04739336492891 10.04739336492891 10.04739336492891 10.04739336492891 10.04739336492891 10.04739336492891 10.04739336492891 10.04739336492891 10.04739336492891 10.04739336492891 10.04739336492891 10.04739336492891 10.04739336492891 10.04739336492891 10.04739336492891 10.04739336492891 10.04739336492891 10.04739336492891 10.04739336492891 10.04739336492891 10.04739336492891 10.04739336492891 10.04739336492891 10.04739336492891 10.04739336492891 10.04739336492891 10.04739336492891 10.04739336492891 10.04739336492891 10.04739336492891 10.04739336492891 10.04739336492891 10.04739336492891 10.04739336492891 10.04739336492891 10.04739336492891 10.04739336492891 10.04739336492891 10.04739336492891 10.04739336492891 10.04739336492891 10.04739336492891 10.04739336492891 10.04739336492891 10.04739336492891 10.04739336492891 10.04739336492891 10.04739336492891 10.04739336492891 10.04739336492891 10.04739336492891 10.04739336492891 10.04739336492891 8.088221009355575 10.04739336492891 10.04739336492891 8.505259198391846 7.278686486709342 10.04739336492891 9.093382971531861 3.3902731418934153 8.185106615349154 10.04739336492891 8.539465272994242 7.322770934212155 10.04739336492891 10.04739336492891 10.04739336492891 10.04739336492891 10.04739336492891
9.99460211875894 10.04739336492891 9.98217292929974 10.04739336492891 10.04739336492891 10.04739336492891 10.04739336492891 10.04739336492891 10.04739336492891 10.04739336492891 10.04739336492891 10.04739336492891 10.04739336492891 10.04739336492891 10.04739336492891 10.04739336492891 10.04739336492891 10.04739336492891 10.04739336492891 10.04739336492891 10.04739336492891 10.04739336492891 10.04739336492891 10.04739336492891 10.04739336492891 10.04739336492891 10.04739336492891 10.04739336492891 10.04739336492891 10.04739336492891 10.04739336492891 10.04739336492891 10.04739336492891 10.04739336492891 10.04739336492891 10.04739336492891 10.04739336492891 10.04739336492891 10.04739336492891 10.04739336492891 10.04739336492891 10.04739336492891 10.04739336492891 10.04739336492891 10.04739336492891 10.04739336492891 10.04739336492891 10.04739336492891 10.04739336492891 10.04739336492891 10.04739336492891 10.04739336492891 10.04739336492891 10.04739336492891 10.04739336492891 10.04739336492891 10.04739336492891 10.04739336492891 10.04739336492891 10.04739336492891 10.04739336492891 10.04739336492891 10.04739336492891 10.04739336492891 10.04739336492891 10.04739336492891 10.04739336492891 10.04739336492891 10.04739336492891 10.04739336492891 10.04739336492891 10.04739336492891 10.04739336492891 10.04739336492891 10.04739336492891 10.04739336492891 10.04739336492891 10.04739336492891 10.04739336492891 10.04739336492891 10.04739336492891 10.04739336492891 10.04739336492891 10.04739336492891 10.04739336492891 10.04739336492891 10.04739336492891 10.04739336492891 10.04739336492891 10.04739336492891 10.04739336492891 10.04739336492891 10.04739336492891 10.04739336492891 10.04739336492891 10.04739336492891 10.04739336492891 10.04739336492891 10.04739336492891 10.04739336492891 10.04739336492891 10.04739336492891 10.014697466658424 10.04739336492891 10.04739336492891 10.04739336492891 9.65934425086989 10.04739336492891 10.04739336492891 6.585041175344657 9.500232928291323 10.04739336492891 10.04739336492891 9.428996121839512 10.04739336492891 10.04739336492891 10.04739336492891 10.04739336492891 10.04739336492891
10.044167887928559 10.04739336492891 10.04739336492891 10.04739336492891 10.04739336492891 10.04739336492891 10.04739336492891 10.04739336492891 10.04739336492891 10.04739336492891 10.04739336492891 10.04739336492891 10.04739336492891 10.04739336492891 10.04739336492891 10.04739336492891 10.04739336492891 10.04739336492891 10.04739336492891 10.04739336492891 10.04739336492891 10.04739336492891 10.04739336492891 10.04739336492891 10.04739336492891 10.04739336492891 10.04739336492891 10.04739336492891 10.04739336492891 10.04739336492891 10.04739336492891 10.04739336492891 10.04739336492891 10.04739336492891 10.04739336492891 10.04739336492891 10.04739336492891 10.04739336492891 10.04739336492891 10.04739336492891 10.04739336492891 10.04739336492891 10.04739336492891 10.04739336492891 10.04739336492891 10.04739336492891 10.04739336492891 10.04739336492891 10.04739336492891 10.04739336492891 10.04739336492891 10.04739336492891 10.04739336492891 10.04739336492891 10.04739336492891 10.04739336492891 10.04739336492891 10.04739336492891 10.04739336492891 10.04739336492891 10.04739336492891 10.04739336492891 10.04739336492891 10.04739336492891 10.04739336492891 10.04739336492891 10.04739336492891 10.04739336492891 10.04739336492891 10.04739336492891 10.04739336492891 10.04739336492891 10.04739336492891 10.04739336492891 10.04739336492891 10.04739336492891 10.04739336492891 10.04739336492891 10.04739336492891 10.04739336492891 10.04739336492891 10.04739336492891 10.04739336492891 10.04739336492891 10.04739336492891 10.04739336492891 10.04739336492891 10.04739336492891 10.04739336492891 10.04739336492891 10.04739336492891 10.04739336492891 10.04739336492891 10.04739336492891 10.04739336492891 10.04739336492891 10.04739336492891 10.04739336492891 10.04739336492891 10.04739336492891 10.04739336492891 10.04739336492891 10.004828578168318 10.04739336492891 10.04739336492891 10.04739336492891 8.307453102768624 10.044073012555163 10.04739336492891 6.236395544449305 6.727255057431972 10.04739336492891 10.04739336492891 8.063956964021548 10.04739336492891 10.04739336492891 10.04739336492891 10.04739336492891 10.04739336492891
9.971798921099586 10.04739336492891 10.04739336492891 10.04739336492891 10.04739336492891 10.04739336492891 10.04739336492891 10.04739336492891 10.04739336492891 10.04739336492891 10.04739336492891 10.04739336492891 10.04739336492891 10.04739336492891 10.04739336492891 10.04739336492891 10.04739336492891 10.04739336492891 10.04739336492891 10.04739336492891 10.04739336492891 10.04739336492891 10.04739336492891 10.04739336492891 10.04739336492891 10.04739336492891 10.04739336492891 10.04739336492891 10.04739336492891 10.04739336492891 10.04739336492891 10.04739336492891 10.04739336492891 10.04739336492891 10.04739336492891 10.04739336492891 10.04739336492891 10.04739336492891 10.04739336492891 10.04739336492891 10.04739336492891 10.04739336492891 10.04739336492891 10.04739336492891 10.04739336492891 10.04739336492891 10.04739336492891 10.04739336492891 10.04739336492891 10.04739336492891 10.04739336492891 10.04739336492891 10.04739336492891 10.04739336492891 10.04739336492891 10.04739336492891 10.04739336492891 10.04739336492891 10.04739336492891 10.04739336492891 10.04739336492891 10.04739336492891 10.04739336492891 10.04739336492891 10.04739336492891 10.04739336492891 10.04739336492891 10.04739336492891 10.04739336492891 10.04739336492891 10.04739336492891 10.04739336492891 10.04739336492891 10.04739336492891 10.04739336492891 10.04739336492891 10.04739336492891 10.04739336492891 10.04739336492891 10.04739336492891 10.04739336492891 10.04739336492891 10.04739336492891 10.04739336492891 10.04739336492891 10.04739336492891 10.04739336492891 10.04739336492891 10.04739336492891 10.04739336492891 10.04739336492891 10.04739336492891 10.04739336492891 10.04739336492891 10.04739336492891 10.04739336492891 10.04739336492891 10.04739336492891 10.04739336492891 10.04739336492891 10.04739336492891 10.04739336492891 10.04739336492891 10.04739336492891 10.04739336492891 10.04739336492891 8.888036905936415 10.04739336492891 10.025719662995094 4.871970099975629 5.770199646542682 10.043532782590237 8.69626113007676 4.663856968209945 9.170044524186816 10.04739336492891 8.770851925901406 8.995829210865729 10.04739336492891
10.038409839043291 10.04739336492891 10.04739336492891 10.04739336492891 10.04739336492891 10.04739336492891 10.04739336492891 10.04739336492891 10.04739336492891 10.04739336492891 10.04739336492891 10.04739336492891 10.04739336492891 10.04739336492891 10.04739336492891 10.04739336492891 10.04739336492891 10.04739336492891 10.04739336492891 10.04739336492891 10.04739336492891 10.04739336492891 10.04739336492891 10.04739336492891 10.04739336492891 10.04739336492891 10.04739336492891 10.04739336492891 10.04739336492891 10.04739336492891 10.04739336492891 10.04739336492891 10.04739336492891 10.04739336492891 10.04739336492891 10.04739336492891 10.04739336492891 10.04739336492891 10.04739336492891 10.04739336492891 10.04739336492891 10.04739336492891 10.04739336492891 10.04739336492891 10.04739336492891 10.04739336492891 10.04739336492891 10.04739336492891 10.04739336492891 10.04739336492891 10.04739336492891 10.04739336492891 10.04739336492891 10.04739336492891 10.04739336492891 10.04739336492891 10.04739336492891 10.04739336492891 10.04739336492891 10.04739336492891 10.04739336492891 10.04739336492891 10.04739336492891 10.04739336492891 10.04739336492891 10.04739336492891 10.04739336492891 10.04739336492891 10.04739336492891 10.04739336492891 10.04739336492891 10.04739336492891 10.04739336492891 10.04739336492891 10.04739336492891 10.04739336492891 10.04739336492891 10.04739336492891 10.04739336492891 10.04739336492891 10.04739336492891 10.04739336492891 10.04739336492891 10.04739336492891 10.04739336492891 10.04739336492891 10.04739336492891 10.04739336492891 10.04739336492891 10.04739336492891 10.04739336492891 10.04739336492891 10.04739336492891 10.04739336492891 10.04739336492891 10.04739336492891 10.04739336492891 10.04739336492891 10.04739336492891 10.04739336492891 10.04739336492891 10.04739336492891 10.04739336492891 10.04739336492891 10.04739336492891 10.04739336492891 10.04739336492891 10.04739336492891 10.04739336492891 6.928720422138686 9.326208013261176 10.04739336492891 9.877533572783987 6.9270758882628325 10.04739336492891 10.04739336492891 9.648281992783255 10.028464085654951 10.04739336492891
10.04739336492891 10.04739336492891 10.04739336492891 10.04739336492891 10.04739336492891 10.04739336492891 10.04739336492891 10.04739336492891 10.04739336492891 10.04739336492891 10.04739336492891 10.04739336492891 10.04739336492891 10.04739336492891 10.04739336492891 10.04739336492891 10.04739336492891 10.04739336492891 10.04739336492891 10.04739336492891 10.04739336492891 10.04739336492891 10.04739336492891 10.04739336492891 10.04739336492891 10.04739336492891 10.04739336492891 10.04739336492891 10.04739336492891 10.04739336492891 10.04739336492891 10.04739336492891 10.04739336492891 10.04739336492891 10.04739336492891 10.04739336492891 10.04739336492891 10.04739336492891 10.04739336492891 10.04739336492891 10.04739336492891 10.04739336492891 10.04739336492891 10.04739336492891 10.04739336492891 10.04739336492891 10.04739336492891 10.04739336492891 10.04739336492891 10.04739336492891 10.04739336492891 10.04739336492891 10.04739336492891 10.04739336492891 10.04739336492891 10.04739336492891 10.04739336492891 10.04739336492891 10.04739336492891 10.04739336492891 10.04739336492891 10.04739336492891 10.04739336492891 10.04739336492891 10.04739336492891 10.04739336492891 10.04739336492891 10.04739336492891 10.04739336492891 10.04739336492891 10.04739336492891 10.04739336492891 10.04739336492891 10.04739336492891 10.04739336492891 10.04739336492891 10.04739336492891 10.04739336492891 10.04739336492891 10.04739336492891 10.04739336492891 10.04739336492891 10.04739336492891 10.04739336492891 10.04739336492891 10.04739336492891 10.04739336492891 10.04739336492891 10.04739336492891 10.04739336492891 10.04739336492891 10.04739336492891 10.04739336492891 10.04739336492891 10.04739336492891 10.04739336492891 10.04739336492891 10.04739336492891 10.04739336492891 10.04739336492891 10.04739336492891 10.04739336492891 10.04739336492891 10.04739336492891 10.04739336492891 10.04739336492891 10.04739336492891 10.04739336492891 10.04739336492891 9.600640779011421 9.785067722588712 10.04739336492891 10.04739336492891 8.67293866951785 10.022054166674438 10.04739336492891 9.554611332322466 9.561317073045785 10.04739336492891
10.04739336492891 10.04739336492891 10.04739336492891 10.04739336492891 10.04739336492891 10.04739336492891 10.04739336492891 10.04739336492891 10.04739336492891 10.04739336492891 10.04739336492891 10.04739336492891 10.04739336492891 10.04739336492891 10.04739336492891 10.04739336492891 10.04739336492891 10.04739336492891 10.04739336492891 10.04739336492891 10.04739336492891 10.04739336492891 10.04739336492891 10.04739336492891 10.04739336492891 10.04739336492891 10.04739336492891 10.04739336492891 10.04739336492891 10.04739336492891 10.04739336492891 10.04739336492891 10.04739336492891 10.04739336492891 10.04739336492891 10.04739336492891 10.04739336492891 10.04739336492891 10.04739336492891 10.04739336492891 10.04739336492891 10.04739336492891 10.04739336492891 10.04739336492891 10.04739336492891 10.04739336492891 10.04739336492891 10.04739336492891 10.04739336492891 10.04739336492891 10.04739336492891 10.04739336492891 10.04739336492891 10.04739336492891 10.04739336492891 10.04739336492891 10.04739336492891 10.04739336492891 10.04739336492891 10.04739336492891 10.04739336492891 10.04739336492891 10.04739336492891 10.04739336492891 10.04739336492891 10.04739336492891 10.04739336492891 10.04739336492891 10.04739336492891 10.04739336492891 10.04739336492891 10.04739336492891 10.04739336492891 10.04739336492891 10.04739336492891 10.04739336492891 10.04739336492891 10.04739336492891 10.04739336492891 10.04739336492891 10.04739336492891 10.04739336492891 10.04739336492891 10.04739336492891 10.04739336492891 10.04739336492891 10.04739336492891 10.04739336492891 10.04739336492891 10.04739336492891 10.04739336492891 10.04739336492891 10.04739336492891 10.04739336492891 10.04739336492891 10.04739336492891 10.04739336492891 10.04739336492891 10.04739336492891 10.04739336492891 10.04739336492891 10.04739336492891 10.04739336492891 10.04739336492891 10.04739336492891 10.04739336492891 10.04739336492891 10.04739336492891 10.04739336492891 9.00221053108754 8.726065692461278 10.037329784522951 9.318330928564086 6.799673332099751 9.461190323076655 9.486088471518787 8.178824271016376 8.100082249612626 9.882680629236498
9.793888891781679 10.04739336492891 10.04739336492891 10.04739336492891 10.04739336492891 10.04739336492891 10.04739336492891 10.04739336492891 10.04739336492891 10.04739336492891 10.04739336492891 10.04739336492891 10.04739336492891 10.04739336492891 10.04739336492891 10.04739336492891 10.04739336492891 10.04739336492891 10.04739336492891 10.04739336492891 10.04739336492891 10.04739336492891 10.04739336492891 10.04739336492891 10.04739336492891 10.04739336492891 10.04739336492891 10.04739336492891 10.04739336492891 10.04739336492891 10.04739336492891 10.04739336492891 10.04739336492891 10.04739336492891 10.04739336492891 10.04739336492891 10.04739336492891 10.04739336492891 10.04739336492891 10.04739336492891 10.04739336492891 10.04739336492891 10.04739336492891 10.04739336492891 10.04739336492891 10.04739336492891 10.04739336492891 10.04739336492891 10.04739336492891 10.04739336492891 10.04739336492891 10.04739336492891 10.04739336492891 10.04739336492891 10.04739336492891 10.04739336492891 10.04739336492891 10.04739336492891 10.04739336492891 10.04739336492891 10.04739336492891 10.04739336492891 10.04739336492891 10.04739336492891 10.04739336492891 10.04739336492891 10.04739336492891 10.04739336492891 10.04739336492891 10.04739336492891 10.04739336492891 10.04739336492891 10.04739336492891 10.04739336492891 10.04739336492891 10.04739336492891 10.04739336492891 10.04739336492891 10.04739336492891 10.04739336492891 10.04739336492891 10.04739336492891 10.04739336492891 10.04739336492891 10.04739336492891 10.04739336492891 10.04739336492891 10.04739336492891 10.04739336492891 10.04739336492891 10.04739336492891 10.04739336492891 10.04739336492891 10.04739336492891 10.04739336492891 10.04739336492891 10.04739336492891 10.04739336492891 10.04739336492891 10.04739336492891 10.04739336492891 10.04739336492891 10.04739336492891 10.04739336492891 10.04739336492891 10.04739336492891 10.04739336492891 10.04739336492891 9.979800617259247 8.370300459172723 9.722323333733234 9.910327355518188 9.019311163409572 6.787420256316837 9.837074699921637 9.705355487795192 7.677175359137496 8.529333792726328 10.046974914043178
9.726647988597382 10.04739336492891 10.04739336492891 10.04739336492891 10.04739336492891 10.04739336492891 10.04739336492891 10.04739336492891 10.04739336492891 10.04739336492891 10.04739336492891 10.04739336492891 10.04739336492891 10.04739336492891 10.04739336492891 10.04739336492891 10.04739336492891 10.04739336492891 10.04739336492891 10.04739336492891 10.04739336492891 10.04739336492891 10.04739336492891 10.04739336492891 10.04739336492891 10.04739336492891 10.04739336492891 10.04739336492891 10.04739336492891 10.04739336492891 10.04739336492891 10.04739336492891 10.04739336492891 10.04739336492891 10.04739336492891 10.04739336492891 10.04739336492891 10.04739336492891 10.04739336492891 10.04739336492891 10.04739336492891 10.04739336492891 10.04739336492891 10.04739336492891 10.04739336492891 10.04739336492891 10.04739336492891 10.04739336492891 10.04739336492891 10.04739336492891 10.04739336492891 10.04739336492891 10.04739336492891 10.04739336492891 10.04739336492891 10.04739336492891 10.04739336492891 10.04739336492891 10.04739336492891 10.04739336492891 10.04739336492891 10.04739336492891 10.04739336492891 10.04739336492891 10.04739336492891 10.04739336492891 10.04739336492891 10.04739336492891 10.04739336492891 10.04739336492891 10.04739336492891 10.04739336492891 10.04739336492891 10.04739336492891 10.04739336492891 10.04739336492891 10.04739336492891 10.04739336492891 10.04739336492891 10.04739336492891 10.04739336492891 10.04739336492891 10.04739336492891 10.04739336492891 10.04739336492891 10.04739336492891 10.04739336492891 10.04739336492891 10.04739336492891 10.04739336492891 10.04739336492891 10.04739336492891 10.04739336492891 10.04739336492891 10.04739336492891 10.04739336492891 10.04739336492891 10.04739336492891 10.04739336492891 10.04739336492891 10.04739336492891 10.04739336492891 10.04739336492891 10.04739336492891 10.04739336492891 10.04739336492891 10.04739336492891 10.04739336492891 9.90538718035394 7.043065195029563 8.653970212288327 9.869172775126897 7.625106312910541 5.242951436857873 8.391298483895099 8.831984946705969 6.120858851514334 6.722217697297496 9.478207148183387
9.330602522837125 9.903182439771161 9.732745788435823 10.040785281278701 10.04739336492891 10.046325840118913 10.04739336492891 10.04739336492891 10.04739336492891 10.04739336492891 10.04739336492891 10.04739336492891 10.04739336492891 10.04739336492891 10.04739336492891 10.04739336492891 10.04739336492891 10.04739336492891 10.04739336492891 10.04739336492891 10.04739336492891 10.04739336492891 10.04739336492891 10.04739336492891 10.04739336492891 10.04739336492891 10.04739336492891 10.04739336492891 10.04739336492891 10.04739336492891 10.04739336492891 10.04739336492891 10.04739336492891 10.04739336492891 10.04739336492891 10.04739336492891 10.04739336492891 10.04739336492891 10.04739336492891 10.04739336492891 10.04739336492891 10.04739336492891 10.04739336492891 10.04739336492891 10.04739336492891 10.04739336492891 10.04739336492891 10.04739336492891 10.04739336492891 10.04739336492891 10.04739336492891 10.04739336492891 10.04739336492891 10.04739336492891 10.04739336492891 10.04739336492891 10.04739336492891 10.04739336492891 10.04739336492891 10.04739336492891 10.04739336492891 10.04739336492891 10.04739336492891 10.04739336492891 10.04739336492891 10.04739336492891 10.04739336492891 10.04739336492891 10.04739336492891 10.04739336492891 10.04739336492891 10.04739336492891 10.04739336492891 10.04739336492891 10.04739336492891 10.04739336492891 10.04739336492891 10.04739336492891 10.04739336492891 10.04739336492891 10.04739336492891 10.04739336492891 10.04739336492891 10.04739336492891 10.04739336492891 10.04739336492891 10.04739336492891 10.04739336492891 10.04739336492891 10.04739336492891 10.04739336492891 10.04739336492891 10.04739336492891 10.04739336492891 10.04739336492891 10.04739336492891 10.04739336492891 10.04739336492891 10.04739336492891 10.04739336492891 10.04739336492891 10.04739336492891 10.04739336492891 10.04739336492891 10.04739336492891 9.902704235349866 10.036433446686084 10.04739336492891 9.707432807836591 5.857020858119949 9.021935859029659 9.393787313749447 6.600238774569561 5.492838870987985 8.798539586513424 8.283108642160913 6.130905739119173 7.583628595407047 9.311351992578292
9.124799781888118 9.546665397630195 9.521411851575266 9.87324710904559 10.040162917909832 9.972618875843104 10.04739336492891 10.04739336492891 10.04739336492891 10.04739336492891 10.04739336492891 10.04739336492891 10.04739336492891 10.04739336492891 10.04739336492891 10.04739336492891 10.04739336492891 10.04739336492891 10.04739336492891 10.04739336492891 10.04739336492891 10.04739336492891 10.04739336492891 10.04739336492891 10.04739336492891 10.04739336492891 10.04739336492891 10.04739336492891 10.04739336492891 10.04739336492891 10.04739336492891 10.04739336492891 10.04739336492891 10.04739336492891 10.04739336492891 10.04739336492891 10.04739336492891 10.04739336492891 10.04739336492891 10.04739336492891 10.04739336492891 10.04739336492891 10.04739336492891 10.04739336492891 10.04739336492891 10.04739336492891 10.04739336492891 10.04739336492891 10.04739336492891 10.04739336492891 10.04739336492891 10.04739336492891 10.04739336492891 10.04739336492891 10.04739336492891 10.04739336492891 10.04739336492891 10.04739336492891 10.04739336492891 10.04739336492891 10.04739336492891 10.04739336492891 10.04739336492891 10.04739336492891 10.04739336492891 10.04739336492891 10.04739336492891 10.04739336492891 10.04739336492891 10.04739336492891 10.04739336492891 10.04739336492891 10.04739336492891 10.04739336492891 10.04739336492891 10.04739336492891 10.04739336492891 10.04739336492891 10.04739336492891 10.04739336492891 10.04739336492891 10.04739336492891 10.04739336492891 10.04739336492891 10.04739336492891 10.04739336492891 10.04739336492891 10.04739336492891 10.04739336492891 10.04739336492891 10.04739336492891 10.04739336492891 10.04739336492891 10.04739336492891 10.04739336492891 10.04739336492891 10.04739336492891 10.04739336492891 10.04739336492891 10.04739336492891 10.04739336492891 10.04739336492891 10.04739336492891 10.04739336492891 10.04739336492891 9.933289842143907 10.04739336492891 10.04739336492891 9.811810889332678 7.699239402243427 10.041033955036841 9.992275159750998 7.42396560779206 7.903679364871642 9.967224109459291 9.177372341881107 7.139110727854212 9.312865881949413 9.889866486471476
9.34496416926349 9.382508770898081 9.043973662477347 9.540773814648206 9.980321735431321 9.992827495474852 10.04739336492891 10.04739336492891 10.04739336492891 10.04739336492891 10.04739336492891 10.04739336492891 10.04739336492891 10.04739336492891 10.04739336492891 10.04739336492891 10.04739336492891 10.04739336492891 10.04739336492891 10.04739336492891 10.04739336492891 10.04739336492891 10.04739336492891 10.04739336492891 10.04739336492891 10.04739336492891 10.04739336492891 10.04739336492891 10.04739336492891 10.04739336492891 10.04739336492891 10.04739336492891 10.04739336492891 10.04739336492891 10.04739336492891 10.04739336492891 10.04739336492891 10.04739336492891 10.04739336492891 10.04739336492891 10.04739336492891 10.04739336492891 10.04739336492891 10.04739336492891 10.04739336492891 10.04739336492891 10.04739336492891 10.04739336492891 10.04739336492891 10.04739336492891 10.04739336492891 10.04739336492891 10.04739336492891 10.04739336492891 10.04739336492891 10.04739336492891 10.04739336492891 10.04739336492891 10.04739336492891 10.04739336492891 10.04739336492891 10.04739336492891 10.04739336492891 10.04739336492891 10.04739336492891 10.04739336492891 10.04739336492891 10.04739336492891 10.04739336492891 10.04739336492891 10.04739336492891 10.04739336492891 10.04739336492891 10.04739336492891 10.04739336492891 10.04739336492891 10.04739336492891 10.04739336492891 10.04739336492891 10.04739336492891 10.04739336492891 10.04739336492891 10.04739336492891 10.04739336492891 10.04739336492891 10.04739336492891 10.04739336492891 10.04739336492891 10.04739336492891 10.04739336492891 10.04739336492891 10.04739336492891 10.04739336492891 10.04739336492891 10.04739336492891 10.04739336492891 10.04739336492891 10.04739336492891 10.04739336492891 10.04739336492891 10.04739336492891 10.04739336492891 10.04739336492891 10.04739336492891 10.04739336492891 9.929332765658003 10.04739336492891 10.04739336492891 9.954700364758645 7.529554468122195 10.036729243565524 10.014544205644862 8.362196300522786 8.47160556942306 10.04739336492891 9.96798442845304 9.064046558670517 9.997197995620866 10.04739336492891
9.864519625603824 9.76367165358017 9.294537252821952 9.80054724511173 10.042616606624385 10.04739336492891 10.04739336492891 10.04739336492891 10.04739336492891 10.04739336492891 10.04739336492891 10.04739336492891 10.04739336492891 10.04739336492891 10.04739336492891 10.04739336492891 10.04739336492891 10.04739336492891 10.04739336492891 10.04739336492891 10.04739336492891 10.04739336492891 10.04739336492891 10.04739336492891 10.04739336492891 10.04739336492891 10.04739336492891 10.04739336492891 10.04739336492891 10.04739336492891 10.04739336492891 10.04739336492891 10.04739336492891 10.04739336492891 10.04739336492891 10.04739336492891 10.04739336492891 10.04739336492891 10.04739336492891 10.04739336492891 10.04739336492891 10.04739336492891 10.04739336492891 10.04739336492891 10.04739336492891 10.04739336492891 10.04739336492891 10.04739336492891 10.04739336492891 10.04739336492891 10.04739336492891 10.04739336492891 10.04739336492891 10.04739336492891 10.04739336492891 10.04739336492891 10.04739336492891 10.04739336492891 10.04739336492891 10.04739336492891 10.04739336492891 10.04739336492891 10.04739336492891 10.04739336492891 10.04739336492891 10.04739336492891 10.04739336492891 10.04739336492891 10.04739336492891 10.04739336492891 10.04739336492891 10.04739336492891 10.04739336492891 10.04739336492891 10.04739336492891 10.04739336492891 10.04739336492891 10.04739336492891 10.04739336492891 10.04739336492891 10.04739336492891 10.04739336492891 10.04739336492891 10.04739336492891 10.04739336492891 10.04739336492891 10.04739336492891 10.04739336492891 10.04739336492891 10.04739336492891 10.04739336492891 10.04739336492891 10.04739336492891 10.04739336492891 10.04739336492891 10.04739336492891 10.04739336492891 10.04739336492891 10.04739336492891 10.04739336492891 10.04739336492891 10.04739336492891 10.04739336492891 10.04739336492891 10.04739336492891 10.023858810911277 10.04739336492891 10.04739336492891 10.03787395820994 9.059269170607056 10.04739336492891 10.04739336492891 9.907482894712988 9.828624983445602 10.04739336492891 10.04739336492891 10.035002469155833 10.04739336492891 10.04739336492891
9.709094159601742 9.422595747588355 8.57066492701637 9.692589917191487 10.024099037296269 10.04739336492891 10.04739336492891 10.04739336492891 10.04739336492891 10.04739336492891 10.04739336492891 10.04739336492891 10.04739336492891 10.04739336492891 10.04739336492891 10.04739336492891 10.04739336492891 10.04739336492891 10.04739336492891 10.04739336492891 10.04739336492891 10.04739336492891 10.04739336492891 10.04739336492891 10.04739336492891 10.04739336492891 10.04739336492891 10.04739336492891 10.04739336492891 10.04739336492891 10.04739336492891 10.04739336492891 10.04739336492891 10.04739336492891 10.04739336492891 10.04739336492891 10.04739336492891 10.04739336492891 10.04739336492891 10.04739336492891 10.04739336492891 10.04739336492891 10.04739336492891 10.04739336492891 10.04739336492891 10.04739336492891 10.04739336492891 10.04739336492891 10.04739336492891 10.04739336492891 10.04739336492891 10.04739336492891 10.04739336492891 10.04739336492891 10.04739336492891 10.04739336492891 10.04739336492891 10.04739336492891 10.04739336492891 10.04739336492891 10.04739336492891 10.04739336492891 10.04739336492891 10.04739336492891 10.04739336492891 10.04739336492891 10.04739336492891 10.04739336492891 10.04739336492891 10.04739336492891 10.04739336492891 10.04739336492891 10.04739336492891 10.04739336492891 10.04739336492891 10.04739336492891 10.04739336492891 10.04739336492891 10.04739336492891 10.04739336492891 10.04739336492891 10.04739336492891 10.04739336492891 10.04739336492891 10.04739336492891 10.04739336492891 10.04739336492891 10.04739336492891 10.04739336492891 10.04739336492891 10.04739336492891 10.04739336492891 10.04739336492891 10.04739336492891 10.04739336492891 10.04739336492891 10.04739336492891 10.04739336492891 10.04739336492891 10.04739336492891 10.04739336492891 10.04739336492891 10.04739336492891 10.04739336492891 10.04739336492891 10.01037006259258 10.04739336492891 10.04739336492891 10.04739336492891 9.660070353462697 10.04739336492891 10.04739336492891 10.04739336492891 10.04739336492891 10.04739336492891 10.04739336492891 10.04739336492891 10.04739336492891 10.04739336492891
9.765942385053284 9.706940651258144 9.368249784587107 9.932305639061928 10.04739336492891 10.04739336492891 10.04739336492891 10.04739336492891 10.04739336492891 10.04739336492891 10.04739336492891 10.04739336492891 10.04739336492891 10.04739336492891 10.04739336492891 10.04739336492891 10.04739336492891 10.04739336492891 10.04739336492891 10.04739336492891 10.04739336492891 10.04739336492891 10.04739336492891 10.04739336492891 10.04739336492891 10.04739336492891 10.04739336492891 10.04739336492891 10.04739336492891 10.04739336492891 10.04739336492891 10.04739336492891 10.04739336492891 10.04739336492891 10.04739336492891 10.04739336492891 10.04739336492891 10.04739336492891 10.04739336492891 10.04739336492891 10.04739336492891 10.04739336492891 10.04739336492891 10.04739336492891 10.04739336492891 10.04739336492891 10.04739336492891 10.04739336492891 10.04739336492891 10.04739336492891 10.04739336492891 10.04739336492891 10.04739336492891 10.04739336492891 10.04739336492891 10.04739336492891 10.04739336492891 10.04739336492891 10.04739336492891 10.04739336492891 10.04739336492891 10.04739336492891 10.04739336492891 10.04739336492891 10.04739336492891 10.04739336492891 10.04739336492891 10.04739336492891 10.04739336492891 10.04739336492891 10.04739336492891 10.04739336492891 10.04739336492891 10.04739336492891 10.04739336492891 10.04739336492891 10.04739336492891 10.04739336492891 10.04739336492891 10.04739336492891 10.04739336492891 10.04739336492891 10.04739336492891 10.04739336492891 10.04739336492891 10.04739336492891 10.04739336492891 10.04739336492891 10.04739336492891 10.04739336492891 10.04739336492891 10.04739336492891 10.04739336492891 10.04739336492891 10.04739336492891 10.04739336492891 10.04739336492891 10.04739336492891 10.04739336492891 10.04739336492891 10.04739336492891 10.04739336492891 10.04739336492891 10.04739336492891 10.04739336492891 10.04739336492891 10.04739336492891 10.04739336492891 10.04739336492891 10.04739336492891 10.04739336492891 10.04739336492891 10.04739336492891 10.04739336492891 10.04739336492891 10.04739336492891 10.04739336492891 10.04739336492891 10.04739336492891
9.93872605233554 9.987314826440466 9.928894380502449 10.04739336492891 10.04739336492891 10.04739336492891 10.04739336492891 10.04739336492891 10.04739336492891 10.04739336492891 10.04739336492891 10.04739336492891 10.04739336492891 10.04739336492891 10.04739336492891 10.04739336492891 10.04739336492891 10.04739336492891 10.04739336492891 10.04739336492891 10.04739336492891 10.04739336492891 10.04739336492891 10.04739336492891 10.04739336492891 10.04739336492891 10.04739336492891 10.04739336492891 10.04739336492891 10.04739336492891 10.04739336492891 10.04739336492891 10.04739336492891 10.04739336492891 10.04739336492891 10.04739336492891 10.04739336492891 10.04739336492891 10.04739336492891 10.04739336492891 10.04739336492891 10.04739336492891 10.04739336492891 10.04739336492891 10.04739336492891 10.04739336492891 10.04739336492891 10.04739336492891 10.04739336492891 10.04739336492891 10.04739336492891 10.04739336492891 10.04739336492891 10.04739336492891 10.04739336492891 10.04739336492891 10.04739336492891 10.04739336492891 10.04739336492891 10.04739336492891 10.04739336492891 10.04739336492891 10.04739336492891 10.04739336492891 10.04739336492891 10.04739336492891 10.04739336492891 10.04739336492891 10.04739336492891 10.04739336492891 10.04739336492891 10.04739336492891 10.04739336492891 10.04739336492891 10.04739336492891 10.04739336492891 10.04739336492891 10.04739336492891 10.04739336492891 10.04739336492891 10.04739336492891 10.04739336492891 10.04739336492891 10.04739336492891 10.04739336492891 10.04739336492891 10.04739336492891 10.04739336492891 10.04739336492891 10.04739336492891 10.04739336492891 10.04739336492891 10.04739336492891 10.04739336492891 10.04739336492891 10.04739336492891 10.04739336492891 10.04739336492891 10.04739336492891 10.04739336492891 10.04739336492891 10.04739336492891 10.04739336492891 10.04739336492891 10.04739336492891 10.04739336492891 10.04739336492891 10.04739336492891 10.04739336492891 10.04739336492891 10.04739336492891 10.04739336492891 10.04739336492891 10.04739336492891 10.04739336492891 10.04739336492891 10.04739336492891 10.04739336492891 10.04739336492891
9.839508578417878 9.982839058211919 9.984717673869367 10.04739336492891 10.04739336492891 10.04739336492891 10.04739336492891 10.04739336492891 10.04739336492891 10.04739336492891 10.04739336492891 10.04739336492891 10.04739336492891 10.04739336492891 10.04739336492891 10.04739336492891 10.04739336492891 10.04739336492891 10.04739336492891 10.04739336492891 10.04739336492891 10.04739336492891 10.04739336492891 10.04739336492891 10.04739336492891 10.04739336492891 10.04739336492891 10.04739336492891 10.04739336492891 10.04739336492891 10.04739336492891 10.04739336492891 10.04739336492891 10.04739336492891 10.04739336492891 10.04739336492891 10.04739336492891 10.04739336492891 10.04739336492891 10.04739336492891 10.04739336492891 10.04739336492891 10.04739336492891 10.04739336492891 10.04739336492891 10.04739336492891 10.04739336492891 10.04739336492891 10.04739336492891 10.04739336492891 10.04739336492891 10.04739336492891 10.04739336492891 10.04739336492891 10.04739336492891 10.04739336492891 10.04739336492891 10.04739336492891 10.04739336492891 10.04739336492891 10.04739336492891 10.04739336492891 10.04739336492891 10.04739336492891 10.04739336492891 10.04739336492891 10.04739336492891 10.04739336492891 10.04739336492891 10.04739336492891 10.04739336492891 10.04739336492891 10.04739336492891 10.04739336492891 10.04739336492891 10.04739336492891 10.04739336492891 10.04739336492891 10.04739336492891 10.04739336492891 10.04739336492891 10.04739336492891 10.04739336492891 10.04739336492891 10.04739336492891 10.04739336492891 10.04739336492891 10.04739336492891 10.04739336492891 10.04739336492891 10.04739336492891 10.04739336492891 10.04739336492891 10.04739336492891 10.04739336492891 10.04739336492891 10.04739336492891 10.04739336492891 10.04739336492891 10.04739336492891 10.04739336492891 10.04739336492891 10.04739336492891 10.04739336492891 10.04739336492891 10.04739336492891 10.04739336492891 10.04739336492891 10.04739336492891 10.04739336492891 10.04739336492891 10.04739336492891 10.04739336492891 10.04739336492891 10.04739336492891 10.04739336492891 10.04739336492891 10.04739336492891 10.04739336492891
9.715978129548953 9.966610870827509 9.946519873666768 10.039516627591274 10.04739336492891 10.04739336492891 10.04739336492891 10.04739336492891 10.04739336492891 10.04739336492891 10.04739336492891 10.04739336492891 10.04739336492891 10.04739336492891 10.04739336492891 10.04739336492891 10.04739336492891 10.04739336492891 10.04739336492891 10.04739336492891 10.04739336492891 10.04739336492891 10.04739336492891 10.04739336492891 10.04739336492891 10.04739336492891 10.04739336492891 10.04739336492891 10.04739336492891 10.04739336492891 10.04739336492891 10.04739336492891 10.04739336492891 10.04739336492891 10.04739336492891 10.04739336492891 10.04739336492891 10.04739336492891 10.04739336492891 10.04739336492891 10.04739336492891 10.04739336492891 10.04739336492891 10.04739336492891 10.04739336492891 10.04739336492891 10.04739336492891 10.04739336492891 10.04739336492891 10.04739336492891 10.04739336492891 10.04739336492891 10.04739336492891 10.04739336492891 10.04739336492891 10.04739336492891 10.04739336492891 10.04739336492891 10.04739336492891 10.04739336492891 10.04739336492891 10.04739336492891 10.04739336492891 10.04739336492891 10.04739336492891 10.04739336492891 10.04739336492891 10.04739336492891 10.04739336492891 10.04739336492891 10.04739336492891 10.04739336492891 10.04739336492891 10.04739336492891 10.04739336492891 10.04739336492891 10.04739336492891 10.04739336492891 10.04739336492891 10.04739336492891 10.04739336492891 10.04739336492891 10.04739336492891 10.04739336492891 10.04739336492891 10.04739336492891 10.04739336492891 10.04739336492891 10.04739336492891 10.04739336492891 10.04739336492891 10.04739336492891 10.04739336492891 10.04739336492891 10.04739336492891 10.04739336492891 10.04739336492891 10.04739336492891 10.04739336492891 10.04739336492891 10.04739336492891 10.04739336492891 10.04739336492891 10.04739336492891 10.04739336492891 10.04739336492891 10.04739336492891 10.04739336492891 10.04739336492891 10.04739336492891 10.04739336492891 10.04739336492891 10.04739336492891 10.04739336492891 10.04739336492891 10.04739336492891 10.04739336492891 10.04739336492891 10.04739336492891
9.313416091924658 9.767898179750771 9.69337730801457 9.960981389215144 10.030567334639352 10.04739336492891 10.04739336492891 10.04739336492891 10.04739336492891 10.04739336492891 10.04739336492891 10.04739336492891 10.04739336492891 10.04739336492891 10.04739336492891 10.04739336492891 10.04739336492891 10.04739336492891 10.04739336492891 10.04739336492891 10.04739336492891 10.04739336492891 10.04739336492891 10.04739336492891 10.04739336492891 10.04739336492891 10.04739336492891 10.04739336492891 10.04739336492891 10.04739336492891 10.04739336492891 10.04739336492891 10.04739336492891 10.04739336492891 10.04739336492891 10.04739336492891 10.04739336492891 10.04739336492891 10.04739336492891 10.04739336492891 10.04739336492891 10.04739336492891 10.04739336492891 10.04739336492891 10.04739336492891 10.04739336492891 10.04739336492891 10.04739336492891 10.04739336492891 10.04739336492891 10.04739336492891 10.04739336492891 10.04739336492891 10.04739336492891 10.04739336492891 10.04739336492891 10.04739336492891 10.04739336492891 10.04739336492891 10.04739336492891 10.04739336492891 10.04739336492891 10.04739336492891 10.04739336492891 10.04739336492891 10.04739336492891 10.04739336492891 10.04739336492891 10.04739336492891 10.04739336492891 10.04739336492891 10.04739336492891 10.04739336492891 10.04739336492891 10.04739336492891 10.04739336492891 10.04739336492891 10.04739336492891 10.04739336492891 10.04739336492891 10.04739336492891 10.04739336492891 10.04739336492891 10.04739336492891 10.04739336492891 10.04739336492891 10.04739336492891 10.04739336492891 10.04739336492891 10.04739336492891 10.04739336492891 10.04739336492891 10.04739336492891 10.04739336492891 10.04739336492891 10.04739336492891 10.04739336492891 10.04739336492891 10.04739336492891 10.04739336492891 10.04739336492891 10.04739336492891 10.04739336492891 10.04739336492891 10.04739336492891 10.04739336492891 10.04739336492891 10.04739336492891 10.04739336492891 10.04739336492891 10.04739336492891 10.04739336492891 10.04739336492891 10.04739336492891 10.04739336492891 10.04739336492891 10.04739336492891 10.04739336492891 10.04739336492891
9.514904752187306 9.991619030348357 10.023909276678216 10.04739336492891 10.04739336492891 10.04739336492891 10.04739336492891 10.04739336492891 10.04739336492891 10.04739336492891 10.04739336492891 10.04739336492891 10.04739336492891 10.04739336492891 10.04739336492891 10.04739336492891 10.04739336492891 10.04739336492891 10.04739336492891 10.04739336492891 10.04739336492891 10.04739336492891 10.04739336492891 10.04739336492891 10.04739336492891 10.04739336492891 10.04739336492891 10.04739336492891 10.04739336492891 10.04739336492891 10.04739336492891 10.04739336492891 10.04739336492891 10.04739336492891 10.04739336492891 10.04739336492891 10.04739336492891 10.04739336492891 10.04739336492891 10.04739336492891 10.04739336492891 10.04739336492891 10.04739336492891 10.04739336492891 10.04739336492891 10.04739336492891 10.04739336492891 10.04739336492891 10.04739336492891 10.04739336492891 10.04739336492891 10.04739336492891 10.04739336492891 10.04739336492891 10.04739336492891 10.04739336492891 10.04739336492891 10.04739336492891 10.04739336492891 10.04739336492891 10.04739336492891 10.04739336492891 10.04739336492891 10.04739336492891 10.04739336492891 10.04739336492891 10.04739336492891 10.04739336492891 10.04739336492891 10.04739336492891 10.04739336492891 10.04739336492891 10.04739336492891 10.04739336492891 10.04739336492891 10.04739336492891 10.04739336492891 10.04739336492891 10.04739336492891 10.04739336492891 10.04739336492891 10.04739336492891 10.04739336492891 10.04739336492891 10.04739336492891 10.04739336492891 10.04739336492891 10.04739336492891 10.04739336492891 10.04739336492891 10.04739336492891 10.04739336492891 10.04739336492891 10.04739336492891 10.04739336492891 10.04739336492891 10.04739336492891 10.04739336492891 10.04739336492891 10.04739336492891 10.04739336492891 10.04739336492891 10.04739336492891 10.04739336492891 10.04739336492891 10.04739336492891 10.04739336492891 10.04739336492891 10.04739336492891 10.04739336492891 10.04739336492891 10.04739336492891 10.04739336492891 10.04739336492891 10.04739336492891 10.04739336492891 10.04739336492891 10.04739336492891 10.04739336492891
9.493083002314872 10.027397747650522 10.04739336492891 10.04739336492891 10.04739336492891 10.04739336492891 10.04739336492891 10.04739336492891 10.04739336492891 10.04739336492891 10.04739336492891 10.04739336492891 10.04739336492891 10.04739336492891 10.04739336492891 10.04739336492891 10.04739336492891 10.04739336492891 10.04739336492891 10.04739336492891 10.04739336492891 10.04739336492891 10.04739336492891 10.04739336492891 10.04739336492891 10.04739336492891 10.04739336492891 10.04739336492891 10.04739336492891 10.04739336492891 10.04739336492891 10.04739336492891 10.04739336492891 10.04739336492891 10.04739336492891 10.04739336492891 10.04739336492891 10.04739336492891 10.04739336492891 10.04739336492891 10.04739336492891 10.04739336492891 10.04739336492891 10.04739336492891 10.04739336492891 10.04739336492891 10.04739336492891 10.04739336492891 10.04739336492891 10.04739336492891 10.04739336492891 10.04739336492891 10.04739336492891 10.04739336492891 10.04739336492891 10.04739336492891 10.04739336492891 10.04739336492891 10.04739336492891 10.04739336492891 10.04739336492891 10.04739336492891 10.04739336492891 10.04739336492891 10.04739336492891 10.04739336492891 10.04739336492891 10.04739336492891 10.04739336492891 10.04739336492891 10.04739336492891 10.04739336492891 10.04739336492891 10.04739336492891 10.04739336492891 10.04739336492891 10.04739336492891 10.04739336492891 10.04739336492891 10.04739336492891 10.04739336492891 10.04739336492891 10.04739336492891 10.04739336492891 10.04739336492891 10.04739336492891 10.04739336492891 10.04739336492891 10.04739336492891 10.04739336492891 10.04739336492891 10.04739336492891 10.04739336492891 10.04739336492891 10.04739336492891 10.04739336492891 10.04739336492891 10.04739336492891 10.04739336492891 10.04739336492891 10.04739336492891 10.04739336492891 10.04739336492891 10.04739336492891 10.04739336492891 10.04739336492891 10.04739336492891 10.04739336492891 10.04739336492891 10.04739336492891 10.04739336492891 10.04739336492891 10.04739336492891 10.04739336492891 10.04739336492891 10.04739336492891 10.04739336492891 10.04739336492891 10.04739336492891
9.365147959805201 9.9858710402881 9.992335731421827 10.046568265540957 10.04739336492891 10.04739336492891 10.04739336492891 10.04739336492891 10.04739336492891 10.04739336492891 10.04739336492891 10.04739336492891 10.04739336492891 10.04739336492891 10.04739336492891 10.04739336492891 10.04739336492891 10.04739336492891 10.04739336492891 10.04739336492891 10.04739336492891 10.04739336492891 10.04739336492891 10.04739336492891 10.04739336492891 10.04739336492891 10.04739336492891 10.04739336492891 10.04739336492891 10.04739336492891 10.04739336492891 10.04739336492891 10.04739336492891 10.04739336492891 10.04739336492891 10.04739336492891 10.04739336492891 10.04739336492891 10.04739336492891 10.04739336492891 10.04739336492891 10.04739336492891 10.04739336492891 10.04739336492891 10.04739336492891 10.04739336492891 10.04739336492891 10.04739336492891 10.04739336492891 10.04739336492891 10.04739336492891 10.04739336492891 10.04739336492891 10.04739336492891 10.04739336492891 10.04739336492891 10.04739336492891 10.04739336492891 10.04739336492891 10.04739336492891 10.04739336492891 10.04739336492891 10.04739336492891 10.04739336492891 10.04739336492891 10.04739336492891 10.04739336492891 10.04739336492891 10.04739336492891 10.04739336492891 10.04739336492891 10.04739336492891 10.04739336492891 10.04739336492891 10.04739336492891 10.04739336492891 10.04739336492891 10.04739336492891 10.04739336492891 10.04739336492891 10.04739336492891 10.04739336492891 10.04739336492891 10.04739336492891 10.04739336492891 10.04739336492891 10.04739336492891 10.04739336492891 10.04739336492891 10.04739336492891 10.04739336492891 10.04739336492891 10.04739336492891 10.04739336492891 10.04739336492891 10.04739336492891 10.04739336492891 10.04739336492891 10.04739336492891 10.04739336492891 10.04739336492891 10.04739336492891 10.04739336492891 10.04739336492891 10.04739336492891 10.04739336492891 10.04739336492891 10.04739336492891 10.04739336492891 10.04739336492891 10.04739336492891 10.04739336492891 10.04739336492891 10.04739336492891 10.04739336492891 10.04739336492891 10.04739336492891 10.04739336492891 10.04739336492891
9.09424967063245 9.825803929996761 9.672873267919078 9.972411852176082 10.030173240511134 10.04739336492891 10.04739336492891 10.04739336492891 10.04739336492891 10.04739336492891 10.04739336492891 10.04739336492891 10.04739336492891 10.04739336492891 10.04739336492891 10.04739336492891 10.04739336492891 10.04739336492891 10.04739336492891 10.04739336492891 10.04739336492891 10.04739336492891 10.04739336492891 10.04739336492891 10.04739336492891 10.04739336492891 10.04739336492891 10.04739336492891 10.04739336492891 10.04739336492891 10.04739336492891 10.04739336492891 10.04739336492891 10.04739336492891 10.04739336492891 10.04739336492891 10.04739336492891 10.04739336492891 10.04739336492891 10.04739336492891 10.04739336492891 10.04739336492891 10.04739336492891 10.04739336492891 10.04739336492891 10.04739336492891 10.04739336492891 10.04739336492891 10.04739336492891 10.04739336492891 10.04739336492891 10.04739336492891 10.04739336492891 10.04739336492891 10.04739336492891 10.04739336492891 10.04739336492891 10.04739336492891 10.04739336492891 10.04739336492891 10.04739336492891 10.04739336492891 10.04739336492891 10.04739336492891 10.04739336492891 10.04739336492891 10.04739336492891 10.04739336492891 10.04739336492891 10.04739336492891 10.04739336492891 10.04739336492891 10.04739336492891 10.04739336492891 10.04739336492891 10.04739336492891 10.04739336492891 10.04739336492891 10.04739336492891 10.04739336492891 10.04739336492891 10.04739336492891 10.04739336492891 10.04739336492891 10.04739336492891 10.04739336492891 10.04739336492891 10.04739336492891 10.04739336492891 10.04739336492891 10.04739336492891 10.04739336492891 10.04739336492891 10.04739336492891 10.04739336492891 10.04739336492891 10.04739336492891 10.04739336492891 10.035225925817533 10.04739336492891 10.04739336492891 10.04739336492891 10.04739336492891 10.04739336492891 10.04739336492891 10.04739336492891 10.04739336492891 10.04739336492891 10.04739336492891 10.04739336492891 10.04739336492891 10.04739336492891 10.04739336492891 10.04739336492891 10.04739336492891 10.04739336492891 10.04739336492891 10.04739336492891 10.04739336492891
8.476749648849415 9.63510626816926 9.687672215784254 9.965221234057255 10.02548493978202 10.04739336492891 10.04739336492891 10.04739336492891 10.04739336492891 10.04739336492891 10.04739336492891 10.04739336492891 10.04739336492891 10.04739336492891 10.04739336492891 10.04739336492891 10.04739336492891 10.04739336492891 10.04739336492891 10.04739336492891 10.04739336492891 10.04739336492891 10.04739336492891 10.04739336492891 10.04739336492891 10.04739336492891 10.04739336492891 10.04739336492891 10.04739336492891 10.04739336492891 10.04739336492891 10.04739336492891 10.04739336492891 10.04739336492891 10.04739336492891 10.04739336492891 10.04739336492891 10.04739336492891 10.04739336492891 10.04739336492891 10.04739336492891 10.04739336492891 10.04739336492891 10.04739336492891 10.04739336492891 10.04739336492891 10.04739336492891 10.04739336492891 10.04739336492891 10.04739336492891 10.04739336492891 10.04739336492891 10.04739336492891 10.04739336492891 10.04739336492891 10.04739336492891 10.04739336492891 10.04739336492891 10.04739336492891 10.04739336492891 10.04739336492891 10.04739336492891 10.04739336492891 10.04739336492891 10.04739336492891 10.04739336492891 10.04739336492891 10.04739336492891 10.04739336492891 10.04739336492891 10.04739336492891 10.04739336492891 10.04739336492891 10.04739336492891 10.04739336492891 10.04739336492891 10.04739336492891 10.04739336492891 10.04739336492891 10.04739336492891 10.04739336492891 10.04739336492891 10.04739336492891 10.04739336492891 10.04739336492891 10.04739336492891 10.04739336492891 10.04739336492891 10.04739336492891 10.04739336492891 10.04739336492891 10.04739336492891 10.04739336492891 10.04739336492891 10.04739336492891 10.04739336492891 10.04739336492891 10.04739336492891 10.04739336492891 10.04739336492891 10.04739336492891 10.04739336492891 10.04739336492891 10.04739336492891 10.04739336492891 10.04739336492891 10.04739336492891 10.04739336492891 10.04739336492891 10.04739336492891 10.04739336492891 10.04739336492891 10.04739336492891 10.04739336492891 10.04739336492891 10.04739336492891 10.04739336492891 10.04739336492891 10.04739336492891
8.043897149364982 9.41680141627544 9.716870294933406 9.847271218438882 9.832760639820963 10.04739336492891 10.021241853656448 10.04739336492891 10.04739336492891 10.04739336492891 10.04739336492891 10.04739336492891 10.04739336492891 10.04739336492891 10.04739336492891 10.04739336492891 10.04739336492891 10.04739336492891 10.04739336492891 10.04739336492891 10.04739336492891 10.04739336492891 10.04739336492891 10.04739336492891 10.04739336492891 10.04739336492891 10.04739336492891 10.04739336492891 10.04739336492891 10.04739336492891 10.04739336492891 10.04739336492891 10.04739336492891 10.04739336492891 10.04739336492891 10.04739336492891 10.04739336492891 10.04739336492891 10.04739336492891 10.04739336492891 10.04739336492891 10.04739336492891 10.04739336492891 10.04739336492891 10.04739336492891 10.04739336492891 10.04739336492891 10.04739336492891 10.04739336492891 10.04739336492891 10.04739336492891 10.04739336492891 10.04739336492891 10.04739336492891 10.04739336492891 10.04739336492891 10.04739336492891 10.04739336492891 10.04739336492891 10.04739336492891 10.04739336492891 10.04739336492891 10.04739336492891 10.04739336492891 10.04739336492891 10.04739336492891 10.04739336492891 10.04739336492891 10.04739336492891 10.04739336492891 10.04739336492891 10.04739336492891 10.04739336492891 10.04739336492891 10.04739336492891 10.04739336492891 10.04739336492891 10.04739336492891 10.04739336492891 10.04739336492891 10.04739336492891 10.04739336492891 10.04739336492891 10.04739336492891 10.04739336492891 10.04739336492891 10.04739336492891 10.04739336492891 10.04739336492891 10.04739336492891 10.04739336492891 10.04084074797207 10.04739336492891 10.04739336492891 9.889148436718276 10.045723028757624 10.04739336492891 10.04739336492891 10.012962742893304 10.04739336492891 10.04739336492891 10.04739336492891 10.04739336492891 10.04739336492891 10.04739336492891 10.04739336492891 10.04739336492891 10.04739336492891 10.04739336492891 10.04739336492891 10.04739336492891 10.04739336492891 10.04739336492891 10.04739336492891 10.04739336492891 10.04739336492891 10.04739336492891 10.04739336492891 10.04739336492891
8.462933527511868 9.615205032864303 9.955323023196907 9.960937289701999 9.945194164083768 10.04739336492891 9.954443916163056 10.04739336492891 10.032500621440663 10.04739336492891 10.04739336492891 10.04739336492891 10.04739336492891 10.04739336492891 10.04739336492891 10.04739336492891 10.04739336492891 10.04739336492891 10.04739336492891 10.04739336492891 10.04739336492891 10.04739336492891 10.04739336492891 10.04739336492891 10.04739336492891 10.04739336492891 10.04739336492891 10.04739336492891 10.04739336492891 10.04739336492891 10.04739336492891 10.04739336492891 10.04739336492891 10.04739336492891 10.04739336492891 10.04739336492891 10.04739336492891 10.04739336492891 10.04739336492891 10.04739336492891 10.04739336492891 10.04739336492891 10.04739336492891 10.04739336492891 10.04739336492891 10.04739336492891 10.04739336492891 10.04739336492891 10.04739336492891 10.04739336492891 10.04739336492891 10.04739336492891 10.04739336492891 10.04739336492891 10.04739336492891 10.04739336492891 10.04739336492891 10.04739336492891 10.04739336492891 10.04739336492891 10.04739336492891 10.04739336492891 10.04739336492891 10.04739336492891 10.04739336492891 10.04739336492891 10.04739336492891 10.04739336492891 10.04739336492891 10.04739336492891 10.04739336492891 10.04739336492891 10.04739336492891 10.04739336492891 10.04739336492891 10.04739336492891 10.04739336492891 10.04739336492891 10.04739336492891 10.04739336492891 10.04739336492891 10.04739336492891 10.04739336492891 10.04739336492891 10.04739336492891 10.04739336492891 10.04739336492891 10.04739336492891 10.04739336492891 10.04739336492891 10.04739336492891 10.04739336492891 10.04739336492891 10.04739336492891 9.977315347646595 10.04739336492891 10.04739336492891 10.04739336492891 10.033976663721903 10.04739336492891 10.04739336492891 10.04739336492891 10.04739336492891 10.04739336492891 10.04739336492891 10.04739336492891 10.04739336492891 10.04739336492891 10.04739336492891 10.04739336492891 10.04739336492891 10.04739336492891 10.04739336492891 10.04739336492891 10.04739336492891 10.04739336492891 10.04739336492891 10.04739336492891 10.04739336492891
9.421280354861993 10.022117304138522 10.04739336492891 10.032214442817168 10.033555727580712 10.04739336492891 9.922398657124097 10.04739336492891 9.918915728431095 9.894280461405936 10.04739336492891 9.998957564471247 10.033754348710582 10.04739336492891 10.04739336492891 10.04739336492891 10.04739336492891 10.04739336492891 10.04739336492891 10.04739336492891 10.04739336492891 10.04739336492891 10.04739336492891 10.04739336492891 10.04739336492891 10.04739336492891 10.04739336492891 10.04739336492891 10.04739336492891 10.04739336492891 10.04739336492891 10.04739336492891 10.04739336492891 10.04739336492891 10.04739336492891 10.04739336492891 10.04739336492891 10.04739336492891 10.04739336492891 10.04739336492891 10.04739336492891 10.04739336492891 10.04739336492891 10.04739336492891 10.04739336492891 10.04739336492891 10.04739336492891 10.04739336492891 10.04739336492891 10.04739336492891 10.04739336492891 10.04739336492891 10.04739336492891 10.04739336492891 10.04739336492891 10.04739336492891 10.04739336492891 10.04739336492891 10.04739336492891 10.04739336492891 10.04739336492891 10.04739336492891 10.04739336492891 10.04739336492891 10.04739336492891 10.04739336492891 10.04739336492891 10.04739336492891 10.04739336492891 10.04739336492891 10.04739336492891 10.04739336492891 10.04739336492891 10.04739336492891 10.04739336492891 10.04739336492891 10.04739336492891 10.04739336492891 10.04739336492891 10.04739336492891 10.04739336492891 10.04739336492891 10.04739336492891 10.04739336492891 10.04739336492891 10.04739336492891 10.04739336492891 9.858364559498993 10.04739336492891 10.04739336492891 10.04739336492891 10.009287484815415 10.04739336492891 10.04739336492891 9.984160800196644 10.04739336492891 10.04739336492891 10.04739336492891 10.04739336492891 10.04739336492891 10.04739336492891 10.04739336492891 10.04739336492891 10.04739336492891 10.04739336492891 10.04739336492891 10.04739336492891 10.04739336492891 10.04739336492891 10.04739336492891 10.04739336492891 10.04739336492891 10.04739336492891 10.04739336492891 10.04739336492891 10.04739336492891 10.04739336492891 10.04739336492891 10.04739336492891
9.71800613882656 10.042344240963523 10.035591171903455 10.014253926159036 9.986260692154714 10.04739336492891 9.471182369254558 9.984778661412427 7.63530689075918 7.543188502699092 8.49995122887615 7.65465035280282 8.875343106516041 10.023770438100916 10.04739336492891 10.04739336492891 10.04739336492891 10.04739336492891 10.04739336492891 10.04739336492891 10.04739336492891 10.04739336492891 10.04739336492891 10.04739336492891 10.04739336492891 10.04739336492891 10.04739336492891 10.04739336492891 10.04739336492891 10.04739336492891 10.04739336492891 10.04739336492891 10.04739336492891 10.04739336492891 10.04739336492891 10.04739336492891 10.04739336492891 10.04739336492891 10.04739336492891 10.04739336492891 10.04739336492891 10.04739336492891 10.04739336492891 10.04739336492891 10.04739336492891 10.04739336492891 10.04739336492891 10.04739336492891 10.04739336492891 10.04739336492891 10.04739336492891 10.04739336492891 10.04739336492891 10.04739336492891 10.04739336492891 10.04739336492891 10.04739336492891 10.04739336492891 10.04739336492891 10.04739336492891 10.04739336492891 10.04739336492891 10.04739336492891 10.04739336492891 10.04739336492891 10.04739336492891 10.04739336492891 10.04739336492891 10.04739336492891 10.04739336492891 10.04739336492891 10.04739336492891 10.04739336492891 10.04739336492891 10.04739336492891 10.04739336492891 10.04739336492891 10.04739336492891 10.04739336492891 10.04739336492891 10.04739336492891 10.04739336492891 10.04739336492891 10.04739336492891 10.04739336492891 10.04739336492891 10.04739336492891 9.198390460143914 10.04739336492891 10.04739336492891 9.945784385873646 9.929910408101374 10.04739336492891 10.04739336492891 9.523286325125447 10.04739336492891 10.04739336492891 10.04739336492891 10.04739336492891 10.04739336492891 10.04739336492891 10.04739336492891 10.04739336492891 10.04739336492891 10.04739336492891 10.04739336492891 10.04739336492891 10.04739336492891 10.04739336492891 10.04739336492891 10.04739336492891 10.04739336492891 10.04739336492891 10.04739336492891 10.04739336492891 10.04739336492891 10.04739336492891 10.04739336492891 10.04739336492891
9.983126298241684 10.04739336492891 10.04739336492891 10.04739336492891 10.04739336492891 10.04739336492891 9.39820698554198 9.965458136604946 7.642433096926723 7.4501855070979355 7.041589070291057 4.809191793391922 6.606659413411256 8.676461906215456 9.748147016816466 10.04739336492891 10.04739336492891 10.04739336492891 10.04739336492891 10.04739336492891 10.04739336492891 10.04739336492891 10.04739336492891 10.04739336492891 10.04739336492891 10.04739336492891 10.04739336492891 10.04739336492891 10.04739336492891 10.04739336492891 10.04739336492891 10.04739336492891 10.04739336492891 10.04739336492891 10.04739336492891 10.04739336492891 10.04739336492891 10.04739336492891 10.04739336492891 10.04739336492891 10.04739336492891 10.04739336492891 10.04739336492891 10.04739336492891 10.04739336492891 10.04739336492891 10.04739336492891 10.04739336492891 10.04739336492891 10.04739336492891 10.04739336492891 10.04739336492891 10.04739336492891 10.04739336492891 10.04739336492891 10.04739336492891 10.04739336492891 10.04739336492891 10.04739336492891 10.04739336492891 10.04739336492891 10.04739336492891 10.04739336492891 10.04739336492891 10.04739336492891 10.04739336492891 10.04739336492891 10.04739336492891 10.04739336492891 10.04739336492891 10.04739336492891 10.04739336492891 10.04739336492891 10.04739336492891 10.04739336492891 10.04739336492891 10.04739336492891 10.04739336492891 10.04739336492891 10.04739336492891 10.04739336492891 10.04739336492891 10.04739336492891 10.04739336492891 10.04739336492891 10.04739336492891 9.97514882866702 9.337514966776178 10.04739336492891 10.04739336492891 9.919286357875896 10.04739336492891 10.04739336492891 10.04739336492891 9.89315365221814 10.04739336492891 10.04739336492891 10.04739336492891 10.04739336492891 10.04739336492891 10.04739336492891 10.04739336492891 10.04739336492891 10.04739336492891 10.04739336492891 10.04739336492891 10.04739336492891 10.04739336492891 10.04739336492891 10.04739336492891 10.04739336492891 10.04739336492891 10.04739336492891 10.04739336492891 10.04739336492891 10.04739336492891 10.04739336492891 10.04739336492891 10.04739336492891
10.025187977735106 10.04739336492891 10.04739336492891 10.04739336492891 10.04739336492891 10.04739336492891 9.732188107455716 9.682286230202255 6.5476736474553805 5.089434778344921 4.813987968730879 3.5685544032224743 5.07137148066216 8.151738764987515 8.557291570679608 10.04739336492891 10.04739336492891 10.04739336492891 10.04739336492891 10.04739336492891 10.04739336492891 10.04739336492891 10.04739336492891 10.04739336492891 10.04739336492891 10.04739336492891 10.04739336492891 10.04739336492891 10.04739336492891 10.04739336492891 10.04739336492891 10.04739336492891 10.04739336492891 10.04739336492891 10.04739336492891 10.04739336492891 10.04739336492891 10.04739336492891 10.04739336492891 10.04739336492891 10.04739336492891 10.04739336492891 10.04739336492891 10.04739336492891 10.04739336492891 10.04739336492891 10.04739336492891 10.04739336492891 10.04739336492891 10.04739336492891 10.04739336492891 10.04739336492891 10.04739336492891 10.04739336492891 10.04739336492891 10.04739336492891 10.04739336492891 10.04739336492891 10.04739336492891 10.04739336492891 10.04739336492891 10.04739336492891 10.04739336492891 10.04739336492891 10.04739336492891 10.04739336492891 10.04739336492891 10.04739336492891 10.04739336492891 10.04739336492891 10.04739336492891 10.04739336492891 10.04739336492891 10.04739336492891 10.04739336492891 10.04739336492891 10.04739336492891 10.04739336492891 10.04739336492891 10.04739336492891 10.04739336492891 10.04739336492891 10.04739336492891 9.938327366344375 9.896294674252445 10.04739336492891 9.380954697176243 5.950288489892302 10.040939277749276 10.009291869512987 8.020114945183312 9.264590297792127 10.04739336492891 10.01219033504006 9.73386819065046 10.04739336492891 10.04739336492891 10.04739336492891 10.04739336492891 10.04739336492891 10.04739336492891 10.04739336492891 10.04739336492891 10.04739336492891 10.04739336492891 10.04739336492891 10.04739336492891 10.04739336492891 10.04739336492891 10.04739336492891 10.04739336492891 10.04739336492891 10.04739336492891 10.04739336492891 10.04739336492891 10.04739336492891 10.04739336492891 10.04739336492891 10.04739336492891
10.035845090757762 10.04739336492891 10.04739336492891 10.04739336492891 10.04739336492891 10.04739336492891 10.039672803944326 10.04739336492891 9.4974560836347 7.579321480503698 8.199403052299802 6.044211302044086 6.283791658388017 9.053336208205925 9.11759519758252 10.04739336492891 10.04707068970617 10.04739336492891 10.04739336492891 10.04739336492891 10.04739336492891 10.04739336492891 10.04739336492891 10.04739336492891 10.04739336492891 10.04739336492891 10.04739336492891 10.04739336492891 10.04739336492891 10.04739336492891 10.04739336492891 10.04739336492891 10.04739336492891 10.04739336492891 10.04739336492891 10.04739336492891 10.04739336492891 10.04739336492891 10.04739336492891 10.04739336492891 10.04739336492891 10.04739336492891 10.04739336492891 10.04739336492891 10.04739336492891 10.04739336492891 10.04739336492891 10.04739336492891 10.04739336492891 10.04739336492891 10.04739336492891 10.04739336492891 10.04739336492891 10.04739336492891 10.04739336492891 10.04739336492891 10.04739336492891 10.04739336492891 10.04739336492891 10.04739336492891 10.04739336492891 10.04739336492891 10.04739336492891 10.04739336492891 10.04739336492891 10.04739336492891 10.04739336492891 10.04739336492891 10.04739336492891 10.04739336492891 10.04739336492891 10.04739336492891 10.04739336492891 10.04739336492891 10.04739336492891 10.04739336492891 10.04739336492891 10.04739336492891 10.04739336492891 10.04739336492891 10.04739336492891 10.04739336492891 10.04739336492891 9.808308498840367 8.93904035230446 10.04739336492891 9.776764854012649 6.322489930452659 10.038780842607943 10.04739336492891 9.660312137698618 9.781468913345027 10.04739336492891 10.04739336492891 10.008496650174694 10.04739336492891 10.04739336492891 10.04739336492891 10.04739336492891 10.04739336492891 10.04739336492891 10.04739336492891 10.04739336492891 10.04739336492891 10.04739336492891 10.04739336492891 10.04739336492891 10.04739336492891 10.04739336492891 10.04739336492891 10.04739336492891 10.04739336492891 10.04739336492891 10.04739336492891 10.04739336492891 10.04739336492891 10.04739336492891 10.04739336492891 10.04739336492891
10.04739336492891 10.04739336492891 10.04739336492891 10.04739336492891 10.04739336492891 10.04739336492891 10.04739336492891 10.04739336492891 10.04739336492891 9.996545720626639 9.444247790642438 5.923255386988443 5.412008433919497 7.164999062007787 8.079653932543403 9.434850539639937 9.819223746141166 9.978604522000898 10.04739336492891 10.04739336492891 10.04739336492891 10.04739336492891 10.04739336492891 10.04739336492891 10.04739336492891 10.04739336492891 10.04739336492891 10.04739336492891 10.04739336492891 10.04739336492891 10.04739336492891 10.04739336492891 10.04739336492891 10.04739336492891 10.04739336492891 10.04739336492891 10.04739336492891 10.04739336492891 10.04739336492891 10.04739336492891 10.04739336492891 10.04739336492891 10.04739336492891 10.04739336492891 10.04739336492891 10.04739336492891 10.04739336492891 10.04739336492891 10.04739336492891 10.04739336492891 10.04739336492891 10.04739336492891 10.04739336492891 10.04739336492891 10.04739336492891 10.04739336492891 10.04739336492891 10.04739336492891 10.04739336492891 10.04739336492891 10.04739336492891 10.04739336492891 10.04739336492891 10.04739336492891 10.04739336492891 10.04739336492891 10.04739336492891 10.04739336492891 10.04739336492891 10.04739336492891 10.04739336492891 10.04739336492891 10.04739336492891 10.04739336492891 10.04739336492891 10.04739336492891 10.04739336492891 10.04739336492891 10.04739336492891 10.04739336492891 10.037622820167126 10.04739336492891 10.04739336492891 9.845368249415476 9.994786954793549 10.04739336492891 9.980170895726898 9.002892183341663 10.04739336492891 10.04739336492891 10.024317722733542 10.04739336492891 10.04739336492891 10.04739336492891 10.04739336492891 10.04739336492891 10.04739336492891 10.04739336492891 10.04739336492891 10.04739336492891 10.04739336492891 10.04739336492891 10.04739336492891 10.04739336492891 10.04739336492891 10.04739336492891 10.04739336492891 10.04739336492891 10.04739336492891 10.04739336492891 10.04739336492891 10.04739336492891 10.04739336492891 10.04739336492891 10.04739336492891 10.04739336492891 10.04739336492891 10.04739336492891 10.04739336492891
10.04739336492891 10.04739336492891 10.04739336492891 10.04739336492891 10.04739336492891 10.04739336492891 10.04739336492891 10.04739336492891 10.04739336492891 10.04739336492891 9.999082043511164 8.397155170222801 6.75954001426583 6.9181516709452975 7.053143359493373 8.141837502115678 7.8406072168568075 10.010440280434718 10.04739336492891 10.04739336492891 10.04739336492891 10.04739336492891 10.04739336492891 10.04739336492891 10.04739336492891 10.04739336492891 10.04739336492891 10.04739336492891 10.04739336492891 10.04739336492891 10.04739336492891 10.04739336492891 10.04739336492891 10.04739336492891 10.04739336492891 10.04739336492891 10.04739336492891 10.04739336492891 10.04739336492891 10.04739336492891 10.04739336492891 10.04739336492891 10.04739336492891 10.04739336492891 10.04739336492891 10.04739336492891 10.04739336492891 10.04739336492891 10.04739336492891 10.04739336492891 10.04739336492891 10.04739336492891 10.04739336492891 10.04739336492891 10.04739336492891 10.04739336492891 10.04739336492891 10.04739336492891 10.04739336492891 10.04739336492891 10.04739336492891 10.04739336492891 10.04739336492891 10.04739336492891 10.04739336492891 10.04739336492891 10.04739336492891 10.04739336492891 10.04739336492891 10.04739336492891 10.04739336492891 10.04739336492891 10.04739336492891 10.04739336492891 10.04739336492891 10.04739336492891 10.04739336492891 10.04739336492891 10.04739336492891 10.04739336492891 9.874153987285302 10.04739336492891 10.04739336492891 9.391720710321161 9.939613495529196 10.04739336492891 9.992588296209613 9.62899148305512 10.04739336492891 10.04739336492891 10.04739336492891 10.04739336492891 10.04739336492891 10.04739336492891 10.04739336492891 10.04739336492891 10.04739336492891 10.04739336492891 10.04739336492891 10.04739336492891 10.04739336492891 10.04739336492891 10.04739336492891 10.04739336492891 10.04739336492891 10.04739336492891 10.04739336492891 10.04739336492891 10.04739336492891 10.04739336492891 10.04739336492891 10.04739336492891 10.04739336492891 10.04739336492891 10.04739336492891 10.04739336492891 10.04739336492891 10.04739336492891 10.04739336492891
10.04739336492891 10.04739336492891 10.04739336492891 10.04739336492891 10.04739336492891 10.04739336492891 10.04739336492891 10.04739336492891 10.04739336492891 10.04739336492891 9.986755082592113 9.121644844493717 6.831890539780823 5.384486552623043 4.881547536749426 5.453958961781477 5.702484087495789 8.40497605589895 9.807106287536106 9.962194378184751 10.04739336492891 10.04739336492891 10.04739336492891 10.04739336492891 10.04739336492891 10.04739336492891 10.04739336492891 10.04739336492891 10.04739336492891 10.04739336492891 10.04739336492891 10.04739336492891 10.04739336492891 10.04739336492891 10.04739336492891 10.04739336492891 10.04739336492891 10.04739336492891 10.04739336492891 10.04739336492891 10.04739336492891 10.04739336492891 10.04739336492891 10.04739336492891 10.04739336492891 10.04739336492891 10.04739336492891 10.04739336492891 10.04739336492891 10.04739336492891 10.04739336492891 10.04739336492891 10.04739336492891 10.04739336492891 10.04739336492891 10.04739336492891 10.04739336492891 10.04739336492891 10.04739336492891 10.04739336492891 10.04739336492891 10.04739336492891 10.04739336492891 10.04739336492891 10.04739336492891 10.04739336492891 10.04739336492891 10.04739336492891 10.04739336492891 10.04739336492891 10.04739336492891 10.04739336492891 10.04739336492891 10.04739336492891 10.04739336492891 10.04739336492891 9.862210390388553 10.04739336492891 10.04739336492891 10.020825134462047 9.924316349842169 10.04739336492891 10.04739336492891 8.78087100357029 10.04739336492891 10.04739336492891 9.964499649699613 9.995077748679984 10.04739336492891 10.04739336492891 10.04739336492891 10.04739336492891 10.04739336492891 10.04739336492891 10.04739336492891 10.04739336492891 10.04739336492891 10.04739336492891 10.04739336492891 10.04739336492891 10.04739336492891 10.04739336492891 10.04739336492891 10.04739336492891 10.04739336492891 10.04739336492891 10.04739336492891 10.04739336492891 10.04739336492891 10.04739336492891 10.04739336492891 10.04739336492891 10.04739336492891 10.04739336492891 10.04739336492891 10.04739336492891 10.04739336492891 10.04739336492891 10.04739336492891
10.04739336492891 10.04739336492891 10.04739336492891 10.04739336492891 10.04739336492891 10.04739336492891 10.04739336492891 10.04739336492891 10.04739336492891 10.04739336492891 10.04739336492891 9.789600138436507 8.787868370441878 5.867005312823579 6.811548359412499 5.766942779113029 5.080980881597962 6.814324428330469 8.315285233813448 8.928268997922315 10.04739336492891 10.04739336492891 10.04739336492891 10.04739336492891 10.04739336492891 10.04739336492891 10.04739336492891 10.04739336492891 10.04739336492891 10.04739336492891 10.04739336492891 10.04739336492891 10.04739336492891 10.04739336492891 10.04739336492891 10.04739336492891 10.04739336492891 10.04739336492891 10.04739336492891 10.04739336492891 10.04739336492891 10.04739336492891 10.04739336492891 10.04739336492891 10.04739336492891 10.04739336492891 10.04739336492891 10.04739336492891 10.04739336492891 10.04739336492891 10.04739336492891 10.04739336492891 10.04739336492891 10.04739336492891 10.04739336492891 10.04739336492891 10.04739336492891 10.04739336492891 10.04739336492891 10.04739336492891 10.04739336492891 10.04739336492891 10.04739336492891 10.04739336492891 10.04739336492891 10.04739336492891 10.04739336492891 10.04739336492891 10.04739336492891 10.04739336492891 10.04739336492891 10.04739336492891 10.04739336492891 10.04739336492891 10.04739336492891 10.04739336492891 9.877377509547337 10.04739336492891 10.04739336492891 10.04739336492891 10.04739336492891 10.04739336492891 10.04739336492891 10.029743387706114 10.04739336492891 10.04739336492891 10.04739336492891 10.04739336492891 10.04739336492891 10.04739336492891 10.04739336492891 10.04739336492891 10.04739336492891 10.04739336492891 10.04739336492891 10.04739336492891 10.04739336492891 10.04739336492891 10.04739336492891 10.04739336492891 10.04739336492891 10.04739336492891 10.04739336492891 10.04739336492891 10.04739336492891 10.04739336492891 10.04739336492891 10.04739336492891 10.04739336492891 10.04739336492891 10.04739336492891 10.04739336492891 10.04739336492891 10.04739336492891 10.04739336492891 10.04739336492891 10.04739336492891 10.04739336492891 10.04739336492891
10.04739336492891 10.04739336492891 10.04739336492891 10.04739336492891 10.04739336492891 10.04739336492891 10.04739336492891 10.04739336492891 10.04739336492891 10.04739336492891 10.04739336492891 10.035878584400127 10.02219850326712 7.534163063578961 8.441973315700348 6.1670757236332125 5.306378777844913 5.52169118577971 6.233665328592634 7.237732907962102 9.074485734534479 9.873806933149426 10.033930596131722 10.04739336492891 10.04739336492891 10.04739336492891 10.04739336492891 10.04739336492891 10.04739336492891 10.04739336492891 10.04739336492891 10.04739336492891 10.04739336492891 10.04739336492891 10.04739336492891 10.04739336492891 10.04739336492891 10.04739336492891 10.04739336492891 10.04739336492891 10.04739336492891 10.04739336492891 10.04739336492891 10.04739336492891 10.04739336492891 10.04739336492891 10.04739336492891 10.04739336492891 10.04739336492891 10.04739336492891 10.04739336492891 10.04739336492891 10.04739336492891 10.04739336492891 10.04739336492891 10.04739336492891 10.04739336492891 10.04739336492891 10.04739336492891 10.04739336492891 10.04739336492891 10.04739336492891 10.04739336492891 10.04739336492891 10.04739336492891 10.04739336492891 10.04739336492891 10.04739336492891 10.04739336492891 10.04739336492891 10.04739336492891 10.04739336492891 10.04739336492891 10.04739336492891 10.04739336492891 10.04739336492891 9.824007461428462 10.04739336492891 10.04739336492891 10.04739336492891 10.04739336492891 10.04739336492891 10.04739336492891 10.04739336492891 10.04739336492891 10.04739336492891 10.04739336492891 10.04739336492891 10.04739336492891 10.04739336492891 10.04739336492891 10.04739336492891 10.04739336492891 10.04739336492891 10.04739336492891 10.04739336492891 10.04739336492891 10.04739336492891 10.04739336492891 10.04739336492891 10.04739336492891 10.04739336492891 10.04739336492891 10.04739336492891 10.04739336492891 10.04739336492891 10.04739336492891 10.04739336492891 10.04739336492891 10.04739336492891 10.04739336492891 10.04739336492891 10.04739336492891 10.04739336492891 10.04739336492891 10.04739336492891 10.04739336492891 10.04739336492891 10.04739336492891
10.04739336492891 10.04739336492891 10.04739336492891 10.04739336492891 10.04739336492891 10.04739336492891 10.04739336492891 10.04739336492891 10.04739336492891 10.04739336492891 10.04739336492891 10.04739336492891 10.04739336492891 7.23119660740143 8.525861816015148 6.051290108529772 6.201164537312919 4.865500138753145 5.693247353623262 7.957951290850705 8.38180504311515 9.915764046566546 10.006775883655525 10.04739336492891 10.04739336492891 10.04739336492891 10.04739336492891 10.04739336492891 10.04739336492891 10.04739336492891 10.04739336492891 10.04739336492891 10.04739336492891 10.04739336492891 10.04739336492891 10.04739336492891 10.04739336492891 10.04739336492891 10.04739336492891 10.04739336492891 10.04739336492891 10.04739336492891 10.04739336492891 10.04739336492891 10.04739336492891 10.04739336492891 10.04739336492891 10.04739336492891 10.04739336492891 10.04739336492891 10.04739336492891 10.04739336492891 10.04739336492891 10.04739336492891 10.04739336492891 10.04739336492891 10.04739336492891 10.04739336492891 10.04739336492891 10.04739336492891 10.04739336492891 10.04739336492891 10.04739336492891 10.04739336492891 10.04739336492891 10.04739336492891 10.04739336492891 10.04739336492891 10.04739336492891 10.04739336492891 10.04739336492891 10.04739336492891 10.0205512648513 10.04739336492891 10.04739336492891 10.04739336492891 9.777076752894077 10.04739336492891 10.04739336492891 10.04739336492891 10.04739336492891 10.04739336492891 10.04739336492891 10.040046667100096 10.04739336492891 10.04739336492891 10.04739336492891 10.04739336492891 10.04739336492891 10.04739336492891 10.04739336492891 10.04739336492891 10.04739336492891 10.04739336492891 10.04739336492891 10.04739336492891 10.04739336492891 10.04739336492891 10.04739336492891 10.04739336492891 10.04739336492891 10.04739336492891 10.04739336492891 10.04739336492891 10.04739336492891 10.04739336492891 10.04739336492891 10.04739336492891 10.04739336492891 10.04739336492891 10.04739336492891 10.04739336492891 10.04739336492891 10.04739336492891 10.04739336492891 10.04739336492891 10.04739336492891 10.04739336492891 10.04739336492891
10.04739336492891 10.04739336492891 10.04739336492891 10.04739336492891 10.04739336492891 10.04739336492891 10.04739336492891 10.04739336492891 10.04739336492891 10.04739336492891 10.04739336492891 10.04739336492891 10.04739336492891 8.907679197617519 9.812779822973326 7.905105041417442 8.344061342165851 5.983375602080646 5.788608580600467 7.971159106467415 7.434502428768965 9.64084225975501 9.97502359066105 10.04739336492891 10.04739336492891 10.04739336492891 10.04739336492891 10.04739336492891 10.04739336492891 10.04739336492891 10.04739336492891 10.04739336492891 10.04739336492891 10.04739336492891 10.04739336492891 10.04739336492891 10.04739336492891 10.04739336492891 10.04739336492891 10.04739336492891 10.04739336492891 10.04739336492891 10.04739336492891 10.04739336492891 10.04739336492891 10.04739336492891 10.04739336492891 10.04739336492891 10.04739336492891 10.04739336492891 10.04739336492891 10.04739336492891 10.04739336492891 10.04739336492891 10.04739336492891 10.04739336492891 10.04739336492891 10.04739336492891 10.04739336492891 10.04739336492891 10.04739336492891 10.04739336492891 10.04739336492891 10.04739336492891 10.04739336492891 10.04739336492891 10.04739336492891 10.04739336492891 10.04739336492891 10.04739336492891 10.04739336492891 10.04739336492891 9.87303478046309 10.04739336492891 10.04739336492891 10.04739336492891 9.603399979674336 10.04739336492891 10.04739336492891 10.04739336492891 10.04739336492891 10.04739336492891 10.04739336492891 10.04739336492891 10.04739336492891 10.04739336492891 10.04739336492891 10.04739336492891 10.04739336492891 10.04739336492891 10.04739336492891 10.04739336492891 10.04739336492891 10.04739336492891 10.04739336492891 10.04739336492891 10.04739336492891 10.04739336492891 10.04739336492891 10.04739336492891 10.04739336492891 10.04739336492891 10.04739336492891 10.04739336492891 10.04739336492891 10.04739336492891 10.04739336492891 10.04739336492891 10.04739336492891 10.04739336492891 10.04739336492891 10.04739336492891 10.04739336492891 10.04739336492891 10.04739336492891 10.04739336492891 10.04739336492891 10.04739336492891 10.04739336492891
10.04739336492891 10.04739336492891 10.04739336492891 10.04739336492891 10.04739336492891 10.04739336492891 10.04739336492891 10.04739336492891 10.04739336492891 10.04739336492891 10.04739336492891 10.04739336492891 10.045862454427562 9.574064929955295 9.859671148432811 8.346847289510547 8.784720988143542 5.819920145580784 5.935998032510079 7.233422237929664 6.3199911026778794 8.764111346326752 9.752373608528897 10.016131937878535 10.04739336492891 10.031108262214966 10.04739336492891 10.04739336492891 10.04739336492891 10.04739336492891 10.04739336492891 10.04739336492891 10.04739336492891 10.04739336492891 10.04739336492891 10.04739336492891 10.04739336492891 10.04739336492891 10.04739336492891 10.04739336492891 10.04739336492891 10.04739336492891 10.04739336492891 10.04739336492891 10.04739336492891 10.04739336492891 10.04739336492891 10.04739336492891 10.04739336492891 10.04739336492891 10.04739336492891 10.04739336492891 10.04739336492891 10.04739336492891 10.04739336492891 10.04739336492891 10.04739336492891 10.04739336492891 10.04739336492891 10.04739336492891 10.04739336492891 10.04739336492891 10.04739336492891 10.04739336492891 10.04739336492891 10.026437346162666 10.04739336492891 10.04739336492891 9.883411334544194 9.987378777278378 10.04739336492891 10.04739336492891 9.474052055553017 10.04739336492891 10.04739336492891 10.04739336492891 9.492475627582783 10.04739336492891 10.04739336492891 10.046320946604714 10.04739336492891 10.04739336492891 10.04739336492891 10.04739336492891 10.04739336492891 10.04739336492891 10.04739336492891 10.04739336492891 10.04739336492891 10.04739336492891 10.04739336492891 10.04739336492891 10.04739336492891 10.04739336492891 10.04739336492891 10.04739336492891 10.04739336492891 10.04739336492891 10.04739336492891 10.04739336492891 10.04739336492891 10.04739336492891 10.04739336492891 10.04739336492891 10.04739336492891 10.04739336492891 10.04739336492891 10.04739336492891 10.04739336492891 10.04739336492891 10.04739336492891 10.04739336492891 10.04739336492891 10.04739336492891 10.04739336492891 10.04739336492891 10.04739336492891 10.04739336492891 10.04739336492891
10.04739336492891 10.04739336492891 10.04739336492891 10.04739336492891 10.04739336492891 10.04739336492891 10.04739336492891 10.04739336492891 10.04739336492891 10.04739336492891 10.04739336492891 10.04739336492891 10.04739336492891 9.852498767178297 9.988626565899997 9.846384799308304 9.775010250172365 7.960474385647558 7.628896605975126 7.862336836010504 6.911695723999351 8.988347994194921 9.571341079775525 9.924337458269521 10.04739336492891 10.011184767738715 10.04739336492891 10.04739336492891 10.04739336492891 10.04739336492891 10.04739336492891 10.04739336492891 10.04739336492891 10.04739336492891 10.04739336492891 10.04739336492891 10.04739336492891 10.04739336492891 10.04739336492891 10.04739336492891 10.04739336492891 10.04739336492891 10.04739336492891 10.04739336492891 10.04739336492891 10.04739336492891 10.04739336492891 10.04739336492891 10.04739336492891 10.04739336492891 10.04739336492891 10.04739336492891 10.04739336492891 10.04739336492891 10.04739336492891 10.04739336492891 10.04739336492891 10.04739336492891 10.04739336492891 10.04739336492891 10.04739336492891 10.04739336492891 10.04739336492891 10.04739336492891 10.04739336492891 10.001704551519286 10.04739336492891 10.04739336492891 9.909635123461882 10.04739336492891 10.04739336492891 10.04739336492891 9.863556701014287 10.04739336492891 10.04739336492891 10.04739336492891 10.029470021350566 10.04739336492891 10.04739336492891 10.04739336492891 10.04739336492891 10.04739336492891 10.04739336492891 10.04739336492891 10.04739336492891 10.04739336492891 10.04739336492891 10.04739336492891 10.04739336492891 10.04739336492891 10.04739336492891 10.04739336492891 10.04739336492891 10.04739336492891 10.04739336492891 10.04739336492891 10.04739336492891 10.04739336492891 10.04739336492891 10.04739336492891 10.04739336492891 10.04739336492891 10.04739336492891 10.04739336492891 10.04739336492891 10.04739336492891 10.04739336492891 10.04739336492891 10.04739336492891 10.04739336492891 10.04739336492891 10.04739336492891 10.04739336492891 10.04739336492891 10.04739336492891 10.04739336492891 10.04739336492891 10.04739336492891 10.04739336492891
10.04739336492891 10.04739336492891 10.04739336492891 10.04739336492891 10.04739336492891 10.04739336492891 10.04739336492891 10.04739336492891 10.04739336492891 10.04739336492891 10.04739336492891 10.04739336492891 10.04739336492891 9.990915189973183 10.01492293243284 9.9753580514746 10.022980853718408 8.60647745935242 8.308042958838701 7.869057699168539 6.563575541841728 8.013914135189987 8.643779392161061 9.221955345014102 10.01141817090935 9.841852022139223 10.04739336492891 10.04739336492891 10.04739336492891 10.037790047418374 10.04739336492891 10.04739336492891 10.04739336492891 10.04739336492891 10.04739336492891 10.04739336492891 10.04739336492891 10.04739336492891 10.04739336492891 10.04739336492891 10.04739336492891 10.04739336492891 10.04739336492891 10.04739336492891 10.04739336492891 10.04739336492891 10.04739336492891 10.04739336492891 10.04739336492891 10.04739336492891 10.04739336492891 10.04739336492891 10.04739336492891 10.04739336492891 10.04739336492891 10.04739336492891 10.04739336492891 10.04739336492891 10.04739336492891 10.04739336492891 10.04739336492891 10.025866744736662 10.04739336492891 10.04739336492891 10.04739336492891 9.650548620709168 10.04739336492891 10.04739336492891 9.756008970547882 10.011975039416498 10.04739336492891 10.04739336492891 9.949880490093458 10.04739336492891 10.04739336492891 10.04739336492891 10.04739336492891 10.04739336492891 10.04739336492891 10.04739336492891 10.04739336492891 10.04739336492891 10.04739336492891 10.04739336492891 10.04739336492891 10.04739336492891 10.04739336492891 10.04739336492891 10.04739336492891 10.04739336492891 10.04739336492891 10.04739336492891 10.04739336492891 10.04739336492891 10.04739336492891 10.04739336492891 10.04739336492891 10.04739336492891 10.04739336492891 10.04739336492891 10.04739336492891 10.04739336492891 10.04739336492891 10.04739336492891 10.04739336492891 10.04739336492891 10.04739336492891 10.04739336492891 10.04739336492891 10.04739336492891 10.04739336492891 10.04739336492891 10.04739336492891 10.04739336492891 10.04739336492891 10.04739336492891 10.04739336492891 10.04739336492891 10.04739336492891
10.04739336492891 10.04739336492891 10.04739336492891 10.04739336492891 10.04739336492891 10.04739336492891 10.04739336492891 10.04739336492891 10.04739336492891 10.04739336492891 10.023243815497676 10.04739336492891 10.04739336492891 10.04739336492891 10.024622719706773 10.010829647690334 10.04739336492891 9.500282375362655 9.278338119921589 8.556689246818337 7.338790882083326 7.89186523253376 8.04937002542724 8.547274111665601 9.815693035458436 9.392970551485643 10.027710712105735 9.990344297424404 9.9391791860706 10.020859233385725 10.04739336492891 10.04739336492891 10.04739336492891 10.04739336492891 10.04739336492891 10.04739336492891 10.04739336492891 10.04739336492891 10.04739336492891 10.04739336492891 10.04739336492891 10.04739336492891 10.04739336492891 10.04739336492891 10.04739336492891 10.04739336492891 10.04739336492891 10.04739336492891 10.04739336492891 10.04739336492891 10.04739336492891 10.04739336492891 10.04739336492891 10.04739336492891 10.04739336492891 10.04739336492891 10.04739336492891 10.04739336492891 10.04739336492891 10.04739336492891 10.04739336492891 9.726739972639574 10.04739336492891 10.04739336492891 9.929702227870965 9.281487344207752 10.04739336492891 10.04739336492891 9.424540710974572 9.907694924221214 10.04739336492891 10.04739336492891 9.879804539898299 10.04739336492891 10.04739336492891 10.04739336492891 10.04739336492891 10.04739336492891 10.04739336492891 10.04739336492891 10.04739336492891 10.04739336492891 10.04739336492891 10.04739336492891 10.04739336492891 10.04739336492891 10.04739336492891 10.04739336492891 10.04739336492891 10.04739336492891 10.04739336492891 10.04739336492891 10.04739336492891 10.04739336492891 10.04739336492891 10.04739336492891 10.04739336492891 10.04739336492891 10.04739336492891 10.04739336492891 10.04739336492891 10.04739336492891 10.04739336492891 10.04739336492891 10.04739336492891 10.04739336492891 10.04739336492891 10.04739336492891 10.04739336492891 10.04739336492891 10.04739336492891 10.04739336492891 10.04739336492891 10.04739336492891 10.04739336492891 10.04739336492891 10.04739336492891 10.04739336492891 10.04739336492891
10.04739336492891 10.04739336492891 10.04739336492891 10.04739336492891 10.04739336492891 10.04739336492891 10.04739336492891 10.04739336492891 10.04739336492891 10.04739336492891 10.04739336492891 10.04739336492891 10.04739336492891 10.04739336492891 10.04739336492891 10.04739336492891 10.04739336492891 10.014188201866517 9.855893453403938 9.38017496059173 8.899862474056446 8.75288574717145 8.660217707222312 8.313952600624244 9.755527456208632 9.23085271251906 9.949984254746518 9.545988524847644 9.59046546346891 9.951550654080945 10.038184579209792 10.04739336492891 10.04739336492891 10.04739336492891 10.04739336492891 10.04739336492891 10.04739336492891 10.04739336492891 10.04739336492891 10.04739336492891 10.04739336492891 10.04739336492891 10.04739336492891 10.04739336492891 10.04739336492891 10.04739336492891 10.04739336492891 10.04739336492891 10.04739336492891 10.04739336492891 10.04739336492891 10.04739336492891 10.04739336492891 10.04739336492891 10.04739336492891 10.04739336492891 10.04739336492891 10.04739336492891 10.04739336492891 10.04739336492891 10.04739336492891 9.231756712287554 10.04739336492891 10.04739336492891 9.970064479414 9.505251328345532 10.04739336492891 10.04739336492891 9.852601133255334 10.04739336492891 10.04739336492891 10.04739336492891 10.044333742676335 10.04739336492891 10.04739336492891 10.04739336492891 10.04739336492891 10.04739336492891 10.04739336492891 10.04739336492891 10.04739336492891 10.04739336492891 10.04739336492891 10.04739336492891 10.04739336492891 10.04739336492891 10.04739336492891 10.04739336492891 10.04739336492891 10.04739336492891 10.04739336492891 10.04739336492891 10.04739336492891 10.04739336492891 10.04739336492891 10.04739336492891 10.04739336492891 10.04739336492891 10.04739336492891 10.04739336492891 10.04739336492891 10.04739336492891 10.04739336492891 10.04739336492891 10.04739336492891 10.04739336492891 10.04739336492891 10.04739336492891 10.04739336492891 10.04739336492891 10.04739336492891 10.04739336492891 10.04739336492891 10.04739336492891 10.04739336492891 10.04739336492891 10.04739336492891 10.04739336492891 10.04739336492891
10.04739336492891 10.04739336492891 10.04739336492891 10.04739336492891 10.04739336492891 10.04739336492891 10.04739336492891 10.04739336492891 10.04739336492891 10.04739336492891 10.04739336492891 10.04739336492891 10.04739336492891 10.04739336492891 10.04739336492891 10.04739336492891 10.04739336492891 10.04739336492891 10.03720190120405 9.866914022304877 9.604784864402514 8.760562437958027 8.651541062866022 7.8699242639145455 9.240775322723794 8.57169053017082 9.620498617679075 8.19890069167352 8.244395808980153 9.823119458705396 10.033465910757979 10.04739336492891 10.04739336492891 10.04739336492891 10.04739336492891 10.04739336492891 10.04739336492891 10.04739336492891 10.04739336492891 10.04739336492891 10.04739336492891 10.04739336492891 10.04739336492891 10.04739336492891 10.04739336492891 10.04739336492891 10.04739336492891 10.04739336492891 10.04739336492891 10.04739336492891 10.04739336492891 10.04739336492891 10.04739336492891 10.04739336492891 10.002009691648748 10.04739336492891 10.04739336492891 10.033387729004893 10.038922439177083 10.04739336492891 10.04739336492891 7.738837844162431 9.992905368151485 10.04739336492891 9.437925054795457 9.054730692102055 10.04739336492891 10.04739336492891 9.846964096214613 10.04739336492891 10.04739336492891 10.04739336492891 10.04739336492891 10.04739336492891 10.04739336492891 10.04739336492891 10.04739336492891 10.04739336492891 10.04739336492891 10.04739336492891 10.04739336492891 10.04739336492891 10.04739336492891 10.04739336492891 10.04739336492891 10.04739336492891 10.04739336492891 10.04739336492891 10.04739336492891 10.04739336492891 10.04739336492891 10.04739336492891 10.04739336492891 10.04739336492891 10.04739336492891 10.04739336492891 10.04739336492891 10.04739336492891 10.04739336492891 10.04739336492891 10.04739336492891 10.04739336492891 10.04739336492891 10.04739336492891 10.04739336492891 10.04739336492891 10.04739336492891 10.04739336492891 10.04739336492891 10.04739336492891 10.04739336492891 10.04739336492891 10.04739336492891 10.04739336492891 10.04739336492891 10.04739336492891 10.04739336492891 10.04739336492891 10.04739336492891
10.04739336492891 10.04739336492891 10.04739336492891 10.04739336492891 10.04739336492891 10.04739336492891 10.04739336492891 10.04739336492891 10.04739336492891 10.04739336492891 10.04739336492891 10.04739336492891 10.04739336492891 10.044957922600991 10.04739336492891 10.04739336492891 10.04739336492891 10.04739336492891 10.04739336492891 10.04739336492891 10.036585946027964 9.727528870451438 9.712051466324603 9.15739407038818 9.739369692096531 8.680353169695811 9.143304202273166 7.605987787607587 7.318273670039697 8.269592740072433 9.864079692119354 10.04739336492891 10.04739336492891 10.04739336492891 10.04739336492891 10.04739336492891 10.04739336492891 10.04739336492891 10.04739336492891 10.04739336492891 10.04739336492891 10.04739336492891 10.04739336492891 10.04739336492891 10.04739336492891 10.04739336492891 10.04739336492891 10.04739336492891 10.04739336492891 10.04739336492891 10.04739336492891 10.04739336492891 10.04739336492891 10.04739336492891 9.914121062428046 10.04739336492891 10.04739336492891 10.046057302341707 10.04739336492891 10.04739336492891 10.04739336492891 7.847364892003176 10.04739336492891 10.04739336492891 9.729100363770256 9.949387178434948 10.04739336492891 10.04739336492891 10.04739336492891 10.04739336492891 10.04739336492891 10.04739336492891 10.04739336492891 10.04739336492891 10.04739336492891 10.04739336492891 10.04739336492891 10.04739336492891 10.04739336492891 10.04739336492891 10.04739336492891 10.04739336492891 10.04739336492891 10.04739336492891 10.04739336492891 10.04739336492891 10.04739336492891 10.04739336492891 10.04739336492891 10.04739336492891 10.04739336492891 10.04739336492891 10.04739336492891 10.04739336492891 10.04739336492891 10.04739336492891 10.04739336492891 10.04739336492891 10.04739336492891 10.04739336492891 10.04739336492891 10.04739336492891 10.04739336492891 10.04739336492891 10.04739336492891 10.04739336492891 10.04739336492891 10.04739336492891 10.04739336492891 10.04739336492891 10.04739336492891 10.04739336492891 10.04739336492891 10.04739336492891 10.04739336492891 10.04739336492891 10.04739336492891 10.04739336492891 10.04739336492891
10.04739336492891 10.04739336492891 10.04739336492891 10.04739336492891 10.04739336492891 10.04739336492891 10.04739336492891 10.04739336492891 10.04739336492891 10.04739336492891 10.04739336492891 10.04739336492891 10.04739336492891 10.04739336492891 10.04739336492891 10.04739336492891 10.04739336492891 10.04739336492891 10.04739336492891 10.04739336492891 10.04739336492891 10.014787250442044 9.894252261022592 9.657836100219859 9.889576983097154 9.224601906494055 9.32895192711148 7.913328667824758 7.242896096501035 7.025915439167826 8.728291145729928 9.548840433087877 9.884628736974484 10.04739336492891 10.04739336492891 10.04739336492891 10.04739336492891 10.04739336492891 10.04739336492891 10.04739336492891 10.04739336492891 10.04739336492891 10.04739336492891 10.04739336492891 10.04739336492891 10.04739336492891 10.04739336492891 10.04739336492891 10.04739336492891 10.04739336492891 10.04739336492891 10.04739336492891 10.04739336492891 10.04739336492891 8.235000821305736 10.04739336492891 10.04739336492891 9.847762399017057 9.688248825139251 10.04739336492891 10.044646022733954 7.6551141812154295 10.034356131133245 10.04739336492891 9.908191061921316 10.011282037363452 10.04739336492891 10.04739336492891 10.04739336492891 10.04739336492891 10.04739336492891 10.04739336492891 10.04739336492891 10.04739336492891 10.04739336492891 10.04739336492891 10.04739336492891 10.04739336492891 10.04739336492891 10.04739336492891 10.04739336492891 10.04739336492891 10.04739336492891 10.04739336492891 10.04739336492891 10.04739336492891 10.04739336492891 10.04739336492891 10.04739336492891 10.04739336492891 10.04739336492891 10.04739336492891 10.04739336492891 10.04739336492891 10.04739336492891 10.04739336492891 10.04739336492891 10.04739336492891 10.04739336492891 10.04739336492891 10.04739336492891 10.04739336492891 10.04739336492891 10.04739336492891 10.04739336492891 10.04739336492891 10.04739336492891 10.04739336492891 10.04739336492891 10.04739336492891 10.04739336492891 10.04739336492891 10.04739336492891 10.04739336492891 10.04739336492891 10.04739336492891 10.04739336492891 10.04739336492891 10.04739336492891
10.04739336492891 10.04739336492891 10.04739336492891 10.04739336492891 10.04739336492891 10.04739336492891 10.04739336492891 10.04739336492891 10.04739336492891 10.04739336492891 9.979928771866247 10.022160553206628 10.04739336492891 10.042175505995946 10.037540577912578 10.04739336492891 10.04739336492891 10.04739336492891 10.04739336492891 10.04739336492891 10.04739336492891 9.982550912665202 10.03323639725054 9.838244173783648 9.98677501148007 9.177570648359108 8.021222054008 7.350313250541906 6.1440916537164725 6.242483353636418 6.564394285583913 8.019660935562094 9.070341047155718 10.04739336492891 10.04739336492891 10.04739336492891 10.04739336492891 10.04739336492891 10.04739336492891 10.04739336492891 10.04739336492891 10.04739336492891 10.04739336492891 10.04739336492891 10.04739336492891 10.04739336492891 10.04739336492891 10.04739336492891 10.04739336492891 10.04739336492891 10.04739336492891 10.04739336492891 10.04739336492891 10.04739336492891 7.238359211262214 10.04739336492891 9.967958048335678 7.966208998081157 8.240476121970552 9.883872371736322 8.876073990570545 6.547602394839395 9.256192426856533 9.995009133961984 9.02606495801556 9.727330273695202 10.04739336492891 10.04739336492891 10.04739336492891 10.04739336492891 10.04739336492891 10.04739336492891 10.04739336492891 10.04739336492891 10.04739336492891 10.04739336492891 10.04739336492891 10.04739336492891 10.04739336492891 10.04739336492891 10.04739336492891 10.04739336492891 10.04739336492891 10.04739336492891 10.04739336492891 10.04739336492891 10.04739336492891 10.04739336492891 10.04739336492891 10.04739336492891 10.04739336492891 10.04739336492891 10.04739336492891 10.04739336492891 10.04739336492891 10.04739336492891 10.04739336492891 10.04739336492891 10.04739336492891 10.04739336492891 10.04739336492891 10.04739336492891 10.04739336492891 10.04739336492891 10.04739336492891 10.04739336492891 10.04739336492891 10.04739336492891 10.04739336492891 10.04739336492891 10.04739336492891 10.04739336492891 10.04739336492891 10.04739336492891 10.04739336492891 10.04739336492891 10.04739336492891 10.04739336492891 10.04739336492891
10.04739336492891 10.04739336492891 10.04739336492891 10.04739336492891 10.04739336492891 10.04739336492891 10.036685504501353 10.04739336492891 10.02862992357207 10.04739336492891 9.932236612957855 9.9508449460795 10.04739336492891 10.042719546117034 10.04739336492891 10.04739336492891 10.04739336492891 10.04739336492891 10.04739336492891 10.04739336492891 10.044672201513025 10.04032784866771 10.029018330050077 10.005699551383556 10.03846705023999 9.174775931249433 8.72110600068442 8.686797759376583 6.853438840331232 5.714980806858446 6.085056120564064 6.174405968174799 7.072187995876787 9.263948657740604 10.013584301231147 10.04739336492891 10.04739336492891 10.04739336492891 10.04739336492891 10.04739336492891 10.04739336492891 10.04739336492891 10.04739336492891 10.04739336492891 10.04739336492891 10.04739336492891 10.04739336492891 10.04739336492891 10.04739336492891 10.04739336492891 9.937035812204611 10.04739336492891 10.04739336492891 9.494145368543562 6.933276054112906 10.00950457417009 9.715543322718059 6.956338939716882 8.684415673908406 10.030410570259674 9.307835021146404 8.132931463223692 9.984439223895544 10.04739336492891 9.910971593311462 10.041200840212394 10.04739336492891 10.04739336492891 10.04739336492891 10.04739336492891 10.04739336492891 10.04739336492891 10.04739336492891 10.04739336492891 10.04739336492891 10.04739336492891 10.04739336492891 10.04739336492891 10.04739336492891 10.04739336492891 10.04739336492891 10.04739336492891 10.04739336492891 10.04739336492891 10.04739336492891 10.04739336492891 10.04739336492891 10.04739336492891 10.04739336492891 10.04739336492891 10.04739336492891 10.04739336492891 10.04739336492891 10.04739336492891 10.04739336492891 10.04739336492891 10.04739336492891 10.04739336492891 10.04739336492891 10.04739336492891 10.04739336492891 10.04739336492891 10.04739336492891 10.04739336492891 10.04739336492891 10.04739336492891 10.04739336492891 10.04739336492891 10.04739336492891 10.04739336492891 10.04739336492891 10.04739336492891 10.04739336492891 10.04739336492891 10.04739336492891 10.04739336492891 10.04739336492891 10.04739336492891 10.04739336492891
10.04739336492891 10.04739336492891 10.04739336492891 10.04739336492891 10.04739336492891 10.04739336492891 9.984520962309936 9.999471303396032 9.985807233616322 9.998737855442574 9.791945741950064 9.91446567171994 10.033907134304265 9.993840933046508 10.028670383833708 10.04739336492891 10.04739336492891 10.04739336492891 10.04739336492891 10.04739336492891 10.04739336492891 10.04739336492891 10.036837870727727 10.012765213969075 9.985554015764784 9.321475004275108 9.295329813878919 9.495956558715795 8.154586902487347 6.075338398978197 7.643955567131523 6.6320522606341346 7.044673934618331 8.53903729505298 9.142527898822422 9.986087357178885 9.996476253634015 10.04739336492891 10.04739336492891 10.04739336492891 10.04739336492891 10.04739336492891 10.04739336492891 10.04739336492891 10.04739336492891 10.04739336492891 10.04739336492891 10.04739336492891 10.04739336492891 10.04739336492891 9.695944274979903 10.04739336492891 10.04739336492891 9.987244785104629 8.0344037029287 10.04739336492891 10.034046974308616 8.261878262464247 9.964854377257161 10.04739336492891 9.984790964904127 9.892872934461899 10.04739336492891 10.04739336492891 10.006532477230113 10.04739336492891 10.04739336492891 10.04739336492891 10.04739336492891 10.04739336492891 10.04739336492891 10.04739336492891 10.04739336492891 10.04739336492891 10.04739336492891 10.04739336492891 10.04739336492891 10.04739336492891 10.04739336492891 10.04739336492891 10.04739336492891 10.04739336492891 10.04739336492891 10.04739336492891 10.04739336492891 10.04739336492891 10.04739336492891 10.04739336492891 10.04739336492891 10.04739336492891 10.04739336492891 10.04739336492891 10.04739336492891 10.04739336492891 10.04739336492891 10.04739336492891 10.04739336492891 10.04739336492891 10.04739336492891 10.04739336492891 10.04739336492891 10.04739336492891 10.04739336492891 10.04739336492891 10.04739336492891 10.04739336492891 10.04739336492891 10.04739336492891 10.04739336492891 10.04739336492891 10.04739336492891 10.04739336492891 10.04739336492891 10.04739336492891 10.04739336492891 10.04739336492891 10.04739336492891 10.04739336492891 10.04739336492891
10.04739336492891 10.04739336492891 10.04739336492891 10.04739336492891 10.04739336492891 10.04739336492891 9.996841723564733 9.964567366599054 9.906586619877961 9.892570672452468 9.761645817833022 9.733762134779672 9.897063874583656 9.921865474412343 9.987671247336861 10.028706948124272 10.04739336492891 10.04739336492891 10.04739336492891 10.04739336492891 10.04739336492891 10.04739336492891 10.04739336492891 10.017922486657355 9.97483546919478 9.200437975238135 9.129203231801597 9.294149691999749 8.954329935179539 7.025270261722341 9.088086702010655 7.8454182068513125 7.7257274644986325 8.945685631056817 8.961841670924763 9.99345528745072 9.961150416050758 10.04739336492891 10.04739336492891 10.04739336492891 10.04739336492891 10.04739336492891 10.04739336492891 10.01610056923191 10.04739336492891 10.04739336492891 10.04739336492891 10.04739336492891 10.04739336492891 10.04739336492891 9.512791466229928 10.04739336492891 10.04739336492891 10.04739336492891 9.08353251037888 10.04739336492891 10.04739336492891 9.599033469518142 10.04739336492891 10.04739336492891 10.04739336492891 9.85130151043841 10.04739336492891 10.04739336492891 9.914573905633484 10.04739336492891 10.04739336492891 10.04739336492891 10.04739336492891 10.04739336492891 10.04739336492891 10.04739336492891 10.04739336492891 10.04739336492891 10.04739336492891 10.04739336492891 10.04739336492891 10.04739336492891 10.04739336492891 10.04739336492891 10.04739336492891 10.04739336492891 10.04739336492891 10.04739336492891 10.04739336492891 10.04739336492891 10.04739336492891 10.04739336492891 10.04739336492891 10.04739336492891 10.046063969380052 10.04739336492891 10.04739336492891 10.04739336492891 10.026012726491697 10.04739336492891 10.04739336492891 10.04739336492891 10.04739336492891 10.04739336492891 10.04739336492891 10.04739336492891 10.04739336492891 10.04739336492891 10.04739336492891 10.04739336492891 10.04739336492891 10.04739336492891 10.04739336492891 10.04739336492891 10.04739336492891 10.04739336492891 10.04739336492891 10.04739336492891 10.04739336492891 10.04739336492891 10.04739336492891 10.04739336492891 10.04739336492891
10.04739336492891 10.04739336492891 10.04739336492891 10.04739336492891 10.04739336492891 10.04739336492891 10.04739336492891 10.045921323087523 10.011589641316618 9.959292034784298 9.77283879625782 9.724961977689297 9.81593013936036 9.775710843445708 9.872211607419912 9.950865978310333 10.026289637801629 10.005404652342184 9.976741661764702 10.04739336492891 10.04739336492891 10.03410073387045 10.04739336492891 10.04739336492891 10.043351478739332 9.292986416215967 9.21290395153699 9.334515374165386 9.209373898544156 8.497294421792322 9.56634189097873 8.57130712272055 7.882562130338702 8.692180027151755 8.61437561533994 9.895521907736072 9.585196879067166 9.892716958756441 10.04739336492891 10.023276300797738 10.04739336492891 10.04739336492891 10.001264913384057 9.883729154307712 10.04739336492891 10.04739336492891 10.018379449936337 10.01973142224148 10.04739336492891 10.033883565785567 8.691185038673813 9.803791515571367 10.04739336492891 9.95389073393123 9.213484140214003 10.04739336492891 10.04739336492891 9.818828206093743 10.04739336492891 10.04739336492891 10.003208482112576 9.721523733881217 10.04739336492891 10.04739336492891 9.959007192658351 10.039641599850421 10.04739336492891 10.04739336492891 10.04739336492891 10.04739336492891 10.04739336492891 10.04739336492891 10.04739336492891 10.04739336492891 10.04739336492891 10.04739336492891 10.04739336492891 10.04739336492891 10.04739336492891 10.04739336492891 10.04739336492891 10.04739336492891 10.04739336492891 10.04739336492891 10.04739336492891 10.04739336492891 10.027341075373082 10.04739336492891 10.04739336492891 10.04739336492891 10.04739336492891 10.04739336492891 10.04739336492891 10.04739336492891 10.04739336492891 10.04739336492891 10.04739336492891 10.04739336492891 10.04739336492891 10.04739336492891 10.04739336492891 10.04739336492891 10.04739336492891 10.04739336492891 10.04739336492891 10.04739336492891 10.04739336492891 10.04739336492891 10.04739336492891 10.04739336492891 10.04739336492891 10.04739336492891 10.04739336492891 10.04739336492891 10.04739336492891 10.04739336492891 10.04739336492891 10.04739336492891 10.04739336492891
