# Supplementary material for: Dynamic pre-structuration of lipid nanodomain-segregating remorin proteins
Source: Commun Biol. 2024 Dec 5;7:1620. doi: 10.1038/s42003-024-07330-y (PMC11621693; doi:10.1038/s42003-024-07330-y)
Supplement: Supplementary file 6 — Supplementary Data 4 [file 42003_2024_7330_MOESM6_ESM.zip › Supp-data-4/Fig_6c Distance plot of St13_126Leu_137_Leu_155Leu.ods]

## Sheet: Sheet1
frame	126Leu_Ca to 155Leu_Ca	126Leu_Cb to 155Leu_Cb	137Leu_Ca to 137Leu_Ca	137Leu_Cb to 137Leu_Cb	155Leu_Ca to 126Leu_Ca	155Leu_Cb to 126Leu_Cb
0	10.6801864493451	5.42288024556279	10.4640687495957	6.81523457338196	3.21317760401872	6.60167221017498
1	10.6801864493451	5.42286630324638	10.4640785050009	6.81522061366953	3.21318247156768	6.60167769962516
2	10.6362494281735	5.48486568930259	11.0350265634035	7.00052159922757	3.14683532726866	7.07884030515999
3	10.0900184191179	5.55979835750247	11.052694015825	6.1483368296242	2.61752306501456	6.89326825454452
4	10.4083017127518	5.66743373165511	10.3139702769392	6.90743854927998	3.4028590086124	6.6843208259029
5	10.1046461717092	5.39975980097443	10.8124193237867	6.51650671961453	2.37189631830788	6.70152454625088
6	10.357053040064	5.81862833436293	10.0687678066422	6.43828171926378	2.48252223563325	6.40428309173826
7	11.160584142856	5.83213481417184	10.8149534909995	6.98395111620644	3.15235706995735	6.75048478529117
8	10.9276345513269	6.50446599083968	10.5277277046218	6.62061743124501	4.02259926265525	6.59173778214723
9	11.1540206122327	6.29641384642711	10.6294797426658	7.76381608710614	3.54125406844368	6.6164177515022
10	10.5551134866187	5.97066763974113	11.0914467902425	6.66015289681401	3.61951511992632	7.44315804142916
11	10.4724840629517	6.35982468707278	11.0962665892877	6.4145766185025	3.7955993315863	7.07779267294054
12	11.0381331753428	5.81062706248365	10.4448433920901	7.46883418984317	2.94433282779652	6.86251255433319
13	11.2956321509045	7.37478485311119	10.4896213215143	7.53508034930949	6.23392703982889	6.569148077463
14	10.7015957401495	6.81635217386006	10.5358307168467	6.78843224834767	5.58573555360914	6.18376744318132
15	9.77253734270207	6.53999929819547	10.8649023871319	6.29397722900006	4.9014594807598	6.77639714211352
16	11.1230184300598	5.7072022754181	10.3659355598921	6.86859041415167	2.92099695614863	6.47923087796105
17	10.7867435853698	6.18143633203383	10.1021450229015	7.04378982016431	3.79248127339343	6.98569258755448
18	10.4736829629611	5.44846144660506	10.6502325809585	6.9341962458327	3.12458213026761	6.80700529825015
19	10.7774952049781	6.30610725427879	11.1455634809945	6.6292866134733	2.99297317423005	7.21001308318935
20	10.3275474852853	5.73783925927223	10.3106691923769	7.0242014166824	2.98353020399288	6.36431185255148
21	10.6831333061778	6.28081055628359	10.3380559505271	7.27188646274827	2.9455585814089	6.41938153767938
22	10.3728634215881	5.91411164424372	11.3874071192584	6.29016060241453	3.01021695088235	7.68009759881622
23	10.0988827056855	5.71101976365798	10.917196985251	6.67976222684014	3.48087673327742	6.84240754127093
24	10.3866299671291	5.90837364113765	10.637884075619	6.29985704387397	2.75392193702066	6.58709124959263
25	10.8366908514389	5.87526945703216	10.3200880673864	6.3680532482794	4.07122040918693	6.36523287291796
26	10.4041817459496	6.32994037233487	9.84201274849007	6.43872962174828	2.73148101319003	6.33205252060889
27	10.8216725045025	7.69569957901884	10.7781117862442	6.84690911542152	5.73383512659408	7.20770808348423
28	10.8612873625384	6.74962023445701	10.7661006417652	6.61454830735379	4.17654692539239	6.45765231719802
29	10.8448261258053	7.08960123552515	10.8556954526712	6.51175166786907	5.56364325945248	7.18741891938487
30	10.6975319088371	7.26281530687109	10.6694961248702	6.87320176633673	5.82091069652215	6.85541015867673
31	10.2396490805818	7.02440231962938	10.1390611819657	6.16386322160484	5.77380706911052	6.48242666701232
32	10.9955423196669	7.1684695644219	11.1680195109143	7.54695367657179	6.03490904682058	7.00084029337414
33	10.6038036348272	6.79565264646319	10.3984692389015	7.17304038692469	5.97745084238339	6.9167236271933
34	10.88886162503	6.81898457058157	10.8450362146966	6.75885931740451	5.76885362102809	6.91043250402523
35	10.6432332379548	7.25708553864231	10.147166054766	7.03615192626899	5.56972831954796	6.25163706831669
36	10.6212064597328	6.86517165467892	10.7290905726159	6.6050019244	5.63782236251412	6.51621573124846
37	10.3502272776849	6.82528966268727	10.1408145705281	6.07194173811382	5.37636154914254	6.40644879455639
38	10.9300102774187	6.58988153423702	9.79498497861151	7.06874574837101	5.66359431903056	6.95775814037186
39	10.4628230280769	6.71461942706768	9.80408567500828	6.31397142891897	5.47663389253376	5.87239672833907
40	10.3038046798987	6.62581184405335	10.3702836206703	6.83744776263642	5.29192388787977	6.43758854944192
41	10.8931042458626	6.58276945415744	10.4721662939641	6.50736582304816	5.5088475224328	6.89815227592167
42	10.6325900251123	6.51614069921278	9.62470117960314	6.25707096837786	4.99509431523435	6.09141923726529
43	10.36858997761	6.44986199331088	9.60390530752169	6.29044710205708	4.84031468465586	6.25770714497349
44	10.2232856802093	6.76442774076722	10.8537239196888	6.5885590613017	4.83972604970859	6.52061203080808
45	10.2580953749459	6.92551681760615	10.3824716095764	6.61749352847709	5.43166047115109	6.11904234630602
46	10.6423112361028	7.03259952717612	10.202781414105	7.01744361129367	5.41977308298904	6.57870499874536
47	10.3628801350073	7.06496769362905	10.0435337805418	6.65599629525706	5.13059279381107	6.14260583807443
48	10.1159930104502	6.53717281117036	10.3941924350624	6.75776797718629	5.50936167598002	6.42052908550336
49	10.1901394047842	7.00235127398742	10.4808586354183	6.80661249815566	5.01500694815507	6.69950492237408
50	10.0576105648135	6.98648545872813	10.3324257955762	6.41502871262916	5.42797268840928	6.47559697125327
51	9.85704923756819	6.63060359411469	11.4898796621065	6.49673910984599	5.17262082754906	7.27310456785587
52	10.4768548879105	6.04921557425418	10.4422508882571	6.66803650010284	5.89951375322328	6.95564514327648
53	10.2993739590801	6.5287037972983	10.8261238317566	6.80324704544898	5.34665976209825	7.1115513268338
54	10.0592403803131	6.42534124919149	10.259253980799	6.13375783369566	5.57830079708604	6.97292580755521
55	10.6462045479549	6.8281409378474	10.3285201935463	6.38379836424619	5.32212359329117	6.77422186563617
56	10.5425052736005	6.57949848942333	10.5167595247861	6.40658813799345	4.97620757724679	6.12125535843411
57	10.7149495585869	6.24561192736263	10.5368351545654	6.63932373740478	5.63464119068148	6.87037478473143
58	10.6865283792348	6.70343607050864	10.6038920950537	6.76143180221451	5.71360579017473	6.62379575260489
59	10.6101116638393	6.97754824100862	10.6046522838404	6.6766341778964	5.36277832391274	6.4336148105131
60	10.5623333849946	5.73931618103283	10.4704734096286	6.42652998585139	5.19584685281468	6.24885150385558
61	11.2537832926242	5.93185831579332	11.1016977903992	7.2945888938401	5.09340094064621	6.88273697328689
62	10.2989552562457	5.71527334339558	9.99676856114651	6.35018396018715	4.9787014940553	6.27174843195792
63	11.2135489782971	6.21529049404418	11.1900761526918	6.71894417279623	5.16840782809949	7.42831469926991
64	10.4304743807317	6.54053133286361	11.2813357332058	6.45912364861865	5.20016550945418	7.31545419760737
65	10.6342355799394	6.4016464623764	10.7710382001921	6.81611589594968	5.26609984125036	6.62197479666001
66	11.2038986641297	5.35276456960677	10.8019156979393	7.18185613585858	4.60541256990986	6.85407682361641
67	10.6202499343013	6.15923070686582	11.4187953734523	6.85372336934368	4.657252572712	7.18070002892097
68	10.9801750950229	6.52932403571302	10.6553797341621	7.31547504836787	3.1853555468321	7.22427641881531
69	10.3756926376597	5.75993054243047	10.8479660290685	6.58402088252268	5.0459742472211	6.75530869304683
70	10.8523731875854	7.16114234976108	11.1009839662779	7.27269935626093	5.45142481443692	7.07509163626042
71	10.2027550385182	7.06624760696866	10.2646136904368	6.49712293646444	5.41273602020379	6.29194784161752
72	10.4432424010432	6.65574796788608	9.97781932758711	6.43969576620543	4.31784979540694	6.37840368313004
73	10.6892785580966	5.95763047396274	11.0639550221659	7.34580927911085	3.08170002181569	7.11793648339318
74	11.3294003630148	6.13881342056029	9.95863572363776	7.42362031576639	3.01099522255734	6.42491575147864
75	10.4210633822964	5.92652934724972	9.96005725492887	6.51593953406052	2.64716875952609	6.20970012635561
76	10.2817872289195	6.54572845532187	10.0010638087776	6.3975498163291	3.84472040913682	6.42702133361452
77	10.4097709028121	7.38859340554114	10.4116710925905	6.65376444799442	5.59945390382429	6.44280168235563
78	10.4923483917659	6.65790393642648	10.7363658622884	7.12531011995523	5.50067087028931	6.81009679963891
79	11.1856806236017	6.54389819985319	9.80086334598536	6.85420603177075	5.04564628704494	5.99411128873201
80	10.1447040843737	6.99636669406675	10.1404840080755	6.29268112803069	5.29343237995738	6.58851499367205
81	10.126772087042	6.91288342745854	9.97375209595994	6.35771608910654	5.55203451226266	6.47506146611971
82	10.890924898076	7.20857592060195	10.9556311084588	6.86586049110555	5.60019439742197	7.62773854591316
83	9.89921069457562	7.15694701590052	10.8765604784134	6.44149483954119	5.55271457084449	8.28559975387462
84	11.3434460708544	6.59674826540214	11.6006115777174	7.43923442142496	2.81632346121772	9.22055338293377
85	10.4576017334299	5.8913338837065	12.3422971833446	6.6529116807553	2.60775511565265	9.75053420887717
86	10.7748904015461	5.99081596307017	10.7206999615772	7.02033251027769	2.82469383430777	8.70759167176662
87	11.1022756145958	5.42675824593419	11.6238581155461	6.86702043134433	2.51622360284165	7.46129785574889
88	10.480034368331	5.12229671822244	10.7460146196867	6.86202950577374	2.62856790403779	7.51461316603754
89	10.6930987625229	5.3018555965093	10.9409008089085	7.21342512322395	2.38508341584055	7.12682838811344
90	10.2099343036129	5.39848308705287	10.8665974995422	6.48942492836666	2.57048923571351	7.17002128651674
91	10.7180718615223	6.56537137517392	10.469854396912	7.12749432766072	3.65505155640885	6.53928644144421
92	10.8213541415423	6.17394321853992	10.2665778399855	6.90115102616254	3.29092316359659	6.58895685533297
93	10.3141621837519	6.15461715388469	10.4801320916581	6.8043484026001	3.16816304700733	6.30588619239671
94	10.1092786461826	6.15906655113699	10.4316930296185	6.72847676335577	3.20382606657168	6.75470749250748
95	10.8356164888037	6.83267210984637	10.1985640157551	6.65682303092106	5.32730511528144	6.67035128605198
96	10.2324306007226	7.22087124965625	10.8419836291589	7.05627498448939	5.74500501243401	6.27382992965255
97	10.7558889438662	6.88321347796722	9.93638039001802	6.45434811776536	5.46036149613663	6.61874304095513
98	10.7361113088118	7.22013209003229	10.8409279941991	6.89048986280206	6.14969825266373	6.63446445675707
99	10.4705213383195	6.60514046763108	10.2023235666442	6.9608288221065	5.82622378821635	6.46387540236829
100	10.6465871561065	6.13257188023618	10.526220040329	6.61278917340346	5.54855464777091	6.49080339347435
101	10.5973068429245	6.45712644553332	11.6367076997307	6.40344881164806	5.71508452907889	7.21552040343626
102	10.1338478497208	6.63252404365295	10.9197889842792	6.35743956171525	6.24721847626619	6.67209437029845
103	10.0629881429495	6.47354894644124	10.410425421887	6.1051515377667	5.51029914999321	6.69055926119667
104	10.8672543126832	7.49398970520717	10.9729968299435	6.33578322388727	6.16481568990072	7.33445154180294
105	10.6760970967305	6.29071102714904	10.3298866583378	6.52107893599903	3.60768275231389	6.88215852943436
106	10.7433532302239	6.42628850154487	11.1258079441892	6.5727113890447	3.15539863791143	7.2063459612408
107	10.0398352274396	5.88334593677695	10.6063243873879	6.42986755614448	2.64430300212349	6.4230845215159
108	10.7175701946205	6.54150692579382	10.9298040435651	7.04257258835546	3.48210963794123	6.79724884074307
109	10.5388442179996	5.66872544861334	10.1479162467193	6.53904897605618	2.44367913700976	6.31089032018488
110	10.5091404400256	5.83959476058659	10.5617872248811	6.53881466825234	2.97935567662749	6.60232394185653
111	10.8885707027285	6.47951671400132	9.8996655707085	6.91642481272323	3.28574703554718	6.11831640386282
112	10.3914408954815	5.92936080858837	10.4062827048231	6.32510392538095	3.02413225728882	6.29965618153019
113	11.6035521734075	6.34208516870697	10.2308451710485	7.37032906407931	3.1321156118069	6.2238932798242
114	10.8030441427541	6.02935094272554	10.5569599364896	7.21320143945782	3.01579693082507	6.22368498099183
115	11.1678887086209	5.98349716503791	10.8218723224243	7.29126416039697	2.71147693211477	6.65950090985559
116	10.0882612283739	6.26834378892985	10.7533741894133	5.57998443055194	3.59022455136937	6.97852133273878
117	10.3301200701763	7.34305551902602	10.3884038095268	6.25499502985603	6.24317281022369	6.24220265125012
118	10.9143865875535	6.64443576779776	10.2752424166108	7.70498811616498	6.28897760910366	6.10210331760322
119	10.5068263997719	6.55033886635614	10.0476365531999	6.70075302037499	5.60303114137749	6.03816172333247
120	10.5228797118684	6.58638949739588	10.1085944920667	6.44706459898553	5.55647562365786	6.49523276578368
121	10.5849805373521	7.15022505271547	10.68924870334	6.74327730184573	5.67375327511185	7.328714293672
122	10.8427578611116	6.53326262818845	10.0452786311968	6.48483191161445	5.81637280990681	6.21765437310044
123	10.6664624829141	6.32207226496677	10.0891548378987	6.62261294103595	5.71175468461011	6.68854823077049
124	11.2194480235284	5.89474582891325	9.97335975718524	7.18222114402177	3.89257060727841	5.99844909918404
125	10.5783538515637	6.12937969810362	9.70646563052928	7.04335370552016	3.17989444008006	6.72536023618175
126	10.4335758385685	6.16790047312907	10.2923713002635	6.8310531487925	5.86832771408938	6.51077247173869
127	10.1909153496665	6.62510652783484	10.2689627151652	6.45854108747093	5.80244213018521	6.51756544378244
128	10.7803121619968	6.46748114349124	10.2526803386242	6.64257912058676	5.70055059243626	6.19817775108817
129	10.9350622107519	6.43471358462225	10.3263204293513	7.40820464878009	3.90489028053896	6.66444661526878
130	10.2932599084218	6.04094360206512	10.6914456703748	6.59701587192193	3.95246001618654	6.78367265147436
131	10.7774200522869	6.04531695195404	10.0987011947274	7.09236871274964	3.92013829902197	6.49580582739696
132	10.0908462027505	6.14143400364401	10.1561125862185	6.68785986957123	3.32243576504534	6.78965506620161
133	10.3905010565921	5.93191156929016	10.4494931947071	6.28577526862031	3.12407495391564	6.38768917800268
134	10.5748559145075	5.91767658571366	10.4499194648295	6.34748066104063	2.82492954619067	6.79421873562938
135	10.1592910585378	6.11615021139067	10.0201554770233	6.54281682893628	3.73069990367824	6.10659089476631
136	9.94005763845458	6.04239850655271	10.3730262079722	6.21173894791036	3.47360673069479	6.95926328114486
137	10.9714771413495	5.96696329812456	10.0042841049066	6.81452034800059	3.32242077827696	6.20820399165177
138	9.93744911146119	6.91919222797818	10.6148832747261	6.18072348252173	4.79439194309501	6.82172242013761
139	11.3020850481012	5.39259713472485	11.0706897391852	6.70100374543871	2.61620191333231	7.29943108502859
140	11.0879883789425	5.71661011985051	10.6278509910066	6.83989469436141	2.80461916047057	6.53740651261397
141	10.1882188270906	5.47990806669611	10.3432300337834	6.69454719134829	2.77158727019699	6.61884330118217
142	11.6829678812083	6.54863378169644	10.4118101562028	7.9011793684684	3.23242912198929	7.46121926701679
143	11.2569817953956	5.78811310641898	10.1334807596376	6.781895887034	2.69410620311978	6.76745763781695
144	11.510593612308	5.868506714416	9.63882218063323	7.37310754610908	3.47299399636097	6.85794396777881
145	10.6670891363796	5.84182137762395	10.0300151002639	6.77174099285534	2.70175415701054	6.38067635375464
146	11.1068038367225	5.99943258934876	10.4787939079447	7.13278078830403	2.51748984406016	7.04146491155255
147	10.6349950130266	6.03993678383165	10.9346379134788	6.5694333765669	2.62329760997062	7.27748392579295
148	11.62622515543	6.29683674045448	9.97584843183418	7.05733236127094	2.97525134755724	6.30093561982008
149	10.9298614939942	6.06967515005664	10.3454083074071	6.93374788737983	2.36357321933137	6.79724515606313
150	10.8074915073165	6.44960646170437	10.7000354123122	6.46690352760884	3.59067544689169	6.97044234373871
151	10.9669889166816	5.34846722815753	10.5255228686732	7.01189330911949	3.04875256054244	6.409282901552
152	10.817279088567	5.13910624411817	10.5377657163579	7.06458007170468	2.86422507786066	6.65330607442852
153	11.4300931153484	5.714027646467	10.2330963961691	7.28538036101196	2.78112264457161	6.44439592536216
154	10.4963516372552	5.47081011309422	11.1027446808005	6.28043281279713	3.31744427035539	6.43817908565675
155	10.4014802574757	5.89343137881226	10.5889996015347	6.43357222790113	2.83628115385413	6.31772321034349
156	10.5911998935801	6.0716644629499	10.4839131747341	6.72566236266578	3.00862931585732	7.20068093068252
157	11.144626863311	6.26205248740997	10.8927268696732	7.37149325477498	4.04564030996322	6.63272117594631
158	10.4750089184194	5.69570197839513	11.4329210747667	6.88286936786064	2.48624063819326	7.25199466979197
159	11.1884127475521	7.04741096735667	11.3095930322741	7.38085905622791	3.97314772264269	7.14392127915028
160	10.6411862510911	6.75189949537856	10.3948086972109	6.86734343937722	6.09170717662065	6.24681150699533
161	10.5252779597118	6.19076248084425	10.5108943041148	6.7848338204197	5.3369772607507	6.11763134664658
162	10.2732147073684	5.83993764297192	10.8179185288894	6.89146007023342	3.26590293561982	6.85838952826752
163	9.96186879807132	5.933244475734	11.3214775425994	6.92599941889814	3.01795634263198	7.23471348172992
164	10.2033892188034	6.11833317117458	11.250453608478	7.1811253261421	2.96495012162124	6.97216082142351
165	10.7064638696174	5.75367922106484	10.7792576380327	6.94185708258245	3.39123532363643	6.88248197986462
166	11.2822143445524	5.82534094131429	10.6529203140891	7.32569165525887	3.32250064847131	6.29486871147782
167	10.9977714206458	6.35009189666041	11.6087111448524	6.77326761969938	3.10824334778517	7.50067945978621
168	10.2957423872077	6.0015754996476	10.6840849769955	6.35160966072167	3.14181903122779	6.45669931183723
169	9.57173913028246	6.04068669439372	11.0734134264094	5.94557668855583	3.23841023190057	6.81804585492834
170	10.0398050318224	6.2937896985522	10.0950840673428	6.31520493224726	2.92858591895857	5.947276011389
171	10.5476717372718	6.61910860081898	11.1069308822532	7.64045675820611	3.5167316695759	6.86703394134235
172	10.7852634162657	5.98896699943152	11.3783756243222	6.82703819208568	3.24129793897312	7.0238716643209
173	9.97537897553951	6.19832418030251	11.1087090916163	6.33298391874051	3.30824797577617	7.1684086104833
174	10.8732058550679	6.23176780834965	10.6237911622786	7.02176132364338	3.6476148497071	7.01042808543139
175	10.8419674473792	5.35384453283742	10.3377019147301	6.93110523433353	2.63759378304822	6.55928316154411
176	10.3736690114239	5.81376281909432	10.5765988524764	6.45540239730911	3.19431393514678	6.93156414925767
177	11.2948312769293	6.78239424121374	10.2282199179769	6.97948987960643	4.03435722442538	7.05455949842929
178	11.3981063844132	6.37429868232742	10.4081560511019	7.38994918290478	3.83360945697269	7.82908220118561
179	10.7293214837668	7.02721358620722	10.4758115659997	6.58723690519687	5.27251275398966	6.39152049283424
180	10.6168407757097	8.13203310500195	10.7431364424653	6.42096725498151	8.75646444799557	7.79536802156607
181	10.6464845607519	6.38544525673148	10.4134574725792	6.80859968266007	5.45372217025494	6.5645102780419
182	10.6805400943351	7.5407165648293	10.1863393390883	6.65706742249168	5.79114318894314	6.51109461241244
183	10.0782446528822	6.20201851996069	10.6205114091348	6.49272219661998	5.36367662019547	6.84977092677665
184	10.3971646654781	6.8962189519875	10.3760538324368	6.43445248758009	5.46487761002523	6.60709752381876
185	10.483830253764	6.2449060779672	10.5217814172316	6.83525265364728	5.43797066537563	6.62012320090164
186	10.1552874694233	7.29861557633548	10.4437790017063	6.43436151878195	6.23894893891707	6.843456016714
187	9.9771747961499	7.19978165994913	11.07325541556	6.11063504430244	6.29392421460296	6.88881628934263
188	10.1257111825915	7.02928710405049	10.4801367653234	6.66564215461123	4.82548509316726	6.7719803174173
189	10.3032679322833	6.74008548038281	10.3940910431518	6.37609685631015	5.37185476882503	6.06772591490282
190	9.96669443289739	6.74883466503531	10.279809005093	6.06998235056499	5.82180423103672	6.4445013249036
191	9.92248280680278	6.92879759823031	9.90218279763481	6.3525827026994	6.05944106695068	6.62711988444059
192	10.4755455742508	5.93833255985787	9.52121234483805	6.14083906175325	3.17798598900473	6.84455216029353
193	10.553133374667	6.28263732590488	10.0920949558084	6.77733978747518	2.70918714544238	6.62402493101665
194	10.3235729694874	6.27875598224924	9.86708291153712	6.28647157325985	3.03015407662715	6.1322382981784
195	10.2155441078078	5.64886996313324	9.64390867428009	7.08329367540704	2.67396512957984	6.18426009617196
196	10.8569122842684	5.95205159645418	10.3647938946273	7.07348751311617	2.69507782494745	7.14472109038156
197	10.2509766222721	5.66133085855191	10.7352423830358	6.76341225408671	2.39437124134505	6.9982011975507
198	10.6621898830931	5.41758623157996	10.2196262639193	7.38100546793749	2.51533226169922	6.72454496411281
199	11.460149259822	5.86679818220325	10.3460717825948	8.29372761079064	3.69621592253877	6.54755587618692
200	11.4001316100507	6.34442673711685	10.6275027331592	7.54131205913853	3.00742711209418	6.96931252941628
201	10.2707696827265	6.12942903233739	10.0896060397141	6.82567559802462	2.67905474837137	6.45620652060859
202	10.3101146951432	6.49852490774522	10.6651733249868	6.76285737543235	3.86939658496468	6.57355876534255
203	10.7195433166372	6.18966501837728	10.479932406554	6.47622045806327	3.84692473932659	6.66305268671741
204	10.5925493826197	6.11170038167195	10.2478769297552	6.79261173587782	3.77674165316414	6.5805340980915
205	10.494124200854	6.72539472886716	10.3963473258524	6.59174253913331	5.51770234043051	6.49185724097475
206	10.9908602177111	6.36362215026543	10.657698697867	7.34430848525916	3.94771558467864	6.36002265782647
207	10.3141976928842	5.82629019376405	10.7049469754067	6.69356658063981	3.82771571791878	6.53289127198934
208	10.6083835218263	6.21462513659518	10.435582076958	7.36528802229628	3.56442127557301	6.67764611990343
209	10.745235914337	5.97847538118022	10.9054392903609	6.54121318986073	3.71938315907911	7.16327664506451
210	10.2650151966434	5.95275043320047	10.7001569487586	6.27791301188269	2.78846017218233	6.96583820149547
211	9.76364536153863	6.25854091910153	10.5212235009817	6.77610172111774	3.21174810899591	6.41529857151902
212	9.57030814030849	6.1865249705482	11.2727151987859	5.44882948431048	3.37096197961602	6.95745188887304
213	10.6965187789925	7.04751364900308	10.5932078501934	6.60700990624033	4.57097236957564	6.75582397180312
214	9.9664631294598	6.90716396402456	9.93406252396801	6.3151647922902	6.07971171398811	6.22441310043562
215	10.1958505946376	7.23713965887144	10.3944713349124	6.20717699198436	6.16990778182037	6.37626427797672
216	10.3167610296157	6.75813839306544	10.7869044725257	6.20024112800092	6.14104252219087	6.5829862743781
217	10.2119280046364	7.70764987895828	10.16363683294	6.11098042565762	7.15034542034691	6.43934224721222
218	10.6067420529459	7.07923366558894	10.2672049693271	6.48378600958481	5.61630585646766	6.8122801139983
219	11.1800095265043	6.27787094862314	9.9668276139194	6.76067728386037	5.11755205286377	6.28848800803072
220	10.554210604345	6.88887029945643	10.1482013059542	6.54215222377795	5.84670921743015	6.56211584302044
221	10.1144344296578	6.71360834604162	9.75099760114697	6.01007938682695	5.80910414704616	6.21449820103814
222	10.1779897303566	6.9739317425843	9.99125876254805	6.29852498011175	5.34443446651976	6.66143711428435
223	10.3791450392416	7.02265287044533	10.2181503610955	6.7036790244948	5.40716218145736	6.17149539428785
224	10.1779540812399	6.0600833119153	10.9652178365697	6.18644792883081	3.41592665337852	7.01935857467138
225	10.5492931281786	6.57331118773626	10.5360019500322	7.40105269744837	5.38904406562465	6.60129257538124
226	10.6024268266425	7.02456016169332	11.4772983578031	6.88975009105237	5.90629519193967	8.87614682841721
227	9.80762189592751	6.49333622556261	11.2987053712641	6.15403148280315	5.59165462511845	8.31284673450204
228	10.3271927821924	7.14531100045783	10.6322592891441	6.65835752057967	5.85145515277101	7.80216158410808
229	10.1589015778459	6.41852216735141	11.4555659753338	6.48736095972023	6.08271204343554	9.09539059178535
230	11.1872702457726	6.96479166413764	10.7930492781121	7.25988145716404	5.43368834445812	8.06051381823521
231	10.3392070839698	6.31797050388761	11.2177461212007	6.19160383163812	5.3085756380956	8.4053729953304
232	10.0585266205395	6.8524060020994	10.7372279377832	6.1387045079632	5.52427364274036	8.35029851286415
233	9.84725382614	7.35329050909464	10.7203880174473	6.2530140637704	6.02360769711729	6.9647732180635
234	10.0865490776685	6.67726487455655	10.5972551150264	6.31656338703817	5.0027341059858	6.59548806606463
235	10.2692583506172	6.59280107675418	10.2148023828111	6.39885674709186	4.7717674413339	6.66691045763309
236	10.3732556047886	6.41861794447962	10.9806889985945	6.64726298564909	5.32777343508284	6.93170177091679
237	10.4235381028786	6.89616369397302	10.9518434797189	6.99784823845452	5.30926085305432	7.79531308879655
238	11.1412200221377	7.19413719789328	9.61223913998567	7.35862354261816	5.02451382266666	5.48645401188629
239	10.4972016688839	6.20246440123806	10.7957910335743	6.93393485957058	5.28053081387796	6.83418169862985
240	10.3679152061888	6.89464172008077	10.4511562984629	6.66736248344367	5.34181687039764	6.59570894053631
241	10.2257307530403	6.23436472920746	10.2186336997082	6.74928481003111	5.1935155733027	6.26259147459011
242	10.0976295366645	6.91670204471935	10.6961899963626	7.26187303073978	5.61492275930881	6.86553061238797
243	9.76797847235378	6.43952076854957	9.67406834606488	6.01577084138306	5.06802109842292	6.14206394857381
244	11.2631509440963	6.84266466360286	10.1187680666925	7.36416063632216	5.96956578910601	6.45024598686142
245	10.7794963641248	5.51264949286761	10.7768096619308	7.07300057197509	2.4593725306799	6.66280094576918
246	10.5799370822612	6.40041550146489	10.4796291929294	6.76580509828521	3.25467839447318	6.43962625546353
247	10.7949118359344	5.92545316741995	10.5200040087725	7.40489814106438	2.71642036618817	6.98749045710942
248	10.7995456504034	6.6063518545974	10.5679390807102	6.37312197369275	3.17599730682103	6.23549625676741
249	10.5960663405501	7.09440747658965	10.4961616368311	7.06941416988426	5.39664862897088	6.99749686429815
250	9.87839461407522	6.77761691228147	11.1398932849447	6.42671570951492	5.38389382396342	7.03852762604811
251	10.3232720606805	5.89436926447438	9.86015156101468	7.16183366876651	5.13832174608501	6.34237538890427
252	11.4107452189358	6.04234927335554	10.6222857470624	7.49579487378121	4.97836510781999	6.86027962607462
253	10.3299923706054	6.82636884776414	10.5740295273647	7.18581396240657	5.83491113067861	6.45915183059631
254	9.9395218689372	6.63272540064907	10.877570763239	6.15517466714907	5.54817444726565	7.13646431795714
255	10.0078578779606	6.60985044694016	10.3160373596976	6.18546328537634	5.30390173270656	6.56616218965898
256	10.3653187105121	7.07650813875104	10.483018273926	6.66318032795418	5.68930756714783	6.84164880254969
257	11.1908214455123	6.84212157156939	10.7409837467616	7.32821790070059	5.26933889857259	6.9312141920416
258	9.94126273104137	7.06340633962637	10.4880221589865	6.62741652428758	5.39508619747614	6.82990452533971
259	11.18854851221	6.58738846431823	10.7028140799412	7.07901612724875	5.35224582545372	6.4952997316201
260	11.2640816083169	6.2879496026485	10.1570311694804	7.49977184955784	5.46067941876162	6.39788999584581
261	10.3829964204351	5.75064809527239	10.2774258949479	6.58940198717767	4.87069701673401	6.24810922278699
262	10.7469289913709	7.5467823101088	10.2885724307321	6.76704730737808	5.74324372939301	7.06269089034874
263	10.846801728311	5.57306550132553	9.51849102691837	7.28663767823325	5.50270256533801	6.44418833283722
264	10.6506348068816	5.8505681502471	10.3704368615578	7.38423621978465	5.05412946290851	6.45326076913994
265	11.1206979708195	6.31470700272351	10.7609872068746	6.54386104503475	5.09639110918715	7.26753710390567
266	10.4213701400998	6.14147893484121	10.3437144557258	6.64034185104349	5.10047354979828	6.68880085369396
267	10.733685400218	6.22694652205258	11.006063155005	6.42054451699517	5.3556989089444	7.65159802829195
268	10.7551868334922	6.09177914994503	11.1317469462697	6.65061561752926	5.27512250510735	7.23263563855145
269	10.4813797017835	6.1113070294816	11.4065769941968	7.28769661682037	4.90331778235281	7.3323750905827
270	11.1228997301517	6.00847133092542	11.0726743687267	7.17014512430559	3.0196266267012	6.86648153234684
271	10.9980703663128	6.45586035399476	11.0752234982949	7.77281478387353	5.08560248932935	6.7904740967238
272	11.1765682031915	6.87265058579967	11.3451111081908	6.86337775793442	5.82714547315458	7.17547643439682
273	11.2654391850408	7.15483991721088	10.7844172586799	7.13117203976573	5.46598513815104	6.9076304819081
274	10.5982522659591	6.70624963961131	10.9358403431191	6.26033385048214	5.51698364387307	7.14346669728182
275	10.5570816122664	6.60997379869305	10.8599222259968	6.73827201675476	5.08437820759162	7.70046497001993
276	10.7923541333353	6.16749625329119	9.93863679315308	6.77162928890531	4.83905620863159	6.8026571023672
277	10.3830866569363	5.72142787691314	11.0936064639169	6.29436190934484	4.5721227471305	7.38752700826841
278	10.4907066417112	5.58951278722917	10.3122903115528	6.5411500415479	4.94305615181492	6.75956647081533
279	10.4144298378023	5.90367408744762	10.3620929032697	6.3615282629071	4.5900394971746	7.33431210195175
280	10.3655207649036	5.86181673604415	10.3973565310262	5.95437239330611	5.3300175518833	6.66238918214605
281	10.5262562982003	5.50034556354502	10.0202182598293	6.30553778682945	5.02835400021119	6.40620617554411
282	10.0135264313125	5.78352029432263	10.490694109681	6.02830919996026	5.15089398197101	6.7203068917466
283	10.3578800727814	5.62390284006153	9.86694198186827	6.05495580302746	5.0569206632402	6.85335992315952
284	10.596931891597	5.85015871742486	10.1872679202785	6.32772781162133	5.26533173797617	5.99261238919682
285	10.8652657783147	6.18162433796227	11.2082081117969	6.73351140372281	5.26004431818438	7.28989389811426
286	10.7172241357716	6.21928446295104	10.0718699675059	6.69649840221873	5.07173618543097	6.4823054622942
287	11.2602176887879	6.72901417557619	11.2853962245193	6.96794686332601	4.74852601963674	8.10375903241223
288	11.0449450463972	6.53582503162961	11.3488073423823	7.36301692828461	4.94377913259183	7.42047573940148
289	10.7289409422716	6.77614513086349	10.7902056851024	6.42042709071457	5.1605073830369	6.99057059692341
290	10.6735634142099	7.54276676686713	10.3959643973395	6.80716005640151	5.33136866877475	6.98644687530602
291	11.3853013740559	6.321015222835	10.1952777256403	7.38245401370294	3.52835608311496	6.46980874959907
292	10.9014700812744	6.21646825485025	10.6901663500539	6.90314759883219	5.21767979238011	7.22191245071954
293	11.0407380330109	6.25858589607328	10.6497877588786	6.59359050323611	5.05583064260272	6.68348931192243
294	10.514244816508	6.57435975042028	9.83989048656771	6.4200951081409	5.57311538934324	6.68720910491126
295	11.0744831472031	6.96005907933477	10.596466134971	6.98788552454182	5.24065751995826	6.98874739310538
296	10.7102812287587	6.69814159753688	10.5808078248352	6.64602333519327	4.94969880392061	6.92491329604904
297	10.6443441385509	6.53902623711809	10.3581941054295	6.73097800598155	5.01912483520979	7.05811353902873
298	9.99270486041345	7.13399477341989	10.5997797543726	5.76942090704676	5.34566005247833	7.20204991130193
299	10.6964393016128	6.92792491676685	9.75973082843638	6.71095796526954	4.85853595614496	6.71304209987236
300	10.9044299833486	6.37513580010352	10.6177432106041	7.01910162848549	4.81122585990571	7.03876315436235
301	11.0683612595457	6.49471492197633	10.4768594975067	7.47198532543012	3.00844746445315	7.0743065458257
302	10.5654609815752	5.99204033188663	10.7675923226862	6.42733728642998	2.85980746708695	7.28093591563956
303	10.4669827630329	6.89607506529505	10.6414676121666	7.30048430876937	3.57111833083993	6.76791364202696
304	10.710327296175	6.21499595980283	11.9463510723111	6.55327036416962	3.21268628151432	7.92197734232521
305	10.6473796782454	6.01603652002077	11.708640042897	6.28685183876133	2.67598361918338	7.58637631527574
306	10.6157470425929	6.3430551820129	11.4640787582866	6.49418923619727	2.78088055835857	7.55485219209855
307	10.2763480516497	6.40133277367697	10.5302696073301	6.44288663060456	2.86345766957687	6.54108973439078
308	9.80698031926203	5.97751194766627	10.9019040787722	6.30858104536789	2.9758004417402	7.1964297241923
309	10.8292988594757	6.51083835203593	10.1146055130214	7.17122942100856	3.22204383955534	6.43075998089642
310	10.2810518954135	5.85608895252603	11.4551215347112	6.66266176297139	4.40078992099884	7.04900901160316
311	10.6353114294148	5.37733322928582	10.7854971831308	6.93654830844797	3.00801935876019	6.6309723931953
312	10.8175933654808	6.24196390205742	10.8590730564486	6.84906637784005	4.22446515083318	7.10971004791573
313	10.7519741782873	5.17039582087681	10.8418220886159	6.48960646884074	2.2091387172586	6.84328820012593
314	10.7522452265082	6.05938879123204	10.5456948167867	6.24360579456304	3.05204724252554	6.3172677273767
315	11.1872591940113	6.88709276318625	10.4931168432724	6.87047349389912	5.15238269094215	6.23202424548808
316	11.3978386609688	5.91396298990716	10.0141737906382	7.21381926352002	3.32556232856284	6.28147922273853
317	10.2058969713561	6.91514592677959	10.0278509832946	6.30158246901817	4.55215911678955	6.35327895059734
318	10.5142296608047	6.20365637877235	11.4376784870189	6.51609890598288	2.58898016334573	6.8397665726893
319	10.5041765674534	5.76093053560872	11.7006261176207	6.58660129459987	2.57683539717465	7.58642059964539
320	9.76232311024036	6.23593406845578	10.3607409953838	5.79514881591925	3.18330042650058	6.49888985412015
321	10.4318467287446	6.55332869977377	10.9535637700841	7.12442447262882	5.03021246948802	6.71003555493931
322	9.70574379949764	6.68229800780557	10.9251868964299	6.26375527891562	4.81580036997886	7.10438517542747
323	10.1242846526587	6.87664191732149	10.8273381528928	6.46380658506457	3.79172650071908	6.92054015460968
324	9.96165834892305	7.14624541569894	10.5470742730045	6.52696994927736	4.95489519456909	6.76110284601617
325	9.79411364468859	6.22558830994205	10.5938496826537	5.69801766389209	2.64901855491969	6.6474118866061
326	10.0947889911924	5.90702695162654	10.8623850507418	6.8695587833979	2.87098357571493	6.75151419784063
327	10.5615483408947	6.04072705775246	10.5827845275701	6.51425204968796	2.96406017006899	6.98270376223317
328	10.6925284086384	6.05548297396082	10.2508441314803	7.02711530514095	3.23063098992224	6.40518902706594
329	10.9501508299358	6.48189877653828	10.4127322194107	6.8979626597383	3.29795363818108	6.72930062502897
330	10.3518561408842	6.30230998242897	10.8544890469809	6.49055956248146	5.04822182349041	7.27338160642591
331	10.7747622449105	5.78486586459383	10.066238833738	6.75386117141088	4.74427445263119	6.97754989601326
332	10.7364759000455	5.15324483510064	9.9955577163126	7.05476179017718	2.92263188205301	6.33426011387403
333	10.3187847900555	6.38640876351401	10.8856867884162	6.58186831866037	4.72062407040423	6.97782043925534
334	10.4408462862655	7.11961390959766	10.8064249422178	7.22389176197839	5.27469710073825	6.84985283686663
335	9.99044217342962	6.78694637439467	11.0521253730952	5.76108640121389	5.29383203926884	7.25625622947669
336	10.179364713322	5.9635209915961	10.2318404009045	6.55079545365238	4.83427224963766	6.31751046944202
337	10.4302156947273	6.54937088695728	10.5977759075712	6.62107936991987	4.99961126784854	6.71108766658894
338	9.74079370543258	7.3242943946111	10.4028586358701	6.08664226503703	5.36632632682199	6.39520553820295
339	10.5834983686892	6.30563750635938	10.7505649989518	6.36027746255411	5.21338318615984	7.09907698915219
340	9.06045071186476	6.77586025640904	10.701205990432	6.27098147704321	5.30705787948928	6.60295201491912
341	9.82339272218183	6.86549059355317	10.4491544881241	5.82211457263884	5.34488237729059	6.3021540976849
342	10.2610051727282	6.83481286999169	9.57675730192547	6.33873699616624	5.19224613104011	6.38769209997195
343	9.64204123796995	6.16514735731102	10.7930813622335	5.68933983913696	5.05024037309092	6.80603600301134
344	10.4761604313841	6.85774815248955	10.5792939972725	6.61799162857219	5.49711303516231	6.46525937391414
345	11.274695417738	6.66815898876568	11.0061604570121	7.04652941659061	4.99433881170968	6.95599334183286
346	10.5195352957917	6.68797130713808	10.8801169038588	6.40822762158564	5.60916117607034	6.69864050758417
347	10.1339955187179	6.3948937158801	11.0473971170939	6.2703453487275	5.74217723798179	7.46178784299632
348	10.3434725147494	6.70656374863282	10.4989127898753	6.27695441679468	5.15481294250321	6.68123618241249
349	9.89228797637843	6.85451522660537	10.1785196909181	5.72962462416288	5.34079805105606	6.75483760749074
350	10.8187514899545	6.73237614168955	10.9273307887401	6.4009790744569	5.73965656490285	6.37727021656492
351	10.2346440446525	6.71405107305302	10.3666897711778	6.48537817306516	5.11709031158234	6.17992266017434
352	9.77341952280451	6.14800411087495	10.2202080101154	5.69695540540645	4.99149044493243	6.78240460541203
353	9.80745815465906	6.84782937246469	9.82008385772625	6.53899535836103	5.69551320698985	5.80103977749924
354	10.1648902775382	6.54349463092255	10.2145755270842	6.16515276519982	5.04956168873191	6.66678173522509
355	10.2222527985171	6.64387503649625	10.5540663333384	6.73719988334288	5.40728458196569	7.13658220911729
356	9.71412588823646	6.49412274480989	10.7971359612003	5.91356526146586	4.57170640469631	6.7389373901604
357	9.99031000002664	6.66299357131217	10.4100927724393	6.64700004932886	4.74536741163419	6.15270702201616
358	10.3311118021985	6.10574782481951	10.9063511817615	6.4124968309307	5.30145041661116	6.72211938771499
359	11.3028079289162	6.60432554095052	9.91110680459373	7.24154020840612	5.32230004518757	6.08813133548751
360	11.3313472394629	6.14131962615844	10.4916859834036	7.00442204076099	4.69259262034569	6.24164795315942
361	10.4048262322641	7.4525929800749	10.1478994817483	6.87314650797249	5.32632957058341	6.74994787713222
362	11.0115588744448	6.18747409836452	10.2084359042366	7.3871947609092	4.96030500767182	6.6825528192953
363	10.2540976116114	7.20264617019546	10.866284281866	6.51110534566967	5.26941320522463	6.78572161397325
364	9.94915096046404	5.92122965749909	10.630178926819	6.01332492403341	3.21754446953419	6.88941771286016
365	11.2397784621948	6.44536430567905	10.1760565014964	7.52438088014203	5.09240369360336	6.80160166872865
366	10.1160432795945	6.73395175720387	10.050393967243	5.943988505973	4.00361283148141	6.87487412572921
367	10.7127644856426	6.4941748457828	10.3243899443146	6.61230336926537	4.74679416771787	6.1582906997115
368	10.1891911182073	6.54255858090244	10.5492362944202	6.12135449050913	5.20456867523954	7.00546144893139
369	10.599436762412	5.99949719674738	10.0879489141005	6.69330156499761	4.76260424498386	6.60380294683546
370	11.2533929207074	6.35147327159117	9.63103744132051	6.77527634353445	5.03659794260557	6.62656914275654
371	10.863199734226	6.32645853877391	9.83263047594289	6.73127867163156	3.10132207624766	6.47672891967868
372	10.9210509044028	6.30361272786541	10.039567005809	6.53285263307491	3.3419513187881	6.87221292184552
373	11.1912976194563	6.71342971904555	10.0353650553662	7.44105416818849	4.18364068895097	6.46935538145298
374	10.8560020188864	7.07303255343824	11.1923206378231	6.89975190622081	4.54381937437715	7.27992650885793
375	10.2985224094743	6.45170626051934	11.145272172402	6.45282200976374	2.88757112332034	7.22579894699321
376	9.78700291270161	6.0539056460993	9.83801152614639	6.32522681222938	3.50763772359346	6.33638366956273
377	11.0351666023223	6.32105246508681	9.78940801902216	7.30529672802108	3.31490554790527	6.38790614631348
378	10.4996920158721	6.88778359429789	10.502693958668	6.88062269189905	5.87277740850877	8.30134661752202
379	10.487889934805	6.94286409450369	10.7806593520311	6.28696302253024	4.91580019456528	8.21407683801843
380	11.2917217564316	6.11081381714902	11.4844426326717	7.18229104471155	3.1095447288132	7.31910653378699
381	11.7309081323311	6.06171850029386	10.6540543120902	7.45166696792005	3.28093407707842	6.95577294734085
382	10.6586159256712	6.81401994315855	10.5941856957794	7.17030161630391	5.31320218303227	6.92283936522563
383	11.1858297322202	6.76188454584929	10.2783700878445	7.57731610616094	5.1470499635892	6.09830873101123
384	10.0321671425389	7.02442400478056	11.1736279467767	6.55664658781878	5.44967731046984	7.62139624792937
385	10.5869779663403	6.85724419629833	11.023459222442	6.73546949079991	4.7171327895472	7.04241474526997
386	11.031376004618	6.69793310687496	11.1287805615495	7.13484965261819	5.42042032336677	6.57087056052035
387	10.7427062408843	6.78652805289482	10.299787908954	7.12069996597176	5.57635781380339	6.42372225371054
388	10.7033627690917	6.07828812442342	10.2886084333546	6.95956812253939	5.07967290411723	6.16940971185626
389	10.8782121650795	6.8222377446358	11.3511424501845	7.31303829816717	5.70680479317235	7.30344236464018
390	10.5983819254909	6.3140261193783	10.9729547154276	6.91451800274256	3.3008805023915	6.60994320936692
391	10.9329846541819	6.51389305144583	10.9965127731554	7.22335870874507	4.10442025965602	8.43845350840796
392	10.2332374642211	6.55780944443417	10.994154258916	6.19962997021811	6.00258080939799	7.79376668612812
393	9.8070933661186	6.26854225893496	10.8578699198692	6.8235196497293	5.47905691678486	8.10932214541259
394	10.3498656560321	6.78970869335755	10.7780642389015	6.63632014786902	5.10765179095856	7.73109111039128
395	9.94017053592979	5.80728322788181	11.3318199566657	6.30514559306609	4.85346724134205	7.51732707427107
396	10.2016717772034	6.01772083976179	10.1197060571756	6.53301149149244	3.0746920220501	6.51517506315434
397	10.4648654083064	5.918671083542	10.1833767636722	6.77649872884253	5.17990971254752	6.98455805653705
398	10.4107278642399	6.36782839854231	10.5020658568672	6.51976690473488	5.38246744291253	6.7770495748583
399	10.5214481749551	5.77210701115432	10.4215324150761	6.71456468888999	4.47082634306102	6.89797952277423
400	10.3387499031828	6.12656893820919	11.2120863038406	6.52919527666169	5.1515591091522	7.53460298886194
401	10.7252544837077	6.09804588261255	11.0027922811526	7.04305382297997	5.44442302018921	6.95074180717497
402	10.6007390788849	6.49261510795206	10.5407010500011	6.96566714496592	5.12024673225365	6.64662689064739
403	10.5114096210012	6.40745407845162	10.203579613669	6.98368574138952	3.33339446305104	6.8041725614304
404	11.0482123966832	6.30912514693736	10.9065868601771	7.30586477896565	5.04196432556487	6.885963532769
405	10.4917379825079	6.12729844321458	10.7828909750975	7.20698709379893	7.20743312523288	7.79939403469107
406	10.2633477565484	6.77201248842265	10.5133560237868	6.47713645679967	7.30996775900753	7.40962952216966
407	10.7198645085047	6.58464136676168	10.7427697910421	6.71298787572041	7.59172296200548	8.36800072569408
408	10.6280220656362	6.82716188548739	10.6199612535286	6.85729402784215	7.24611069152405	8.3293617115751
409	10.2081821968779	7.41135096622399	10.529320961996	6.74365614617223	7.82884818578718	8.72486338231716
410	10.8635225473851	8.43309685493744	11.1462981555912	7.49248061291441	8.11117929786922	8.76845440528479
411	11.0513133029651	7.61011063805459	10.9346167619997	7.46386656020066	7.50423832149504	7.96764212887222
412	11.0307253352771	7.45767079335942	11.1814883073745	7.12084890598825	7.84235887463202	8.48730770705663
413	10.2015385231166	8.58335541104537	10.5414780870676	6.59760075651014	8.4986621599158	7.83076469848379
414	10.6900944561986	7.42472899732934	10.7096730756707	7.22765104725541	7.45645615252408	7.65392309227162
415	10.9651192970613	7.06384782840233	10.7940075874829	7.18351433479884	6.09338495702063	7.80557213494472
416	9.95539083253049	7.27694191012163	10.9201128049102	6.24340071518008	7.46006758263374	8.2926252512184
417	10.508465265224	7.62620537507786	10.0189944443834	6.45864941442198	7.79433705954484	8.14091037393596
418	10.4886827184057	6.66670256953497	10.7996546276141	6.60888301490708	7.6286294712766	7.82370131137045
419	10.114718919097	6.91531461826404	11.405257352732	6.55496936596533	7.20706296445118	8.85097475949436
420	11.3944833330596	7.17708909174806	10.9206385395787	6.80854448670683	7.0546323983023	8.55915047468152
421	10.3549471471423	6.60583707809326	10.6481403253792	7.20634581301871	4.91030616444741	8.19129378126772
422	10.4240727975675	6.3407289286999	11.197225113036	6.84773294800197	5.12133406127589	8.49604833465049
423	11.4823825503855	6.14385592781138	11.2522411407087	7.21364062452497	2.97942751922628	8.66848927361303
424	10.0930882653067	6.63644396596061	10.9232119792114	6.38099507529399	5.61091581706599	8.16829747777027
425	10.6435624306978	6.74373588734853	11.3464048481675	6.65382749803148	5.51141534757067	8.61838524406604
426	11.6089180097047	6.68900900168291	10.7703833747227	6.93344008017303	5.49824307876754	6.67552117463198
427	11.772313712595	6.94373890885534	9.75726353165208	7.1073195243127	7.36436121971096	6.44394003095849
428	10.7467263098793	7.2915197580627	10.7193599173926	6.40328939592245	7.83918568917498	7.03614273909024
429	11.0245813083191	7.61004535597513	10.4022511111751	6.66463682360423	7.796581440971	7.21464493881203
430	10.6626066165136	7.02818074200182	10.1552615919282	6.58068161144919	5.51286773327529	6.32905953506657
431	10.9538910030567	6.28692012180316	10.0990766750652	6.75451682417641	5.15364925592461	6.61412190832473
432	11.1448008522001	6.29755030498161	10.4321147807542	6.78038792268502	4.79308251444321	6.71139828253767
433	10.9607183201547	5.83277786319699	10.8462949795228	6.56195597588487	5.15804591950089	6.84870135886257
434	11.3669140986786	6.05287543096023	10.3575508224367	6.84792154051927	5.04451591536617	6.54166826815077
435	11.634454872995	6.6467732650303	10.5553460162517	7.2311324815293	5.01035708132733	6.48129968395975
436	10.6662324517919	6.43497455678039	10.1231583979391	6.24274008916024	5.16412364694181	6.2266002170104
437	10.103170356148	6.27455440323934	10.3430812434306	6.71160098219601	5.18044378435235	6.86465902683755
438	10.8818243971108	6.09265145046275	10.4683752058038	6.78432376290178	5.55103552484717	7.10200807398996
439	11.7918809648662	7.11628862927648	10.4779378024002	8.000524752767	7.39641749086902	6.59777245587628
440	11.538538370376	6.73114130463956	11.1401595860726	7.52624214054516	5.63458388192886	7.44776664777235
441	11.1690372909452	6.54248735263133	9.67871393598423	8.20450847672066	5.36887327284884	7.07171046047041
442	11.1801633715805	5.77984491530513	9.85527068426162	7.56736855410789	5.4406273076309	6.56975447987786
443	11.1687389189909	6.50337577558195	10.377019238866	7.66680701529247	5.26812654786064	6.46715441193084
444	11.1151265839442	6.49770506784619	10.3866098612785	7.85605655590215	5.11606392128226	6.67273735599202
445	10.7966078993686	6.19756853626806	10.7775253487459	7.71757269536792	5.05795437501355	7.21623771768782
446	10.9701576309309	6.43910856060616	10.5605813100557	7.50081308743759	5.38163751237528	6.82710642923888
447	11.1219158805505	6.75792588281985	10.1160755479087	7.49940313788351	6.37656574484277	6.34166062084742
448	10.3980170222901	6.5100875084568	10.246167230734	7.01005264807659	5.08356005180515	6.24249703844087
449	10.1618664140093	6.46317819416222	10.4324978204035	6.44132383495908	4.36790138116973	6.91173408710529
450	10.1325946084234	6.79351938631176	10.6509020966505	7.00367814132934	4.8740670625605	6.78758596933028
451	10.4849684369035	5.85776705489388	10.589250975897	6.71557713282133	4.97694989049238	6.92310688196426
452	10.3789072855941	6.42630421931601	10.3985866942032	6.61602954238415	4.91041171024315	6.4801421152311
453	9.68126019874147	6.16307592459627	10.9626923404872	5.76368989907504	5.42041799193827	7.17320674974559
454	10.9341565698981	6.1164596045885	10.6060825697214	7.0428884263863	2.8495327943605	6.46316709045364
455	9.87352523878496	5.92504467756838	10.245291277135	6.30776628668749	2.91832450665252	6.26074005384208
456	10.7313500838264	6.25562631961482	11.0905296940839	7.22870761954776	3.97554686042377	6.7827824228944
457	10.1811895209894	6.86155781221827	11.0641223541172	6.87973641401995	3.69931457687551	7.14174378629983
458	10.8079001519564	5.74318515302412	10.9528915193927	6.70070207430468	3.04008135436272	6.56221351542372
459	11.2471910067399	6.1035302104871	10.9427326821739	7.86118504179664	2.8167567948973	7.33335584066361
460	10.2851087170818	5.98901613642729	10.8610595425121	6.47339283209128	4.99012897332552	6.40506783776986
461	10.4307156975199	6.393228247574	10.596652522559	6.48457722858853	4.96546242826446	6.85590325101315
462	11.2708595028042	6.62350822219423	10.9996228023709	7.25183901490666	5.35909118749423	7.01080470757428
463	11.5197950223078	7.73078054299562	10.1875600835816	7.94469455753696	5.70849759193658	6.99582536999708
464	10.7577373388944	6.67636889420414	10.5226896974132	7.09287778315288	5.39697683579962	6.77454010138926
465	10.7591354133373	6.63971484020069	10.8202322689941	7.02992503489546	4.99501388105975	6.86858021420888
466	10.635846732537	6.38569049684209	10.7069148374213	6.77093890713081	5.34651349471851	6.72721862726344
467	10.3816041883568	6.43600472669778	10.3669640727509	6.51900454452996	5.00498051140957	6.41637260851089
468	11.0700520049226	6.70690460850014	10.6027437976084	7.71308333237857	5.20969606007642	6.71591835315648
469	10.0658820949186	6.92528108432673	11.5291409111446	6.55460636636049	5.17348924782163	7.70857265337452
470	10.1614983137209	6.65342964108241	10.4265282258656	6.66472328292965	5.17944575817552	6.69027107317079
471	10.4141402428852	6.8325935111225	10.6914290369626	7.3109543288317	5.19711371268207	6.88781926340982
472	10.1315011415433	6.90160359465573	10.6011775892161	6.52059008590932	5.44248588367682	6.69711049325019
473	11.0533543089688	6.95415793899537	10.6981037360538	7.52716565047104	5.27220001452641	7.08564733118102
474	10.7233035907333	6.47229054253348	10.1211203655351	7.16816080295151	5.13039682560683	6.71322023713135
475	10.9503966335497	7.61543723240708	11.4318276085165	7.46652086734036	5.79642487407759	7.28489791013609
476	11.1834363768315	7.09226223859022	10.5430071177287	7.76605721257532	4.14643685868683	6.36416380754339
477	11.1641259953826	6.52685050266497	10.1322188012763	7.4675807645903	3.55033590012327	6.46718540955809
478	10.6226902501557	7.206198865388	10.6974857552223	7.14727864155615	3.96258768327178	7.21450805467603
479	11.5304971928918	7.04974120143509	10.9938276339501	7.94563529872625	3.21862244704112	6.88843102296199
480	10.8921088594694	6.79301304614928	10.5791996413397	7.75420495213564	3.99800877104239	6.8941916785227
481	10.6903936629462	5.87578029850223	10.7638128310854	7.70938250928295	2.72828063593146	6.89635992613522
482	10.104334139479	6.21101691725046	11.3750042488591	7.48018280500101	2.77187580151436	7.65106468980054
483	10.7074764808532	6.11124726548783	10.893870257995	7.15058711659865	3.21410660880097	7.09984339453143
484	11.1232079852822	6.4656188196803	11.7074786265992	7.27464507715699	3.23299909216055	7.47617409805438
485	11.1720764222053	5.74652129242349	9.94083666774647	7.42551513817092	2.46994000197619	6.43495481723311
486	10.8558582817406	5.89658865789248	10.2070903396024	8.46874700653283	2.63197926820388	6.76290240443659
487	11.366858322666	6.28752076406617	10.5688291803856	8.25626465693073	2.88127477199883	6.74451124769599
488	11.6110716553371	5.87462067791355	10.2641776986466	8.59769718087386	2.62805982380995	7.26670306602193
489	11.9109911568847	5.88730054928527	9.57678214899813	8.26124620804622	2.9065999695013	6.58796591594922
490	11.7065828192935	5.26894473722002	10.348518483157	8.13202298191078	2.83987532652259	7.01251010637095
491	11.3455932532044	5.97909826005733	10.7255720591548	7.68793608789558	2.69581520902253	7.23920508389076
492	10.9244895984155	5.39015413025965	10.7980889575142	7.41558379660637	2.90036296390779	7.0257989195386
493	11.1993900111196	5.50808776739242	10.64918144555	8.00401531084847	2.82308597292919	6.74880675850724
494	10.9154333544274	5.82261570830458	10.8716044315599	7.05316855318495	3.06001991416173	7.04596524928113
495	10.2830401352232	5.42396563901186	9.42088577416125	6.83650891496247	2.4104061231204	6.64335376931274
496	10.6901638119151	5.08097983636253	9.99685174166865	7.50161960907245	2.05867131172662	6.4385551386167
497	10.3927865934783	5.85232049392495	10.5180550866824	7.72772453464153	2.34149320514018	6.98692872165892
498	10.0610222305123	5.95042308939352	10.3853394433719	5.95507710725402	2.54075293968549	6.64575616374589
499	9.64173224433922	5.88870873227177	10.3940388397464	6.17850042823146	2.71738872619883	6.96641255554441
500	9.24805384272685	6.04865463910856	10.471934054625	5.54073328172368	2.90256356314472	6.88132616480233
501	10.8966706002233	6.04100712496795	10.8067594500303	7.39257420987535	2.73052893912376	7.01120582429272
502	11.1339807402412	5.75236355762513	9.95789874819819	6.7810699136337	2.48165811914363	6.75618036017202
503	10.2377444226914	5.72000767155704	10.8481377366054	7.03210729192803	2.34369467904695	6.94372136583557
504	9.8497948156406	6.08943400643204	10.3272279114122	6.94000563651851	2.24485958485821	6.18408644347931
505	9.96795607237106	6.2930941585417	11.3198213893428	6.42683491171428	2.23834847603426	6.99498725546534
506	11.1982428139621	5.6317758689943	11.096770258161	7.79243521826923	2.66439467092168	7.20969087781997
507	10.6457505353886	6.07853309704249	10.7806824332665	7.00614860142024	2.68210460300518	6.65474532583533
508	10.7990619328349	6.0539026215077	10.9623348388779	7.32857808643563	2.18196584417612	6.92324286754966
509	10.6872054538431	5.08393245087442	10.6774654890027	6.78041718451434	2.44868954360931	7.41853585905081
510	10.3056694169477	5.7987061603128	10.6922996212893	6.4898890180467	2.80046365550508	6.85808442710617
511	10.6650070910085	5.49185656788767	11.0762565048139	6.80582344135847	2.4699269779088	7.35038266220238
512	10.3634038572366	6.07138982205514	10.6072808753466	6.22004670055504	2.98077327348763	6.86958617319212
513	10.3921127224424	6.14965228181988	10.6894972731723	6.57017362090589	2.77022849896501	7.25555430467046
514	10.2415345499517	5.93466310569202	11.0251499085285	7.02780274263104	2.37739852417135	7.1019261324888
515	9.92518793238894	5.88327269272289	10.3646564373427	6.88482881309886	2.30512307324861	6.51372158902043
516	9.76099236837354	6.7149011091398	10.7443042323633	6.57857395569727	3.71131809232648	6.92110918846817
517	10.0154461485351	5.80525316105433	10.9830568185211	6.68517968974388	2.80110429187009	7.53617888262507
518	11.4302515459144	4.73316896188229	10.5729574434887	7.71564834018428	2.52091798080871	6.71180193247394
519	10.351287635503	5.67000108884504	10.5839112633673	6.7227860574548	2.50339941609325	6.60056741021366
520	9.60683268993625	5.97753058132074	10.2630324369705	7.09876310680351	3.988216548823	6.6816346330666
521	9.86652827432477	5.84470482309201	10.4699235157344	6.55534135687954	2.47029333189987	6.92389150932317
522	10.2349697722009	6.12514040067632	10.1553420372478	6.28610150842282	2.78650917789679	6.92509182931855
523	10.8817374014719	5.87918793916899	10.9469489143528	7.03560354673861	3.22443113529925	6.98964182011532
524	10.3963139119888	5.31073030784456	10.6609557848776	6.93083615102913	2.62673982873056	6.90359949493071
525	9.83732429597891	5.6451828019419	10.2595006938005	6.67455758424072	2.8500263852876	6.60021603040103
526	10.3201952006496	6.09428255285577	10.6948837087088	6.3959442544034	2.87226613927584	6.51713959886664
527	10.4614274615138	6.01370536082137	10.788831778174	6.76978110249685	3.44143306957541	7.39502705268329
528	10.0179132191517	6.14066296008841	11.1135043664477	6.36170780021621	3.39675269301304	7.09683379763837
529	10.2608819415197	5.64553050519847	10.1978142850627	6.78799203478331	2.71340114551312	6.82894321248278
530	9.8747420821497	5.56062597141836	10.7539937144591	6.654274347354	2.19028386340356	7.21379211931967
531	10.8225343505169	6.03593772752545	10.20675204723	6.85747169992631	2.5589873790978	6.50019068512853
532	10.5886702013731	5.25532477366495	10.3642920139431	7.02915583224354	2.68548151966245	6.60443807610097
533	10.3229173283517	5.7532013999965	10.8811168159221	6.9483589893928	2.61784077786146	6.95018923539469
534	10.953402695471	5.6123676383431	10.5200452433786	7.09465089957485	2.4662542195775	6.64814860519579
535	10.2146438119807	5.68257337383018	10.2573592775281	6.31383455639203	2.81227396987675	6.30896173946982
536	9.89916143823424	5.80248728016872	10.5959495668356	6.81755378056347	2.35920722450062	6.81682635749359
537	10.2077439741767	5.67191451271835	10.8619208948011	6.8006094280303	2.66146626380358	7.44895814634723
538	10.7170194259989	5.76017462678255	10.0160353973916	7.08495638234398	2.83375829021638	6.0732241398356
539	10.4108741693809	5.21199288179298	10.6518046899088	6.3612679073017	2.22587272758885	7.61863873435442
540	10.4217418648394	5.60301562339724	10.8795413147831	6.73272670837266	2.9353262932902	7.16039049671862
541	10.0510341443977	5.07655409837392	11.7291156570172	6.10767461651414	2.73521195227215	9.35237156914769
542	10.3878099717203	5.30877779874323	10.9677592626508	6.9629761258792	2.54788395110171	7.60050154868278
543	10.776182778285	5.80477371498151	10.3053983297686	7.11961695680249	2.39951536626669	6.56556647153143
544	10.4517360288669	5.61977938562037	11.5436708577193	6.84068952018626	2.86850617134752	8.06326952632438
545	11.097854224309	5.92645867090406	10.7107609973047	7.57765824674261	2.60015572654324	6.85731369761582
546	10.5605344345238	5.39304853809163	10.622974983673	7.63463207705988	2.5329251690756	6.57961285968835
547	10.9537475708552	5.70107132171563	10.3804929365615	7.62280918074546	2.38046542450255	7.05844467797206
548	10.8984727654048	5.93678803760405	10.362768255244	7.39916870644912	2.91022722124519	7.50497396140909
549	10.4782933908776	5.56305470154286	10.9713766900914	7.67698354571012	2.50115864020695	7.1356100628705
550	11.458462666562	5.66706213459804	10.2246215168318	7.81131832119686	2.28039646116755	6.76570372311218
551	11.1705637749478	5.55404454349151	10.3492196691378	7.24448711341494	2.50427326313482	7.17886617395392
552	10.9556761511738	5.4515409640914	10.9188773067896	8.59456295516982	2.33907386125724	7.31587898569675
553	11.2277457204309	5.1913926589403	10.0273341430942	8.90013352814865	2.08773437063679	6.72246168325954
554	11.710431023811	6.27692533609115	10.3172831716252	9.37915375428934	2.94568713012168	7.2553529988259
555	11.629977562871	5.74328756948581	11.4827809791419	8.24003271634006	2.3107606502564	7.77061717996119
556	10.9091076451886	6.28198653420266	10.0894370202725	8.59804955121983	2.89697332249985	6.58110224343221
557	11.1885076503708	5.92936064956517	10.6005903907347	9.49519036896467	3.08872387754593	7.39407795964811
558	11.4767417375119	5.22007246413592	10.2748142607682	8.88178491783863	2.38863695932594	6.45176869968959
559	11.3022001104974	5.6401771463649	10.2931247429528	9.0001593335792	2.41482731993679	6.26792247030102
560	11.1302920513171	5.55058265720934	9.61671999460667	8.89680995116752	3.02366928315399	6.18346881190975
561	11.360073397498	5.61331277121296	10.8589249547045	9.14701447022068	3.16537644979553	7.2845936503681
562	10.5882040591313	5.65730273677462	10.2362791418061	8.03641201677141	2.76584801030048	6.17120630673691
563	11.0431395953698	6.12276178663379	10.3580904360675	8.65108877679575	3.22560673272298	6.39575234933649
564	11.4506675710896	6.29535124001675	10.7331636609622	8.98212187305093	2.99155124296517	7.39622283873847
565	11.4683371463895	5.77661975634309	10.2142041981333	8.57642837950856	2.53453030965205	6.75831219612626
566	10.760180895419	6.197635402518	10.335418770348	8.25904967155002	2.65130209434544	6.7025953184482
567	11.0919307126833	6.15864105990095	10.8949787522391	7.92319706093457	2.77654345449641	6.66243335250279
568	10.9024278223716	6.91725340607899	11.1588013424343	6.96322234264424	3.07641344588373	7.09281995512486
569	11.5480212031045	6.34756184979541	10.3205067872406	8.51472149916757	2.53206496579571	6.69938868863702
570	11.7095972335003	5.74032361013075	10.2615476524452	8.83997433689251	2.3827337128505	6.22744319907079
571	11.1500590118149	6.06199997284999	11.0742439552775	8.63162063146179	2.32333440898757	7.26572255941842
572	11.3988348055657	5.73963987065271	11.2512965257719	8.38346231536322	2.50491172286317	7.96988251144032
573	11.2965898833777	6.30791605445152	10.300765388569	8.33919988988917	3.11683091046475	6.64659082665062
574	10.5815651106325	6.1449865578531	10.4660884338192	7.57515158121352	2.7742204363699	6.42664349410839
575	11.3246840749319	4.98201524029801	9.99204959712592	7.476743485764	3.54216508165492	6.7776471879201
576	12.1648121469938	5.66572527533319	11.0162736502855	9.62751706669275	2.939214966479	7.4191289714419
577	11.0867762494387	5.54310183014276	10.2416783399931	8.43246875638448	2.6178152978631	6.86683380373144
578	11.3964642389524	6.12514462322314	10.3646907034888	8.38043385404564	2.59972902619737	6.58811836159791
579	11.3110313478303	5.29501620110454	10.0548536101645	8.5452423814985	2.95923703130243	6.4355649373844
580	11.0060891255436	6.06113527296513	10.6852335627422	8.58368539795716	2.53734797402148	7.35612449198208
581	10.9935355122569	5.4528733399243	10.6443603340724	8.11293993098797	2.381721402344	6.46220273047633
582	11.9780853934891	6.49262639630322	10.7344037754376	8.92955061923732	3.03955387858344	6.64572359231571
583	11.8136178977826	5.95473811652976	10.0922698547724	9.00344307343561	3.19191170645952	6.25843918572271
584	11.2233407749241	5.55093967710516	10.8504531343871	8.68603413752953	3.09510246736847	7.20997289941892
585	10.5054034593325	6.23050679456166	10.7168878700929	8.60770858241932	3.03397597609035	6.79527762883755
586	11.1322533108006	5.52743230440105	10.4368707376656	8.15349586410822	2.64940522976018	6.55645462808305
587	11.2198922822271	5.95293195738188	11.1898872474821	8.35198572910762	2.89640196172469	7.45200260278056
588	11.2621195268389	6.04775273123385	10.2889645467025	8.242464787997	3.1947896319542	6.39307095612726
589	11.4475015075547	6.21686503654498	10.4339180190043	8.85677128916346	3.43793345901548	6.73692469407185
590	11.5993638441669	6.20820862024466	10.6867869810893	8.91152720163879	2.97643718158826	6.72142933406811
591	11.9056918824794	5.53456252495195	10.6822618196914	9.00292271641761	3.45411124828332	6.57983122590304
592	11.565474303632	5.17963703725836	10.6906776974266	8.65462494617806	2.71280261399942	7.27324988052477
593	11.7178543243674	6.79273156037458	10.1056889091221	8.53519188137086	3.27647992938029	6.72317501404555
594	11.3003767602281	5.94812739601267	10.812061227784	8.60328757182255	2.23062169327594	6.66586603077379
595	11.4506497908896	6.07042882721186	10.6824057266234	8.9028220825777	3.3656739928088	7.21690364140524
596	10.6683474324084	5.76928706375655	10.4351957654316	7.40092102752572	2.62049985123362	6.52649241952347
597	10.86695146446	5.59110930054593	10.2863447091586	7.14297787625768	2.51981300389549	6.29870556664535
598	10.4068233173136	5.54283315221131	10.3164686829597	7.04594887120932	2.82469229475907	7.21110339733648
599	9.85333026677913	6.47399061856012	10.7910920458294	6.39886329284525	3.02219859347788	6.87034650171572
600	10.4403044136744	5.56947503950571	10.7631138036368	6.82320760074872	2.98798849260852	6.68584495346463
601	10.1256480222229	5.74113421515897	10.0543295812754	6.22633787530694	3.06246086357015	6.88412227048166
602	10.9982912574466	5.55744377162638	10.4092277529235	6.26420391946832	2.52938244667522	6.44406457806009
603	11.3696775322654	5.12473198256928	9.95808982487427	6.43313960051846	2.3973500792323	6.10764832737484
604	9.91957745790725	5.53061876087928	10.507025331524	5.97731545400994	2.3099365912727	6.88763592429879
605	11.1857018260751	4.97463902317931	10.6051655093121	6.65318903770518	2.22048670205919	6.26030171800691
606	10.4224818554588	5.78274767182462	10.4636163348521	6.5816507039557	2.58538472071058	6.90274417080931
607	10.8622076102812	5.33766819195917	10.0673926066588	7.61527112672406	2.66671708263068	6.73071886142991
608	9.85616951129732	5.29477087403234	10.863598686543	6.84322118747577	3.04453132217484	7.27079657597005
609	10.5205795174925	5.51196325535989	10.8155288351204	6.7567571845872	2.41811375399125	7.29456077713918
610	10.8174374480257	6.58372526560198	10.0894150566525	7.13605352460751	2.99887832323047	6.51116299274658
611	11.2869642557038	5.64158002974704	10.7626194722908	7.0551576610022	2.4686331880359	6.74846732229991
612	10.8459942562392	6.16481312465484	10.6759752812373	7.12284227710819	2.87811877163389	6.66634272016191
613	10.7952877137554	5.59046944000814	10.8592384574431	7.30075584992996	2.70383713299133	6.74083233321046
614	10.6043752066329	5.67516332721818	11.6484976220376	6.92263760877544	2.29004383561972	7.146478354741
615	11.3883820338597	5.72557125096988	10.5272358238942	7.53559153056945	2.57282457505308	6.49419865812637
616	10.222768593254	5.45186964979215	11.0543563888727	7.64147695915107	2.3582454729157	6.9022798720315
617	11.0302618996943	6.81387436144477	10.7197489928332	7.74612893178335	2.88835792229016	7.15996879486079
618	10.5806822350974	6.5989580897306	9.76629176005233	6.7228012976587	3.10118996602265	6.26671111709478
619	11.1283607091473	5.94111922178372	10.5722322022372	7.69667725604454	2.41425518298717	6.57208771537895
620	11.2767396746805	6.36824303223712	9.99208638839313	7.8454426495581	2.93452267569446	6.58210661122737
621	10.724081168993	6.15114377683162	11.2959817555224	7.36968168319968	3.18212364830564	8.43454124049661
622	10.2648252818887	6.02549946216118	10.5123808412873	7.04522713722241	2.86436284359103	6.4544550763269
623	10.3116962828997	5.90819399380273	10.7405050105743	7.49215680146681	2.40754487537808	6.79621587860413
624	10.1593690120663	5.40115019241035	10.5728306446022	6.80053902903587	2.1323637634923	6.8099272230509
625	10.4444459938287	5.42028336576519	10.6351634874502	6.86188600289809	2.39040636768918	7.21989477868683
626	9.91075488128655	6.37228964289736	10.4368798772616	7.07515730461382	2.90939352526988	6.52393300045654
627	10.9707622386412	5.65825010391241	10.8142407442586	7.97621988276468	2.40977318548756	6.74160796684896
628	10.5622059168305	5.46175021447238	10.6773030405495	6.73240589551095	2.46815825953221	6.96406931250549
629	11.7879587711784	5.5896112902851	10.1619109836171	7.86119316072961	2.62975782086935	6.46156556943972
630	11.4211291907694	5.19962131416113	9.87445203372398	7.37038643681871	2.1901748267564	6.43601612953837
631	11.1239395660811	5.34355906777642	10.0752897432074	7.51255274191177	2.15603986607083	6.46025246473628
632	10.256398925594	4.99112432928131	10.5235201352818	6.81651563934501	2.2096081941483	6.75233968511251
633	11.0199977690627	5.6528204948743	10.1860279347765	7.67922662259125	2.44761489053784	6.55704452604039
634	10.1893790636804	5.05654474129437	10.0406769130005	7.23303829527909	2.59869840703169	6.72350984920967
635	10.2792944800436	5.68162795901423	10.2794841539078	6.74798334494798	2.73076682812323	6.61505011230758
636	10.6439353528743	6.26596863928403	10.5284460772093	6.87957757096882	3.2140512788341	6.8872472172139
637	10.4871963015546	5.48157422531791	10.9886594112666	6.60885091561595	2.52788613771118	6.99172029732911
638	10.2024272762333	5.85833105286428	10.4136619516356	6.70658321615028	2.58055695904876	7.17903123275847
639	9.61572852776426	5.30849516787604	9.792978885679	6.01402355916453	2.78174522784513	6.58475864950984
640	10.094142868891	5.53769493762833	10.4271323777976	7.19668353396462	2.67234153799047	8.90786809965663
641	9.77258196539341	5.70357147867196	11.2420931279819	7.21322519068478	3.05943808293076	9.0962458895027
642	10.2720795537951	5.38660799435994	10.6267720483477	6.72774114511955	2.52354214181151	8.8911770513201
643	10.6039341094451	5.94175167111941	11.2697498679029	7.17919489945309	2.91279244380103	8.73758403915862
644	10.7166610286195	6.33111103597995	11.0622528367215	6.83512717164051	2.7488174503803	7.83610096103233
645	10.5618701478144	5.86456781407378	10.734647194797	6.88748563690956	2.82335457799541	8.8327323586374
646	11.0583146012529	5.66978152761306	10.9494905717397	7.13355983900139	2.73624525333554	9.07557866411277
647	10.7441486153133	5.66292639899616	10.6264375825503	7.3870322117604	2.75792227231644	8.88584733433842
648	10.1921194425163	6.00914799091683	11.2650487657116	7.18406555133476	3.70672095398867	9.14759772646125
649	9.76908538192531	5.44519460059197	11.1815742852864	6.65724087310778	2.64975318999413	8.87119495312609
650	10.5388135151802	5.34217483181095	10.8556058797373	6.96764979273249	2.81762460645388	9.06868782688486
651	10.5650592313782	5.65587316058453	10.4811055583107	7.39505373798332	2.73914267835415	8.42893213860099
652	10.4253815827699	5.6694424476586	11.9420654846482	6.98693195383251	3.00343281075438	9.59603684193016
653	9.84220224843027	5.55515178155061	11.1406640914793	6.42409696771938	3.06340928387821	8.28026858460917
654	10.4913245253201	5.33497344936002	11.5207242157912	6.69515205467554	2.61482019568762	8.77978495966837
655	10.4737794859437	5.64850843663032	10.3618384431993	6.73401293482601	3.11243048484333	6.33732228817661
656	10.581892592648	5.85738628022625	10.3432618562264	7.02989029301042	2.70957533208635	6.44802702261123
657	10.0701313380754	4.86560766144139	11.0831582018737	6.54861987954343	2.62382762488752	7.36944832548509
658	10.4340384806177	5.44085374641224	10.3366446313676	6.65118440655775	2.64041747290691	6.4732152298138
659	10.7803807623477	5.56672473212831	10.8811165775252	6.93957475618261	2.31147430142171	6.86603065929144
660	10.4664330382681	5.97001606132442	10.1964797021066	7.12549927836178	2.71301979537094	6.87122713282405
661	10.6952398163977	5.72206874170957	10.4658413759076	7.1512000374247	2.63530947178228	6.96804355129184
662	10.3161383697747	5.61109852852745	10.291194374163	6.94971194762429	2.73872374168434	6.69169277427092
663	10.9327795650849	6.63376799196137	10.8160004601793	6.96795552331329	3.3442958840002	7.09710244124983
664	10.6598503305699	6.08505778956581	10.4127659097105	6.94413649835382	2.82300342219541	6.4565764661399
665	10.6231802175561	4.96448246314326	10.7601285633325	6.44091641700472	2.25126908791167	7.41137808316866
666	10.4971911816977	5.50139897757813	10.249975944381	6.45793701301091	2.5812071905667	6.43404702222167
667	10.7339881662626	5.73975073777898	10.276426398336	6.92441713380697	2.5913098685276	6.68843147993245
668	10.4151493574971	6.00827556225631	10.3256481242522	6.83550720611256	2.87464387870968	6.5776986162209
669	10.358666394683	5.06809255138459	10.4967911432114	7.04924108741694	2.66632777825816	6.78587321072347
670	11.1197327322484	5.31024476834839	10.6176484320984	7.68271475972556	2.61826816892412	6.98264270149842
671	10.4381458369468	5.78456660726805	9.77181629052433	6.93452424347551	3.06817787398177	6.4777007825298
672	9.3135161122509	5.91782938471781	10.1400847762157	6.13917156582848	2.76862941285573	6.57779703987505
673	10.9941831810483	5.7841740288146	11.2731422285707	7.20054048967973	2.60913724125274	7.61308352584743
674	10.3446522695871	5.73997723140077	10.1574762096328	7.12226839127969	2.49346852975433	6.83310142420322
675	10.6382891304876	5.45447084373414	10.7971463105321	7.26480340575216	2.34522579318331	6.8487930918786
676	10.5032235995244	6.07818893463767	10.93236370219	7.24187182682904	3.14795870759729	7.1593591358558
677	10.3159759973972	5.63187817104625	10.4866298394407	6.70486880135803	2.87264901116482	6.59322262591499
678	10.3706458504435	5.63607475802347	9.53726913681712	6.36742890695122	2.96026554051817	6.8178907843548
679	11.0296381914396	4.90699690523367	10.3602561176719	7.07113122634265	2.62897115795941	6.76379486606537
680	10.9507892461501	6.54021948769881	10.3169811739428	7.17527853863959	2.57924102857633	6.71122182896622
681	11.0564106491629	5.9272673781332	10.9313685849779	7.29547833219568	2.44535078471102	7.06072588683521
682	10.2307380885844	5.29733722691831	10.3135305149188	6.53637396054503	2.40238201699172	6.76099305077141
683	10.4834795133343	5.70579853163609	10.5901972163568	6.65953900137404	3.29905967771577	6.8335415189483
684	10.4047221502406	5.25385406282206	10.6801921544368	6.48179199166003	2.68895993915021	7.12276805862707
685	10.0145642534464	6.10060196354781	10.5748907023572	6.88178486671108	2.96321054532463	6.913005805575
686	10.0607573140387	5.12690047057679	10.5991784381288	6.29300466218623	2.49779738786002	6.82456633568611
687	10.6941723714945	5.51730498273429	10.7131533479711	7.03415080311507	3.02669952218424	7.10102970877336
688	10.8125100749675	5.45434117047548	10.1870095719911	6.56488981273223	2.4522256437761	6.47549188509652
689	10.3806735546091	5.12505092213141	10.4273215653944	7.00614690962442	2.12521485448726	6.56739435094312
690	10.647095427399	6.44375086622008	10.5788247157787	6.65408227615153	3.05967150153509	6.83601007104993
691	9.87445654810576	5.41088940374027	10.9423054331972	6.21912636218741	2.43461084660847	7.10028752135803
692	9.94964366301817	5.57337824066316	11.5834491232675	6.56668465817815	2.81989131637109	7.82428151848682
693	10.5924316605851	5.82930101238607	10.5513963694144	7.06241198610974	2.62259746361395	6.97869466824152
694	10.5260865657056	5.51941543416549	10.6239131021549	6.73196563357621	3.27488548393695	6.79149535442867
695	10.7069676387952	5.92193519768712	10.8202553016339	6.5423654647342	4.02219879749102	7.33999745757572
696	9.918451369215	5.48876706647198	10.0717577584919	6.47036349141596	2.9565757348216	6.44330175832536
697	9.9322481460634	5.97174176084831	10.0434407081154	6.91420038352316	2.95221334517003	6.15468896970751
698	10.1850172827982	6.31810866243378	10.5484501289112	6.67654844829064	3.54481812607222	6.89756107028942
699	10.0090702035968	5.57036751814362	10.1005081420599	6.21219190998606	2.77222341609544	6.21869795049413
700	9.43105003685394	6.5964471657092	10.9853014184163	5.81784186711055	3.50614511458084	7.04631457851691
701	10.1332060571419	5.0032620072325	9.59689560479215	6.7354891312165	2.45330348184631	5.83529592514602
702	11.6552778341694	5.62103816968836	10.0964345845903	7.50420566734662	3.21354669310174	6.53557675584859
703	11.1314884952884	6.21832064119354	10.5825214789325	6.90420018718381	3.16324921261942	6.32558960350187
704	10.261420499988	5.09103708011636	10.8182088455995	6.91755948200311	2.3884230642737	7.12798422804831
705	10.4829490641625	5.67317841321763	10.3581059254019	6.8524672395672	2.40644687075677	5.90393464508699
706	10.1898112408959	5.59594275501744	10.4154818647842	7.10623065768095	2.51853002756952	6.51805091232811
707	9.85616922489114	5.19639552915586	9.93218110531783	6.63611530971761	2.31315108683428	5.66202881110095
708	10.222480048397	5.45351846158733	10.5245298555553	6.71364683831758	2.39161312556625	6.6946378498119
709	10.1895867617617	5.80153460648943	10.2801645671034	7.01516740356225	2.67862559820632	6.40379233536836
710	10.2579720094257	5.61160318243925	10.7029278679985	6.92445862609534	2.49203452952546	6.48569837635121
711	10.4983239893766	6.13934748659492	11.2004778272355	6.90847672054857	2.64979399719362	7.03498545263321
712	10.8283604487798	5.83712190228517	10.5703107050927	7.2977582935361	2.14010780992126	6.89549749692128
713	10.538290397789	6.4863358956256	10.3661340700936	6.83067664173297	2.74767219038684	6.31144314714879
714	10.5339353905411	5.72323339348298	9.9723172594677	6.78399665177494	2.4279492564186	6.59362279573435
715	10.84282404245	5.77491478902212	10.924558513606	7.35864820341625	3.48437946153343	8.62583888866715
716	11.5022178419325	5.80218838048192	11.3085126654061	7.76877628860927	3.09957398866217	8.59369384072659
717	11.1618954343085	5.49147084032319	10.9197571581475	7.71524073346326	2.22046905374262	6.66167409528859
718	10.086513934683	6.34767752641083	11.0730179014423	6.96083330101918	3.14931736117507	7.12003814172921
719	10.6677282876391	5.6283123596994	10.1496117187822	7.25897971432552	2.68449759615771	6.20242643116689
720	11.0630988830964	5.93459482277775	10.8322305779255	7.59532853401324	2.56167559744655	6.62375771722107
721	10.1528896658511	5.64517228736542	10.5616735487635	6.61916822757379	2.43059904650517	6.67254797315307
722	10.6652964058383	5.94961990092382	10.8802384673	7.55860387394609	2.61647290154939	7.74645146994175
723	10.8256973886314	5.50472576405381	10.9021737578108	7.25186054597475	2.56148136433086	6.78397173923701
724	10.3631405239301	5.60350989510845	10.4491720136316	6.68087553260342	2.33805246933756	6.67618047556247
725	10.6236837106889	5.73667471822766	10.5342314017514	6.82254058681112	2.40603713168157	6.74200659520122
726	10.6905565308001	5.30853557041636	10.6765334551985	6.97333392803987	2.31406772107977	6.74455076267539
727	10.471649492954	5.44838164717578	9.76960077663137	6.5962198776891	2.67288525196751	6.6089275073178
728	10.6362854277352	5.54736786873341	10.6861827644515	6.9452237374898	2.70260791545688	6.6482018433841
729	10.32709525585	5.6027966235535	10.6425834238532	6.91145142346052	2.14078695358844	6.84743773717787
730	10.3149113741132	5.46953323241832	11.3913518632241	6.497777177788	2.58979369296468	7.54080475255487
731	11.1788743084693	6.03671594632166	10.3550422081879	7.29777552914128	2.69766282150074	6.5314006472956
732	10.5029555561832	5.41756041801093	11.1244041624164	7.05585799787634	2.78200148954213	7.46126526849404
733	11.0041523903644	5.62852158806925	11.1939400935568	7.40909696402449	2.39182080234433	7.49389693783632
734	11.0356423189419	5.74156528091806	10.7254010762826	7.73636766037696	2.762500357938	6.92373154067411
735	11.2881765207063	5.84052724995263	10.5254447063817	7.85280076717563	2.97660633683034	6.83557185406388
736	11.1902161831809	5.89374379992478	10.9145664021674	7.24815530899527	2.78751339158	6.75181191095152
737	10.6301789411735	5.70331361954029	10.8071951144384	7.02428777703376	2.46140646578123	6.60239388488744
738	10.8707889908552	5.35824938299765	10.8173391960661	7.42351726691266	2.16710583617989	6.54130194535557
739	10.8214729925466	5.6697584511891	10.8505638714448	7.04279266454151	2.49732520607344	7.08363253754638
740	11.4611234495767	5.94024918673497	10.9779912190234	8.67114236208018	2.60948061163842	7.02089608975427
741	10.3937887652941	6.3446488284433	10.6856970301709	6.68962829835581	3.13791884343784	6.39821169093725
742	9.99027897504017	5.8892562562457	10.9269461905782	7.06602216860256	2.77995820930074	7.04946281605225
743	10.6385405573549	5.5766090026788	11.0178672385683	7.7129370717494	2.29130318555556	6.80846988197911
744	11.3702611995597	5.89496945697925	10.2057878778387	7.79372701943311	2.74324183347016	6.88507031950985
745	10.2799986207772	5.67306786376558	10.9056068424384	7.21809837301976	2.52841350284036	7.32983726416039
746	11.3727503422872	5.46059771106751	11.4182372017749	8.11755342355811	2.53909572695348	7.36736625994335
747	11.1751520150148	5.48695620740463	11.3876977275382	7.49647017195907	2.25196735281122	7.26805092690927
748	10.4304916584962	5.19203089028953	11.2549110141347	6.64252977187912	2.14188971253312	7.12456708868852
749	10.5853797172047	5.2988064083503	11.1323438171681	6.60474206483767	2.25597054515407	6.76080572981648
750	11.5150054065046	5.65901565026537	10.3826004052168	7.73741770564223	2.65337736905248	6.51356733190797
751	10.9589162881111	5.32234288018484	10.5252437228833	7.02434195503177	2.06779582887049	6.72736916077119
752	10.8690073618855	5.52708166671281	11.0905865664625	6.57556421262696	2.37980744810614	7.29642319432809
753	11.6364646818003	5.56334059606816	11.0437929509852	7.88511098721929	2.62942173045204	6.82622314627094
754	10.2318578682389	6.0232312262117	11.106925881587	7.21535400114495	3.46885916214199	6.95503961087342
755	10.9889021670777	5.67648126705636	10.7335677430876	7.35165976291349	3.44895905909695	6.56067765992831
756	11.6333257463253	5.69439247490306	10.9258477987801	7.82236975352461	2.95996716765369	7.22143811388633
757	10.4887131460784	5.51943347180593	11.1174434440007	6.67283666774671	3.0224151917637	7.21326648129828
758	10.7836970009534	5.67553122137555	11.5736040721268	7.22121724570193	2.93698134034991	7.5988663910214
759	10.9441256251704	5.92467831436795	10.9310554035367	7.56598175598328	2.70598930841667	7.35473711054152
760	10.9281444354639	5.92743786326232	10.9740103096642	7.49294533283924	3.23441085333585	7.38980669525083
761	10.3935471431526	6.29667689573496	10.2020525356405	6.76364847085063	3.536664327879	6.71935800846771
762	11.1354449042421	6.00754051928821	10.2698820475477	7.8287533972329	2.52915124582107	7.34937809105177
763	10.3709247649906	5.33585717191516	10.90238802	6.77322365085481	2.6929705473159	6.95849241832445
764	11.2754954668319	5.45916429716409	10.9692078463544	7.74049693166927	3.10819187703222	6.95851095780501
765	10.7821711107354	5.25130904556036	10.7228654473562	7.26668212488002	2.61784637346834	6.91139201517642
766	10.1636601852249	6.27233251379756	10.3691714620357	7.20613639601437	2.99910006543436	6.67385299966655
767	10.6683354900851	6.1422048555285	10.899319492768	7.34464744060098	3.20556285471911	6.42822937835102
768	10.3077601559995	6.21468317773773	10.6008946498263	7.15872876781231	3.05257253449902	6.63306914948014
769	10.5370060745648	5.70973052823743	10.007737264618	6.40007681086117	2.65764419986358	6.38426487071713
770	10.1113270731742	5.39163196946846	11.1237667161788	6.74183054984519	2.20041626618099	7.19013444035017
771	10.4069081667792	5.15458088929837	10.6047535854648	7.4346072712965	3.50010171971883	7.71100920765875
772	11.4580736196895	5.50549962798227	10.3279667749812	7.76446278557954	2.71782812136292	6.8044844414856
773	11.1828590174294	5.96450761526523	10.767449320441	8.12589660993613	3.51824858358073	6.83622534351085
774	11.2376983933345	5.53029476546484	10.906684686456	8.46847325172069	2.72856868573776	7.47360111072538
775	10.0702800832288	6.0540152273089	10.0680468131673	6.60807591584643	3.24188923988082	6.82031965073151
776	10.1984980293463	5.66237859721836	11.0519285426478	6.36261057316912	2.71529803305582	7.53287839632379
777	10.5739894681029	5.83671512557633	10.9724957885926	7.04789558072306	3.05452878026444	7.10540948127298
778	9.60637217564707	6.47769654671457	11.5028201044458	6.25006034053605	3.48798879480112	8.03582859061755
779	11.0073110691399	6.03873567700483	10.7663695925475	7.08230687550405	3.17188408636457	6.49965680717693
780	10.765431290496	6.18225407058475	11.2570793689681	7.19405967819105	2.92667049237166	8.3131718214257
781	10.1116735755684	5.82348953559515	11.5101668660467	6.43529362409968	2.69527501673221	7.85791281752119
782	9.67839085469954	6.42764314306397	10.3883409284725	6.68871223041412	3.45433590195736	7.17557328180978
783	10.704345380364	5.726029380786	10.8757501483972	7.14294940542813	2.41656410257833	6.75953932282231
784	10.6818083403068	5.25464121719737	10.846107796228	7.65207271924841	2.54806494921564	6.61236426472813
785	10.8276564078383	5.60054238335927	10.8517405034588	7.51355082557493	2.39643046241743	7.06354096743132
786	10.8066036541486	5.42299200714982	10.5999422470574	7.50017285608406	2.63624789546103	6.49477038112613
787	10.6065567222349	5.81733704252157	10.8885933239898	6.64472181440712	2.3445186734463	7.05721277477797
788	10.2264795087131	6.15220535658162	9.89972053242409	7.17527427867627	3.29157677431007	6.44440967351091
789	10.943712426267	5.47486490218149	10.3628292341711	7.55739103279151	2.5281049713514	7.00998588789679
790	10.768467270112	6.04785165068465	10.4618462923418	7.19573952443797	2.96911666322994	6.47089086517728
791	10.4469729882263	5.64219818457411	10.7037559497033	7.38596659849034	2.70550424558269	6.87283640849247
792	10.7649463873032	5.7474655372034	10.3589596200199	7.05335590458514	3.12539918936184	7.11823529437971
793	10.6233084909889	5.49418261793272	10.6613788450171	6.73439452488801	2.61749725080101	6.56049306226334
794	9.72125173131036	5.39446492368215	10.0796321895691	6.74456880022342	2.28346070514873	6.82066278900831
795	10.947432478658	5.41796283799598	10.465485083248	7.00574765950146	2.63640417233546	7.16438461738762
796	10.2885396881041	5.85072441376744	10.464010676588	7.25354950658222	2.32072114460454	7.02273937716264
797	10.9110409158477	5.54118670759084	10.9160307805981	7.42996911434064	2.11390633951591	6.92930280959663
798	11.0830976404715	6.05895822668046	10.6874340133071	7.66938639229682	2.87341446920856	6.66328034408848
799	10.4736335184329	5.99127534667616	10.6777686176227	7.41180941628309	2.50436120209574	6.69500311740353
800	11.3999853263916	6.03545662582757	11.1537444805026	7.8628632701469	2.4085078680256	7.1535278068278
801	10.2702470580703	5.45455159416123	11.0718721130446	7.23495535435685	2.4351445124432	6.88393682999445
802	10.4868186084439	6.01598781931941	10.7446961638935	7.34461395145151	2.67038622404413	6.36887055976786
803	11.1545057596795	5.89666153420358	11.3828804881218	8.03223569313286	2.42893524453706	7.12985924024862
804	10.4281848765462	6.04286850070591	10.6167289779836	7.00381926884722	2.95332708572818	6.57219483246111
805	10.6303508076973	5.23514705244552	11.1915132793773	7.15763409574903	2.57877867068636	6.81957634245573
806	10.3475626470438	5.50260278380041	11.9599109970476	7.32591861107862	2.89266028432844	7.50302026508225
807	10.94072830037	5.72651470499687	10.7262186056548	7.35426046485303	2.48587640855981	6.50287854352851
808	10.6140487481914	5.67247266457993	10.5746932848087	6.98888125394364	2.90828531092807	6.47235761607519
809	10.5131565555053	5.36265934122132	10.7462893376173	7.42958486309336	2.52722840615037	6.66751413213308
810	10.643305266568	5.87800086155571	10.8319927283636	6.56854674131414	2.95869898480099	6.77428723360102
811	10.6064994457765	6.44199879070365	10.2647823754023	6.61293576696691	3.88553867450677	6.8683944802928
812	11.1149778722048	5.43450426131593	9.88339262255817	6.82037063889423	2.76911396054544	6.4618668070406
813	11.6365875491004	5.6716039245337	10.6105478505935	7.60796569582818	2.9463548646707	6.8384453270496
814	10.521741826144	5.43762099251269	10.2852408210851	6.6610874532371	2.57419316068981	6.64409502168932
815	10.4303247663526	6.0752399794683	10.5560016446333	6.81012414132952	2.97533589597507	7.14970956237313
816	10.9174879559321	5.47517134670986	10.226911898397	7.58989649927544	3.66778159966159	6.84309223617062
817	10.5444090300083	5.54627064050422	10.6219830103134	7.05658024081521	2.66384647448245	7.13758392701876
818	10.6959722287305	5.54459056997898	11.1364294974099	6.81617042621081	2.68030541348292	6.73772060802031
819	11.022908086597	6.37131536393046	10.1091339890538	7.75909850242895	3.43154269390912	6.36463250405739
820	10.9851975490508	5.63409157799532	11.1198465185796	8.60999500447915	2.84430148007411	7.24290957329821
821	10.3941627897112	5.31787510592752	10.9176903782721	6.64813494556837	2.8452952983061	6.91830989551252
822	10.2274631863822	5.6456173474014	10.1788042897401	6.72590332681288	2.42119304538126	6.96334679344947
823	10.8840354484367	5.83142469741729	10.3280688899083	7.35841785426289	2.93711620355629	6.82089191142813
824	11.1096795569651	5.99712219600778	10.0961959688249	7.40297764725958	2.89021739526484	6.60712914663862
825	10.1920164296125	5.11582132109659	10.2421578866499	6.3205575069448	2.86716655413874	6.56653945619209
826	10.8264387570372	5.69249077370468	10.5193396171746	7.3079389254375	2.86541271599346	6.46126899374158
827	10.7602733174829	6.08043818300617	10.5875215835132	7.68716146080669	3.28806548875037	6.38355074477677
828	10.6897396402111	5.75978099037073	11.3999729927171	7.21067376999077	3.26604052194344	7.12188013177531
829	10.3390989026807	5.2955041402287	11.0347886199869	6.79386324527164	3.12572432134979	7.09004502168797
830	10.7448099029256	5.6373497205217	10.1514671962532	7.95420065709276	2.38272810944339	5.95284333683359
831	10.4103270682527	5.16992827199079	10.6486588519726	7.99041837549767	2.56132858850447	6.9645297352142
832	10.5542360226857	5.34013129312684	10.4754882337574	7.67820497875043	2.92391964829131	6.57736501047321
833	10.5786481398183	5.72116261277962	9.78388604998785	7.89993552266349	2.35564958494689	5.93022736395513
834	10.716009779224	5.38762558934546	10.6347380259666	7.75239818065489	2.7705028069764	6.30982302652489
835	11.1410705375322	5.50573683517684	10.8012291800857	8.05836488860588	2.40909121907693	6.53727820452108
836	11.0696220960662	5.50310454040025	11.11427515163	7.26529965501447	2.6266767733488	7.02150650815516
837	11.6591892626709	6.41979406579727	10.9018775076112	7.88092681779167	3.21995591981049	6.71767612784559
838	10.9247200274614	6.15182241541377	10.803996895304	7.1226006141079	2.53320654159154	7.04473637692136
839	10.5958472660144	6.3879155458429	10.1096294669556	7.13500322669572	2.58468571713623	6.51997843639394
840	10.5197022884011	6.22271517990812	10.3005710963476	6.60523326893392	2.70879419961957	6.73002113873188
841	10.827050972059	6.17726766584459	10.3123270081973	7.36094720924261	3.15350576476679	6.59625806029306
842	10.9408317531525	5.53073636497455	10.454695137365	7.47698125624432	2.41089342961868	6.26472313101252
843	10.3769762616226	5.57302943470691	10.3831988908941	7.14533031130042	2.33003272957539	6.32333272969014
844	11.2986916937551	6.37285676863925	10.5315279770318	7.96068332749402	2.63186575617467	7.02000678994443
845	10.7649665970253	5.4929859944781	10.2658675684281	7.15502614783647	2.52708080527477	6.59952160436754
846	10.2753988244845	5.84529316972824	10.6854859576101	6.76062703356991	2.86385814660947	6.72607602317166
847	10.6749534905436	4.95019220770142	10.2980830350508	6.66305004581959	2.35705272586561	6.61319588878531
848	10.4586654339807	5.09046173580532	11.2069854630477	6.55749306577725	2.47257019499108	7.35622424012019
849	10.3357911061205	5.37187810750797	10.576550340942	6.98247223540381	2.54593455605809	6.79860429510414
850	10.0705740517149	4.96509278548368	10.6731628452385	7.04826785881368	2.9184540980857	6.92816190754218
851	10.1371851081923	5.19346020257994	10.3160695343346	6.71676952324548	3.22584811251026	7.00822860212853
852	10.4819303744017	5.19016700021696	10.3341041871553	7.32293110098874	2.33394598951756	7.26535245583051
853	11.4664934385992	5.07328520634754	10.9335404599158	8.13223257231127	2.2805930681586	6.69446749200564
854	11.0336518349568	5.23634583524746	10.3859991756088	7.17098872222109	2.23553102744615	6.86364071163651
855	11.1712911935004	5.28706466780991	10.6161458253557	7.46134918407889	2.33753999041718	6.91126340145082
856	11.0618388548815	5.1857617281304	9.69201424968726	7.40529787030594	2.47445785474261	6.33335966459646
857	11.527368690409	6.2940426831384	10.4760930823265	7.59055238304905	3.11257880152908	6.62246102448178
858	11.0758527564391	5.89820945803491	10.3279236438563	7.06950059996761	2.7088535691052	6.53505978571256
859	10.552986466028	5.38131697577898	10.9708984346515	6.68390694400733	2.99968343565079	6.68733584422153
860	11.5155957359549	5.53911673436016	10.7177917400939	7.59949238457746	2.48800817404391	6.72879230246347
861	10.9460894810335	6.25528544871938	10.8812669313728	7.86440420524468	2.54400878790907	6.82763321759537
862	10.3872264678237	4.98122074042443	11.3216490746118	6.22454198319622	2.52054427435581	7.30903487070356
863	10.5684847522493	5.08764698074188	10.7879900255061	6.73389460838024	2.27076655818338	6.72329981486768
864	10.8366921398216	6.50013002564998	10.8819716027552	7.2984771528056	2.66574846074647	6.82310199793153
865	10.8017968275413	5.65947883067217	10.835735077757	7.75714830836655	2.5074747679716	6.91615788297866
866	10.2030865745137	5.83515043952501	10.5441237346183	6.67594396790807	2.59855984637466	6.48972479051002
867	10.9510488893707	6.09900441935008	10.5977851655464	7.61032354161883	2.60119010919277	6.39502960509148
868	10.7249715738024	5.95417192443379	10.2776509990679	7.38930881020397	2.83735630401443	6.50714184439454
869	10.3241032816149	6.35462861015782	11.2956927007727	6.62727225000018	2.72348815864706	7.45452068177478
870	11.3504314261989	6.3823080737096	9.64747553371558	7.697722391533	3.35454047933012	6.25455442163701
871	10.5684234222962	5.81765754045037	10.7508254707915	6.89048299085061	2.28747084969962	7.00749456410441
872	11.1460465123999	5.87899420667867	10.5719623016766	7.25989380436659	2.4626997770162	6.73151270242961
873	10.9449699728398	5.84099317283944	10.4602320827322	7.15369038644152	2.35597472152096	6.73696591827813
874	11.3186125834496	6.52266719396134	11.3571182934499	8.00411841966961	2.86572263758355	7.11225932262273
875	11.7824205183155	6.02170408344184	11.0522907502917	8.07700687718471	2.49576970465004	7.08690206966079
876	10.4502857299932	5.75833313877853	10.5305530460113	6.88359025118177	3.03960226970939	6.93282279208804
877	10.5547144296838	6.08887902277222	10.7530184840636	6.71862633881217	2.88745522365751	6.99412463652262
878	10.5554836527803	5.89786801835266	11.0401844866179	6.99133295755864	2.85324951171411	6.89702750711235
879	11.7731668782683	5.99422234030375	10.7749113193786	8.09325119422067	2.71310529884445	6.84537732821162
880	11.5352744133953	6.10999568259047	10.5524464659163	8.44715053029633	3.10267642348497	7.36765508938693
881	10.5598119013904	5.69077666227708	11.0933439863031	6.85534135743929	2.51906801337885	7.74850486381748
882	10.6851254509375	5.79217551570278	10.4754851821424	6.7851826294006	2.34855436882562	7.38694014698858
883	10.5825370192817	6.1398794310313	10.8289301231611	7.00854419867526	3.09065137499588	6.79559448561309
884	11.2805202031516	6.22399586422101	10.5153897116885	8.05947550504572	3.16693456071624	6.46229241859163
885	10.3155747990683	5.25705075857577	10.6374739234186	6.74443240527765	2.7114070784115	6.85190130469442
886	11.3774950495978	5.311260082796	11.1682464679446	7.52661243285541	2.52954638130295	6.6488205649521
887	10.2587498441262	5.88008066240418	10.7297805800713	6.61556999167969	2.55274852952475	6.8645812985171
888	11.0200448867815	5.48348622885534	10.6438894015288	7.4318519467507	2.10363741233136	6.87475966555354
889	10.5606271681839	5.6158735533081	10.1908834815401	7.61010703895277	2.86106895371134	6.70202494617301
890	11.3040338483243	6.19569751277991	11.147687948924	8.19141889044561	2.88241470516742	7.12039975833724
891	11.1353217835486	5.47764532470224	10.3354874004484	7.36035861593566	2.55866164272535	6.54281258443408
892	12.2295534031494	5.71568183151826	10.678395179161	8.98499906121796	3.00727979053835	6.75293168937966
893	10.9402843972607	6.14665709361834	10.1391828742715	7.35839775850932	2.93218929433455	6.31830176220507
894	10.6175926669855	5.82718868673841	10.7049961950681	7.05642529123297	2.61361391404444	6.41585171643387
895	11.0560231367959	6.14617852751564	10.7449622666362	7.74342397811326	2.17296965164315	6.16711484205856
896	11.585400970595	5.58935929834321	10.7720733369729	7.93756560051075	2.6321328418657	6.84131035239947
897	10.4530292736669	5.62589963728106	10.8227012993826	6.71484205252434	2.97278342781893	6.87365964917242
898	10.739961707479	6.11074777376431	9.44124570612911	7.6407511336964	3.13862067670545	6.22205147034142
899	10.964097417659	5.53338831042384	10.550510873299	6.99652778875808	2.27668679954723	6.57525705741674
900	10.5232575047266	5.638883715064	10.0852347024167	7.32209588486334	2.51273159862143	6.51257654162344
901	11.136362856857	5.59024186432401	11.0372150822818	7.87717345611879	2.84465153550935	7.39844234837129
902	11.0016858685179	5.73367521168808	11.0992415199037	7.71167145736763	2.66777468297059	7.27331059863955
903	10.4612665320647	5.35481304679999	10.5198502243589	7.11577429456892	2.67675358702532	6.97117004732262
904	10.422246559162	5.75521602911829	10.4381043811284	6.81519140052475	2.53143772453636	6.59020347362778
905	11.4387108307225	5.06635132910602	10.4597214848822	8.23138170401093	2.47084253068883	7.17833805964938
906	10.6798291733491	5.61364149366781	9.77681686554982	6.96535118296694	2.17452075258433	6.65909390311492
907	10.424985850377	5.56861318860193	10.4766885403304	6.67253098310691	2.51974748467421	7.01308735729272
908	11.0157171638486	6.12383861459409	10.5275196895091	7.52574359006465	2.53641098812988	7.29395014111305
909	10.586486852684	5.59178107806569	11.0834078418409	6.73991701839698	2.57310744459633	6.94229611848691
910	11.22218756066	6.13719303895714	11.1695731383554	8.13105401183477	2.81652029069025	6.768319640573
911	11.9198252328526	6.10746852846567	10.1463519679823	8.25407515652695	2.49628676145279	6.46100710408867
912	10.739166533455	5.65173548743064	9.82055988588214	7.29349182770578	2.73996307798612	6.30531772572968
913	10.1470398491572	5.78499492938953	10.2185258092658	7.09775498951236	2.46142328545646	6.70649891507056
914	10.8805380146901	5.48151345620953	10.0100962402737	7.40918419922535	2.4280904945574	6.53668945142934
915	10.8306883732598	5.6819909413143	10.6145650752171	7.20495042116728	2.33014585112984	6.59651422176616
916	10.7103410676887	6.4441777097666	10.1305026310272	7.27316433639081	2.61689497667151	6.48972364170297
917	10.493330232011	5.89753065981601	10.1739681992076	6.77192590048873	2.83006099353869	6.62028587301087
918	11.185470751234	6.24863655151224	10.0566879832994	7.9806491165365	2.66031475302129	6.74300093813468
919	10.1672806960855	5.85255950808076	10.7623077255044	6.62434130026654	2.86393712220872	7.04458883068633
920	11.6384287105977	5.68073132979609	10.3243190805812	7.32518631527227	2.26527154438845	6.59386347189578
921	10.9697934922601	5.98271425073439	10.8354393000125	6.82513785310766	2.37924896064667	6.75582525921149
922	10.9102790303131	6.33273023694281	11.132381086492	7.4673863364348	2.59086205119811	7.04705009440252
923	10.6883340517863	5.37354115207312	10.6256450088627	7.38621001809894	2.58521812954476	6.65150382616541
924	10.7905249079644	6.26587539829441	10.3594254797659	7.14939750128833	2.51488408151222	7.16426879176855
925	10.915025597836	5.74358099060325	10.1206871122186	7.55211563077668	2.23877259414665	6.54481261845847
926	10.3254805477321	6.32742055396785	10.5811976929349	6.72780750901038	3.08503765462024	6.53329021010213
927	10.6321618727761	5.91454413291475	10.1970298017904	6.98577641274231	2.66924267723601	6.57705568478385
928	10.9259701865715	6.15289396349898	10.8978134717217	6.913568566397	2.62742357895091	6.57115348922527
929	10.0416925093448	5.48726599874607	11.1282071351653	6.78560437226477	2.58317225877878	7.35709649410699
930	11.2952857708851	5.51085990553758	10.1126084395127	8.0461735582509	2.41995733306954	6.32453095372873
931	10.5185564673855	5.72518280352836	10.4909024960149	7.0144827008276	2.44771124360104	7.1601804145862
932	10.6219419318158	5.87178326218797	10.1228286505213	6.91843703596823	2.15045965922579	6.52338818562967
933	10.3488241106834	6.38167285335491	9.86462206606889	6.99041185643094	3.28905529895287	6.10596793486259
934	10.5843390536784	5.67058059169473	11.2285727255498	6.88287745164368	2.37068386856735	7.04489753903175
935	10.509634263844	6.21531037545269	11.0366254055253	6.93464870011799	2.68215611512775	7.04485194078095
936	11.2421976874657	5.93562096193428	10.5282803123003	7.55243310711364	2.82844807379258	6.47463104211068
937	10.4834474475641	5.12094280504234	10.4152867684129	6.48262127783104	2.25763114136934	6.65135984173323
938	11.0846042692879	5.37499101278378	10.1910191495953	7.40382427930318	2.20791731936688	6.6346042237391
939	10.2368439632867	5.55729538652606	10.6882065164932	6.21270403633623	2.58821749000605	7.19186413449633
940	9.3353859221905	5.49301254587489	10.6299863517772	6.21153828561699	2.70054207232127	6.91917527019985
941	10.3463518294772	5.89216708409627	10.8715852812914	6.85303620750066	2.98999276049733	7.05875726888455
942	10.760549211356	6.24150353489271	10.4211985315114	6.61786488702651	2.74026125926062	6.46024896574017
943	10.3188577283159	5.4122236302731	10.2511031808608	6.48624198132662	2.41167449399669	6.56921711942611
944	10.0202944470609	6.01203192461626	10.3201073734184	6.10266424063243	3.64266991005081	6.75583734594293
945	10.3936832934672	5.5974069281231	10.2474399599339	6.91114665654711	3.01923776472173	6.74572701576776
946	10.7360086243892	6.26022287966123	11.0355397624308	6.8415540194853	2.82369989831766	7.13908342050972
947	11.5397246501492	5.68729346831025	10.4066566253601	7.79421716895735	3.2518262259447	6.78081788478493
948	10.6329537362695	6.10870607201865	11.6174594096599	6.68061725803051	2.93553854166001	7.81454962098708
949	10.5518244202762	6.0299732856772	10.3705870692072	6.74870441170921	2.82124376397831	6.72181120398763
950	11.3499189119517	6.48651537012736	10.2696618843363	7.35630863168718	2.97474808442512	6.43946610886536
951	11.2288691888053	5.42310099611576	11.3944028093225	7.14565930901427	2.32037185715092	6.83749914037797
952	11.6383071743434	5.61581615681818	11.7188446850353	7.85947570333518	2.2094871278547	7.97926373520038
953	10.9880701788302	5.84555423196076	10.5498587660188	7.65512522031854	3.13626200755911	7.09215753007947
954	10.9734709956471	5.32039755404322	11.2747224888168	7.89750921342581	2.42153504797969	7.06828422694937
955	10.2116656881103	6.27645149569131	10.1493241938513	6.29048284718232	2.62169609672724	6.18370288567805
956	10.2655354540325	6.28596768233899	10.3077361315557	6.61438126096282	2.45007777375182	7.01626762265026
957	10.8377593114125	6.00330141716647	10.5475443997724	6.97525262672587	2.35374002561649	7.01327457495867
958	10.1322765320668	5.92873993994371	10.8618172810087	6.71431709504346	2.84782012131617	7.25836284748368
959	9.99357138640566	6.15364697706461	10.2530291723158	6.94743374612336	2.88384782075766	6.80238603356394
960	10.655542790924	5.52328692832132	10.258846758604	7.20739671965649	2.60124703653657	6.81076458418595
961	10.7850547198585	5.42035188722321	10.29498032319	7.46762495367494	2.765286700272	6.72845910128
962	10.8376169328779	5.29915275856411	10.5539006356902	7.20137415298116	2.50858852504044	7.11222296923441
963	10.6989986585783	6.14024937575171	9.92793339978847	7.28811307120811	3.12437261475988	6.77831155826287
964	10.5992838275775	5.52449869690703	10.4333140078637	7.37219444824989	2.41717049627331	6.87419056137984
965	10.8135939977885	5.37596678658228	10.0375799473775	7.21670864416903	2.40351855040203	6.6552560171692
966	10.4636266130342	5.55936162783786	10.280873994012	7.11316365182143	2.69515062128726	6.59352119577108
967	11.1928931151262	6.08354175708018	9.90860435135855	7.87407204393242	2.99417223770004	6.51514370412651
968	10.4861389048093	5.87028975491709	10.3748822517839	7.16844069078913	2.74904867801377	6.7897617766908
969	10.7720198328515	5.67326250570123	10.352419068338	6.74670030613384	2.87341473470091	6.93456443997527
970	10.8738361280657	5.47011099248974	10.8462827618423	7.51591173643269	3.17543117594395	6.75574060137508
971	10.1161201032644	5.79404377458332	10.898592468937	6.80027598416549	2.68689952185795	6.90007595519632
972	11.3564992974937	5.22529438675285	10.5621258399209	7.5423131410941	2.5743762803013	6.59162058977776
973	11.1372098933204	6.17273120841252	10.3196312627143	7.27544917594307	3.68117183274904	6.61316072690177
974	10.9466250163857	5.69994821572179	9.64248667037517	7.56300386081983	2.53262274941763	6.5291941273376
975	10.5695645684241	5.41208417646472	9.82777929949177	6.98779644420263	2.85708232240518	6.43847614340059
976	10.9570384230208	5.4124140409601	10.692386493131	7.57967903364512	2.57965598600598	6.59703940881937
977	9.99654795306236	5.27243514838171	10.6799577190702	6.33619488534519	2.51828925665307	6.75491805970132
978	11.5798680594825	5.28202176141117	10.21138108346	7.60642504180108	2.747241400949	6.75892248606412
979	10.3358438762475	5.64905374783012	10.3302672673165	7.22380973500112	2.40654341380555	6.77243025240069
980	11.7040917707657	5.90648231965682	10.9054153347931	7.92074180288867	2.66213911737667	7.11772851394262
981	10.2781486515527	5.50702771337895	10.8645667136671	6.91706900205662	2.39835868789544	6.98747415249211
982	10.5363570100441	5.54765429165027	10.4110552810153	6.76518714844087	2.71713381155793	6.76566032847891
983	11.2901603794155	5.20677353076131	10.5854894721956	7.67745269572261	2.88197531670295	6.85130785320668
984	10.7307059581495	5.65898560509725	10.2113286429305	7.39733734519401	2.89201127234915	6.37990200531272
985	10.5258157637279	6.1175910995996	10.0065716971628	6.6258499293685	2.88239391016632	6.52035361706276
986	10.9700684337221	5.13456066061187	10.6182721280216	7.07373495938892	2.32098964237574	6.3283067147016
987	10.9318464716296	5.37000943828756	10.5483172202603	6.7824284028934	2.59019894813081	6.66347091271803
988	10.4527626484585	5.32824667201051	10.3850406722036	6.61484040567824	2.52545653071981	6.82078411081022
989	9.97029532008173	5.06976580619457	10.7873518254322	7.15042412883723	2.6019473673733	6.54345265516189
990	10.4562855408608	5.76189074373239	10.3723635248584	7.58449889447392	3.01098073805182	6.45183644349908
991	10.8940975829136	5.74063514518624	10.3183601516683	7.77167827102202	2.48219730372156	6.8920352094811
992	10.330518458494	5.471214161357	10.7649177062692	6.98224325472188	3.55647971733685	7.1103496653349
993	10.5862003207792	6.02138286993807	10.4184709419205	7.31421795642137	2.45381762965518	7.3406857570045
994	10.5065193558394	5.44422093054515	9.94244908516206	7.16157098936252	2.2972287514774	6.70520690280172
995	11.4164588876227	5.54158485741633	10.2590100643377	8.18518724567205	2.66272976425759	6.87047790243019
996	9.99400861106894	5.22674865606747	10.8201878137615	6.43231972529391	2.52281830276623	7.74205388933701
997	10.806433792431	5.73275201083332	10.2284949222298	7.28256258120004	2.71096005709716	7.10519271987842
998	9.90337445449645	5.32618621537846	10.5060407631584	7.25171536609259	2.23325776403612	6.99610197863934
999	10.1974176717933	5.21637496832476	10.1397619345247	6.67680675135631	2.64992792111417	6.42547669206198
1000	10.373807138874	5.21085171992178	10.6193448484274	7.3226732769573	2.68036423672534	6.78242935184484
1001	10.9245880764417	5.2439813342956	10.0450329905278	7.71682440477265	1.98677998948513	6.82219678162068
1002	11.3095296180156	5.55463935788056	10.5270842541102	7.29418067101759	3.04213587367428	6.82770482341574
1003	10.2735736510869	5.78583629739699	10.8422972372659	6.48050516538056	3.05268578917231	7.31268778680613
1004	10.7022379801868	5.13514538525535	10.1877836146783	7.02992018372203	2.89623801738082	6.71217787852154
1005	10.5297853972252	6.14943476864735	10.8840675046408	7.36267359396825	2.69288987253044	7.23898564984615
1006	9.88157476315906	5.60173420838457	10.096982777954	6.11892596227894	3.15806331731281	6.38245470138645
1007	10.6650281410907	5.75325003577941	10.2935396853075	7.01676056286186	2.62362317295139	6.60566941131566
1008	10.687881702911	5.67530207028939	9.85172779866261	6.97271469776082	3.22335644952333	6.80056684353052
1009	11.0279574010786	5.70362516963684	10.2926101464466	7.34099524753839	2.45121759050509	6.64282049874322
1010	10.4123240267592	5.71008279022502	10.4634215129952	6.64125012039931	2.64623536192314	6.64164624041741
1011	10.7600587631983	5.20120699153539	10.4063275153169	7.11284320453091	2.42724133295172	6.76657973380558
1012	11.5506208717629	5.52436275401032	10.7053393475285	7.55568609044791	2.45939423461109	6.84290883993491
1013	10.6779415181373	5.25180384516802	11.134780994553	6.92734747783259	2.35130115089223	7.2456377838388
1014	10.2605367181799	5.43515927359812	10.4946294780779	6.9829920012	2.41816354982393	6.43867194895362
1015	11.2763635793536	5.60504661738569	11.1500692886498	7.77141329211768	2.40704592407616	7.28586931330004
1016	11.2572718674408	5.1748623229302	10.6382048740341	7.34350080779094	2.26604468100637	6.81391122765548
1017	10.1408898469162	5.85924406728883	11.1406599937572	6.59194807326905	2.93308186697199	7.07189856045043
1018	10.6402440150763	5.14576666190254	10.134816399349	7.20381579186048	2.24198872840338	6.60916783715121
1019	10.4455314799786	5.61872762267406	10.9776634832086	6.78322758193186	2.6152625687019	6.85231730538197
1020	10.4252665682976	5.84566660112416	10.2598822886253	7.2862239314864	2.46382931537916	6.72106710409777
1021	11.1320280935323	5.20724508657298	10.8124499411799	7.76680692519771	2.41546577590965	7.1450162932584
1022	10.059471137711	5.74071147166097	10.7749413449159	6.8359250080301	2.57554883608908	7.01736956098939
1023	11.0343277460057	4.9266758803078	10.6945733041015	7.42549177459245	2.90786719119278	6.68972527230563
1024	10.3390610660768	5.77723816409189	10.7326446920119	6.80438530202622	3.33348758841738	6.44699665118625
1025	10.4750196847743	5.06582482147182	10.9507606692317	7.18265818404926	2.82314477663498	6.80120208796692
1026	10.3133144987965	5.58553057248455	10.7780269684288	6.71434951960911	2.87968884166046	6.79921860592445
1027	11.1558889989464	5.68573507237376	10.8242727364685	7.68877314471114	2.68224385402992	7.09717517976424
1028	10.3187733082315	5.50605822073983	10.9179258538417	6.39658640567652	2.74440855898976	7.1614630115631
1029	11.1427756123041	5.72025369948656	11.0255433215738	7.95483367765336	3.30922278093572	6.6823433554339
1030	9.92528988170571	5.0389459585766	10.5933270668253	6.71691115552631	2.31567413603308	6.8825310119179
1031	11.0465230992844	5.84515754430574	10.5350870093583	7.45935360478968	3.2734172210216	7.48240209065817
1032	10.4501016598376	5.83350228853372	10.7503711526363	6.8280018027371	3.36269082089183	7.09935517684913
1033	10.3537401206103	6.19608950933324	9.92834982722612	7.17270018656505	3.31216933879269	6.66218362242871
1034	12.087410687126	5.49288976774972	10.4149134753486	8.92946782251202	2.96018123176644	6.72871108842617
1035	11.2425007171674	4.91508722798634	9.76329941684448	8.07023297585061	2.46492212510701	6.11168412944042
1036	12.0355135318023	6.08505964866325	10.5537226109918	8.85836357866256	2.70441475173579	6.5394929359303
1037	12.4555783337624	6.01025481282742	10.0968508446378	8.90680993237155	2.92338827164985	6.78976170926956
1038	11.7447604840685	4.96217109419261	10.220507504283	8.62076688324748	2.68098633452963	6.79884776149584
1039	11.4059825188106	5.5494958894061	10.2748086721608	8.03793573705897	3.05270100959235	6.93986447160954
1040	11.677042474069	4.99754085647107	10.6253952672619	8.07409747393063	2.79257761687806	6.75770476387067
1041	10.6078541447216	5.78153936776088	10.4212099862848	6.88801858390925	2.5881201183929	6.91307626133716
1042	10.8942352976134	5.70944862817195	10.0586734032167	7.01160971450836	2.07988638937227	6.82202544891569
1043	10.585474519991	5.47131835004226	10.2785606356294	7.80196031087796	2.530332336337	6.74380408407056
1044	11.3506540680403	6.09538228139254	10.0985253515637	8.04398135624957	2.72505909600126	5.88891321750985
1045	11.4522524613362	5.90301790595304	10.9049875707628	8.58246314059458	2.79699612604449	6.83511676548443
1046	10.9632993109303	5.73376303306269	9.84753743668613	7.36481972903433	2.71579230282343	5.71931729651011
1047	10.5117343056102	6.05832675105268	10.4103495713803	7.47172448982288	2.71532926751594	6.31014737450442
1048	10.6072275803353	5.58709978184463	10.2242568704159	6.62801491780891	2.71104488373548	6.35084409279685
1049	11.1970414635591	5.72620942328396	11.0336215290693	7.38220823420967	2.36592590402038	6.70049036127934
1050	11.6516309993022	5.43966812076694	10.8920094489905	7.75914248655353	2.53973351353185	7.3447348388075
1051	10.7318333389037	5.4786925946272	10.5883452428042	7.34956461005288	2.5633037278176	6.66720537288101
1052	10.419128263482	5.92641609106158	10.7914373670478	7.02834623503976	2.88227661114861	6.50557246863213
1053	11.4493291405465	5.50121269201472	10.8825846196704	8.1876337950575	2.73549487559241	6.66889701177232
1054	10.5199826032319	5.10008523548288	10.5912497251171	7.53895397550571	2.35348664273079	6.35342606809687
1055	11.2252491745565	5.734189832796	10.6597403626768	7.56454079152833	2.39034461057591	6.82182438632437
1056	10.7799836484595	5.80965721184027	10.7674585646085	6.67993100753611	2.39903511870521	6.56348304021182
1057	10.8936013519459	5.76972496025465	10.8992489695772	7.39743695015212	2.16525393506404	7.32561012618945
1058	11.0490923202353	6.3487498726189	11.5156005657747	8.04241506601287	3.08009838197066	8.83098492876401
1059	10.7814590754986	5.69786966876661	11.1197612111123	7.0108706072335	2.29420849151928	8.4614260567783
1060	10.3098231119829	6.15474325430216	11.6185113727472	6.55061459985101	2.90740642422298	8.76257501425617
1061	11.1905151483253	5.95016553019629	11.4168382752708	7.30583870776226	3.25305594007911	8.85935402058892
1062	11.910600982802	6.62909884765653	11.8446098163625	7.91034589896266	2.89621597817253	8.79031461636715
1063	11.3307167967223	6.55483804209197	11.4393042613038	7.89468599746628	2.53181931533588	8.83038252247376
1064	11.2021242944621	5.91020242310136	11.8963891088064	8.01697208161922	2.79166058090371	9.62831806647322
1065	10.821391344289	6.64665071925303	11.1158440116942	7.09535089059089	3.34577837319106	8.80586622614525
1066	9.9953286330407	5.70574907311709	11.4892350406888	7.08353336593557	3.00083337018421	8.89149213046462
1067	10.6767741085544	6.08916633151882	11.9002487479828	6.79438256924105	2.62803414213212	9.18446300982666
1068	10.7372675992006	5.81394593070541	11.8556595922677	7.22496029536164	2.43121765023003	9.11309186071153
1069	11.0706912415432	6.02006644028043	11.9281288691548	7.55698954270842	2.67031929538472	9.24305138509511
1070	11.0915319941092	5.64584538390201	11.4631741972801	7.521045251811	2.30838104589248	8.93413390502468
1071	10.6537987930744	5.90499517714769	10.2353197509438	7.69854231712947	2.84403373629461	7.6338042112643
1072	10.5308955824085	5.49051681672742	10.9488367223987	7.22090030456934	2.39593142563968	8.54023236353943
1073	11.1061803484079	5.77678697454125	11.3481759896074	7.58779205253022	2.91798167772609	9.14829406945055
1074	11.171392401896	5.80100327859166	11.1355418112841	7.50623076348958	2.74105227571687	8.06712491161971
1075	10.5359719558211	5.34826494551821	11.6505356783227	7.00267902487741	2.98237794668758	8.94793392165874
1076	10.9776046035738	5.45168970355633	11.4001568014537	7.58237153208678	2.12842932163377	8.69983717422671
1077	10.9648327518253	5.54794434401286	11.2508193901983	7.564408716062	3.093237850239	8.32359480885761
1078	10.2009153172376	5.50287354577852	11.179145435578	6.90676585495677	2.5728344390661	8.90861339087039
1079	10.2245688761795	4.9558592703186	11.2500512987137	6.90144191238517	2.56407612189028	8.84299937841439
1080	10.4338419230624	5.7912146208544	11.5435516530151	7.17864976306505	3.21313621974069	8.82724380523744
1081	10.1528475589833	5.64030305739583	11.0119644832245	6.67559838105552	2.46822153166251	8.48525072743229
1082	10.6906485693593	6.17542123299395	11.1830453372662	6.6544240586287	2.76105920566589	8.5041447561507
1083	9.72923428414964	5.09653876702633	10.7576085098399	6.58565641962921	2.38304241206655	8.34821067086006
1084	9.87385944851295	5.8962902631687	10.5376842058297	6.61577083419352	3.06028307136005	8.07118427725815
1085	9.991306621358	6.00384258160574	10.5607243295333	6.66611512663246	2.60963536314213	8.45650763968271
1086	11.0069289284547	5.29748842375891	11.5771733775698	7.50839062144814	2.70113648523222	8.70110342636891
1087	10.5396476846	5.27871985668435	11.4412383571051	6.94280249657631	2.66445971542918	8.71582241536831
1088	11.425872134001	5.47929000042746	11.6834849883245	8.01447656704022	2.57849426336622	9.01621511080598
1089	10.486341032717	5.51393680676266	10.8327028024456	6.69498850496319	2.56130679514361	8.12938910898333
1090	10.4799640052165	5.07415059558283	11.5123885197209	7.29735752469933	2.80777253078816	8.76231344323287
1091	10.7889330289627	5.05127095642595	10.8008988688784	7.23334129951507	2.95419473849888	8.35943341685989
1092	10.7237846304127	5.23433759668405	11.2578596484213	6.81470688255314	2.9699326437696	8.3896197030756
1093	10.5186770595841	5.81225287561684	10.8910679418116	6.96371739437646	2.97891832832372	8.1040257555911
1094	10.4253066481172	5.36459022402127	11.7619428594585	7.05012380635684	2.46621288121817	8.76185941775906
1095	10.2754981307358	5.44404465154324	11.1321506543968	6.61922964034614	2.88108129019408	8.40066063781192
1096	10.3055513071502	5.84666138623204	10.9678556459654	6.73724805485348	2.67771805703754	8.44425531224818
1097	10.8238089525151	5.51343016873446	11.1842633679039	7.30233557182206	3.02636009626036	8.10752862380369
1098	11.1182039050866	5.4369540876369	11.5783393625837	7.85658689286721	2.30941628748757	8.68622578089619
1099	10.1385544057043	6.05926650288647	11.2587892407891	7.09418644678323	4.15044725476226	8.39511899554166
1100	10.1364982668111	5.68643074062042	11.4928183736685	6.88404755786255	3.03211523372262	8.70630969490357
1101	9.472471110305	5.44355207319722	11.0269733969714	6.64949760525116	2.66807638533037	8.36633104387588
1102	10.0342135401691	5.56453873881918	10.7219292222808	6.42392912565386	3.10566624962384	6.54804116863254
1103	9.79347681483093	5.36131289387994	10.8157483099973	6.21837001037602	2.84160241710323	6.76706516998405
1104	9.86502249729701	5.19293889974736	11.110220688795	5.9206591048598	2.48006029733077	6.79527984470245
1105	9.86112441733774	5.50807452558242	10.9311946836531	7.33238683416596	3.08733053605969	7.67349317480072
1106	10.8493130278529	5.83921347665344	10.6629497522201	7.02840942404683	3.37882989890356	6.76440922112426
1107	11.0611112161277	6.5676011856238	10.7243759538566	6.96765558907764	3.1499964880597	6.86457081387288
1108	10.1463545170403	6.07020638883383	10.734078728175	6.73198677291469	3.79606309318613	6.94484261100585
1109	10.8804044250105	5.64852474323424	10.6961561262776	6.92412100932531	2.44283553040306	6.36524976458427
1110	10.1915024804479	5.76745463167957	11.2281672497751	7.0239344156477	2.71670724039077	6.64298880541225
1111	10.4868562538733	5.37700716692073	9.86128010331611	7.28869181927878	2.30063665320238	6.01161567133101
1112	9.79449244634484	5.57432078787916	10.8129421657606	5.80202653143007	2.61278670000692	6.67042421745126
1113	10.822589428192	5.34485769828126	10.0669840300956	7.05403418037061	2.54200285036618	6.20551758458705
1114	9.67369859562818	5.53828574090967	10.7201511867804	7.07504880984158	2.61604556710713	6.59066595391983
1115	9.95187353175618	5.52806123600958	11.2574100053911	6.67505538404409	2.33774383419408	7.68245920187426
1116	10.2290899393644	5.66851073714745	10.8798094929143	7.09808407489149	2.98197777984787	6.51142323678472
1117	11.4157018960874	5.27319162100755	10.7249384251711	7.40715631816378	2.68755709425392	6.80485066314564
1118	10.4996071698063	5.84067875302196	10.0254119030605	6.69080747193545	2.70786293366731	6.37820639916823
1119	11.0920738162094	5.53939936058642	11.0214707488738	6.90156526232472	2.51194963218589	6.73820342754088
1120	10.1233285452473	5.48232204164614	10.6743884542506	6.6797862383118	2.55666751923469	6.31531964313176
1121	10.7628075050496	5.45247457004538	10.5733132710684	7.48407302732838	2.1776369246914	6.79149926063437
1122	10.3077120768558	5.51406023087317	9.85726642189932	7.10611985661425	2.78900792795983	6.12621828804018
1123	10.3028347181144	5.8404871133955	9.83993481436651	6.78343320361226	2.6146677936122	6.43302151561875
1124	10.5569229333291	5.57891387432196	10.0658783045781	7.20649692125042	2.68143132492226	6.4094411326062
1125	10.0567925492968	5.8874224534838	10.3516920124608	6.8999518700759	3.15721227982683	6.0968859048603
1126	10.8410003631275	5.80895443778238	9.98530059806402	7.12641541588681	2.86540704469683	5.89563081765889
1127	9.77301971997736	5.34701862638608	10.8455545373552	6.76627096638871	2.50801308705805	6.70290621821487
1128	10.5093187097213	5.73911016286216	11.1339444243731	6.81599532654446	2.78203788876109	6.90264839408964
1129	10.8971921793637	5.65494478639377	10.3825857098889	7.41385049256643	2.99816061470668	6.75484419230668
1130	10.7040412204848	5.92610896321268	10.2849401005168	6.86749523806058	2.68946610268972	6.13062606328868
1131	10.5597908707351	5.28054072531167	11.4243209331272	6.66955710478047	2.90400926724599	7.23616494038694
1132	10.0623922506131	5.13742320562132	11.2333955936098	6.86593476424303	2.77265977984141	7.04639726417544
1133	10.2819540955603	5.79093760961845	10.6716427975141	7.37337849544647	2.70027960568969	6.50921284735071
1134	9.88830211325118	6.46050133665466	10.7392015892784	6.34177865480499	3.15260834160328	6.97002245906831
1135	9.45901883350173	5.48895411300439	9.47267732149968	6.12213006744306	2.51646338903403	5.96531583246437
1136	10.386708640465	5.96554025895732	10.266325918747	6.69018310388238	2.81654563521612	6.33502639728987
1137	10.6674749290688	5.26620242336741	10.3642727601805	7.21010151701036	2.40074867779435	5.94890453815091
1138	10.459690806577	5.40614807527428	11.082487889345	6.88750494351439	2.72085029103863	6.57127879478806
1139	10.0413139231411	5.39781616134075	10.651138662018	7.16229008882201	2.59109961184283	6.21577598093084
1140	9.76254216747281	5.88524310729575	10.3482085262217	6.50948136099674	3.47104925117463	6.18574115774898
1141	10.4130178363546	5.1943974299952	10.2287121660447	6.77345221128001	2.58723978609135	6.53353510462292
1142	10.5390101228239	5.84969923710817	10.5714611588922	6.97177373004145	3.51467297353637	6.58103950521804
1143	10.0469376744621	6.04349656712668	10.6599226717365	6.30357128827706	3.4990749562532	6.39695575601559
1144	10.5068607930423	5.35356100344814	10.9150244889679	7.34957352710236	3.36150552626206	6.49446234917628
1145	10.2836932076991	6.0064536210158	10.3016677756659	7.53005277374806	3.42526217385272	6.08430352945803
1146	10.122126612628	5.60296779030065	9.94465641738547	6.25773981407617	2.72993073541165	5.91430870731758
1147	10.2108325435763	5.36247215765423	10.2781916379292	6.54015519077729	2.81162365036556	6.36206312774027
1148	10.8059604326336	5.46313390647846	10.47302087206	6.52511376854854	3.44200418156994	7.11226680541874
1149	10.4671785775504	5.50534887777739	9.98653956602765	6.51021128979088	2.49305760802435	6.11531149894528
1150	10.6307147964106	5.80603791229597	10.7986213267558	6.92231880808756	2.73951712371603	6.92152330027483
1151	9.59927417904148	5.32590864311104	10.0574860931454	7.08351233177541	2.4080197821702	6.40754375798567
1152	9.74499984467218	5.32655248915402	10.110401415007	6.74125476512428	2.89349173515739	6.41668994935264
1153	9.52221699104893	6.01574224825235	10.2932542536319	6.66208505567078	2.20739891296589	6.21269708567112
1154	10.2323870242447	4.86779391726871	10.266346758071	7.18225367632812	2.90678257575433	6.56211657548639
1155	10.7501383780199	5.37218877929885	10.4495514392142	7.37608542769027	2.6502965290853	6.75693059003807
1156	10.8504836334878	6.10361949762648	10.0063243978059	7.02980803878241	2.75470754523492	6.19201946885017
1157	10.3520102809996	5.79110177476176	10.1349828511336	6.60177576580088	3.07674453897102	6.6435445011609
1158	10.7672653174807	5.39653080305417	10.0260962766744	7.06930220898802	2.6698498881658	6.37595900033559
1159	10.9527758656839	5.09770926457321	9.92054231638446	7.48160680802483	2.78199057469045	6.45824723596757
1160	10.4342708228765	5.17034353210846	10.1756442730224	7.05193819195813	2.54803750310771	6.49547176678077
1161	10.4561252692289	5.01546560421395	10.2342691594707	7.45268765300795	2.40305814074528	6.65995834566863
1162	10.5444854237488	5.55402458025878	9.75446303852403	6.77786160125974	2.90953937883488	6.41239646926373
1163	10.719902324807	6.3372154990013	10.6172049545139	7.84321141352269	2.63002161053658	6.71762500347206
1164	10.8220401037947	5.76834985631584	10.3585431736773	7.33068063862444	2.82542357384265	6.77130617284467
1165	10.1293135297654	6.06457068374754	9.89946644557448	7.38459146969807	2.83001942551905	6.22246046362182
1166	9.3078798053558	6.10915243310743	10.0282871954046	6.27073887610524	2.80822877281748	5.95940911559694
1167	10.2294539958308	5.81486175976498	10.202955291172	7.04743966869178	2.67514970193551	6.19885884667466
1168	11.2258363462333	5.84712842057856	10.5846897145739	7.44334945347495	3.62680399616021	6.46084024451061
1169	10.5838487947547	5.44675877045684	10.3007937891047	7.2442743268435	3.21136980914607	6.91642746012075
1170	10.8969131948231	5.90832758651721	11.0748589092583	7.11188734755718	2.93145558003475	7.45628067652621
1171	10.2034967922616	5.84094457172973	10.6914783565357	6.40162503068647	3.24175180526874	6.94177577845029
1172	10.801860427557	5.73687761402908	10.0838332208345	7.60208736184448	2.73247040142009	6.26134917811867
1173	10.8641442292523	6.52823138882598	11.3130493545963	7.4571818320743	3.53192890062676	7.03615487950297
1174	10.603556864387	5.70432861550259	10.6300904335684	7.39668840861571	3.03101510752443	6.22113258917886
1175	11.1168691852147	5.34836712656049	10.3183743434213	7.43557883620375	2.66775244367704	6.26804062693042
1176	11.2108280038766	5.86799462501798	10.3855527792608	7.3898120910984	2.9049251968477	6.28028640191856
1177	10.4436625268712	5.6507494371744	10.216491587931	6.91916848893184	2.74864057753209	6.00374832513066
1178	10.8493386613956	5.3335798003218	9.90853488966382	7.3757074127843	2.38033946976073	5.71193933106845
1179	10.9640053712965	5.52618542799364	10.3160925933276	7.44823282304721	2.45944336960499	6.6862378847097
1180	10.8834375984276	5.58200818805918	10.0269026603109	7.49901398629235	2.65786983931869	6.05816643148976
1181	12.1642903606948	6.03167446592542	10.2773168703344	7.98774366162734	3.1022922748216	6.62687474856566
1182	10.2790852248844	5.61209823401312	10.4397751324321	6.74892159445109	3.10015215102379	6.86590547085023
1183	12.1767246702073	6.01243134027065	10.7934578192392	8.04475704872043	2.6979402374415	6.84510354453628
1184	11.0280257571164	6.40542431274502	10.472945387479	7.53818728890719	3.11362590922357	6.31898607161917
1185	10.4328663039686	5.27823354071785	10.5750731946089	7.02812092006402	2.57166279242215	6.68009926912069
1186	10.8164939479909	6.2809726190414	10.7381659978165	7.56710685604678	3.07572379278442	6.9812138784606
1187	10.4199511814342	6.44437078064266	9.97397888832081	7.19937734837411	2.8196647618155	6.24909323746057
1188	9.50591725538859	6.53570502309837	10.6610780152982	6.44970244298127	3.21933551069701	6.65991215828406
1189	10.4000554599758	5.38213181643839	10.4229682642619	7.178218210746	2.88540385311446	6.32448772543533
1190	10.6330109875979	5.42407565828909	10.4923706971653	7.3770605048345	2.66524603706308	6.79430699332449
1191	10.2673565136276	6.67620936401988	9.8122647267969	6.41889194754962	3.49777028935327	6.00056022777187
1192	10.4843362573229	5.85509612098393	10.1411422688164	7.55581801828061	2.66984134390987	5.98985498116083
1193	10.9742037487364	5.66681908352838	10.6853428510051	7.45942150174305	3.04779467291648	6.61036342620436
1194	10.2580140492196	5.96474238156953	9.91121459231052	6.80398472261197	3.33435425965897	6.2599133655685
1195	10.851227695186	5.73581709877643	10.8900448884907	7.1101828189788	3.33601867950024	6.89503773769074
1196	10.7360386876608	5.37195869740657	10.4275274840812	7.13634509532642	3.43823340810466	6.92720536507948
1197	10.8632888096736	5.65715079531125	10.7416400371896	7.09105292934302	2.95461406531954	6.65120294966053
1198	10.5542047562751	5.41066656156274	10.7100479190522	6.91920951341862	3.13849205693416	6.6593659928164
1199	10.3519179411275	5.49999774392351	10.4229247597289	6.75866072576389	2.60125692065419	6.55549463846751
1200	10.2634109987115	5.59385179726173	10.8555086991031	6.24898126121255	2.51343819816137	7.10118175805143
1201	11.0834358707932	5.4688460108778	11.3050725487313	7.26685442052084	2.52815796149029	7.61108155754879
1202	11.0669349216346	5.89491671930241	10.6558391281815	7.04855662056877	3.01053367473517	7.78051797118759
1203	10.0613160578882	5.19416846191855	9.75266845527028	7.1149757789117	2.22954928372381	6.57466278998848
1204	10.6637769395726	5.91635476032146	9.95056882955814	7.51320483788915	2.45472990894973	5.8891814533993
1205	10.311530163325	5.21307645089239	10.3049925810136	6.99099502750942	2.76077443522717	6.09932324617351
1206	10.7928496046218	5.33589255392144	10.1803673093127	7.12728384235556	3.77562033624756	6.43285027391847
1207	10.2030347493774	5.47667011529886	10.6328614448288	7.39038774395537	2.3726294373207	6.39232471523706
1208	10.7708137934453	5.64952022493748	10.2291880095814	8.15745632317825	2.60266396308248	6.65604604432347
1209	10.1491959580554	5.27500511249478	10.8936877231033	7.39773186230814	2.3140000031296	6.70368709354861
1210	9.97531675673084	5.33244340783611	10.9475744559508	6.58505328157818	2.62741115085337	6.99287288540527
1211	10.3697298959087	5.05926298180159	10.3611650034346	7.35859192481967	2.63223049833588	6.80113425679753
1212	10.9406190870679	5.55922286442541	10.9619228906585	7.78278292976797	2.36112538419893	6.62580585643734
1213	10.4217903543836	5.3601736285463	10.4237907306238	7.36252322110127	3.13862263692105	6.75836865713779
1214	10.0738685082381	5.96559378368844	10.3531159344463	7.22679395997689	2.79234073142419	6.80972043039587
1215	10.0445941788013	6.19948757490773	10.5649377820875	6.93173332171603	3.75112086034264	6.49603712204769
1216	10.3921778706297	6.14510319325178	11.0323383714253	7.28775175070268	2.92746556370427	6.89966971185042
1217	10.5572917667502	6.44675119881455	10.3381522785963	7.12527062860623	3.2287657845212	6.60092866410175
1218	10.9900465793334	6.12951031222406	10.3977362777795	8.49716411648568	3.12354059184971	6.1743590516399
1219	10.602198910643	6.07027620394702	9.92723757303208	6.83132265882179	3.06276943570551	6.29305947861312
1220	9.98705361359072	5.7204547199919	10.1630592606378	6.45190738362214	3.28456766151492	6.64991623629628
1221	10.3279121198877	6.08746599468047	10.0924834341723	6.80697930425878	3.72935926810015	5.93151152004234
1222	10.8835214399755	5.80369913671109	9.92058022371569	7.49216858623832	2.67463963100924	6.17706933862003
1223	11.1908277585549	5.16671675299264	10.2185550144546	7.13865917664721	2.53773561002527	6.24680960172916
1224	10.8658998304786	5.92369239819586	10.6708712049665	6.88305931027747	2.68113829623033	6.49281374179687
1225	10.4227674374281	5.42430524043585	10.0333338214851	6.92390844452939	3.05360289348756	6.34055612092892
1226	10.0255741131193	6.15303197688359	10.1466543624547	6.75835981076071	3.4982962650228	6.2207831406893
1227	9.95701109103516	5.71642403231164	10.6541677994065	6.50063185311933	2.65139194775755	6.65530338734099
1228	10.097034587671	5.04712292529507	10.1805891316958	6.24532073664515	2.73454539871822	6.31023574075544
1229	10.4897347165619	5.3452182159333	10.5650012027981	7.26507598648274	3.59880917160985	6.54836247367584
1230	10.5929944089531	5.48685121718289	9.94599393501615	7.00690100678276	3.18257212135999	6.38933581988351
1231	10.3480571827451	5.92279471131696	10.9728145405701	7.13172343693874	2.7234100967404	6.98235225184281
1232	10.7708429616954	5.60750058777362	10.2796898559849	7.63757430710113	2.80405830232531	6.23876479273725
1233	10.5621717254422	5.46573447664349	10.1715389450437	6.72916983485472	2.72918585184664	5.99661058543235
1234	10.62117456956	5.20593577129769	10.7319525272725	7.35125985695077	3.00182943895544	6.74914714258091
1235	10.0968299377838	5.36772399975962	10.1017068272081	7.14126307751786	2.74581229110219	6.30321700536791
1236	10.4219967536525	6.12518274051999	9.74270208801855	6.97197195653987	3.31381719831562	5.91670537516197
1237	10.6124607565567	5.66229795035694	10.0162802181873	7.17783202867592	2.5998469639418	5.74945988409504
1238	11.012041489933	6.05059319027229	10.637606456257	6.95186059212113	3.53354376122501	6.48084485940327
1239	10.5522504938356	5.71729788599406	10.0355789156017	6.91494961691545	2.83922791639373	6.49852451610235
1240	9.64338056496466	4.84276966831907	10.2195393871051	6.36553711883949	2.75192905643131	6.42713840199395
1241	9.67103434351638	5.46787539435026	9.59765007631108	6.55565310370231	2.61266436338977	5.78000778989808
1242	10.2810534855513	5.78606153240038	10.0598295102581	7.7037482443115	2.49106522782707	6.42555449685908
1243	10.4122810859173	5.58685428120107	10.4837533068326	7.44584332119289	2.91934582634084	6.85647882872277
1244	11.53815628609	5.93917732990466	11.2644039860999	7.91086656610507	2.98529826608366	7.14941498013139
1245	10.1410332734552	6.63528016523944	10.8060365678741	6.49065132294006	3.42028487955115	6.479135149012
1246	10.297162643877	5.6752432986637	10.0581810986405	6.89749502029346	2.57446289152938	6.14612576061289
1247	10.2225872472127	5.98710604346245	10.1329344854016	6.94356523517878	3.85042496592689	6.16917267185541
1248	11.9147731850086	5.50667291735073	9.87631078005056	8.10635081647158	2.61262189575827	6.00491605396878
1249	10.4130569621957	5.87606803738401	11.2090729732205	7.12888192462526	2.90452113607275	6.86916775389372
1250	10.6740063254248	6.44097037309322	10.6584790482918	7.08889771410212	3.01282013745821	6.61345150631981
1251	10.9811297973979	6.05746634265888	10.4882132894767	7.53905370304417	3.10305356655025	6.59542768572636
1252	10.7661836467294	6.22341854000391	10.2318100370098	7.23192063651119	4.78695543345574	6.08576563060227
1253	10.0988824186035	5.71846772058108	10.5717892307446	6.6113009503766	3.1628531080358	6.70713281264707
1254	10.894860646534	6.54920844547079	10.3574596247962	7.33616543925575	5.22309766040879	6.27485675981106
1255	10.0089283113284	6.76705922027735	10.3179438016743	6.52347339437154	5.3551938500835	6.32340038183143
1256	11.0998889907976	6.07612577479953	10.0782962106959	7.90401551884465	2.7424247237607	6.19772356783418
1257	10.4731953009594	5.05181958886838	10.4628000789469	7.38269351218887	2.56276573985585	6.37376999901395
1258	10.2364548593334	6.21350683000495	10.7927219490877	6.75374429164198	4.02663912968372	6.38902077779752
1259	10.0690975963129	6.04134267223372	10.4400826876936	6.33044032490074	3.01172777337401	6.98711630566367
1260	11.3679289140224	5.78383894154396	10.2029686483111	7.80213851722201	2.58985308022278	6.61704868047413
1261	10.5030830440493	5.80938526940811	10.8971355533941	6.74810140580548	2.68428579938035	6.82803484548712
1262	10.1826078609808	5.30345458507844	11.0962371881802	6.23588220787223	2.54357932739478	7.33714039660003
1263	10.0076956185902	5.19948788219328	9.98105334271774	6.93346798082997	2.6603885866037	5.99691862709764
1264	10.8237195783867	5.98961895732602	10.5463120107289	6.864062743645	2.97093384318117	6.68227946285082
1265	10.335100182812	5.38430211838225	9.79875031269253	6.62166660686583	3.07081401856103	6.42852806319936
1266	10.4054137784587	5.54683508953596	10.2513702459216	7.29856384196885	2.74883656364189	6.02814947780371
1267	10.3968097271479	5.65011508359352	10.1389667500749	7.04327716931613	2.95958347589828	6.07087872249757
1268	10.4639823909485	5.46422728608648	10.9947377666421	6.71682183542554	3.36028513743826	7.08808281765348
1269	11.3728195666819	5.65248899530776	9.98126739039062	7.60492910218151	3.57112659107298	6.0418208175686
1270	10.492442210007	5.41848101625207	10.4788016520905	7.08076915119975	3.08401927328431	6.48531445002082
1271	11.3882051407128	5.7889603546201	10.1168643197688	7.39186502423366	3.72458906818601	6.53264972854759
1272	10.3031810492653	5.27917673918706	10.714115838671	7.1241405706004	2.90910720815941	6.62285599566907
1273	10.4724532165758	6.36202531009149	10.91126140628	6.6799656164714	3.85966443516883	6.84991219257213
1274	10.5198948153648	6.23953389456996	10.4936288671678	7.26813138389197	3.75592784649011	6.11078606826478
1275	11.3910667770588	6.13908106386604	10.1031340545823	7.23438055438961	3.12931515157852	5.74746398888532
1276	10.4353183690898	5.66429629798039	9.77258457009927	6.8363951150619	3.20831608512233	6.52946775597306
1277	10.3727017706522	5.56487258093675	10.1800837353355	6.50130515461572	2.74670857271515	6.08017250419204
1278	10.3559286676486	5.70871550374942	11.3415966603996	6.88117524777572	2.50506809165885	7.13342115293447
1279	10.9989794473451	6.1729421783256	10.5889405080971	7.02656377732894	2.48124625610669	6.79212209449097
1280	10.6753465954482	5.27763533382299	10.0828483486958	7.41947052992093	2.61325098194683	5.80600231578292
1281	10.8368839627571	5.43935996666366	10.6782183577755	6.74306442507725	2.31676431809772	6.38928709110409
1282	9.82845847755336	5.39956779051137	10.1106900193461	6.17737141530332	3.20938174275348	5.72058165521351
1283	10.7363002535115	5.26768551176728	10.9955100869213	6.94589120638821	2.51447116761681	7.02272700713792
1284	10.4093262441767	4.92655541349343	10.8860685480968	6.6883953967771	2.60681515649646	6.52245572516588
1285	10.0146768110463	5.6578882636071	10.177304051428	6.70637240549242	2.87851967385194	6.36011337036131
1286	9.78216202037006	5.99927253078308	10.5827902347003	6.21902697297525	3.26104161572352	6.4240227913141
1287	9.79436939244633	5.37917816579294	10.9661621549562	6.83044728190082	2.99206804082259	7.22696103842384
1288	9.85786924820045	5.6311613711131	10.5518419146495	6.58899166422439	2.41257963534986	6.50173626525468
1289	9.65164873972278	5.36228648994094	11.7244865802893	6.17169524463711	2.60809916531563	7.86836962087671
1290	10.4328141922112	5.41976172793763	10.2741806628804	6.74176459966014	2.58994467186778	6.70006151040807
1291	10.6934224992433	5.88893573777827	10.6775809971075	7.08785712353402	2.66994313612541	6.85204405199146
1292	10.2921509139088	5.29279345651229	10.3003710749257	7.30929515148869	2.41880191371965	7.65416320693026
1293	10.6063525026131	5.52905962765958	10.8335813143504	7.39843514016393	2.58522592060712	7.58808642645506
1294	10.8188091024675	5.80035842893211	10.0524359664685	7.2015638878332	3.12143522559488	7.00650847068948
1295	10.4412872923964	5.3896654637521	10.1708666799955	6.50500169078383	2.35900537642346	6.36010575310031
1296	10.1430503163775	5.70019461423619	10.1750915046379	6.71170540253931	3.41248798612027	6.26754558022687
1297	10.2903874953672	5.14671262303032	10.5921487704955	6.60228407253356	2.65280916158536	7.0392291800176
1298	10.8157415861516	4.80541535391554	10.9485319408721	6.99519056103202	2.65126850445512	6.69404525639182
1299	11.1426773694677	5.08695713966083	10.7016647407183	7.96558512558847	2.73858118788972	6.43729099612564
1300	10.6837273646324	5.2726293970149	10.376077681935	6.99213667492635	2.78920177131109	6.9871416513456
1301	10.943323849332	5.02300543741234	10.3309639908398	7.29308360623641	2.99422829294392	6.64569918224617
1302	10.2698625600352	5.33384829617664	10.6795305038879	6.87873773617453	2.64056697306144	6.61141524870689
1303	10.1103252098261	5.58555955618516	10.4208658985469	7.12185994618423	2.93867473395207	6.77464706931875
1304	10.1774441884438	5.89286884175544	11.1473391414319	6.85193879027079	3.02043867753778	6.73371741372757
1305	9.74972835909789	6.11594894070973	10.5421119502392	6.70384041291188	3.58425086629428	6.70985131408144
1306	10.1361604835018	5.83864599861835	11.3449681231436	6.37631733000959	3.08157464635446	7.13835122442857
1307	10.6299160774826	5.67848690834704	10.7533332302981	7.12522863533747	2.33214431130496	6.50697297446624
1308	9.89716636070727	6.39570169353202	10.337374216333	6.61658330514369	3.58655440722756	6.38721663101714
1309	10.095656672185	5.84905172582725	11.0689083100742	6.85700559697553	2.86981336036875	6.53324645118306
1310	10.0855694579709	5.14063251033261	10.1528650221594	6.45862336835284	2.32186075241507	6.55691906990475
1311	10.6228043736169	5.24559387859931	10.6147956581962	7.14488783495654	2.33926964606679	6.71728655847761
1312	10.4480968679309	5.94779320422924	10.2878351922075	6.46694609132392	2.75193047034036	6.2737315573599
1313	10.5351414059522	6.784664193984	11.0001747902613	6.90756030504155	3.45134433638479	7.16883001510371
1314	10.2203221745497	6.26012993627815	11.5590729549669	6.58343730623935	2.70567025448054	7.95242354240411
1315	10.1328656751597	5.20171570805859	11.1816363466168	6.51291526996733	2.95827538847465	7.67238210520295
1316	10.2332524369458	5.85068681179086	10.9927472788579	7.01861918245226	4.00635540109788	7.25479868046927
1317	10.2102668415022	5.31499252534595	10.9449265660146	6.0635046566124	2.43139111045881	7.49153367561596
1318	10.3100523462582	5.76733647532531	10.7578199383308	6.2529217121179	3.340390591198	7.00958082266421
1319	10.1949895824125	5.42229880257468	11.7365932859783	6.63192554435054	2.75627346730889	8.00345805084048
1320	10.1607088217324	5.69147664250698	10.0689388021381	6.3179304298008	2.59726645102441	6.59677097469517
1321	10.8547305780374	5.87694078441385	10.9021649052662	6.81294961470201	3.26454840116928	6.83693336854148
1322	10.6838625805998	5.53453622421618	10.3309882699784	7.20935681230953	2.77369587156074	6.15183005495928
1323	9.69125143877101	5.49360182047836	10.4350952989374	6.0538546962781	3.19542530364279	6.85477762274897
1324	10.1480017654613	5.54292466673978	10.2722260086564	7.15875033083976	2.57987093108202	7.36269339456278
1325	11.2255848165748	5.88564730783523	10.1720505289283	7.40512650118801	3.09958607427557	7.71573826895214
1326	10.5852362740588	6.34610198760054	10.3909917992241	6.73885714749996	3.12959399043757	6.55319096723808
1327	10.2570650119784	5.76875580647771	10.4277199136042	6.41629227096438	3.02405225200038	7.13485131391269
1328	10.8430727766686	5.58968115701482	10.4606477143787	6.96423415991341	2.31265275180516	6.41626643345826
1329	10.5130438029505	6.09706038489679	10.4537278988779	7.1140678767817	3.06584946679377	6.52562621965711
1330	10.1306397080743	5.04985134396995	10.095097330201	6.93905983046434	2.36908399951764	6.45021454873562
1331	10.3445211549913	6.46756068428392	10.5731827308683	7.40230421206152	3.04712824470153	6.90110118361121
1332	10.3942769498713	5.4333140676639	10.8263499089029	7.14122242825391	2.66850241050325	7.05228951797505
1333	10.3260118278956	5.16437092025435	11.1142855208611	6.89304880574901	3.19531604907025	7.29959961554082
1334	10.5726475141186	5.62152218551766	10.9977446668123	6.56455536266688	3.50927727718719	7.23420100611217
1335	9.16626915068863	5.85300965812963	10.7129237633517	5.90868175180181	3.19608143256423	6.88305605548338
1336	10.7090647811845	5.64932466181626	10.6278387545102	7.22424275184461	3.10242912464407	6.6725197246889
1337	9.85771740845599	5.69711562411569	10.6930732707202	7.07255676355327	3.25932711907036	6.63654941937604
1338	10.6394314572595	5.6769961234376	10.2546736275392	7.75302709870494	3.0960769313032	6.49695247257379
1339	10.9113367913846	5.70954029645216	10.3924105876119	6.95634081708888	2.95711120063696	6.45996763571603
1340	10.5022700345674	5.79754763881838	9.99551496744111	6.61484438066983	3.15350525670811	5.863157480165
1341	10.9315837171388	5.82372751534335	10.5222655684468	7.88915002035504	3.08521987898357	6.3684491905698
1342	10.712737044542	6.17891384321201	10.1945489339346	7.01569646922248	2.73956525486362	6.16935580807073
1343	10.42145865806	5.84420702697867	9.81092522787321	7.9379829027805	3.27580660746124	6.1312640113332
1344	10.1610718598827	5.78700628178855	10.4332921459959	6.59657685905075	3.0860077810546	6.49729772554917
1345	10.9754463806527	5.44981006256808	10.1303870476861	7.50898530691064	2.37960295498968	6.58094591803053
1346	10.7028712498521	5.70898633948555	10.6312831996333	7.07503569405966	2.72304799572869	6.37722049832817
1347	10.8669933247849	5.46827783174211	10.6597788523394	7.02892917949149	2.47704959722865	6.96572110378134
1348	10.6267444805269	5.75041906221804	10.6375501471248	6.80061011641112	2.337217087887	6.87449594255216
1349	10.0673252409033	6.39190847299387	10.2042626229189	6.49493881984065	3.39346362490909	7.04555022279868
1350	11.1584252532382	5.5739779303795	10.468127025846	7.58439743435096	2.9299474218124	6.87575196083096
1351	10.2614515792466	5.55847697633683	10.5335341664099	6.61797385289742	2.60724125311972	6.95399019767024
1352	10.4943259495962	5.86885653119032	10.4557612126258	6.96999989623258	2.98467105965614	6.77248407632306
1353	10.6262635947352	5.80708305477124	10.6041043076648	7.38366708265624	2.79229360174865	7.02510405700824
1354	10.6957471218387	5.86647078888023	11.0476968212279	6.49778773670035	2.63722868335118	7.10263686695954
1355	10.1840809497615	5.4374400465923	9.94443730500417	6.78272492060905	2.88045510405411	6.70662374364495
1356	10.3622652925044	5.62019319412996	10.3214110186125	6.68274000064017	3.28859356258185	6.76453386797425
1357	10.521534130374	5.30468110618	10.3399505980131	6.77974221743876	2.86343857537001	7.11130863642353
1358	10.1545247843642	5.41328134922551	10.1659734716375	6.69080872624169	2.38054495720592	6.78660803230089
1359	9.87239453304151	5.43934508981826	10.4555722623427	6.44643024872704	2.49761790932746	6.60901215667287
1360	10.3091160445803	5.52692455290298	10.356358744707	6.45090186433726	2.3773547100868	6.81341392370625
1361	10.4660029050813	5.21047510715964	10.0749884133145	6.89792263394708	2.72251676585008	6.81052760115616
1362	9.94301269990414	5.32819839118198	10.5724321062946	6.3532366537924	2.5621370813246	6.48175421012627
1363	10.7602298269608	5.62829542519932	11.0678612748014	7.01207396210534	2.6808533360565	6.69000641325861
1364	10.9123207431079	5.16696998569093	11.610234101904	7.08378096751131	2.99200478901789	7.60090405639349
1365	10.8667104897936	5.17256928935137	11.1197988612709	7.23342625225536	2.53578328749119	6.43332415238917
1366	10.8777618512763	5.10028804730234	10.3972072851326	6.81408785477815	2.7730878410894	6.46677891731613
1367	10.8574430020382	5.38101155244151	11.1630509092746	7.37864174933663	2.78645532358147	7.06700376481911
1368	11.7341775428631	5.50791672718847	10.7645955209713	8.0138112634152	2.63783403728349	6.85539947170199
1369	11.1912227212845	5.79089167501057	11.2235277395603	7.09808839193183	2.95966711493689	7.57970526371595
1370	10.6253592144018	5.9024824644531	11.4634692021023	7.04559046418954	3.76705252619799	7.29532173980143
1371	10.7768049302958	5.56188889398861	10.8065361470998	7.05791567112544	2.4066962946053	6.76136626482885
1372	10.2347061832262	5.9820598139747	9.90511959491307	7.12142853454167	2.42381856741719	6.61820208842148
1373	11.1698675674101	5.36258816193926	10.8462816856243	8.03577483642858	2.27178192242441	7.28700185235201
1374	10.6694488059841	5.95548553102351	10.6056015038337	6.95123546483046	2.84687016116315	6.87910580124778
1375	11.2506257801248	5.69765457780648	10.444623884896	7.38173033116449	2.55223225025717	7.08223653350071
1376	10.7385093717329	6.16702582297474	10.347448676672	7.56387335881283	3.29326288353198	7.09389442610224
1377	11.1225680771094	5.76192953428827	10.1259259622609	7.40776467073564	2.92525431357416	6.2141520214337
1378	11.1779700020554	5.89054714699535	10.6467219689529	7.37812120749903	3.05052902087802	7.22671882813504
1379	10.1003042272703	6.18061634534136	10.5614276701232	7.04069358184104	3.00618907693543	6.82215486867571
1380	11.8334884876119	5.04223362308408	10.1803140243352	8.29212569093524	2.13810411272528	7.25627547052697
1381	12.64721105466	5.93053311608334	10.3448732337234	8.72207789241632	3.57955276679399	6.63686807606204
1382	10.8662944288447	5.4098275041177	10.7838331071182	7.43915875098897	2.56791158407075	6.96528790385083
1383	10.9249060079732	5.2387543253325	10.8279888268765	7.14580761904403	2.47568105248276	6.80022576125995
1384	10.4038601434239	5.22691457381415	9.98820649231658	7.77015124239735	2.51739937424326	6.15305432405556
1385	10.322059884131	5.68502283902118	10.3823422150622	6.97615127349203	2.86961300783076	6.28864964678388
1386	11.3018968496428	5.65955980563947	10.1269636586871	7.46877971849878	2.6713439210956	6.66514269757394
1387	11.5011808796909	5.69759462219267	11.0563251602822	7.74280821215071	2.31357148425806	7.01575877474963
1388	10.8588434379834	5.5301791336277	10.7934761801655	7.05000534598869	2.82028284048612	7.5773778348671
1389	11.3450951886249	5.47364380811561	11.1841963512164	8.20655471792816	2.3505068734939	7.68534821257493
1390	9.99090801737839	5.34083974800912	11.4977593430077	6.59290275400463	2.28118121553463	7.5211299169249
1391	10.0002089535087	5.34150706539462	10.9474235537233	6.44253799990239	3.0330633006987	7.23067879262653
1392	11.0072538893066	6.59765742488896	11.0003565430287	7.24055637772032	3.53374540995161	7.29268891276806
1393	10.5991356856473	5.85503316947235	10.7436340492016	7.04265617764143	2.97935813496672	6.89957972389759
1394	10.2687526476585	5.7633515170757	11.1577457538605	6.486662460813	3.98121806689578	7.59450539421035
1395	10.1088000714983	6.11889843720863	11.1154377633667	7.15185862295694	3.44502980524794	6.94266764135346
1396	10.4782052968402	6.64024810006311	9.88368125629374	7.14186319356324	3.12238842339797	6.35402078380514
1397	9.90237773354754	5.80662949356128	11.1183038518501	7.19753003458039	2.65076954274444	6.86604870081529
1398	10.6406125619431	5.82743051220141	10.9015935030632	7.30787740845001	2.9406935007689	6.74425598702966
1399	10.3045701554637	5.81522550819995	11.0858277690727	7.06344273818813	3.99774577824591	7.46440570324067
1400	10.6847238087859	5.85276344069465	11.3782852731402	7.69445197084201	3.46729152369226	7.25995532103862
1401	10.763744460269	6.62034530477163	10.9535673685883	6.95360233615276	3.55429129832374	6.68052247340275
1402	10.405481656252	5.78222679512521	11.1181545551284	7.05538421039977	2.58992473950024	6.83223304939031
1403	10.1080203612081	6.80077837629205	11.7556348128684	6.96650215814532	3.25651510813292	7.17594314257367
1404	10.6632847117961	6.88500112763608	10.641045182601	7.32378104859446	2.84570976965217	6.97703450339398
1405	9.99292734201633	6.07748775933844	11.3997525158307	6.52504895703977	2.75399691783547	7.76657159961521
1406	10.7002516615339	6.63076364715147	10.5684379319995	7.36335391004735	3.05615967264605	7.29244164580881
1407	10.8060490197072	7.20301437602076	10.5129310459834	7.33289971590175	3.38818273038017	6.80286331031295
1408	10.8680306870956	7.10304079215048	10.6524024636399	7.55431320855805	3.37712484652796	7.87607245650715
1409	11.7350890592428	6.76499960618697	10.158278206147	8.05971912661979	3.04317793932214	6.69633553800651
1410	10.6858259296943	6.40947576179372	10.3836052868217	6.77329169394135	2.34678209989819	6.19782896116356
1411	10.5765485880528	6.18406296339589	10.2952750633288	6.94256985973958	2.86459691592856	6.55398142055408
1412	11.1945905630155	6.78196279690949	10.7378119963918	7.50833126947362	2.8044831118992	6.64730536272748
1413	10.488033945529	6.55119303361497	9.94561215365842	7.15044691490187	2.4984289216943	6.79002622574936
1414	10.8864361034284	6.67714889353191	10.6640518718479	7.28675898883536	2.6106116643004	6.9793994966705
1415	10.4872184843319	6.11997054698486	10.5047434316268	6.62533404965811	2.6338413825596	7.04621179667695
1416	10.8763180280686	5.62382994776062	11.3080860084125	7.26998525752166	2.33713457913146	7.09526172158791
1417	10.98343018113	6.28103033421727	10.5622805762734	7.61627956608502	2.84763799400562	6.59138857485612
1418	11.2195688294729	5.87190536327498	9.95243618072866	7.11780096277932	2.72706377916175	6.63873914582643
1419	10.7730200338952	5.99287461684628	10.1916546862706	7.50802930025628	2.69845652454871	6.26533169417368
1420	11.4822501318739	6.25611968414264	11.0756804417351	8.03884075898543	2.95341093505494	6.7393965014596
1421	10.3850043080229	6.57841735312688	10.5584455198735	6.67934610193427	3.29333831798143	6.95661438252531
1422	10.4364920540429	5.36649141627017	11.1435974624188	7.11265886126996	2.65678189757944	6.76908644808119
1423	10.6014267493245	5.42628650005386	9.96469634961404	7.00788831872885	2.66827768846955	6.24907159559928
1424	10.4836281502126	6.10057455139928	10.6949904261248	7.32743576558145	2.75569180592545	6.73584668700785
1425	10.8169228326703	5.71655383303499	10.2632375119263	6.85979674992079	2.53197751770283	6.88875824345624
1426	11.4714096254152	5.29952069919003	10.02895329195	8.28714644111834	2.490360295873	6.54505863219087
1427	10.1578858781749	5.63172042280832	10.3541761290727	6.61727124080293	2.9076120349003	7.24298486374852
1428	11.375727972396	5.83656032174391	10.9155882355626	7.90165215167813	2.40435433397779	7.32381424758828
1429	10.2923043861763	5.84886631706616	10.5761846442114	6.58217439617428	2.46783159095802	6.90397639328756
1430	10.6154341299062	5.78930591593824	10.5526738375724	6.54865222326022	2.51884427529471	6.39788593376152
1431	10.8123852815261	5.91699249066816	10.2068993354062	7.55319747174478	3.11641671434099	6.18041566112679
1432	10.6442881979146	5.73739718238861	10.9611111388184	7.32984372419194	2.66416768374558	7.49549954124848
1433	12.0885258583513	5.94032625734822	10.3286579733854	8.73408562350938	2.67383988539723	6.43353970027564
1434	10.2500111819325	4.89273344629027	10.6844247503032	6.62908646816032	2.53681299271491	6.67493155890108
1435	10.7093606276811	5.81999754496575	10.3459261323818	7.61173075179824	2.60190683603319	6.47362077577632
1436	10.949836657282	6.59986443631226	10.8937272185613	7.34446503791597	3.13127778513621	6.85610779473803
1437	11.3512888029962	5.11883658662423	9.96548703916166	8.40046256726605	2.28579706427643	6.45384773920987
1438	10.4277942962206	6.02302410173312	10.4673400616069	6.58999248361276	2.89851041120771	7.03284269895817
1439	11.3919221336334	5.28379671746965	10.7767843514242	7.27341516805079	2.25827237423222	7.05129582956188
1440	10.6948642608321	5.75737760189037	10.8318646883651	7.49647217689517	2.43831393412254	7.44359141760241
1441	10.888251231789	5.68982598172043	9.97245725021805	6.9490949741319	2.56550175274623	6.94350093739242
1442	11.5413522131116	5.77405450442041	10.1947311705732	7.22519574703707	2.41513937222605	6.62321066270675
1443	11.4579205012231	5.91460921144435	10.3142974238544	7.49662965246903	3.09504395882551	6.791667495049
1444	12.1734881703401	5.60653383176901	9.50083180146376	8.62880859038374	2.76857997817139	5.84849391181007
1445	11.3153613800751	5.6704218298228	9.48677462951436	7.50278723112417	2.40493133256772	6.30504086391992
1446	11.1318514283698	5.81101460723066	9.94091912731503	7.19128894273557	3.08635019591111	6.63148938741372
1447	10.4219650331112	5.36884804530936	9.85391369891069	6.75547600732068	2.86749029822214	6.50148490401029
1448	11.3103603788016	5.71812348700135	10.0690605890671	7.49890872433235	2.69958967467838	6.40127343002564
1449	11.603939007982	5.61351575058614	10.6007348804248	8.28997729511187	2.1157278943129	7.06600850698281
1450	10.9028149553374	6.00369457228766	9.8621756546224	8.02598512453432	3.20571025722093	6.37872237899743
1451	11.1920779090581	5.70939785162492	10.9347584248336	7.4239093819594	2.38179091062846	7.28156185457603
1452	11.0083886875687	6.76259813660649	11.1511906255982	7.59861260450304	3.72821022928177	7.81918867779135
1453	10.9274454620051	7.53823581729066	10.8223238152092	7.74881937083756	3.93743343740644	6.83429269275809
1454	10.6864111784385	6.7082719299682	11.6385898968244	7.51288585983383	3.03041310531908	7.06952380874513
1455	10.9498728159407	7.32189648227378	10.1995366820782	7.6723540376804	3.51848850571304	6.39507896585207
1456	10.9286024906542	6.46944672237538	10.2620646365949	7.72554465774882	2.59391382672011	6.84942577144012
1457	10.6055341586978	5.70672657415851	9.4444342020191	7.64013471475449	3.09999980312441	6.05067283533707
1458	10.5527521807997	6.27116324602604	10.0374382398376	7.29386379082204	3.36804333762636	6.17642034319767
1459	10.7808288929321	5.73852884668409	9.84225974025492	7.43713133236653	2.6255950927956	6.30874743767573
1460	11.7641602738784	6.78956268025991	10.026474314059	8.65556606475794	3.46816024777176	6.06357459116483
1461	11.1332690838437	6.44634442402431	10.9272692525656	7.99158409486159	2.67739875838416	6.71122586782388
1462	10.2771090453969	5.31288274474694	10.4406194674157	6.82973374659247	2.55462051471112	6.53423860582442
1463	11.2279817966497	5.46528301822082	10.3401293866443	7.79890972792937	2.33763054631878	6.89683884455834
1464	11.168819443927	5.36634063325337	10.5951865574008	7.8001052642044	2.71131142955492	6.77417812733323
1465	10.9480302975034	5.57490238998304	10.2819295629333	6.89082320789304	2.3488408188523	6.47465437249367
1466	10.7498918485715	5.40957270319384	10.6573623437194	7.45789913059918	2.61749620148291	6.77647320644614
1467	10.1646306174111	5.53312124289209	10.3827204481816	6.68600514060593	2.5998828028171	6.53853410491467
1468	10.6786301541009	5.45921178808533	9.87058011283667	7.09324207897799	2.97472044586877	6.77750808566137
1469	10.5110304830944	5.32281381523518	10.9683660317396	7.19656669777577	2.34026675280752	7.53954439402344
1470	10.584059934108	5.85127855150898	10.6902138555739	7.23062830557874	2.69615732119712	7.63828635165689
1471	11.6601396628866	5.77365064834447	10.6084377074259	8.28662456859364	2.61819608018083	7.28400020402852
1472	10.7345234734411	5.28582864234219	9.94689047220163	7.05084044817657	2.61344834457562	5.94394078090576
1473	10.8329474115594	5.4541742588552	11.1409545051315	7.11165821725011	2.45197801985738	7.66631535682167
1474	10.0662176986952	5.71622854250703	10.4392109305984	6.41039816776204	2.57358757087377	6.94476093538935
1475	10.7843504308373	6.0257508386082	10.5084556750347	6.69513435030517	2.73959528371866	6.28016245443641
1476	10.6472761042429	5.63046634404067	10.6264784061712	7.05399693984484	2.86799182882478	7.16543506992217
1477	10.0257236286167	6.43080883439295	10.0666477339947	6.21517452962074	2.63094550713605	6.69400877130503
1478	10.186694755851	5.83741626962199	10.6670851316767	6.69580895549197	2.67027085893796	7.1263814441694
1479	9.9544121438922	5.88550311043166	10.58851548119	6.10697459837679	2.86818348995629	7.20474880737789
1480	10.6391938576814	5.21475493955644	10.1476752257834	7.63864875268344	2.65906711942546	6.30316725206936
1481	10.9473196455532	5.25672830923896	10.0175689169497	7.09884193196746	2.63611805194889	6.4380840261529
1482	10.3325295694464	5.44459978747256	10.0784625767166	6.43745336565703	2.27483309829539	6.68003398864712
1483	9.79289883426588	6.06795466344785	10.4812013843141	6.21454081600254	2.56243801254355	6.95314746047561
1484	10.9892314996979	5.61787277092438	10.3491735934554	7.5792378709298	3.52002441398238	7.05109294066781
1485	9.66645183239455	5.88881464225356	10.5617626822927	6.76209745789433	3.05552919291868	6.39495622157441
1486	10.9129427961188	5.25380988004951	11.040762899273	7.50840737717335	3.18078078276901	7.47051844175746
1487	10.8527039280625	5.36635631869494	11.2936396433088	7.66229736777173	2.77075595056704	7.06552828121942
1488	10.2921531175893	5.34140520502006	10.6351712729704	7.23028221202824	2.15141760792026	6.8872420550615
1489	10.0520730220108	5.16406309096288	10.0760279504293	7.24064046988555	2.44348002051779	6.62558961667338
1490	10.6416029062654	5.59068510170023	9.55189499387484	7.07998151917566	2.95906837855794	6.11499162975224
1491	10.5331768165677	6.06689543063005	10.584832243105	7.31186283282793	2.69793673087855	6.35625246590744
1492	10.8593081214234	5.80547838341745	10.2436392259949	7.27862656014815	2.89859628633028	6.58837102228197
1493	10.2249766475367	6.18670557854514	10.4426415190753	6.9462187506432	2.79732437360797	6.15708081622082
1494	10.0868879151393	5.8203605839084	10.3379886700119	7.17542822774186	2.68488881256714	6.593558217929
1495	10.3323045480166	6.24954948525462	9.70831151926859	7.44720335585872	2.45067350885849	6.06726379765539
1496	10.9114864421378	6.33672084014443	10.0631233805855	7.35644644782082	2.65745341077837	6.87744600397768
1497	10.6931197527406	6.41698929114538	10.7615087629864	7.8669579860449	2.79814782709638	6.80909609449513
1498	10.1126576952061	6.4827164727706	10.3607839436531	7.28527911173861	2.58514734317963	7.26845326002761
1499	10.9928643234637	6.07704131065928	10.6392103785636	7.96887702105097	2.59672901684642	7.66950721958342
1500	10.6084936095509	5.40273855607804	11.0253652432751	7.35147245270926	2.38505876449608	6.79427733497367
1501	10.6294525915654	5.34470507216167	10.450185098723	7.3281695507026	2.5187534300869	6.99369873771178
1502	10.6367458334908	6.082834112277	9.87987717680175	7.40489832281155	2.85994587243377	6.80631268400024
1503	10.2016751446489	5.69966472564321	10.523247840432	6.8593820672921	2.4134964066405	6.93933424513476
1504	10.7597872980395	6.22181009283512	11.1187684841352	7.86406075138732	2.28848302448441	7.10050185458816
1505	10.2643331257023	5.32609749330999	11.3602655342135	8.0148201304643	2.74642955473352	7.15801940717744
1506	9.94873291627877	6.66718536378724	10.8906672821365	6.84832657248228	3.47294173640091	8.28063115833471
1507	10.1258023912318	6.76551555962279	11.5771884616179	7.18134076706214	3.17327771862109	8.2664728841361
1508	12.3402436609216	5.71154111839038	10.6154770924418	8.83054671603386	2.18195473766153	6.70971844737887
1509	9.9629538109404	5.92884926553294	10.6839909038394	6.8430913785782	2.54491477718849	6.48019003884032
1510	11.5514105591913	5.44758433488212	9.91640359353208	8.64600049753136	2.2450500727687	6.8485554449281
1511	11.2631335544736	5.96089701770899	10.0785612139128	8.45343236069502	2.80331614280627	6.82663331014327
1512	11.2794447103427	6.16529943427946	10.6268039355014	7.99836038305004	2.55775670469504	7.16911469383531
1513	10.7786847888104	5.84195994527789	10.3653340606693	7.17582413995628	2.56002341618389	6.46587051656099
1514	11.2182687957194	5.32333675517508	10.1020875600722	7.77620080008011	2.47390680636031	6.72437834705512
1515	10.8433783226705	5.71374319440477	10.466954704101	7.71293217180463	2.73864382967188	6.30672343986316
1516	11.3163199998883	5.35026327067284	10.6543297321354	7.78201788811923	2.78830038827806	7.25984750720072
1517	10.7050256826285	5.20499478769617	11.2880558701859	8.06231390932858	2.72623619556534	7.59574930801048
1518	11.2810475721986	5.32177082450507	10.3983829831723	7.64205586360001	2.5629123382092	6.86883543491859
1519	10.5125910864128	5.37032935698389	10.2496125891467	6.92777070578839	2.75474771165743	7.27556069767746
1520	10.9316085112092	5.82102553728129	10.2546576498582	7.70114341550195	2.90050143307566	6.83169624501178
1521	11.4766964155207	5.63968103738957	10.3502970411653	7.71817320641211	2.9311035369595	6.87184187140751
1522	11.1460730030782	5.77722326404969	11.2985277566553	7.79643590791867	2.73301049997213	8.15181019757025
1523	11.5403658208993	5.22957652899503	11.7834662128303	8.28591703102063	2.6847880132481	8.26520613528067
1524	12.0627484096433	6.26757384017868	11.876423326245	8.43107331924336	2.77938595144709	8.64300980138113
1525	11.3025843753626	5.29643122276916	11.4849193541326	8.42057994667266	2.32503537781188	8.76157959688581
1526	11.1366535769596	5.44072077577165	11.7891031062979	7.71130029621173	2.30748145000977	8.60993324777302
1527	11.255409655037	5.51171252934253	12.0787367386352	8.23884668334513	2.67882149479413	9.8307322865634
1528	11.6761334658549	4.99626519570636	12.3077646784776	8.01721251336337	2.35091040067527	9.22527667598935
1529	12.0854357975542	5.0476432670499	11.8024789374923	8.52220882993963	2.3331636135647	8.93760858011626
1530	11.7371868567481	5.97176032767312	11.491361056493	8.55394279507161	2.68175694281916	8.70667452513842
1531	11.6569491600838	5.16937394328205	11.7830469299116	8.64457331349206	2.67213006253709	8.75802499080217
1532	10.3726182059928	5.80816591660996	11.0708595654801	6.3496596896096	2.77881165391424	8.5079784677369
1533	10.5831243811793	5.66675867187381	11.0895602417986	6.52025036384732	2.74301239707901	8.90103361492942
1534	10.6341089547084	5.57432455171491	11.0123278044166	7.28163244285564	2.78837211890909	8.60369330123202
1535	10.9230946308115	5.93845202894817	11.1658094572768	7.25857297172132	2.38748123052939	8.70048096969401
1536	9.80848758841399	6.45298440233681	11.0802035591917	6.94390843205434	3.19846610691349	8.70271685673395
1537	11.2956942972059	6.10763165564378	10.842393496861	7.60490464812961	2.63146242393407	8.93614728483279
1538	10.1811992198237	5.91692030420606	11.0053121775069	7.48026421636303	2.66685479123881	8.91417674801178
1539	10.6186131090838	5.72552941207665	11.5243221209761	6.85893930359318	2.50243272876398	9.09622890801441
1540	11.1753594669857	6.16945919691331	11.6131969472241	7.65983990096826	3.04187257618247	9.79296843401454
1541	11.3435366817784	5.80112300656376	12.410791186396	8.46529871297186	2.65140097270124	10.2386046019167
1542	11.5013712622449	6.62511142209608	11.180006035005	9.4302192078387	2.93168023586079	8.70177869271581
1543	11.6525064400543	6.30327591656819	11.5922949379678	9.30350375814436	3.3867562948745	8.80851227893522
1544	11.0913558601693	5.12710982975008	11.4178218462606	8.75608696205085	2.45412593658722	8.69209068655308
1545	10.9210052063977	5.76298543810804	11.4390514586137	8.8035557294452	4.20358097623229	8.63052993862943
1546	11.0065279605106	5.59944146395804	10.8832721255245	8.63975256530771	2.26790502731692	8.5501749706584
1547	11.22262521179	5.28845952008079	10.9638029848779	7.78307764681065	2.48463757581582	8.55188803866929
1548	11.7352189609959	5.403346863794	11.271447211484	7.94366967099119	2.97001896194592	9.12958736561146
1549	11.0777954337685	5.43708448428253	11.2775332422605	7.10335343677542	2.69671742376414	8.93920860048298
1550	11.0484140541943	5.73314794221376	10.8677200264962	7.46235978672349	2.77362549429661	8.9090045784821
1551	9.83145113629598	5.77917517086897	11.7109415850248	6.76492988951441	2.82446372122583	9.3975267180688
1552	10.369773976766	5.16777999998119	11.0836498022234	7.04128094247182	2.72950800895797	9.02967496977968
1553	11.0418069344991	6.11747169129937	11.3455599879111	8.56095723406301	3.05816935516367	9.49336120477155
1554	11.0491471391438	6.04489840110945	11.5287581826687	8.13226931873945	2.80408701464821	9.30858677284287
1555	11.2858788863706	5.5673835556604	11.1853807306635	7.89321594181439	2.4020718012089	9.13112654489216
1556	10.9441445693176	5.56483870965829	11.3655414707104	7.84224784428821	2.67805915814213	9.44513171353677
1557	10.5114245017605	5.46020297055339	11.196432989771	7.64865228607352	2.71549354185038	9.34262951058143
1558	11.3456962146581	6.03050431048953	11.392222669861	7.96671651866741	2.67353906173323	9.3608264470252
1559	11.4656577846685	5.64950502857856	11.4001166592822	7.60328487240127	2.74018453826638	9.27860527607996
1560	11.0001143432227	5.67281157202886	10.7013343481112	7.71951964114686	2.60519072378839	8.02645583441183
1561	11.1043717842749	5.95219082340016	11.0956569617125	7.78672136449164	2.99770220637605	9.05434593598712
1562	11.6763616996175	5.67737712584425	10.7963107952882	8.02164431869992	2.62117469257954	8.90263474116151
1563	10.3562989868407	5.96926972490641	11.5381866662084	7.540108214394	3.49470604010517	8.90993748327541
1564	11.2056273086425	6.13726653347842	10.6202343609281	7.58974646023185	3.00998470672051	8.07341192827288
1565	10.232301157973	5.91597836734552	10.784335157536	7.33205440859872	2.53211068268391	8.61550559572798
1566	10.7901939438339	5.67989785762129	10.0885238090887	7.49618863280353	2.37968030434312	8.00533894649198
1567	10.8614094011088	5.50056456954445	11.1523393399782	6.86426742213743	2.23639069109438	9.13556399854957
1568	11.3384433287491	6.50289220324014	10.463003100488	7.68144492703105	2.70413232904147	8.36700691623888
1569	11.0511722022434	5.68410616892426	10.1457024776954	7.21366932019251	2.51135966402816	8.48216801190709
1570	11.0185345284939	5.78898753748379	10.8040762599472	7.223724447368	2.2267912793683	8.44843825567872
1571	11.0923317048426	5.71601515677806	9.99802465536743	7.57308176220137	2.46927885456566	8.2842992256322
1572	11.7534027974625	5.81854309566873	10.553724018064	8.30869587899574	2.87495633460949	8.52212468980309
1573	10.6005768128897	5.98744146407302	10.1298776746966	7.39574980261554	2.67683546069957	8.0367479463857
1574	10.6744736758742	5.52018700767508	10.5836693202568	6.94225501459286	2.79923146411097	8.54319391492964
1575	10.41290649794	5.74792652779528	11.174025467748	6.8426623413577	2.73298605576348	8.61136744859806
1576	11.001295633481	5.72473599207607	10.8438492993483	7.31630286274576	2.98593520346934	8.60727509023708
1577	9.90276051422603	5.43286659969297	10.5795467633055	6.42327877278531	2.52889261127563	8.64114979758444
1578	11.5212878466351	5.31346597951005	11.3742416304787	8.30709009592604	2.7272888325689	9.17510236753128
1579	10.8734329109027	6.50690665730212	11.4219793102944	7.69832324193487	3.33615394589339	8.91305418712933
1580	10.8869208908868	6.14274934082216	11.2873004312603	7.589633634269	3.34074087551683	8.60752347200517
1581	10.4435344769824	5.82818846680602	11.1188544280208	7.44197326580039	2.34240577209565	8.8122858718767
1582	10.5449978158739	6.0084697310037	10.9594212355621	7.24674952727404	3.39954512661477	8.57601829101463
1583	10.886037955541	5.57796867012904	11.2162034450408	7.17856631573923	2.67487092068216	9.1003800264607
1584	10.5214397956573	6.00928826915473	10.9748181598875	6.96130749577863	3.11487767356413	8.82209775514835
1585	10.2361522216466	5.92968062983921	11.1329914100235	6.70458109184987	3.55241988713058	9.13974236791589
1586	10.4685295251403	5.11813653473556	11.3963359180595	7.46635624763031	2.71618089375943	8.71078220574673
1587	11.1477974952651	5.66264594139835	11.2991382876661	7.51097166113674	3.13169931322119	8.79320474611494
1588	11.0502290683695	5.14846757509651	11.2396943821285	7.24908574642469	2.31477619976448	8.9713614984704
1589	9.81566825002707	6.72961368399302	11.392034762786	6.4437984092834	3.75246928795053	8.84636893229882
1590	10.4755192756965	5.08649412517479	10.8443664424889	6.95968589775604	2.97338070180469	8.26257995069472
1591	11.1317628962467	5.73796071370253	11.0213452518162	7.27734499841006	3.06425230582255	8.4598600768334
1592	10.5113753567166	5.18032130066799	10.7511194488379	6.66948907865783	2.77368133064515	8.75046456845069
1593	11.1557848303351	5.98721879232771	11.087363748057	7.38548582923875	2.63260993055308	8.64213093547968
1594	10.8473678062471	6.14044980815553	11.4103039895471	7.57006953582415	3.07802312551397	8.82939161925623
1595	11.3337619722296	6.12812464643764	10.9137059307263	7.70945096884166	2.53339583524929	8.35460295815554
1596	11.7327173809466	6.05026280461654	11.2621273463648	7.87307431425574	2.67353076785404	8.93921067442494
1597	11.0498315165557	5.45968148054364	11.0844340385116	7.54426856398138	2.56121078350169	8.69740482394503
1598	10.3170499695648	5.61852214782683	11.117810303512	6.8391038885472	2.84838497836685	9.00026639213913
1599	10.5917927911248	5.61899844223592	11.7638212063025	6.71460438010714	2.90533882937047	9.14372826362092
1600	11.4008784416916	5.62468726670044	10.9297599572073	7.73095640673951	2.83981813203154	8.93010283408669
1601	10.4681298901027	5.9002465737755	10.691139582672	7.36451536657445	2.88135056936114	8.49547413833294
1602	11.3379564121163	6.22177237131657	11.2479614184953	7.38060043291662	2.75255585908417	9.07512019407417
1603	10.7881707183155	6.38226272207854	11.0926931566427	7.1771535900338	2.93298515866803	9.14882139325897
1604	10.654011566989	5.49278651108261	11.1893984278223	6.73493511981763	2.79717976039424	8.9811388172997
1605	10.8028978910419	5.98744580921009	10.6989527680118	6.79507022105785	2.87974301887337	8.92191836475612
1606	11.0441496245857	5.30640513141547	10.8565447388143	6.93370690577477	2.68979575820052	9.14596100260716
1607	10.8876606385827	5.75876723131998	10.1455974771798	7.76747936628003	2.63435292357602	7.67577714138097
1608	11.358534728642	5.79538321917162	10.7299937585486	8.1270190460194	2.63105095001975	8.68593659142436
1609	10.018621011595	5.33599792243205	10.983780661326	6.51557038300414	2.98602044585917	9.21338141978785
1610	12.1940341210684	5.66451606320289	11.356011057059	7.59219343856873	2.72375949900173	9.62028266825027
1611	12.2460885426657	5.54387605220509	10.5227309893596	8.61848624336388	2.97693014769578	8.79614073312539
1612	11.2848839144459	5.60258608042986	11.012473665485	7.65723937087066	2.47750102979287	9.19995738210967
1613	11.44494034139	6.28433939494917	11.3878815808534	7.37766496228684	3.26088202968113	9.27575278431428
1614	11.0541615640682	6.33764918068842	10.4521328600124	7.85320867771627	3.19253278484796	8.64542145496341
1615	10.8414232869494	6.04781881918733	11.1475332499442	7.36300012892331	2.54600650336591	9.06071516974694
1616	10.424588329797	5.55371602132738	10.641996442178	6.79625207006543	2.32047424994136	8.90182605826706
1617	11.021387204683	5.70074777939193	10.930046947273	7.10924793113229	2.50529412589496	8.78700297883946
1618	11.1976486078328	6.07029280584932	11.1958186701391	7.42801379100993	2.92035849056462	9.01738495198761
1619	11.5722334865131	5.82646950820165	10.7007841917445	7.83171891054682	2.26150386773719	8.49079478288022
1620	9.94303798648457	5.75389753002202	11.4192362418762	6.58355882774864	2.5576194459438	9.03359637455107
1621	10.501354256628	5.73683876047467	11.2740252066589	7.11420127091246	2.63095298879001	9.15767070956478
1622	10.3413766699413	6.06378643628862	10.8231611333768	7.01263788587893	2.74118622213257	8.41320890373371
1623	10.8658901364336	5.63507348921252	11.1582159665957	7.40419879131474	3.3283343335777	8.91245332484883
1624	10.2390890410718	5.68232599641515	11.0951567178684	6.72232644320236	2.74411914141864	8.45999052042791
1625	10.5480649276672	6.02511611055012	10.9335255365329	7.02888807900732	3.30022268394878	8.85820323076834
1626	10.2401232637509	6.48403217796955	11.5939210219487	7.02496938071239	3.87583867170721	8.97757229858296
1627	10.7283968254219	6.94744956663765	11.4287963350901	6.98779493749393	3.36317086055934	8.64591320291313
1628	10.3334846059629	5.69460420086709	11.2883294028316	6.35568408758879	2.38517852054485	9.2656559907481
1629	10.2550698714772	6.23253689225214	10.9086028726047	6.2118130431438	3.03488333315559	9.0713238289423
1630	11.6137411588029	5.97205407925985	11.5255166726095	7.70695369956384	3.25054476449157	9.36362062250497
1631	10.7960172325805	5.52080295031039	11.0235296273219	6.98805570573704	2.36525998001518	8.81871967148946
1632	11.2059709210527	5.64982837247986	11.8750345070443	7.69690653105401	2.53515133862761	9.33889223901874
1633	10.1649765412212	5.82094433599424	10.9196920020334	6.81234525833461	2.56049982801015	7.61601630660003
1634	10.9495399248886	5.63871306164363	10.0316438037267	7.33996998919274	2.23762432281637	6.44306219239636
1635	10.4217361720077	5.93061062170441	10.292828465602	6.93474439397315	2.46067518940647	6.28673325461265
1636	10.3408318175831	5.4641605156187	10.8865935256046	6.94810227954344	2.74870926296573	6.98181231473952
1637	10.3894218294302	5.76401703791973	10.8505509439004	7.11892341447893	2.79575133678894	7.00830911746104
1638	10.9003579446059	5.4586940849738	11.1492328416197	7.17787892244723	2.52815916860186	7.74150904413153
1639	10.5758226604532	5.94681077386976	10.3114040092921	6.98264863445464	2.76567983042586	6.76891786253086
1640	10.1672040194593	6.29515014905892	10.4699938099182	6.62006400594991	3.29638625858198	6.65691751118882
1641	10.4259128246756	5.50724316541229	9.35093623308821	7.55693309559617	2.56083032497577	5.80951726959953
1642	11.5943151805932	5.53033474785236	10.3402122372496	8.04069531523233	3.05735842611529	6.24494768351943
1643	10.4573563208313	5.71812968641263	10.3941685170208	6.77614652700123	2.32435522316166	7.09967789170071
1644	11.9691752395225	5.77621054641023	10.8513978515886	8.31830198934219	2.32524247154965	6.7002649816406
1645	11.1069948069959	5.81937370051582	10.1444642725594	7.4315009813623	2.7695092471396	6.70644792163766
1646	10.0152927551336	5.56924339649111	10.4473598647389	6.50822051167312	2.8501562714186	7.0824686623883
1647	10.090567215406	5.63422759889062	10.5862421427584	6.79347384057442	2.41846536073505	6.84539382949837
1648	10.4392558561279	5.73495407073226	10.2934362696315	6.66681979245602	2.77173060372407	6.65776593791004
1649	10.2100925712689	6.03711377591245	9.95617982150874	7.27096893528779	2.91222122634468	6.26250322792157
1650	10.2205027769782	5.7114824840488	9.85212437372551	6.73133543463011	2.75971026241255	6.32886215083488
1651	11.1688993950395	5.2642376794727	10.448287873845	7.41895483012858	2.3968406456653	7.29785575248279
1652	10.917061186579	5.56352666636565	11.2054226756035	7.21859702979941	2.70652581185939	7.75103943815742
1653	10.9140653602039	5.24521662785717	10.8878292159997	7.91655981660637	2.65483916692578	7.62566580565452
1654	11.1723118825755	5.61037034823926	10.0835590325285	7.67955181523593	2.56347979796296	6.51981523593039
1655	10.8559783989539	5.8399394160368	11.1501099697588	7.45392290713393	3.04890302398874	6.9341779745179
1656	10.8372820328912	5.96073499821656	9.95884253429605	7.31863174408933	2.45530569629572	6.84335042623894
1657	11.3021462489626	5.33253555308106	10.4694803902213	7.55499048643112	2.38941437894863	6.5455711070389
1658	11.5458154540277	5.489664763344	10.8350414720017	7.81273021457898	2.39340625849254	6.79117954622172
1659	10.5367431218268	5.73398391463115	10.6437283570482	7.19590592822388	2.52875942771501	7.44654818862944
1660	10.1351080900716	5.84079016631425	10.7272805477085	6.56071331240023	2.81607049513758	7.21356070878924
1661	10.7681019978454	5.83960562122012	10.115967514533	7.21309511161607	2.5308543190068	6.699025197646
1662	10.4621154577432	5.75064621135811	10.1649109093037	6.77735728835274	2.56064898849605	6.47090642839641
1663	10.4527153478035	6.06358346171051	10.2570603541994	6.73916236268543	2.68210611060468	5.93514975072151
1664	11.1154683584935	5.60873956675416	9.47414233575501	7.37623847769673	2.76919918232637	6.00425614272995
1665	10.7267180919617	5.89941479901346	10.7989675870478	7.52087848808343	2.55821636056621	6.8667706762604
1666	10.9160710968244	5.71596059447512	9.51151775038131	7.75715068851275	2.99080943913959	6.10477640878818
1667	10.7755013639674	5.0432484454883	9.42366179873204	7.20570975097363	2.36467497902268	5.64933302138818
1668	10.8783070324336	5.79089085816816	9.56240482521633	7.86791267645703	3.02303985096646	6.16153486079865
1669	10.9373215945309	6.05721086985632	10.1048110441496	7.54673510684124	2.7023144163023	5.61862161369805
1670	10.0346995702528	5.34649048767144	8.78543541201498	6.80025734584038	3.06120698750111	5.15574379383699
1671	10.491196112364	5.55796504648647	9.66784528299747	7.32016148790406	2.52997674624474	6.43044568787102
1672	11.1763776323113	5.96878754897471	9.54349864121212	8.09299714690577	3.06703715345983	6.1314794157266
1673	11.2730240473943	5.80467506466181	10.0423915479812	8.27140549033596	2.84145085738988	6.01528658849717
1674	10.4691277374796	5.39573627698086	10.3059967438524	7.59739485010352	2.635756829178	6.95005141601793
1675	10.3090801944031	5.71916002204994	9.95674721269085	7.53514750599122	2.62004625937865	6.99282405273095
1676	10.2018063254109	5.5348875888674	10.5449187514495	6.43530214396811	2.54267367240076	6.96431398189223
1677	10.5435438003166	5.44398258957633	9.99926653316269	7.40593498926457	2.77902124317191	7.08850818343568
1678	10.5056470773578	5.46144979211702	10.8077319881505	6.76757567866753	2.44796478442769	6.98179242749007
1679	10.8322673334104	5.60059196723149	10.4899576794014	7.07329216092169	2.94900082602517	7.1206869595513
1680	10.4638589591882	5.16921115785197	9.58095233206018	7.67871113374504	2.51526683810944	6.24291353579032
1681	10.6334629513849	5.76334726299294	10.1620993783607	7.31350007058903	2.88258051130628	6.38550270868804
1682	10.6168911598077	5.30820717009384	10.0849018333939	6.96469942538472	2.18120863142456	6.68582643798062
1683	10.3940592201353	5.66300343118145	9.23118943045085	6.89174349447425	2.76848575340758	6.29569826360102
1684	10.914328997233	5.4787984374527	10.0687887566095	7.25013984071813	2.23166051924792	6.30744262331725
1685	11.0352732161952	5.91211746417375	9.82476718430975	7.63828172704808	3.49929056880811	5.8927871192711
1686	11.3592616440465	5.80776377204856	10.4411600317626	8.20212020855966	2.64369029858141	7.23782603044569
1687	11.4512160888964	5.62903938950963	9.85594601005711	7.93287300548683	3.19420204765591	6.53984797403476
1688	10.5291309794414	5.37845069898671	9.91887344824218	6.71273643490962	2.54263855743435	6.24641021517417
1689	10.5218332412156	5.73553225084516	10.7658816545789	6.93766920631049	2.80109169091343	6.64800518662792
1690	10.8460157941076	5.67785183757288	9.74444154206983	7.01381026257775	2.77463019140187	6.48945413842616
1691	10.8598147547574	5.72255525028923	10.5115767888654	7.48397045041757	2.39883738524165	6.32786994519148
1692	10.2819784898217	6.4245512852148	10.039176791363	7.00453527137727	2.73997470707408	5.85168401598691
1693	11.3207620166364	5.65680612986239	10.9157794104127	8.30967662599935	2.78621912250153	6.59902300453037
1694	11.1614377644087	5.89475391810209	9.7912566547302	7.54764316136778	2.79980675058501	5.75800725852735
1695	10.2201281276397	5.82376761856193	9.91347129775738	6.68019539599403	3.01790650823933	5.888590621358
1696	10.381173614426	5.9522477146427	10.4479874262871	6.92668462541204	4.04945280324203	6.54405298199693
1697	10.1779831494879	5.50462411537949	10.9020646291221	7.08605590017112	2.6074674317268	7.51921333581457
1698	11.0459576230252	6.27016510571456	10.234898191845	7.07158081770663	3.55279824797066	6.67227427541533
1699	9.80594208264633	5.35332605009278	10.4747050961239	6.04608010917418	2.89939578372145	6.83952685455227
1700	10.0139753812421	5.62434728092643	10.0652560017792	6.40232410813925	3.33693365729064	6.42154282567753
1701	10.6764260602168	5.44431611670106	11.017025180023	7.37220295418752	2.8594656438841	6.72775552357254
1702	10.6216057239287	6.0937658283224	10.6874578404035	7.23201592628265	2.94256261197439	6.77139387288682
1703	10.7075773232727	5.84154269131628	10.1261988123273	7.26686151398826	2.63559747455806	6.04071204984213
1704	10.8915482406116	5.34297496664491	10.3404015327004	7.56027798018115	2.55425009635102	6.70022423030732
1705	11.1285733606903	5.62561979822274	10.7705947720263	7.17415369233283	2.42886535789594	6.76407097797902
1706	11.8463879140509	6.43008248854101	10.557899729498	8.12843585293803	2.90622713577061	6.48335043816604
1707	10.8532995471225	5.73427304756671	10.3830463459563	7.32478238083642	2.60376699719808	6.51154275876255
1708	10.9206966784388	6.29759376326693	10.5764706349206	7.01885492623586	2.8801043237237	6.56742396189337
1709	10.4273784358787	5.79367319185354	10.1337106073657	7.18489811814393	2.75887132649651	6.46843035895578
1710	10.9821919305722	6.80617885630104	10.0924349617507	6.68959176637299	3.66416300835171	6.7574661119768
1711	10.9362284838551	6.79724812239671	10.4119418250569	7.86824491094335	2.83864845353462	6.35148346545386
1712	11.3648667736821	6.19140834190644	10.7855924525852	7.7746009336708	2.64746387666034	6.83857267334039
1713	10.1072989452097	5.45421724713309	10.5771916452072	6.40375767877828	2.33508308478845	6.69088342283437
1714	11.0064024292098	6.01925050500092	10.1345371613852	7.42583179436686	3.27124386712016	6.43226183750983
1715	10.7181178125964	5.32048430111595	10.3872335184214	6.83733622833916	2.74091493688194	6.70865583302502
1716	10.8858151244173	5.93042900606151	10.7831413150923	7.50550541181868	2.8569145023521	6.62588650513356
1717	10.6845770774125	5.57723726742322	10.9157253900546	7.180001672099	2.79806673178923	7.1631859435186
1718	10.51476839211	5.92718187500233	10.4794821691408	7.61815213283609	2.59778031895649	6.43606868142618
1719	11.3128541321711	5.76785107771928	10.2007400244275	7.89649485259914	2.67367504928343	6.51003386740082
1720	11.5502036912854	6.62426204110095	10.0574390244412	7.73829809990783	2.97543548423728	7.19262732113981
1721	11.6729569335219	5.7555266255266	10.091785193893	7.90591080863883	2.46496796192272	6.07619030303836
1722	10.9457518916121	6.75263852963053	10.4502972133343	6.7971833496881	3.40811257313803	6.17429554937349
1723	10.9314961892548	6.06842597225472	9.68905782145826	8.02028079790719	3.2413259086812	5.80198832927547
1724	11.595614405614	5.94524754605138	10.532395522014	8.57151961146923	3.6540512059996	6.37099897231847
1725	10.8555072673287	6.74810834768142	10.168163301904	7.04493513480254	3.82367461337059	6.23190169652035
1726	11.4842035167395	5.65603748737844	10.6841969839435	7.70543036306941	2.61101596747252	6.6596377350458
1727	11.339122063039	5.43435252442262	10.4060273498764	7.47334116781713	2.6820299164408	6.79983979115532
1728	10.944671493776	5.87076158565542	10.2908871786436	7.49204200035906	3.58861474644722	6.62964212501887
1729	10.5202385281488	5.55632087504261	10.3924572256899	7.2855000656395	2.97916618306164	6.26365209110081
1730	11.3429500514279	5.821145194213	10.0402749760283	7.97857502579755	2.87050891471892	6.60505197994646
1731	11.2055768074232	5.41673753642239	10.5752845498649	8.21563969337859	2.32853025261182	6.39316329149339
1732	10.2285122610189	5.95353155959254	10.2248239304159	6.54622090167641	3.1275244188589	6.192384983764
1733	10.8048429040999	5.65197839935386	10.2146623245147	7.31859393265447	3.06986427331244	6.60318366559056
1734	10.8311578539372	6.635826700278	11.0485449376542	7.40698876277781	3.2775369169935	7.16281549858865
1735	10.9815629279665	5.62873656927466	10.5506436339852	7.2498926619544	3.07782557736001	7.00559769819503
1736	11.3649023358128	5.95765940643802	10.9464575111566	7.24177629715663	3.26747753599992	7.48428646460819
1737	11.1782789114163	5.92408897021029	10.1023595106294	7.50123362657257	2.69677670940239	6.21263640680409
1738	10.251588329692	5.79152448913298	10.805746642327	6.56737891601691	2.56446395304835	6.74848857138281
1739	11.0140676686288	5.77194777328164	10.6687747469979	7.7035633151342	2.8757657035012	7.03301822514614
1740	10.4578593209111	5.53032493037388	10.777454500332	6.73304184845723	2.26043692898199	6.970731895701
1741	11.0247868783996	6.1806555568812	11.1584877783505	7.23193867167278	2.73091702553004	7.06406210471364
1742	10.1009981117884	5.69199727704145	10.6767460527309	6.96221942987055	2.83902613103558	6.85803058214419
1743	10.4709078110865	5.65857201293698	10.5570812096045	7.52545842536474	2.75894567505048	6.21564947392275
1744	9.98708502228949	5.49454692164498	11.5940959711959	6.5788484710239	2.47332172621609	7.02168330560197
1745	10.0863575320561	5.45617845430362	10.1054793589357	6.61371266591256	3.46000963861018	6.20364182651254
1746	10.2644436377365	5.21539328684207	10.4782255452681	6.541418293915	2.81088796683811	6.33124188769177
1747	10.3445864211727	5.75129284941784	10.6329702125999	7.25013654699003	2.93391442261564	6.71370483815966
1748	10.5395921918552	5.20727286457121	10.9707567839714	7.09687343561756	2.6084084428044	7.45011116549372
1749	10.267357828864	5.32310495904879	10.0664114616725	6.90221534352205	3.36309848154773	6.26949234849939
1750	10.8012039813327	5.85393112213276	10.2486465188771	6.99483154530945	3.63881671077236	6.29391804895274
1751	10.4275423847431	5.60618855842986	10.0651280420312	6.96638479779008	3.33243390921753	6.26798234177847
1752	10.7166867277253	5.33307932236296	9.94652633316099	7.26834784917227	2.35756193401393	6.46025436610144
1753	10.5132423345986	5.90577092861894	10.423524484703	7.40770815106197	3.0370519659084	6.55091633451976
1754	10.7639318238348	5.22294813719043	10.1209578619481	6.80928001732318	2.893354697229	6.5833065535074
1755	10.1508301430967	5.47562179867602	10.6603938804717	6.88536124551636	3.13339560309556	6.83110796184707
1756	11.2985003958071	5.42764842220713	10.322667489523	7.50011354732366	2.75224131632497	6.65866424959378
1757	11.0510035093873	5.38485376980865	10.1359466282355	7.88495533894612	2.28738044270614	6.14040387096209
1758	10.4624227792354	5.73332141846682	10.9774150792127	6.96317464270049	3.04547449683959	6.97028439569762
1759	9.89031141325357	5.20886495575324	11.1309956549304	6.41504890168677	2.61682076140966	6.94287088163979
1760	10.6785267806057	5.68592518333216	11.0578282298621	6.90818030327993	2.98977889147611	7.18432529878752
1761	11.3034297228152	5.04504604776715	10.7450696318292	6.55130287130331	2.53854258139566	7.60996069679042
1762	10.479074101206	5.731617862597	10.5707044076934	6.46907406156711	2.98107857255262	6.53520402516151
1763	11.2904615547467	5.8476385108524	10.5915043786291	6.64678007579628	3.2000797786333	6.75982323410324
1764	10.710393830797	5.50086358189427	10.585099337497	6.39304232007374	2.28438561258387	6.44137434090963
1765	10.515462458408	5.27452196372557	10.3834296621062	6.47177522481968	2.95738240567177	6.83580062184642
1766	10.5311216945607	5.43590360849223	10.3295349471374	5.94417579117047	2.16639692176112	6.36245017785591
1767	10.535654086555	4.95132697427839	10.9958646984408	6.40739376747674	2.98710618033937	6.67383645879953
1768	10.1648719847981	5.82508212497778	10.1611451337292	6.03398580683598	3.40719421403104	6.22289661337913
1769	10.5757550766277	5.46947334783386	10.1814494829726	6.37379974340201	3.18755103456198	6.5267948952966
1770	10.5220072176764	5.59533501080187	10.5056457820746	6.30362033642685	3.87181022554195	6.93210726671992
1771	9.63227428863422	5.94916616595707	11.186532914187	6.3812983946749	3.60441078651507	8.34681572307572
1772	10.0144736370305	5.64429492153038	10.5995979661821	6.17090301682628	3.28126618021746	8.41086995782273
1773	9.90791951564364	5.99513093145218	11.0233690188872	6.40292002535561	3.87439388846085	8.32673144856653
1774	11.2891871240961	4.83665540349036	10.6128472117504	7.22547494983852	3.22913814798242	8.32352073196745
1775	9.67740641062821	5.42097984888222	11.4494930065194	6.38867407568838	3.95818441059315	9.61446383643836
1776	10.1323054629941	5.62019532540436	11.1031123563584	6.32997544849077	3.44047239566323	8.73512636737213
1777	10.1046614249804	4.70221947977657	11.2314981770078	6.72377038360792	3.07854291956871	8.30375651972731
1778	10.7031250413452	5.22257718830951	10.8542619789057	6.98764073759123	2.78970991041882	8.67228258685404
1779	11.3321816136587	4.92841106940886	11.802493283953	7.13652765378001	2.34490046765829	9.05796054344809
1780	9.7630931783675	5.5426078326928	11.6129747132026	6.40635499534269	3.1642675869112	8.37143630126276
1781	10.3510524529434	5.24326983751312	11.1601157326755	7.24624059824258	2.86822238646236	8.12983304686536
1782	9.61750326008479	5.39772915882765	11.5809192915889	6.7096854928494	2.6069574633305	8.1818203855008
1783	10.1643630167931	5.16715890645936	11.3566398062106	6.75089493579502	2.59479424694242	8.48936289163979
1784	9.37295192244757	5.49135776205526	10.5581202417658	6.54337925625349	2.81571077253972	7.7908821247117
1785	10.5341421439111	5.54038796124945	10.5913691412808	7.29044413905935	2.91098645773373	8.27754483593599
1786	10.0377706093666	5.64881856588185	12.1141957977228	6.79866628650202	3.03342795569262	9.73812650895025
1787	9.76723563812301	5.3887353798642	11.7278495340712	6.54983798602072	2.75539460224763	9.16302161008729
1788	10.0438368012668	5.4039031168687	10.6368679737344	6.9293624598156	2.63630218471459	8.5090008030093
1789	10.135190751904	5.60759084396656	11.2231123357335	6.75869588699601	2.97061779340642	9.15087104695709
1790	9.7528359945524	5.015082360888	11.0658439861145	5.95938550919758	2.89057333571225	9.10167495773243
1791	10.5542609673406	5.54614866119061	11.1805235514631	6.80087419255906	2.35715795956371	8.62227689194687
1792	9.88702400014051	5.66781036079775	11.0545877612576	6.55634808003113	3.07784150722635	9.04768768478719
1793	10.0169123782634	5.11258571355259	11.0716453298544	6.26767261342387	3.43237276713719	8.86047581070034
1794	10.5557814139388	5.8039471248396	11.0259041308139	7.01384056686356	2.93506798742103	8.48836760195446
1795	10.6232587877078	5.21767895892638	11.0852988223964	6.76497975416935	2.40987713007708	8.7542375885562
1796	10.6521853427248	5.14270808029539	10.5245375173281	7.36086991518277	2.60817813358021	8.36044048189464
1797	10.8744969234197	5.68760056574292	10.8605085039625	7.87053260561901	2.65235738445063	8.90065770014566
1798	10.0467830429375	5.47848580485318	10.6517858249116	6.5543095466228	2.53081509093234	8.46015213994266
1799	10.510744734348	5.21471866248803	10.9598537084505	7.29924298852842	2.63141107918551	9.21987412373199
1800	11.041529572442	5.51728018499039	11.4500398553556	7.91233635697974	2.64538944255215	8.84333195581633
1801	11.6284017998269	4.91450904918723	11.6636937253432	8.07228792566198	2.57287545804134	10.0950035445144
1802	10.3833621812383	5.88860156000876	10.7265448894312	7.03823063030312	3.08664370187699	8.88531725693402
1803	10.5147914869796	5.24032486586597	10.7212752873264	6.96084257353733	2.72325602141692	8.42901933027496
1804	11.1863001353361	5.4215544855352	11.5632918420826	8.06961088583218	2.42175967977567	9.19872321715031
1805	10.6984258089195	5.64292750844596	11.0465435510968	6.89141243020712	2.78634572251847	8.81744627194204
1806	10.6815056243237	6.41623378672434	12.0687834655567	7.21309208060827	3.14385952939616	9.83219720168317
1807	10.8838713941699	5.56429316143415	10.8411475305565	7.08600783584665	2.40904006392262	8.95796716177361
1808	10.6490299831194	5.89034950553884	11.0010633036679	7.38632866790202	2.92986317809205	8.60885280185531
1809	10.8884672699428	5.40871768275149	11.2595137962429	7.29831378808353	2.6317684050576	8.87863218410519
1810	11.2438122837909	5.98282275122521	11.3298992901987	7.23760551479737	2.86427390068935	8.70114315653165
1811	11.1667407826642	5.85798740133823	10.9202661639775	7.68220996809753	2.4628542411769	8.77807834841985
1812	10.9742056650185	6.01103612007658	10.863428714783	7.63305948217129	2.65274249814307	8.52123168101965
1813	11.1283576657167	5.69688878650189	10.9170266090747	7.90582406871385	2.65851145347467	8.83046320701533
1814	10.7142745596687	5.81630313825947	10.8508689730705	7.51134199889104	2.7515219277267	8.81633687286839
1815	12.0606046524502	5.95968583988402	10.7902241126605	8.37104659233687	2.94870839337308	8.52213910252975
1816	11.5386907393601	5.57792173890659	11.3884724973484	7.6753947390039	2.58331848591209	8.86983639881347
1817	10.2377528910991	5.35956430174712	11.9528822202683	7.09423516548409	2.34576591819872	10.3835522204066
1818	10.7409522812571	5.59423530323321	11.6228242057218	7.16035971607145	2.42014313834868	9.79984740656364
1819	10.6667073760562	5.31055336579168	10.7050446753044	7.18047460322447	2.51915213479281	9.0088741355235
1820	9.8620835971557	5.58461546309834	11.7813710449616	6.21561120732979	3.05362074865083	9.91135276855015
1821	11.5625927907517	5.66301002399551	12.0902083476936	7.55506440091622	3.05735316077223	9.85590139818164
1822	10.7092001616885	5.22866648258036	11.6164030475618	6.92059690867024	2.68438297961243	9.48053398946908
1823	11.520044355839	5.76831278023111	11.013240017471	7.41032021555609	2.64287801213529	9.16728651128882
1824	11.0265236231461	5.67978408080915	11.0059759258024	7.42981868068174	2.8229091859359	8.67531370447897
1825	10.7400824039649	5.14852578583055	11.3757812086946	7.69941027238635	2.99323104559615	9.29508970779014
1826	11.5152602808636	5.77047422367689	11.2410588851134	7.68228848456302	2.69424522009064	9.12739285935418
1827	11.1143503069443	5.18031767767244	11.4393469265339	7.743345959791	2.32036801018776	9.3295096671099
1828	11.0914672417565	5.52179494948138	11.6043166580451	7.91399430730379	2.86152199428733	9.34151267176774
1829	10.3129669153346	5.88824183909212	10.5307779121645	6.31895923689166	2.95705015890287	8.42560910486342
1830	11.3656724838853	5.74053153844316	10.7587785253004	8.06720626405631	2.8795779406558	8.45227979255843
1831	10.1461998167518	5.81344127018533	10.8981228365264	6.95147304375366	2.1553163867288	8.64542795316761
1832	10.3188620804934	5.45308269202884	10.8649205756419	7.25023725198907	2.40386277055312	8.72813070484127
1833	11.6583941989496	5.45837032995575	11.1903683310235	7.89174451372219	2.85961262994621	8.96554959946723
1834	10.515784082135	5.57698266434851	10.1002320249005	6.73781868703174	2.74115156271038	8.08021661034998
1835	10.99307644327	5.4262645393359	10.722817142189	7.05615429104102	2.40489319119337	8.7945709804002
1836	10.2133844494206	5.84747718081542	11.2100622927125	6.47669421421709	3.24361344774003	9.06574570851831
1837	10.1589448864691	5.62275296807817	10.905902953834	6.57822708085594	2.82238585817615	8.58141250259192
1838	11.008492012387	5.2821480005917	10.2009817810327	7.84200835604909	2.39278779568407	8.35519668248577
1839	10.0626717640513	5.5109462610997	10.7701412079066	6.50657051240196	2.53244507620442	8.91589849766319
1840	10.2311907597161	5.38945631976848	11.1205810436295	6.60547952719656	3.03988304716833	9.20402024343536
1841	11.1340830982815	5.31023726858236	10.9573723643459	7.68977638982087	2.65387032077569	8.65860278128267
1842	10.8087502642769	5.75335303741657	11.3832767562549	7.61897367481235	2.70267196575646	9.39704713453997
1843	10.7376993808942	6.56967060628237	10.4765759653434	6.84472233122797	3.13759329730655	8.59568327402325
1844	10.7578312352369	5.24142266916178	11.5859738631019	7.35976160039765	2.16981403170453	9.25680953988631
1845	10.1698851773401	5.9756060550127	11.2125532938419	6.74571078685001	2.84145077690357	9.12785092720424
1846	10.5497690757474	5.51870367447086	11.4895088642068	7.51591854124529	2.90760466161077	9.31224988817936
1847	10.4540510304481	5.6663877220931	11.0891741754276	6.53202220223909	2.41500095788756	9.09190555520934
1848	10.4888108644827	6.11485417564917	11.7633780224919	6.84214719477267	2.95243554288876	9.64189732823991
1849	10.6908376013506	6.23254205366296	11.6166290969445	6.74039692693162	2.93725990127163	9.25522827988469
1850	10.892375026692	5.73562988334513	11.6117633536513	7.522138231542	2.48142096513812	9.73224153831618
1851	10.6662534422318	5.2487186808386	11.0244125056116	6.97221725772239	2.58898346383772	9.02163050089404
1852	11.1596514433623	6.04927711494166	11.0577486811814	7.83325677873115	2.92862031399297	9.0134720227759
1853	10.6309262120854	5.7576262913104	10.9502462409278	7.11688700655993	2.58119418523285	8.71344367220588
1854	10.1407938659831	5.72869159561705	11.4388539088394	7.43839981632317	2.63776064255241	9.43999524617697
1855	10.3140325059882	6.0663278548874	11.6266078664345	6.42456467634416	2.96730532180497	9.38634275153334
1856	10.475999381891	5.56158777633858	11.1823490564345	6.83858085099298	2.84159493594251	8.72910797001483
1857	10.5894028544492	5.84462593024048	12.0956636524477	7.18834199934999	2.57070565953388	9.99795251561062
1858	10.8550164758264	6.51255412451175	11.4159993851472	7.0766254085486	2.8432361743958	8.54664865019281
1859	10.1014316107777	6.07432126271312	11.373017967775	7.22521789689131	3.20953982477671	9.03386148649151
1860	10.4385240919156	6.0611981859802	12.3258863295854	6.71194722423359	2.69341653198451	10.0977077918177
1861	10.2209896293836	5.57104212931349	11.6884343345223	6.44068571339	2.75111391681114	8.85724113274952
1862	10.3388421688015	5.25709070547876	11.3320387991204	6.7868999720506	2.36729943914246	8.48480875387999
1863	10.5652296711007	6.38709910566918	12.1071353874021	6.76498333238429	3.13165674598001	9.71713842208928
1864	9.86240357172376	5.76595488713802	11.3604798578298	6.15520598402061	3.00489344861719	9.18898323154755
1865	11.1053181243643	6.21425087475189	11.9497983100579	7.96936239453026	2.3532753235813	9.76370720731814
1866	10.0323982135893	5.6356876601718	11.1606432124375	6.25569175255553	2.4937673455584	9.14304822246706
1867	10.3793143867488	5.51140782589335	11.6552972416106	7.6128143432071	2.1927148777767	9.72028175040568
1868	10.2321041314175	6.66701481121344	11.194514044402	6.53560806679448	3.1748154272176	8.90150972434066
1869	10.7235418589219	5.80947676123483	10.6005266915282	7.05323117755099	2.62050351962443	8.41302179323441
1870	10.5279648025303	6.1145201340687	10.9450364542974	6.87461328059315	2.30794074022187	8.69745963249481
1871	10.7432615179006	5.81901989107776	11.378064459403	6.87983155910418	2.66086278820652	9.31769092066642
1872	11.1708204632355	5.77515931488858	10.9478039873823	7.35501194188591	2.88790058478997	8.52765450647754
1873	11.0386163643421	6.02518603937906	11.2970288895398	7.65963364286085	2.96089702417886	8.67207601435152
1874	11.0869076183739	5.69780943422632	11.0304881478817	7.18718239321655	2.79032336915906	8.20499706540765
1875	10.5533335589628	5.62633564112703	10.9332685944491	6.63165979844147	2.61904522920678	8.27339404424438
1876	10.224506504978	6.17991810469745	10.8759678353318	6.32778865282205	2.49479626882176	8.23610490679256
1877	11.4139757814654	5.69479353829184	11.8977840210736	7.7306190240996	2.75407516549259	9.13237896480997
1878	10.5666509202264	5.70324523846797	10.9045194611148	6.99985679001903	2.65233636783596	8.44881900457695
1879	11.3508115041112	5.58259548080371	11.6176071345358	8.18257315571108	2.24465893031039	9.22871698293875
1880	11.052810952147	5.98126090851512	11.0425885436028	7.62296130773035	2.92278266110828	8.49472369125978
1881	11.4357474742377	5.79313456650267	10.8485364908913	7.60989388953314	2.266118747417	8.44672994798056
1882	10.9976250599024	5.75244459965864	10.8721798342544	7.14100685608046	2.54018321546259	7.21113041031036
1883	10.7206827828786	6.12153368115661	10.4268073510407	6.82329322484189	2.813356731544	7.11610674166706
1884	10.9005258852609	5.26445521829507	10.3143832315423	7.47002787962353	2.23671460773567	6.88747309754738
1885	10.3365628091168	5.8292172040549	10.2711411903195	6.80984156218577	2.42113538234251	6.65891003279514
1886	10.8327402927321	5.186174582452	10.2772543367309	6.97876274533531	2.9252990664351	6.54379248920067
1887	9.98462513594656	5.71769958442493	9.55806281762637	7.13543665105728	2.61094315252956	6.3920181994169
1888	10.9339623391579	5.51262502515667	10.5883421836368	7.05010762884333	2.38404251297999	6.47548640649295
1889	10.5632786585571	5.7014399929614	10.0089080108263	7.067923398162	2.42726668742112	6.44665908234597
1890	11.425779480776	5.4318393521556	10.4849472721299	7.45359077095671	2.67292776116117	6.16196935955299
1891	10.8330461544	6.15568990899354	10.1199902223107	7.31667758983516	3.02199893609231	6.31810530114569
1892	11.4021233470663	5.60868030169037	10.7029525308332	7.83154622524253	2.29531939377451	6.81284848503924
1893	10.9393656712491	6.03365892125491	10.9087428584609	7.25085142581542	3.0104899355763	7.33018247703346
1894	11.4482232956237	5.57312256656121	10.2236176569588	7.1026708517158	3.36649960169189	6.14479132674883
1895	10.9162747640485	6.30724124047212	10.1536535863929	7.5997665128489	3.3787344637118	6.85813651796467
1896	10.682725757419	5.84020901659194	11.5642500618244	6.93533997553487	2.90814440526567	9.13501229957951
1897	11.0997646783935	5.15947551338809	11.32754093161	7.24548350109144	2.83811706985576	8.89550620961324
1898	11.0124875435583	6.03470316210595	11.0816828053701	7.34751923965535	3.29735652684438	8.96104373099564
1899	11.3144275458893	5.3844984422105	10.697648146811	7.32742354262586	2.63560835879997	8.46769455773357
1900	10.4984527782132	5.99044012221591	11.6526728194926	7.21211392845073	2.78368874492904	8.88158469176715
1901	10.6009175996806	5.97025478159482	10.8200644968254	7.19805689595818	2.80823778278279	8.82321852005701
1902	10.8083938407697	5.36894718242459	11.0979092648728	7.2808515449059	2.6786229493102	8.71292451237592
1903	10.2931175356902	5.42492735305687	10.6697415535972	6.57446199558358	2.70208832746433	8.26220924445565
1904	10.5621648008744	5.18601067664711	10.5644044230719	7.05945880490884	2.70989185303187	8.54658166558775
1905	10.7117715732772	5.00340118084998	11.5789528326213	7.05986048574287	2.79647037708764	9.36197353130866
1906	11.2877795075481	5.23015095714719	11.7672601360078	7.20647694472702	2.97437484097653	8.88824258090147
1907	11.526655643859	4.89049250956511	11.1158983292664	7.74370656097714	3.38502885860041	9.18460712720812
1908	10.6330611756844	6.20926821367735	11.3076936890924	7.20045999117929	3.28747089796499	9.01202210965778
1909	10.5696042933608	4.68071955701771	10.7103357846925	6.76841124877413	2.83058627148198	8.54851305037947
1910	10.5889448351777	5.1645401070992	11.7253905883064	7.0894649433974	2.12553095963678	9.13416012834991
1911	10.4034685251971	5.38740322428298	10.658918085224	6.77049707255209	2.62441820190956	8.24357206900415
1912	10.8979961481079	4.67016978445424	11.6216088877431	7.81982027869031	2.51583771666336	9.30384959362514
1913	10.0464943770298	5.79487583241369	10.6684799730473	6.59251891835677	3.1393291490593	8.02841521894817
1914	10.8608940939571	4.84133337207985	11.0868364604354	6.91909386102926	2.91121408207881	8.54740669978483
1915	10.2048063845508	5.1784749511639	11.1836017510645	6.60525587235248	2.45660193985409	7.35547344414125
1916	10.0710512238804	5.13352331753118	10.5863366109073	6.95112398218054	2.59763020663946	6.67493947571214
1917	10.6315091188901	5.41524374909193	10.2740122388582	7.49294825876018	2.92974085264501	6.72539843840656
1918	10.42012050215	5.79255093582347	10.8636729034344	6.97462205220456	2.52765564514282	6.72494807455577
1919	10.9367001493301	5.6050178346625	10.0637474879426	7.97918802973069	3.0871648775653	6.97537347616168
1920	11.3515178600559	5.25291337098848	11.016076203915	8.02214824834557	2.56129231863017	7.47584281043788
1921	11.3400289289627	5.11545693127343	11.2227177888469	8.48365526270915	2.56143406757025	7.49736769685733
1922	10.438585869321	4.82184339104457	10.4394159111277	7.08810880030123	2.63064523074623	6.9334229961545
1923	11.0186442920031	5.27876697651037	10.3639941666125	7.28368336568806	2.48390929943408	6.82882449758008
1924	11.2215299388226	5.19327049038197	9.46000870299547	7.65302862875277	2.8412450238299	5.97817838450049
1925	10.4047994355567	5.30759253458879	9.97488288830779	7.08116538204077	3.25638608426119	6.82124751432649
1926	10.4762314754752	5.09256212307219	11.1498681359197	7.16484971309354	2.75601331848296	7.45987523197349
1927	10.7071522433121	5.31702335694286	10.3916833107693	7.39218457051869	2.83947380457703	7.02319180779757
1928	10.4674236286629	5.31869126535438	9.67400560387649	6.78477713391379	2.39740545032352	6.79327563909338
1929	10.7877824885081	4.95073518353223	10.5992925659799	7.38873170368806	2.42598122666622	7.2449088308524
1930	10.8459175995725	5.51306917480876	10.122225228634	7.85132565097004	2.82287588127754	6.86238741603017
1931	10.6536402727935	5.41030809750664	10.2134470427203	7.11729427918627	2.54924083827914	6.4575508572345
1932	10.7961634907153	6.04534518259191	10.7813218495776	7.58844695555644	3.78813946555016	8.0634138260032
1933	10.956355655434	5.71601867568857	10.0041431736907	7.92853821799373	2.91013212976044	6.48892172862701
1934	10.1703684671295	5.31627306386606	9.96182875026547	6.64484467955844	2.77228744423955	6.14019278061321
1935	10.811326215138	5.26629617674195	10.6189671521741	8.24919744929404	2.75323600889948	7.0411839274294
1936	10.3580372221544	5.40336411302137	10.9960662102825	7.15036047479139	3.26761995921229	7.48367154183898
1937	10.6612839638064	5.52345526871565	11.0037970658202	7.24674472270935	2.57241296441249	7.52182598833461
1938	10.6696707494388	4.89688675987246	10.5466475299554	6.87972939515147	2.4751966684378	7.05636291231047
1939	10.0698669388455	5.77527293009083	10.3294327412364	6.33849193752344	2.90122392911473	6.70466818538707
1940	10.15439273043	5.25686095182019	10.094841119319	6.87090951821394	2.63901595994111	6.34575667539211
1941	9.89267726537371	5.63822838847317	10.3248929618128	6.71978325495323	3.00289744927771	6.53833552234301
1942	10.3485806271379	5.82674802036629	9.67865747206414	6.66620266961429	3.10009371315943	6.41267652362977
1943	10.0416660759508	5.42230673826623	10.2468675830154	6.43531863404529	2.49956593889693	7.2463576653431
1944	9.79761697064108	5.83104267827472	9.72952821973927	6.55071231236946	3.4387452467617	6.59309938474411
1945	10.3258108939651	5.32422327414586	10.8674666096402	6.92059348411687	2.95657619930936	6.9783929652743
1946	9.8241966870523	5.50085763189099	9.41686666742829	6.64414136496521	2.62303599450014	6.51764046785584
1947	11.1102219429932	5.43814063161177	10.4826097910903	7.77051047829611	2.60791002805704	6.65102642473139
1948	11.1871695026413	5.08740048146348	10.5051062555555	7.78293502401506	2.52343678286421	7.0799221702697
1949	9.96062714652175	5.53617989224129	10.1020587567856	6.74482159537204	2.61384829774043	6.87388834097491
1950	10.0211698696736	5.22270400770792	10.3467262246092	7.09821801576615	2.32564632631989	6.79677675576294
1951	11.3965383926692	5.41326136525118	10.7407157883902	7.90312953875982	2.77724229665089	6.71191312848136
1952	10.7637361252868	5.59665924479077	10.3191379275827	7.60332984097776	2.65820645551145	6.46554406516808
1953	9.91604617664788	5.33671350621444	10.4086505706494	6.44848856642762	2.18710629692679	6.67763907462127
1954	10.8420538332587	5.18345389202404	10.050818589009	8.23911085498752	2.61483772083453	6.32061406400247
1955	10.825508935545	5.89905949639297	9.83163576255778	7.40571551300427	2.5282630742185	6.58854945428965
1956	11.256622623191	5.28947472315166	10.0057592662266	7.54756002326431	2.32637514200472	6.3573653516183
1957	11.2043307569045	5.29826017795914	10.4403768078295	8.0810197266171	2.29508501282113	6.92509060643163
1958	10.2982689318817	5.36009621948048	10.0303816565884	7.22389318776097	2.59902622947421	6.55724819338883
1959	10.6962538345895	5.37899268157027	10.9564343322822	7.46332524456278	2.18058230123862	6.8229768899979
1960	11.1849002424131	5.0130755811443	10.3662959417892	7.46240149823605	2.902777953733	6.50693666735785
1961	11.221384361122	4.65578510489714	10.1393263577709	7.80513415107745	2.49647515675021	6.63810791910381
1962	11.3000992159957	4.90110233535879	10.6494143636141	8.4005960765419	3.21102295357803	6.70101307740237
1963	11.2105756022839	4.8108149698327	11.068213662856	7.48324154064037	2.37664332541596	6.72054827089015
1964	10.5136204981509	4.94115105568877	10.1279138291951	7.24762828933925	2.70046419463511	6.57618950892731
1965	11.117470348432	5.39133829973283	10.1706199644615	7.45607195286119	2.55375839853949	6.78071769449284
1966	11.6950165121007	5.54796690948213	9.52706886711827	8.261210693611	2.20784672573044	6.00615337136837
1967	10.8587640942225	5.21064364220068	10.1581828166882	7.83447015877969	2.61675767114547	6.46892717997915
1968	11.4482374547514	4.73844595950568	10.0778385321534	7.581476123994	2.85578113138504	6.43976834799613
1969	10.5524362051352	5.0713477467898	10.4675873756938	7.30310795672901	2.89403118466548	6.92281710443014
1970	11.2953975253274	5.53406789429403	10.3653249001023	8.21580460864838	2.29370606225483	6.58662030167742
1971	10.8331910035512	5.4777628265179	10.2188917385546	7.78781857780887	2.59617528978561	7.18611242466029
1972	11.1956972554709	5.18107374870857	9.79821945177738	7.28520050925458	2.24564549063778	6.51558976123134
1973	11.0905217447612	5.50616114541136	10.6212734606925	7.3694440083913	2.57405296556889	6.8989926880653
1974	10.8641841436417	4.85834378127883	9.99698031862144	7.34051936586549	2.47013516324909	6.89358208720003
1975	10.4123702506207	4.91135781030507	9.86348636667974	6.98432675896166	2.60979118713724	6.56770250211503
1976	10.2238551414198	5.00420086346268	9.66347537564612	6.93023719195041	2.45897805304108	6.20338233783325
1977	10.4902610724535	5.19104593311964	10.4083916172667	6.33840663299729	2.7841258602118	6.89928346314238
1978	10.3154030839202	5.26363408440265	9.9335306092549	6.61748479355335	3.32351759648786	6.89804896759795
1979	10.2316261492123	5.41259693198764	9.78491984058469	6.7762524634745	2.68895695996076	6.08829002641412
1980	11.0868509167956	5.30138886763979	9.87932125061287	8.04395114584028	2.61055190176621	6.56108830752408
1981	10.1768694013951	5.05308222674626	10.0377928331352	6.57852187370027	2.75393791205893	7.17056501474682
1982	10.5695076060437	5.54843063354906	10.1023811089824	7.03040759103271	2.88488273079844	6.65056587783839
1983	11.0151085500645	5.4112768633	9.93227761417181	7.96677125938416	2.41580944202532	6.6411648866072
1984	9.92203961109634	5.3595568334286	11.0448798344201	6.13365201908672	2.36445024807514	7.61760560031817
1985	10.7162642594263	5.13204732869771	10.6220619131161	7.52347510497852	2.51582822476052	6.9853241245524
1986	11.5161289718227	5.50476188512676	10.7244806536551	7.78634193885248	3.09517320091375	6.95481339402491
1987	9.98330344100994	5.51899887903449	10.707246569008	6.67021322892076	2.79044483426614	6.60678233077277
1988	10.6537772071937	5.65658669902507	9.97256396294037	6.23291358577844	2.5180136708784	5.93590268143611
1989	10.6071279520533	5.96333296703638	10.1687152314405	6.5959827658591	2.78688142025516	6.59862320752691
1990	9.53009312459477	5.7251584008386	10.2668456145053	5.7239162803557	2.72530683053599	5.86011423409863
1991	9.56891710077441	5.81284720591806	9.96361345766882	5.91387964599366	2.51020482053933	6.91062137664922
1992	10.344148885356	5.59154314119138	9.67971073129734	6.96055273382888	2.52624581179824	6.72404672395126
1993	10.7499894710086	6.39219406022629	10.7983908473146	7.07928853011557	3.05850217379035	7.17990429318605
1994	10.6210102740273	5.69572371736991	10.2629985180031	6.65173290374441	2.88211482815552	7.15953603893161
1995	10.6042969354374	5.83413923308033	11.5062119834942	7.14327621649721	2.73455495839278	8.07792918041893
1996	10.3578151045765	6.07141383489871	9.68677976595948	6.73548940714917	2.84913682790267	6.58896039020509
1997	10.2988342988547	6.07239912256117	10.3021207954197	7.20295624209786	2.62182429742786	6.42134133370678
1998	11.1564448846188	5.37573451560312	10.4887955629282	7.50359797203243	2.38399742440703	6.74358078648163
[truncated: 8,003 more rows]
