# Supplementary material for: Dynamic pre-structuration of lipid nanodomain-segregating remorin proteins
Source: Commun Biol. 2024 Dec 5;7:1620. doi: 10.1038/s42003-024-07330-y (PMC11621693; doi:10.1038/s42003-024-07330-y)
Supplement: Supplementary file 6 — Supplementary Data 4 [file 42003_2024_7330_MOESM6_ESM.zip › Supp-data-4/Fig_6a_AtREM42_148-274.dat]

10.19592163134746 10.19592163134746 10.19592163134746 10.19592163134746 10.148503644200366 10.171735314408087 10.164938710723096 10.194111942136432 10.19592163134746 10.132806738240633 10.192983659976075 10.08205098767556 9.925554686588494 10.119294702899179 10.08152695052508 10.096418799648836 10.170521807472252 10.19592163134746 10.17209253340175 10.19592163134746 10.19592163134746 10.19592163134746 10.19592163134746 10.19592163134746 10.19592163134746 10.19592163134746 10.19592163134746 10.19592163134746 10.19592163134746 10.19592163134746 10.19592163134746 10.19592163134746 10.19592163134746 10.19592163134746 10.19592163134746 10.19592163134746 10.19592163134746 10.19592163134746 10.19592163134746 10.19592163134746 10.19592163134746 10.19592163134746 10.19592163134746 10.19592163134746 10.19592163134746 10.19592163134746 10.19592163134746 10.19592163134746 10.19592163134746 10.19592163134746 10.19592163134746 10.19592163134746 10.19592163134746 10.19592163134746 10.19592163134746 10.19592163134746 10.19592163134746 10.19592163134746 10.19592163134746 10.19592163134746 10.19592163134746 10.19592163134746 10.19592163134746 10.19592163134746 10.19592163134746 10.19592163134746 10.19592163134746 10.19592163134746 10.19592163134746 10.19592163134746 10.19592163134746 10.19592163134746 10.19592163134746 10.19592163134746 10.19592163134746 10.19592163134746 10.19592163134746 10.19592163134746 10.19592163134746 10.19592163134746 10.19592163134746 10.19592163134746 10.19592163134746 10.19592163134746 10.19592163134746 10.19592163134746 10.19592163134746 10.19592163134746 10.19592163134746 10.19592163134746 10.19592163134746 10.19592163134746 10.19592163134746 10.19592163134746 10.19592163134746 10.19592163134746 10.19592163134746 10.19592163134746 10.19592163134746 10.19592163134746 10.19592163134746 10.19592163134746 10.19592163134746 10.19592163134746 10.19592163134746 10.19592163134746 10.19592163134746 10.19592163134746 10.19592163134746 10.19592163134746 10.19592163134746 10.19592163134746 10.19592163134746 10.19592163134746 10.19592163134746 10.19592163134746 10.19592163134746 10.19592163134746 10.19592163134746 10.19592163134746 10.19592163134746 10.19592163134746 10.19592163134746 10.19592163134746 10.19592163134746 10.19592163134746 10.19592163134746 10.19592163134746
10.19592163134746 10.19592163134746 10.19592163134746 10.19592163134746 10.187651815375158 10.19592163134746 10.19592163134746 10.19592163134746 10.19592163134746 10.19592163134746 10.19592163134746 10.124448121248992 10.006746426929753 10.160319252640928 10.13086158738384 10.14130528983804 10.19592163134746 10.19592163134746 10.19592163134746 10.19592163134746 10.19592163134746 10.19592163134746 10.19592163134746 10.19592163134746 10.19592163134746 10.19592163134746 10.19592163134746 10.19592163134746 10.19592163134746 10.19592163134746 10.19592163134746 10.19592163134746 10.19592163134746 10.19592163134746 10.19592163134746 10.19592163134746 10.19592163134746 10.19592163134746 10.19592163134746 10.19592163134746 10.19592163134746 10.19592163134746 10.19592163134746 10.19592163134746 10.19592163134746 10.19592163134746 10.19592163134746 10.19592163134746 10.19592163134746 10.19592163134746 10.19592163134746 10.19592163134746 10.19592163134746 10.19592163134746 10.19592163134746 10.19592163134746 10.19592163134746 10.19592163134746 10.19592163134746 10.19592163134746 10.19592163134746 10.19592163134746 10.19592163134746 10.19592163134746 10.19592163134746 10.19592163134746 10.19592163134746 10.19592163134746 10.19592163134746 10.19592163134746 10.19592163134746 10.19592163134746 10.19592163134746 10.19592163134746 10.19592163134746 10.19592163134746 10.19592163134746 10.19592163134746 10.19592163134746 10.19592163134746 10.19592163134746 10.19592163134746 10.19592163134746 10.19592163134746 10.19592163134746 10.19592163134746 10.19592163134746 10.19592163134746 10.19592163134746 10.19592163134746 10.19592163134746 10.19592163134746 10.19592163134746 10.19592163134746 10.19592163134746 10.19592163134746 10.19592163134746 10.19592163134746 10.19592163134746 10.19592163134746 10.19592163134746 10.19592163134746 10.19592163134746 10.19592163134746 10.19592163134746 10.19592163134746 10.19592163134746 10.19592163134746 10.19592163134746 10.19592163134746 10.19592163134746 10.19592163134746 10.19592163134746 10.19592163134746 10.19592163134746 10.19592163134746 10.19592163134746 10.19592163134746 10.19592163134746 10.19592163134746 10.19592163134746 10.19592163134746 10.19592163134746 10.19592163134746 10.19592163134746 10.19592163134746 10.19592163134746 10.19592163134746
10.19592163134746 10.19592163134746 10.19592163134746 10.19592163134746 10.19592163134746 10.19592163134746 10.19592163134746 10.19592163134746 10.19592163134746 10.19592163134746 10.19592163134746 10.180338240855077 10.139012239659671 10.171128780034152 10.140888973752988 10.16966902002116 10.19592163134746 10.19592163134746 10.19592163134746 10.19592163134746 10.19592163134746 10.19592163134746 10.19592163134746 10.19592163134746 10.19592163134746 10.19592163134746 10.19592163134746 10.19592163134746 10.19592163134746 10.19592163134746 10.19592163134746 10.19592163134746 10.19592163134746 10.19592163134746 10.19592163134746 10.19592163134746 10.19592163134746 10.19592163134746 10.19592163134746 10.19592163134746 10.19592163134746 10.19592163134746 10.19592163134746 10.19592163134746 10.19592163134746 10.19592163134746 10.19592163134746 10.19592163134746 10.19592163134746 10.19592163134746 10.19592163134746 10.19592163134746 10.19592163134746 10.19592163134746 10.19592163134746 10.19592163134746 10.19592163134746 10.19592163134746 10.19592163134746 10.19592163134746 10.19592163134746 10.19592163134746 10.19592163134746 10.19592163134746 10.19592163134746 10.19592163134746 10.19592163134746 10.19592163134746 10.19592163134746 10.19592163134746 10.19592163134746 10.19592163134746 10.19592163134746 10.19592163134746 10.19592163134746 10.19592163134746 10.19592163134746 10.19592163134746 10.19592163134746 10.19592163134746 10.19592163134746 10.19592163134746 10.19592163134746 10.19592163134746 10.19592163134746 10.19592163134746 10.19592163134746 10.19592163134746 10.19592163134746 10.19592163134746 10.19592163134746 10.19592163134746 10.19592163134746 10.19592163134746 10.19592163134746 10.19592163134746 10.19592163134746 10.19592163134746 10.19592163134746 10.19592163134746 10.19592163134746 10.19592163134746 10.19592163134746 10.19592163134746 10.19592163134746 10.19592163134746 10.19592163134746 10.19592163134746 10.19592163134746 10.19592163134746 10.19592163134746 10.19592163134746 10.19592163134746 10.19592163134746 10.19592163134746 10.19592163134746 10.19592163134746 10.19592163134746 10.19592163134746 10.19592163134746 10.19592163134746 10.19592163134746 10.19592163134746 10.19592163134746 10.19592163134746 10.19592163134746 10.19592163134746 10.19592163134746
10.19592163134746 10.19592163134746 10.19592163134746 10.19592163134746 10.19592163134746 10.19592163134746 10.19592163134746 10.19592163134746 10.19592163134746 10.19592163134746 10.19592163134746 10.178359970709957 10.164002694697677 10.1742050746854 10.156102352444197 10.19592163134746 10.19592163134746 10.19592163134746 10.19592163134746 10.19592163134746 10.19592163134746 10.19592163134746 10.19592163134746 10.19592163134746 10.19592163134746 10.19592163134746 10.19592163134746 10.19592163134746 10.19592163134746 10.19592163134746 10.19592163134746 10.19592163134746 10.19592163134746 10.19592163134746 10.19592163134746 10.19592163134746 10.19592163134746 10.19592163134746 10.19592163134746 10.19592163134746 10.19592163134746 10.19592163134746 10.19592163134746 10.19592163134746 10.19592163134746 10.19592163134746 10.19592163134746 10.19592163134746 10.19592163134746 10.19592163134746 10.19592163134746 10.19592163134746 10.19592163134746 10.19592163134746 10.19592163134746 10.19592163134746 10.19592163134746 10.19592163134746 10.19592163134746 10.19592163134746 10.19592163134746 10.19592163134746 10.19592163134746 10.19592163134746 10.19592163134746 10.19592163134746 10.19592163134746 10.19592163134746 10.19592163134746 10.19592163134746 10.19592163134746 10.19592163134746 10.19592163134746 10.19592163134746 10.19592163134746 10.19592163134746 10.19592163134746 10.19592163134746 10.19592163134746 10.19592163134746 10.19592163134746 10.19592163134746 10.19592163134746 10.19592163134746 10.19592163134746 10.19592163134746 10.19592163134746 10.19592163134746 10.19592163134746 10.19592163134746 10.19592163134746 10.19592163134746 10.19592163134746 10.19592163134746 10.19592163134746 10.19592163134746 10.19592163134746 10.19592163134746 10.19592163134746 10.19592163134746 10.19592163134746 10.19592163134746 10.19592163134746 10.19592163134746 10.19592163134746 10.19592163134746 10.19592163134746 10.19592163134746 10.19592163134746 10.19592163134746 10.19592163134746 10.19592163134746 10.19592163134746 10.19592163134746 10.19592163134746 10.19592163134746 10.19592163134746 10.19592163134746 10.19592163134746 10.19592163134746 10.19592163134746 10.19592163134746 10.19592163134746 10.19592163134746 10.19592163134746 10.19592163134746 10.19592163134746 10.19592163134746
10.19592163134746 10.19592163134746 10.19592163134746 10.19592163134746 10.19592163134746 10.19592163134746 10.19592163134746 10.19592163134746 10.19592163134746 10.19592163134746 10.19516473203999 10.06408749058291 10.030305596906484 10.083283281549111 10.081159509200878 10.142318155048764 10.163286098404729 10.173597782101844 10.19592163134746 10.19592163134746 10.19592163134746 10.19592163134746 10.19592163134746 10.19592163134746 10.19592163134746 10.19592163134746 10.19592163134746 10.19592163134746 10.19592163134746 10.19592163134746 10.19592163134746 10.19592163134746 10.19592163134746 10.19592163134746 10.19592163134746 10.19592163134746 10.19592163134746 10.19592163134746 10.19592163134746 10.19592163134746 10.19592163134746 10.19592163134746 10.19592163134746 10.19592163134746 10.19592163134746 10.19592163134746 10.19592163134746 10.19592163134746 10.19592163134746 10.19592163134746 10.19592163134746 10.19592163134746 10.19592163134746 10.19592163134746 10.19592163134746 10.19592163134746 10.19592163134746 10.19592163134746 10.19592163134746 10.19592163134746 10.19592163134746 10.19592163134746 10.19592163134746 10.19592163134746 10.19592163134746 10.19592163134746 10.19592163134746 10.19592163134746 10.19592163134746 10.19592163134746 10.19592163134746 10.19592163134746 10.19592163134746 10.19592163134746 10.19592163134746 10.19592163134746 10.19592163134746 10.19592163134746 10.19592163134746 10.19592163134746 10.19592163134746 10.19592163134746 10.19592163134746 10.19592163134746 10.19592163134746 10.19592163134746 10.19592163134746 10.19592163134746 10.19592163134746 10.19592163134746 10.19592163134746 10.19592163134746 10.19592163134746 10.19592163134746 10.19592163134746 10.19592163134746 10.19592163134746 10.19592163134746 10.19592163134746 10.19592163134746 10.19592163134746 10.19592163134746 10.19592163134746 10.19592163134746 10.19592163134746 10.19592163134746 10.19592163134746 10.19592163134746 10.19592163134746 10.19592163134746 10.19592163134746 10.19592163134746 10.19592163134746 10.19592163134746 10.19592163134746 10.19592163134746 10.19592163134746 10.19592163134746 10.19592163134746 10.19592163134746 10.19592163134746 10.19592163134746 10.19592163134746 10.19592163134746 10.19592163134746 10.19592163134746 10.19592163134746 10.19592163134746
10.19592163134746 10.19592163134746 10.19592163134746 10.19592163134746 10.192894549182611 10.19592163134746 10.19592163134746 10.19592163134746 10.19592163134746 10.19592163134746 10.19592163134746 9.940375205270435 9.984480946520193 9.960376238631047 10.02038179819002 10.104754833692144 10.118803661197534 10.16540931547169 10.19592163134746 10.19592163134746 10.19592163134746 10.19592163134746 10.19592163134746 10.19592163134746 10.19592163134746 10.19592163134746 10.19592163134746 10.19592163134746 10.19592163134746 10.19592163134746 10.19592163134746 10.19592163134746 10.19592163134746 10.19592163134746 10.19592163134746 10.19592163134746 10.19592163134746 10.19592163134746 10.19592163134746 10.19592163134746 10.19592163134746 10.19592163134746 10.19592163134746 10.19592163134746 10.19592163134746 10.19592163134746 10.19592163134746 10.19592163134746 10.19592163134746 10.19592163134746 10.19592163134746 10.19592163134746 10.19592163134746 10.19592163134746 10.19592163134746 10.19592163134746 10.19592163134746 10.19592163134746 10.19592163134746 10.19592163134746 10.19592163134746 10.19592163134746 10.19592163134746 10.19592163134746 10.19592163134746 10.19592163134746 10.19592163134746 10.19592163134746 10.19592163134746 10.19592163134746 10.19592163134746 10.19592163134746 10.19592163134746 10.19592163134746 10.19592163134746 10.19592163134746 10.19592163134746 10.19592163134746 10.19592163134746 10.19592163134746 10.19592163134746 10.19592163134746 10.19592163134746 10.19592163134746 10.19592163134746 10.19592163134746 10.19592163134746 10.19592163134746 10.19592163134746 10.19592163134746 10.19592163134746 10.19592163134746 10.19592163134746 10.19592163134746 10.19592163134746 10.19592163134746 10.19592163134746 10.19592163134746 10.19592163134746 10.19592163134746 10.19592163134746 10.19592163134746 10.19592163134746 10.19592163134746 10.19592163134746 10.19592163134746 10.19592163134746 10.19592163134746 10.19592163134746 10.19592163134746 10.19592163134746 10.19592163134746 10.19592163134746 10.19592163134746 10.19592163134746 10.19592163134746 10.19592163134746 10.19592163134746 10.19592163134746 10.19592163134746 10.19592163134746 10.19592163134746 10.19592163134746 10.19592163134746 10.19592163134746 10.19592163134746 10.19592163134746 10.19592163134746
10.19592163134746 10.19592163134746 10.19592163134746 10.19592163134746 10.19592163134746 10.19592163134746 10.19592163134746 10.19592163134746 10.19592163134746 10.19592163134746 10.194233323428925 9.88447805188255 10.167300538558202 10.091375583896811 10.108988551343565 10.19592163134746 10.191761391593147 10.19592163134746 10.19592163134746 10.19592163134746 10.19592163134746 10.19592163134746 10.19592163134746 10.19592163134746 10.19592163134746 10.19592163134746 10.19592163134746 10.19592163134746 10.19592163134746 10.19592163134746 10.19592163134746 10.19592163134746 10.19592163134746 10.19592163134746 10.19592163134746 10.19592163134746 10.19592163134746 10.19592163134746 10.19592163134746 10.19592163134746 10.19592163134746 10.19592163134746 10.19592163134746 10.19592163134746 10.19592163134746 10.19592163134746 10.19592163134746 10.19592163134746 10.19592163134746 10.19592163134746 10.19592163134746 10.19592163134746 10.19592163134746 10.19592163134746 10.19592163134746 10.19592163134746 10.19592163134746 10.19592163134746 10.19592163134746 10.19592163134746 10.19592163134746 10.19592163134746 10.19592163134746 10.19592163134746 10.19592163134746 10.19592163134746 10.19592163134746 10.19592163134746 10.19592163134746 10.19592163134746 10.19592163134746 10.19592163134746 10.19592163134746 10.19592163134746 10.19592163134746 10.19592163134746 10.19592163134746 10.19592163134746 10.19592163134746 10.19592163134746 10.19592163134746 10.19592163134746 10.19592163134746 10.19592163134746 10.19592163134746 10.19592163134746 10.19592163134746 10.19592163134746 10.19592163134746 10.19592163134746 10.19592163134746 10.19592163134746 10.19592163134746 10.19592163134746 10.19592163134746 10.19592163134746 10.19592163134746 10.19592163134746 10.19592163134746 10.19592163134746 10.19592163134746 10.19592163134746 10.19592163134746 10.19592163134746 10.19592163134746 10.19592163134746 10.19592163134746 10.19592163134746 10.19592163134746 10.19592163134746 10.19592163134746 10.19592163134746 10.19592163134746 10.19592163134746 10.19592163134746 10.19592163134746 10.19592163134746 10.19592163134746 10.19592163134746 10.19592163134746 10.19592163134746 10.19592163134746 10.19592163134746 10.19592163134746 10.19592163134746 10.19592163134746 10.19592163134746 10.19592163134746
10.19592163134746 10.19592163134746 10.19592163134746 10.19592163134746 10.19592163134746 10.19592163134746 10.19592163134746 10.19592163134746 10.19592163134746 10.19592163134746 10.19592163134746 9.879703291577792 10.138550859497963 10.003791222597822 10.150234426878852 10.172068423703285 10.179349576955099 10.19592163134746 10.19592163134746 10.19592163134746 10.19592163134746 10.19592163134746 10.19592163134746 10.19592163134746 10.19592163134746 10.19592163134746 10.19592163134746 10.19592163134746 10.19592163134746 10.19592163134746 10.19592163134746 10.19592163134746 10.19592163134746 10.19592163134746 10.19592163134746 10.19592163134746 10.19592163134746 10.19592163134746 10.19592163134746 10.19592163134746 10.19592163134746 10.19592163134746 10.19592163134746 10.19592163134746 10.19592163134746 10.19592163134746 10.19592163134746 10.19592163134746 10.19592163134746 10.19592163134746 10.19592163134746 10.19592163134746 10.19592163134746 10.19592163134746 10.19592163134746 10.19592163134746 10.19592163134746 10.19592163134746 10.19592163134746 10.19592163134746 10.19592163134746 10.19592163134746 10.19592163134746 10.19592163134746 10.19592163134746 10.19592163134746 10.19592163134746 10.19592163134746 10.19592163134746 10.19592163134746 10.19592163134746 10.19592163134746 10.19592163134746 10.19592163134746 10.19592163134746 10.19592163134746 10.19592163134746 10.19592163134746 10.19592163134746 10.19592163134746 10.19592163134746 10.19592163134746 10.19592163134746 10.19592163134746 10.19592163134746 10.19592163134746 10.19592163134746 10.19592163134746 10.19592163134746 10.19592163134746 10.19592163134746 10.19592163134746 10.19592163134746 10.19592163134746 10.19592163134746 10.19592163134746 10.19592163134746 10.19592163134746 10.19592163134746 10.19592163134746 10.19592163134746 10.19592163134746 10.19592163134746 10.19592163134746 10.19592163134746 10.19592163134746 10.19592163134746 10.19592163134746 10.19592163134746 10.19592163134746 10.19592163134746 10.19592163134746 10.19592163134746 10.19592163134746 10.19592163134746 10.19592163134746 10.19592163134746 10.19592163134746 10.19592163134746 10.19592163134746 10.19592163134746 10.19592163134746 10.19592163134746 10.19592163134746 10.19592163134746 10.19592163134746 10.19592163134746 10.19592163134746
10.19592163134746 10.19592163134746 10.19592163134746 10.19592163134746 10.19592163134746 10.19592163134746 10.19592163134746 10.19592163134746 10.19592163134746 10.19592163134746 10.124268683140958 9.089851354308477 9.886490793327768 9.53513815067235 9.943689127041019 9.912995791663029 9.842827044897726 10.125619440081987 10.195878883571764 10.187651728399988 10.19592163134746 10.19592163134746 10.19592163134746 10.19592163134746 10.19592163134746 10.19592163134746 10.19592163134746 10.19592163134746 10.19592163134746 10.19592163134746 10.19592163134746 10.19592163134746 10.19592163134746 10.19592163134746 10.19592163134746 10.19592163134746 10.19592163134746 10.19592163134746 10.19592163134746 10.19592163134746 10.19592163134746 10.19592163134746 10.19592163134746 10.19592163134746 10.19592163134746 10.19592163134746 10.19592163134746 10.19592163134746 10.19592163134746 10.19592163134746 10.19592163134746 10.19592163134746 10.19592163134746 10.19592163134746 10.19592163134746 10.19592163134746 10.19592163134746 10.19592163134746 10.19592163134746 10.19592163134746 10.19592163134746 10.19592163134746 10.19592163134746 10.19592163134746 10.19592163134746 10.19592163134746 10.19592163134746 10.19592163134746 10.19592163134746 10.19592163134746 10.19592163134746 10.19592163134746 10.19592163134746 10.19592163134746 10.19592163134746 10.19592163134746 10.19592163134746 10.19592163134746 10.19592163134746 10.19592163134746 10.19592163134746 10.19592163134746 10.19592163134746 10.19592163134746 10.19592163134746 10.19592163134746 10.19592163134746 10.19592163134746 10.19592163134746 10.19592163134746 10.19592163134746 10.19592163134746 10.19592163134746 10.19592163134746 10.19592163134746 10.19592163134746 10.19592163134746 10.19592163134746 10.19592163134746 10.19592163134746 10.19592163134746 10.19592163134746 10.19592163134746 10.19592163134746 10.19592163134746 10.19592163134746 10.19592163134746 10.19592163134746 10.19592163134746 10.19592163134746 10.19592163134746 10.19592163134746 10.19592163134746 10.19592163134746 10.19592163134746 10.19592163134746 10.19592163134746 10.19592163134746 10.19592163134746 10.19592163134746 10.19592163134746 10.19592163134746 10.19592163134746 10.19592163134746 10.19592163134746 10.19592163134746 10.19592163134746 10.19592163134746
10.19592163134746 10.19592163134746 10.19592163134746 10.19592163134746 10.19592163134746 10.19592163134746 10.19592163134746 10.19592163134746 10.19592163134746 10.036941774668922 9.647183224417498 7.838592623256582 9.014298948692648 8.939253079525809 10.072494716302083 10.077736766854494 9.937590276601881 10.159267968702057 10.19592163134746 10.19592163134746 10.19592163134746 10.19592163134746 10.19592163134746 10.19592163134746 10.19592163134746 10.19592163134746 10.19592163134746 10.19592163134746 10.19592163134746 10.19592163134746 10.19592163134746 10.19592163134746 10.19592163134746 10.19592163134746 10.19592163134746 10.19592163134746 10.19592163134746 10.19592163134746 10.19592163134746 10.19592163134746 10.19592163134746 10.19592163134746 10.19592163134746 10.19592163134746 10.19592163134746 10.19592163134746 10.19592163134746 10.19592163134746 10.19592163134746 10.19592163134746 10.19592163134746 10.19592163134746 10.19592163134746 10.19592163134746 10.19592163134746 10.19592163134746 10.19592163134746 10.19592163134746 10.19592163134746 10.19592163134746 10.19592163134746 10.19592163134746 10.19592163134746 10.19592163134746 10.19592163134746 10.19592163134746 10.19592163134746 10.19592163134746 10.19592163134746 10.19592163134746 10.19592163134746 10.19592163134746 10.19592163134746 10.19592163134746 10.19592163134746 10.19592163134746 10.19592163134746 10.19592163134746 10.19592163134746 10.19592163134746 10.19592163134746 10.19592163134746 10.19592163134746 10.19592163134746 10.19592163134746 10.19592163134746 10.19592163134746 10.19592163134746 10.19592163134746 10.19592163134746 10.19592163134746 10.19592163134746 10.19592163134746 10.19592163134746 10.19592163134746 10.19592163134746 10.19592163134746 10.19592163134746 10.19592163134746 10.19592163134746 10.19592163134746 10.19592163134746 10.19592163134746 10.19592163134746 10.19592163134746 10.19592163134746 10.19592163134746 10.19592163134746 10.19592163134746 10.19592163134746 10.19592163134746 10.19592163134746 10.19592163134746 10.19592163134746 10.19592163134746 10.19592163134746 10.19592163134746 10.19592163134746 10.19592163134746 10.19592163134746 10.19592163134746 10.19592163134746 10.19592163134746 10.19592163134746 10.19592163134746 10.19592163134746 10.19592163134746 10.19592163134746
10.19592163134746 10.19592163134746 10.19592163134746 10.19592163134746 10.19592163134746 10.19592163134746 10.19592163134746 10.19592163134746 10.19592163134746 10.19592163134746 10.128720373917337 8.202366659894379 8.744658179854442 8.184074117765112 9.716891062515156 10.185934135052884 10.069995541601006 10.08089342882972 10.19592163134746 10.19592163134746 10.19592163134746 10.19592163134746 10.19592163134746 10.19592163134746 10.19592163134746 10.19592163134746 10.19592163134746 10.19592163134746 10.19592163134746 10.19592163134746 10.19592163134746 10.19592163134746 10.19592163134746 10.19592163134746 10.19592163134746 10.19592163134746 10.19592163134746 10.19592163134746 10.19592163134746 10.19592163134746 10.19592163134746 10.19592163134746 10.19592163134746 10.19592163134746 10.19592163134746 10.19592163134746 10.19592163134746 10.19592163134746 10.19592163134746 10.19592163134746 10.19592163134746 10.19592163134746 10.19592163134746 10.19592163134746 10.19592163134746 10.19592163134746 10.19592163134746 10.19592163134746 10.19592163134746 10.19592163134746 10.19592163134746 10.19592163134746 10.19592163134746 10.19592163134746 10.19592163134746 10.19592163134746 10.19592163134746 10.19592163134746 10.19592163134746 10.19592163134746 10.19592163134746 10.19592163134746 10.19592163134746 10.19592163134746 10.19592163134746 10.19592163134746 10.19592163134746 10.19592163134746 10.19592163134746 10.19592163134746 10.19592163134746 10.19592163134746 10.19592163134746 10.19592163134746 10.19592163134746 10.19592163134746 10.19592163134746 10.19592163134746 10.19592163134746 10.19592163134746 10.19592163134746 10.19592163134746 10.19592163134746 10.19592163134746 10.19592163134746 10.19592163134746 10.19592163134746 10.19592163134746 10.19592163134746 10.19592163134746 10.19592163134746 10.19592163134746 10.19592163134746 10.19592163134746 10.19592163134746 10.19592163134746 10.19592163134746 10.19592163134746 10.19592163134746 10.19592163134746 10.19592163134746 10.19592163134746 10.19592163134746 10.19592163134746 10.19592163134746 10.19592163134746 10.19592163134746 10.19592163134746 10.19592163134746 10.19592163134746 10.19592163134746 10.19592163134746 10.19592163134746 10.19592163134746 10.19592163134746 10.19592163134746 10.19592163134746 10.19592163134746
10.19592163134746 10.19592163134746 10.19592163134746 10.19592163134746 10.19592163134746 10.19592163134746 10.19592163134746 10.19592163134746 10.19592163134746 10.19592163134746 10.19592163134746 8.733408834057045 9.30030250079179 8.05618416993277 9.89599284428821 10.053534589826754 9.735600827705596 10.059731989155077 10.19592163134746 10.19592163134746 10.19592163134746 10.19592163134746 10.19592163134746 10.19592163134746 10.19592163134746 10.19592163134746 10.19592163134746 10.19592163134746 10.19592163134746 10.19592163134746 10.19592163134746 10.19592163134746 10.19592163134746 10.19592163134746 10.19592163134746 10.19592163134746 10.19592163134746 10.19592163134746 10.19592163134746 10.19592163134746 10.19592163134746 10.19592163134746 10.19592163134746 10.19592163134746 10.19592163134746 10.19592163134746 10.19592163134746 10.19592163134746 10.19592163134746 10.19592163134746 10.19592163134746 10.19592163134746 10.19592163134746 10.19592163134746 10.19592163134746 10.19592163134746 10.19592163134746 10.19592163134746 10.19592163134746 10.19592163134746 10.19592163134746 10.19592163134746 10.19592163134746 10.19592163134746 10.19592163134746 10.19592163134746 10.19592163134746 10.19592163134746 10.19592163134746 10.19592163134746 10.19592163134746 10.19592163134746 10.19592163134746 10.19592163134746 10.19592163134746 10.19592163134746 10.19592163134746 10.19592163134746 10.19592163134746 10.19592163134746 10.19592163134746 10.19592163134746 10.19592163134746 10.19592163134746 10.19592163134746 10.19592163134746 10.19592163134746 10.19592163134746 10.19592163134746 10.19592163134746 10.19592163134746 10.19592163134746 10.19592163134746 10.19592163134746 10.19592163134746 10.19592163134746 10.19592163134746 10.19592163134746 10.19592163134746 10.19592163134746 10.19592163134746 10.19592163134746 10.19592163134746 10.19592163134746 10.19592163134746 10.19592163134746 10.19592163134746 10.19592163134746 10.19592163134746 10.19592163134746 10.19592163134746 10.19592163134746 10.19592163134746 10.19592163134746 10.19592163134746 10.19592163134746 10.19592163134746 10.19592163134746 10.19592163134746 10.19592163134746 10.19592163134746 10.19592163134746 10.19592163134746 10.19592163134746 10.19592163134746 10.19592163134746 10.19592163134746 10.19592163134746
10.19592163134746 10.19592163134746 10.19592163134746 10.19592163134746 10.19592163134746 10.19592163134746 10.19592163134746 10.19592163134746 10.19592163134746 10.19592163134746 10.178162375548013 8.507894525125005 8.402675814607617 6.429672995493295 9.392558458087617 9.640114045224596 7.4637543532724715 9.115266377966996 10.142261623303858 10.123106974658292 10.114764000882813 10.19592163134746 10.19592163134746 10.19592163134746 10.19592163134746 10.19592163134746 10.19592163134746 10.19592163134746 10.19592163134746 10.19592163134746 10.19592163134746 10.19592163134746 10.19592163134746 10.19592163134746 10.19592163134746 10.19592163134746 10.19592163134746 10.19592163134746 10.19592163134746 10.19592163134746 10.19592163134746 10.19592163134746 10.19592163134746 10.19592163134746 10.19592163134746 10.19592163134746 10.19592163134746 10.19592163134746 10.19592163134746 10.19592163134746 10.19592163134746 10.19592163134746 10.19592163134746 10.19592163134746 10.19592163134746 10.19592163134746 10.19592163134746 10.19592163134746 10.19592163134746 10.19592163134746 10.19592163134746 10.19592163134746 10.19592163134746 10.19592163134746 10.19592163134746 10.19592163134746 10.19592163134746 10.19592163134746 10.19592163134746 10.19592163134746 10.19592163134746 10.19592163134746 10.19592163134746 10.19592163134746 10.19592163134746 10.19592163134746 10.19592163134746 10.19592163134746 10.19592163134746 10.19592163134746 10.19592163134746 10.19592163134746 10.19592163134746 10.19592163134746 10.19592163134746 10.19592163134746 10.19592163134746 10.19592163134746 10.19592163134746 10.19592163134746 10.19592163134746 10.19592163134746 10.19592163134746 10.19592163134746 10.19592163134746 10.19592163134746 10.19592163134746 10.19592163134746 10.19592163134746 10.19592163134746 10.19592163134746 10.19592163134746 10.19592163134746 10.19592163134746 10.19592163134746 10.19592163134746 10.19592163134746 10.19592163134746 10.19592163134746 10.19592163134746 10.19592163134746 10.19592163134746 10.19592163134746 10.19592163134746 10.19592163134746 10.19592163134746 10.19592163134746 10.19592163134746 10.19592163134746 10.19592163134746 10.19592163134746 10.19592163134746 10.19592163134746 10.19592163134746 10.19592163134746 10.19592163134746 10.19592163134746 10.19592163134746
10.19592163134746 10.19592163134746 10.19592163134746 10.19592163134746 10.19592163134746 10.19592163134746 10.19592163134746 10.19592163134746 10.19592163134746 10.19592163134746 10.19193102960869 9.713232280005169 10.161422576729084 9.232596566653761 10.19592163134746 10.19156569503981 8.342831030970599 10.165079364636977 10.19592163134746 10.19592163134746 10.19592163134746 10.19592163134746 10.19592163134746 10.19592163134746 10.19592163134746 10.19592163134746 10.19592163134746 10.19592163134746 10.19592163134746 10.19592163134746 10.19592163134746 10.19592163134746 10.19592163134746 10.19592163134746 10.19592163134746 10.19592163134746 10.19592163134746 10.19592163134746 10.19592163134746 10.19592163134746 10.19592163134746 10.19592163134746 10.19592163134746 10.19592163134746 10.19592163134746 10.19592163134746 10.19592163134746 10.19592163134746 10.19592163134746 10.19592163134746 10.19592163134746 10.19592163134746 10.19592163134746 10.19592163134746 10.19592163134746 10.19592163134746 10.19592163134746 10.19592163134746 10.19592163134746 10.19592163134746 10.19592163134746 10.19592163134746 10.19592163134746 10.19592163134746 10.19592163134746 10.19592163134746 10.19592163134746 10.19592163134746 10.19592163134746 10.19592163134746 10.19592163134746 10.19592163134746 10.19592163134746 10.19592163134746 10.19592163134746 10.19592163134746 10.19592163134746 10.19592163134746 10.19592163134746 10.19592163134746 10.19592163134746 10.19592163134746 10.19592163134746 10.19592163134746 10.19592163134746 10.19592163134746 10.19592163134746 10.19592163134746 10.19592163134746 10.19592163134746 10.19592163134746 10.19592163134746 10.19592163134746 10.19592163134746 10.19592163134746 10.19592163134746 10.19592163134746 10.19592163134746 10.19592163134746 10.19592163134746 10.19592163134746 10.19592163134746 10.19592163134746 10.19592163134746 10.19592163134746 10.19592163134746 10.19592163134746 10.19592163134746 10.19592163134746 10.19592163134746 10.19592163134746 10.19592163134746 10.19592163134746 10.19592163134746 10.19592163134746 10.19592163134746 10.19592163134746 10.19592163134746 10.19592163134746 10.19592163134746 10.19592163134746 10.19592163134746 10.19592163134746 10.19592163134746 10.19592163134746 10.19592163134746 10.19592163134746 10.19592163134746
10.19592163134746 10.19592163134746 10.19592163134746 10.19592163134746 10.19592163134746 10.19592163134746 10.19592163134746 10.19592163134746 10.19592163134746 10.19592163134746 9.249990442220437 7.419582011656461 9.697678635563188 9.262370252622834 10.176330496939245 10.19592163134746 9.722407518650781 10.158547579194128 10.19592163134746 10.19592163134746 10.19592163134746 10.19592163134746 10.19592163134746 10.19592163134746 10.19592163134746 10.19592163134746 10.19592163134746 10.19592163134746 10.19592163134746 10.19592163134746 10.19592163134746 10.19592163134746 10.19592163134746 10.19592163134746 10.19592163134746 10.19592163134746 10.19592163134746 10.19592163134746 10.19592163134746 10.19592163134746 10.19592163134746 10.19592163134746 10.19592163134746 10.19592163134746 10.19592163134746 10.19592163134746 10.19592163134746 10.19592163134746 10.19592163134746 10.19592163134746 10.19592163134746 10.19592163134746 10.19592163134746 10.19592163134746 10.19592163134746 10.19592163134746 10.19592163134746 10.19592163134746 10.19592163134746 10.19592163134746 10.19592163134746 10.19592163134746 10.19592163134746 10.19592163134746 10.19592163134746 10.19592163134746 10.19592163134746 10.19592163134746 10.19592163134746 10.19592163134746 10.19592163134746 10.19592163134746 10.19592163134746 10.19592163134746 10.19592163134746 10.19592163134746 10.19592163134746 10.19592163134746 10.19592163134746 10.19592163134746 10.19592163134746 10.19592163134746 10.19592163134746 10.19592163134746 10.19592163134746 10.19592163134746 10.19592163134746 10.19592163134746 10.19592163134746 10.19592163134746 10.19592163134746 10.19592163134746 10.19592163134746 10.19592163134746 10.19592163134746 10.19592163134746 10.19592163134746 10.19592163134746 10.19592163134746 10.19592163134746 10.19592163134746 10.19592163134746 10.19592163134746 10.19592163134746 10.19592163134746 10.19592163134746 10.19592163134746 10.19592163134746 10.19592163134746 10.19592163134746 10.19592163134746 10.19592163134746 10.19592163134746 10.19592163134746 10.19592163134746 10.19592163134746 10.19592163134746 10.19592163134746 10.19592163134746 10.19592163134746 10.19592163134746 10.19592163134746 10.19592163134746 10.19592163134746 10.19592163134746 10.19592163134746 10.19592163134746 10.19592163134746
10.19592163134746 10.19592163134746 10.192599390156918 10.19592163134746 10.19592163134746 10.19592163134746 10.19592163134746 10.19592163134746 10.19592163134746 10.192751409522677 6.109309399324888 4.334317103778243 6.182797221879215 6.250239397282952 9.55708245981292 10.026997398665653 7.040651714835351 7.540017402439988 10.19592163134746 10.19592163134746 9.821578734049105 10.19592163134746 10.19592163134746 10.19592163134746 10.19592163134746 10.19592163134746 10.19592163134746 10.19592163134746 10.19592163134746 10.19592163134746 10.19592163134746 10.19592163134746 10.19592163134746 10.19592163134746 10.19592163134746 10.19592163134746 10.19592163134746 10.19592163134746 10.19592163134746 10.19592163134746 10.19592163134746 10.19592163134746 10.19592163134746 10.19592163134746 10.19592163134746 10.19592163134746 10.19592163134746 10.19592163134746 10.19592163134746 10.19592163134746 10.19592163134746 10.19592163134746 10.19592163134746 10.19592163134746 10.19592163134746 10.19592163134746 10.19592163134746 10.19592163134746 10.19592163134746 10.19592163134746 10.19592163134746 10.19592163134746 10.19592163134746 10.19592163134746 10.19592163134746 10.19592163134746 10.19592163134746 10.19592163134746 10.19592163134746 10.19592163134746 10.19592163134746 10.19592163134746 10.19592163134746 10.19592163134746 10.19592163134746 10.19592163134746 10.19592163134746 10.19592163134746 10.19592163134746 10.19592163134746 10.19592163134746 10.19592163134746 10.19592163134746 10.19592163134746 10.19592163134746 10.19592163134746 10.19592163134746 10.19592163134746 10.19592163134746 10.19592163134746 10.19592163134746 10.19592163134746 10.19592163134746 10.19592163134746 10.19592163134746 10.19592163134746 10.19592163134746 10.19592163134746 10.19592163134746 10.19592163134746 10.19592163134746 10.19592163134746 10.19592163134746 10.19592163134746 10.19592163134746 10.19592163134746 10.19592163134746 10.19592163134746 10.19592163134746 10.19592163134746 10.19592163134746 10.19592163134746 10.19592163134746 10.19592163134746 10.19592163134746 10.19592163134746 10.19592163134746 10.19592163134746 10.19592163134746 10.19592163134746 10.19592163134746 10.19592163134746 10.19592163134746 10.19592163134746 10.19592163134746 10.19592163134746 10.19592163134746 10.19592163134746
10.19592163134746 10.19592163134746 10.19592163134746 10.19592163134746 10.19592163134746 10.19592163134746 10.19592163134746 10.19592163134746 10.19592163134746 10.19592163134746 7.323203085252275 7.02976360522657 7.955755407971502 7.624394919620336 10.164928909738718 9.58741892838565 4.760874703399965 7.725598681930632 10.188504404164194 9.432024632571695 8.145444221787665 10.1895152216615 10.19592163134746 10.19592163134746 10.19592163134746 10.19592163134746 10.19592163134746 10.19592163134746 10.19592163134746 10.19592163134746 10.19592163134746 10.19592163134746 10.19592163134746 10.19592163134746 10.19592163134746 10.19592163134746 10.19592163134746 10.19592163134746 10.19592163134746 10.19592163134746 10.19592163134746 10.19592163134746 10.19592163134746 10.19592163134746 10.19592163134746 10.19592163134746 10.19592163134746 10.19592163134746 10.19592163134746 10.19592163134746 10.19592163134746 10.19592163134746 10.19592163134746 10.19592163134746 10.19592163134746 10.19592163134746 10.19592163134746 10.19592163134746 10.19592163134746 10.19592163134746 10.19592163134746 10.19592163134746 10.19592163134746 10.19592163134746 10.19592163134746 10.19592163134746 10.19592163134746 10.19592163134746 10.19592163134746 10.19592163134746 10.19592163134746 10.19592163134746 10.19592163134746 10.19592163134746 10.19592163134746 10.19592163134746 10.19592163134746 10.19592163134746 10.19592163134746 10.19592163134746 10.19592163134746 10.19592163134746 10.19592163134746 10.19592163134746 10.19592163134746 10.19592163134746 10.19592163134746 10.19592163134746 10.19592163134746 10.19592163134746 10.19592163134746 10.19592163134746 10.19592163134746 10.19592163134746 10.19592163134746 10.19592163134746 10.19592163134746 10.19592163134746 10.19592163134746 10.19592163134746 10.19592163134746 10.19592163134746 10.19592163134746 10.19592163134746 10.19592163134746 10.19592163134746 10.19592163134746 10.19592163134746 10.19592163134746 10.19592163134746 10.19592163134746 10.19592163134746 10.19592163134746 10.19592163134746 10.19592163134746 10.19592163134746 10.19592163134746 10.19592163134746 10.19592163134746 10.19592163134746 10.19592163134746 10.19592163134746 10.19592163134746 10.19592163134746 10.19592163134746 10.19592163134746 10.19592163134746 10.19592163134746
10.19592163134746 10.19592163134746 10.19592163134746 10.19592163134746 10.19592163134746 10.19592163134746 10.19592163134746 10.19592163134746 10.19592163134746 10.19592163134746 7.87716003650451 8.13448274859069 9.999676504009084 10.19592163134746 10.19592163134746 10.19592163134746 7.130824526452357 9.839252664388658 10.19592163134746 10.19592163134746 9.827066264598042 10.19592163134746 10.19592163134746 10.19592163134746 10.19592163134746 10.19592163134746 10.19592163134746 10.19592163134746 10.19592163134746 10.19592163134746 10.19592163134746 10.19592163134746 10.19592163134746 10.19592163134746 10.19592163134746 10.19592163134746 10.19592163134746 10.19592163134746 10.19592163134746 10.19592163134746 10.19592163134746 10.19592163134746 10.19592163134746 10.19592163134746 10.19592163134746 10.19592163134746 10.19592163134746 10.19592163134746 10.19592163134746 10.19592163134746 10.19592163134746 10.19592163134746 10.19592163134746 10.19592163134746 10.19592163134746 10.19592163134746 10.19592163134746 10.19592163134746 10.19592163134746 10.19592163134746 10.19592163134746 10.19592163134746 10.19592163134746 10.19592163134746 10.19592163134746 10.19592163134746 10.19592163134746 10.19592163134746 10.19592163134746 10.19592163134746 10.19592163134746 10.19592163134746 10.19592163134746 10.19592163134746 10.19592163134746 10.19592163134746 10.19592163134746 10.19592163134746 10.19592163134746 10.19592163134746 10.19592163134746 10.19592163134746 10.19592163134746 10.19592163134746 10.19592163134746 10.19592163134746 10.19592163134746 10.19592163134746 10.19592163134746 10.19592163134746 10.19592163134746 10.19592163134746 10.19592163134746 10.19592163134746 10.19592163134746 10.19592163134746 10.19592163134746 10.19592163134746 10.19592163134746 10.19592163134746 10.19592163134746 10.19592163134746 10.19592163134746 10.19592163134746 10.19592163134746 10.19592163134746 10.19592163134746 10.19592163134746 10.19592163134746 10.19592163134746 10.19592163134746 10.19592163134746 10.19592163134746 10.19592163134746 10.19592163134746 10.19592163134746 10.19592163134746 10.19592163134746 10.19592163134746 10.19592163134746 10.19592163134746 10.19592163134746 10.19592163134746 10.19592163134746 10.19592163134746 10.19592163134746 10.19592163134746 10.19592163134746
10.19592163134746 10.185340372596452 10.007198326487094 10.19592163134746 10.181611274380288 10.19592163134746 10.19592163134746 10.19592163134746 10.04134825904323 9.329591852105679 4.452000885528345 5.3749716728053345 8.047207531710104 10.063632769611427 10.19592163134746 10.19592163134746 8.401683142911386 7.593520969884077 10.19592163134746 10.19592163134746 9.230984569621809 10.19592163134746 10.19592163134746 10.19592163134746 10.19592163134746 10.19592163134746 10.19592163134746 10.19592163134746 10.19592163134746 10.19592163134746 10.19592163134746 10.19592163134746 10.19592163134746 10.19592163134746 10.19592163134746 10.19592163134746 10.19592163134746 10.19592163134746 10.19592163134746 10.19592163134746 10.19592163134746 10.19592163134746 10.19592163134746 10.19592163134746 10.19592163134746 10.19592163134746 10.19592163134746 10.19592163134746 10.19592163134746 10.19592163134746 10.19592163134746 10.19592163134746 10.19592163134746 10.19592163134746 10.19592163134746 10.19592163134746 10.19592163134746 10.19592163134746 10.19592163134746 10.19592163134746 10.19592163134746 10.19592163134746 10.19592163134746 10.19592163134746 10.19592163134746 10.19592163134746 10.19592163134746 10.19592163134746 10.19592163134746 10.19592163134746 10.19592163134746 10.19592163134746 10.19592163134746 10.19592163134746 10.19592163134746 10.19592163134746 10.19592163134746 10.19592163134746 10.19592163134746 10.19592163134746 10.19592163134746 10.19592163134746 10.19592163134746 10.19592163134746 10.19592163134746 10.19592163134746 10.19592163134746 10.19592163134746 10.19592163134746 10.19592163134746 10.19592163134746 10.19592163134746 10.19592163134746 10.19592163134746 10.19592163134746 10.19592163134746 10.19592163134746 10.19592163134746 10.19592163134746 10.19592163134746 10.19592163134746 10.19592163134746 10.19592163134746 10.19592163134746 10.19592163134746 10.19592163134746 10.19592163134746 10.19592163134746 10.19592163134746 10.19592163134746 10.19592163134746 10.19592163134746 10.19592163134746 10.19592163134746 10.19592163134746 10.19592163134746 10.19592163134746 10.19592163134746 10.19592163134746 10.19592163134746 10.19592163134746 10.19592163134746 10.19592163134746 10.19592163134746 10.19592163134746 10.19592163134746 10.19592163134746 10.19592163134746
10.19592163134746 9.970142058503784 8.581215395713773 10.195465617427725 10.026363853706375 10.19592163134746 10.19592163134746 10.19592163134746 10.156476929135788 8.944764020131855 3.806759495467196 5.315582650541058 6.62964563451933 9.21460391079865 10.157741801029408 9.857819177775362 5.55640754914245 4.566405999838886 9.53316948533847 8.294734275754134 5.356694453646139 8.118477367829747 10.19592163134746 9.30618891713152 8.602378414552176 10.19592163134746 10.19592163134746 10.19592163134746 10.19592163134746 10.19592163134746 10.19592163134746 10.19592163134746 10.19592163134746 10.19592163134746 10.19592163134746 10.19592163134746 10.19592163134746 10.19592163134746 10.19592163134746 10.19592163134746 10.19592163134746 10.19592163134746 10.19592163134746 10.19592163134746 10.19592163134746 10.19592163134746 10.19592163134746 10.19592163134746 10.19592163134746 10.19592163134746 10.19592163134746 10.19592163134746 10.19592163134746 10.19592163134746 10.19592163134746 10.19592163134746 10.19592163134746 10.19592163134746 10.19592163134746 10.19592163134746 10.19592163134746 10.19592163134746 10.19592163134746 10.19592163134746 10.19592163134746 10.19592163134746 10.19592163134746 10.19592163134746 10.19592163134746 10.19592163134746 10.19592163134746 10.19592163134746 10.19592163134746 10.19592163134746 10.19592163134746 10.19592163134746 10.19592163134746 10.19592163134746 10.19592163134746 10.19592163134746 10.19592163134746 10.19592163134746 10.19592163134746 10.19592163134746 10.19592163134746 10.19592163134746 10.19592163134746 10.19592163134746 10.19592163134746 10.19592163134746 10.19592163134746 10.19592163134746 10.19592163134746 10.19592163134746 10.19592163134746 10.19592163134746 10.19592163134746 10.19592163134746 10.19592163134746 10.19592163134746 10.19592163134746 10.19592163134746 10.19592163134746 10.19592163134746 10.19592163134746 10.19592163134746 10.19592163134746 10.19592163134746 10.19592163134746 10.19592163134746 10.19592163134746 10.19592163134746 10.19592163134746 10.19592163134746 10.19592163134746 10.19592163134746 10.19592163134746 10.19592163134746 10.19592163134746 10.19592163134746 10.19592163134746 10.19592163134746 10.19592163134746 10.19592163134746 10.19592163134746 10.19592163134746 10.19592163134746 10.19592163134746
10.19592163134746 10.19592163134746 10.19592163134746 10.19592163134746 10.19592163134746 10.19592163134746 10.19592163134746 10.19592163134746 10.19592163134746 10.19592163134746 7.147164937071258 9.12956866142581 10.109766168597828 10.19592163134746 10.19592163134746 10.19592163134746 4.983644033246682 7.679182414482248 10.19592163134746 9.550625582755632 6.201630834005974 10.10269364196702 10.19592163134746 8.999586936258542 8.573715887694435 10.19592163134746 10.19592163134746 10.19592163134746 10.19592163134746 10.19592163134746 10.19592163134746 10.19592163134746 10.19592163134746 10.19592163134746 10.19592163134746 10.19592163134746 10.19592163134746 10.19592163134746 10.19592163134746 10.19592163134746 10.19592163134746 10.19592163134746 10.19592163134746 10.19592163134746 10.19592163134746 10.19592163134746 10.19592163134746 10.19592163134746 10.19592163134746 10.19592163134746 10.19592163134746 10.19592163134746 10.19592163134746 10.19592163134746 10.19592163134746 10.19592163134746 10.19592163134746 10.19592163134746 10.19592163134746 10.19592163134746 10.19592163134746 10.19592163134746 10.19592163134746 10.19592163134746 10.19592163134746 10.19592163134746 10.19592163134746 10.19592163134746 10.19592163134746 10.19592163134746 10.19592163134746 10.19592163134746 10.19592163134746 10.19592163134746 10.19592163134746 10.19592163134746 10.19592163134746 10.19592163134746 10.19592163134746 10.19592163134746 10.19592163134746 10.19592163134746 10.19592163134746 10.19592163134746 10.19592163134746 10.19592163134746 10.19592163134746 10.19592163134746 10.19592163134746 10.19592163134746 10.19592163134746 10.19592163134746 10.19592163134746 10.19592163134746 10.19592163134746 10.19592163134746 10.19592163134746 10.19592163134746 10.19592163134746 10.19592163134746 10.19592163134746 10.19592163134746 10.19592163134746 10.19592163134746 10.19592163134746 10.19592163134746 10.19592163134746 10.19592163134746 10.19592163134746 10.19592163134746 10.19592163134746 10.19592163134746 10.19592163134746 10.19592163134746 10.19592163134746 10.19592163134746 10.19592163134746 10.19592163134746 10.19592163134746 10.19592163134746 10.19592163134746 10.19592163134746 10.19592163134746 10.19592163134746 10.19592163134746 10.19592163134746 10.19592163134746 10.19592163134746
10.19592163134746 10.178532256333751 10.191888142934703 10.19592163134746 10.195222873274512 10.19592163134746 10.19592163134746 10.19592163134746 10.068101475666163 10.180989161318836 6.663485829305004 9.774197848715097 10.19592163134746 10.19592163134746 10.19592163134746 10.19592163134746 8.648826515071715 8.797509415407502 10.19592163134746 10.19592163134746 8.96261680965854 10.19592163134746 10.19592163134746 10.191490495476819 9.571513725974587 10.19592163134746 10.19592163134746 10.19592163134746 10.19592163134746 10.19592163134746 10.19592163134746 10.19592163134746 10.19592163134746 10.19592163134746 10.19592163134746 10.19592163134746 10.19592163134746 10.19592163134746 10.19592163134746 10.19592163134746 10.19592163134746 10.19592163134746 10.19592163134746 10.19592163134746 10.19592163134746 10.19592163134746 10.19592163134746 10.19592163134746 10.19592163134746 10.19592163134746 10.19592163134746 10.19592163134746 10.19592163134746 10.19592163134746 10.19592163134746 10.19592163134746 10.19592163134746 10.19592163134746 10.19592163134746 10.19592163134746 10.19592163134746 10.19592163134746 10.19592163134746 10.19592163134746 10.19592163134746 10.19592163134746 10.19592163134746 10.19592163134746 10.19592163134746 10.19592163134746 10.19592163134746 10.19592163134746 10.19592163134746 10.19592163134746 10.19592163134746 10.19592163134746 10.19592163134746 10.19592163134746 10.19592163134746 10.19592163134746 10.19592163134746 10.19592163134746 10.19592163134746 10.19592163134746 10.19592163134746 10.19592163134746 10.19592163134746 10.19592163134746 10.19592163134746 10.19592163134746 10.19592163134746 10.19592163134746 10.19592163134746 10.19592163134746 10.19592163134746 10.19592163134746 10.19592163134746 10.19592163134746 10.19592163134746 10.19592163134746 10.19592163134746 10.19592163134746 10.19592163134746 10.19592163134746 10.19592163134746 10.19592163134746 10.19592163134746 10.19592163134746 10.19592163134746 10.19592163134746 10.19592163134746 10.19592163134746 10.19592163134746 10.19592163134746 10.19592163134746 10.19592163134746 10.19592163134746 10.19592163134746 10.19592163134746 10.19592163134746 10.19592163134746 10.19592163134746 10.19592163134746 10.19592163134746 10.19592163134746 10.19592163134746 10.19592163134746 10.19592163134746
10.19592163134746 7.430043593320623 8.153481100077265 9.78389291191481 10.006375381816277 10.193173154119219 10.19592163134746 10.17935849440805 9.568266423783692 8.566597698120834 4.5001108746669765 8.695967404587721 10.128071680378254 10.19592163134746 10.19592163134746 10.19592163134746 9.003723064265566 5.885795179437977 10.19592163134746 10.195276591210371 7.156449541162118 8.83100730460004 10.19592163134746 9.854003181882442 6.923036013791422 10.19592163134746 10.19592163134746 10.190118635500088 10.19592163134746 10.19592163134746 10.19592163134746 10.19592163134746 10.19592163134746 10.19592163134746 10.19592163134746 10.19592163134746 10.19592163134746 10.19592163134746 10.19592163134746 10.19592163134746 10.19592163134746 10.19592163134746 10.19592163134746 10.19592163134746 10.19592163134746 10.19592163134746 10.19592163134746 10.19592163134746 10.19592163134746 10.19592163134746 10.19592163134746 10.19592163134746 10.19592163134746 10.19592163134746 10.19592163134746 10.19592163134746 10.19592163134746 10.19592163134746 10.19592163134746 10.19592163134746 10.19592163134746 10.19592163134746 10.19592163134746 10.19592163134746 10.19592163134746 10.19592163134746 10.19592163134746 10.19592163134746 10.19592163134746 10.19592163134746 10.19592163134746 10.19592163134746 10.19592163134746 10.19592163134746 10.19592163134746 10.19592163134746 10.19592163134746 10.19592163134746 10.19592163134746 10.19592163134746 10.19592163134746 10.19592163134746 10.19592163134746 10.19592163134746 10.19592163134746 10.19592163134746 10.19592163134746 10.19592163134746 10.19592163134746 10.19592163134746 10.19592163134746 10.19592163134746 10.19592163134746 10.19592163134746 10.19592163134746 10.19592163134746 10.19592163134746 10.19592163134746 10.19592163134746 10.19592163134746 10.19592163134746 10.19592163134746 10.19592163134746 10.19592163134746 10.19592163134746 10.19592163134746 10.19592163134746 10.19592163134746 10.19592163134746 10.19592163134746 10.19592163134746 10.19592163134746 10.19592163134746 10.19592163134746 10.19592163134746 10.19592163134746 10.19592163134746 10.19592163134746 10.19592163134746 10.19592163134746 10.19592163134746 10.19592163134746 10.19592163134746 10.19592163134746 10.19592163134746 10.19592163134746 10.19592163134746 10.19592163134746
10.19592163134746 9.10691829076765 9.411106019127587 9.93664122812837 10.088752262218835 10.19592163134746 10.19592163134746 10.19592163134746 10.187516840208147 10.191415358105129 7.061557113537966 10.182841344946233 10.19592163134746 10.19592163134746 10.19592163134746 10.19592163134746 7.028045845937574 6.553022724244683 10.178218886575541 8.78657216007635 4.848824328683572 7.778693417823497 9.389583946654183 6.584020630989878 4.065563606932652 9.307847327631787 10.13432000534835 8.012260988389095 9.670947743759374 10.19592163134746 10.19592163134746 10.19592163134746 10.19592163134746 10.19592163134746 10.19592163134746 10.19592163134746 10.19592163134746 10.19592163134746 10.19592163134746 10.19592163134746 10.19592163134746 10.19592163134746 10.19592163134746 10.19592163134746 10.19592163134746 10.19592163134746 10.19592163134746 10.19592163134746 10.19592163134746 10.19592163134746 10.19592163134746 10.19592163134746 10.19592163134746 10.19592163134746 10.19592163134746 10.19592163134746 10.19592163134746 10.19592163134746 10.19592163134746 10.19592163134746 10.19592163134746 10.19592163134746 10.19592163134746 10.19592163134746 10.19592163134746 10.19592163134746 10.19592163134746 10.19592163134746 10.19592163134746 10.19592163134746 10.19592163134746 10.19592163134746 10.19592163134746 10.19592163134746 10.19592163134746 10.19592163134746 10.19592163134746 10.19592163134746 10.19592163134746 10.19592163134746 10.19592163134746 10.19592163134746 10.19592163134746 10.19592163134746 10.19592163134746 10.19592163134746 10.19592163134746 10.19592163134746 10.19592163134746 10.19592163134746 10.19592163134746 10.19592163134746 10.19592163134746 10.19592163134746 10.19592163134746 10.19592163134746 10.19592163134746 10.19592163134746 10.19592163134746 10.19592163134746 10.19592163134746 10.19592163134746 10.19592163134746 10.19592163134746 10.19592163134746 10.19592163134746 10.19592163134746 10.19592163134746 10.19592163134746 10.19592163134746 10.19592163134746 10.19592163134746 10.19592163134746 10.19592163134746 10.19592163134746 10.19592163134746 10.19592163134746 10.19592163134746 10.19592163134746 10.19592163134746 10.19592163134746 10.19592163134746 10.19592163134746 10.19592163134746 10.19592163134746 10.19592163134746 10.19592163134746 10.19592163134746
10.19592163134746 10.19592163134746 10.19592163134746 10.19592163134746 10.19592163134746 10.19592163134746 10.19592163134746 10.19592163134746 10.19592163134746 10.19592163134746 9.781742185752824 10.19592163134746 10.19592163134746 10.19592163134746 10.19592163134746 10.19592163134746 8.989071044921204 9.980760461782339 10.19592163134746 10.19592163134746 8.542798149472008 10.19592163134746 10.19592163134746 8.830654414330102 6.584796856343304 10.19592163134746 10.19592163134746 8.703933986069456 10.19592163134746 10.19592163134746 10.19592163134746 10.184569883122245 10.19592163134746 10.19592163134746 10.19592163134746 10.19592163134746 10.19592163134746 10.19592163134746 10.19592163134746 10.19592163134746 10.19592163134746 10.19592163134746 10.19592163134746 10.19592163134746 10.19592163134746 10.19592163134746 10.19592163134746 10.19592163134746 10.19592163134746 10.19592163134746 10.19592163134746 10.19592163134746 10.19592163134746 10.19592163134746 10.19592163134746 10.19592163134746 10.19592163134746 10.19592163134746 10.19592163134746 10.19592163134746 10.19592163134746 10.19592163134746 10.19592163134746 10.19592163134746 10.19592163134746 10.19592163134746 10.19592163134746 10.19592163134746 10.19592163134746 10.19592163134746 10.19592163134746 10.19592163134746 10.19592163134746 10.19592163134746 10.19592163134746 10.19592163134746 10.19592163134746 10.19592163134746 10.19592163134746 10.19592163134746 10.19592163134746 10.19592163134746 10.19592163134746 10.19592163134746 10.19592163134746 10.19592163134746 10.19592163134746 10.19592163134746 10.19592163134746 10.19592163134746 10.19592163134746 10.19592163134746 10.19592163134746 10.19592163134746 10.19592163134746 10.19592163134746 10.19592163134746 10.19592163134746 10.19592163134746 10.19592163134746 10.19592163134746 10.19592163134746 10.19592163134746 10.19592163134746 10.19592163134746 10.19592163134746 10.19592163134746 10.19592163134746 10.19592163134746 10.19592163134746 10.19592163134746 10.19592163134746 10.19592163134746 10.19592163134746 10.19592163134746 10.19592163134746 10.19592163134746 10.19592163134746 10.19592163134746 10.19592163134746 10.19592163134746 10.19592163134746 10.19592163134746 10.19592163134746 10.19592163134746 10.19592163134746 10.19592163134746 10.19592163134746
10.19592163134746 9.147118526788049 10.15017501182218 10.19592163134746 10.193430507374377 10.19592163134746 10.19592163134746 10.19592163134746 10.069807188549818 10.19592163134746 9.589732196098696 10.19592163134746 10.19592163134746 10.19592163134746 10.19592163134746 10.19592163134746 10.19592163134746 10.093675611501423 10.19592163134746 10.19592163134746 10.044602373556861 10.19592163134746 10.19592163134746 10.190040529670194 7.314465421010621 10.19592163134746 10.19592163134746 9.796056154680297 10.19592163134746 10.19592163134746 10.19592163134746 10.19592163134746 10.19592163134746 10.19592163134746 10.19592163134746 10.19592163134746 10.19592163134746 10.19592163134746 10.19592163134746 10.19592163134746 10.19592163134746 10.19592163134746 10.19592163134746 10.19592163134746 10.19592163134746 10.19592163134746 10.19592163134746 10.19592163134746 10.19592163134746 10.19592163134746 10.19592163134746 10.19592163134746 10.19592163134746 10.19592163134746 10.19592163134746 10.19592163134746 10.19592163134746 10.19592163134746 10.19592163134746 10.19592163134746 10.19592163134746 10.19592163134746 10.19592163134746 10.19592163134746 10.19592163134746 10.19592163134746 10.19592163134746 10.19592163134746 10.19592163134746 10.19592163134746 10.19592163134746 10.19592163134746 10.19592163134746 10.19592163134746 10.19592163134746 10.19592163134746 10.19592163134746 10.19592163134746 10.19592163134746 10.19592163134746 10.19592163134746 10.19592163134746 10.19592163134746 10.19592163134746 10.19592163134746 10.19592163134746 10.19592163134746 10.19592163134746 10.19592163134746 10.19592163134746 10.19592163134746 10.19592163134746 10.19592163134746 10.19592163134746 10.19592163134746 10.19592163134746 10.19592163134746 10.19592163134746 10.19592163134746 10.19592163134746 10.19592163134746 10.19592163134746 10.19592163134746 10.19592163134746 10.19592163134746 10.19592163134746 10.19592163134746 10.19592163134746 10.19592163134746 10.19592163134746 10.19592163134746 10.19592163134746 10.19592163134746 10.19592163134746 10.19592163134746 10.19592163134746 10.19592163134746 10.19592163134746 10.19592163134746 10.19592163134746 10.19592163134746 10.19592163134746 10.19592163134746 10.19592163134746 10.19592163134746 10.19592163134746 10.19592163134746 10.19592163134746
10.19592163134746 7.797509127211231 9.897848446795743 9.826348236810178 10.09076336850264 10.182401078341455 10.19592163134746 10.19592163134746 10.148097635005225 10.19592163134746 9.734631761574676 10.19592163134746 10.19592163134746 10.19592163134746 10.19592163134746 10.19592163134746 10.19592163134746 9.333485662393683 10.19592163134746 10.19592163134746 8.76512624554639 9.274164936280464 10.19592163134746 8.859019773950951 4.31217164007246 9.551737633457714 10.17029404093431 7.249790788945583 7.934532863501965 10.19592163134746 10.19592163134746 9.984377612948924 10.19592163134746 10.19592163134746 10.19592163134746 10.19592163134746 10.19592163134746 10.19592163134746 10.19592163134746 10.19592163134746 10.19592163134746 10.19592163134746 10.19592163134746 10.19592163134746 10.19592163134746 10.19592163134746 10.19592163134746 10.19592163134746 10.19592163134746 10.19592163134746 10.19592163134746 10.19592163134746 10.19592163134746 10.19592163134746 10.19592163134746 10.19592163134746 10.19592163134746 10.19592163134746 10.19592163134746 10.19592163134746 10.19592163134746 10.19592163134746 10.19592163134746 10.19592163134746 10.19592163134746 10.19592163134746 10.19592163134746 10.19592163134746 10.19592163134746 10.19592163134746 10.19592163134746 10.19592163134746 10.19592163134746 10.19592163134746 10.19592163134746 10.19592163134746 10.19592163134746 10.19592163134746 10.19592163134746 10.19592163134746 10.19592163134746 10.19592163134746 10.19592163134746 10.19592163134746 10.19592163134746 10.19592163134746 10.19592163134746 10.19592163134746 10.19592163134746 10.19592163134746 10.19592163134746 10.19592163134746 10.19592163134746 10.19592163134746 10.19592163134746 10.19592163134746 10.19592163134746 10.19592163134746 10.19592163134746 10.19592163134746 10.19592163134746 10.19592163134746 10.19592163134746 10.19592163134746 10.19592163134746 10.19592163134746 10.19592163134746 10.19592163134746 10.19592163134746 10.19592163134746 10.19592163134746 10.19592163134746 10.19592163134746 10.19592163134746 10.19592163134746 10.19592163134746 10.19592163134746 10.19592163134746 10.19592163134746 10.19592163134746 10.19592163134746 10.19592163134746 10.19592163134746 10.19592163134746 10.19592163134746 10.19592163134746 10.19592163134746 10.19592163134746
10.19592163134746 10.185937454311471 10.143422073081194 10.19592163134746 10.19592163134746 10.19592163134746 10.19592163134746 10.19592163134746 10.19592163134746 10.19592163134746 10.19592163134746 10.19592163134746 10.19592163134746 10.19592163134746 10.19592163134746 10.19592163134746 10.194529993265444 10.19592163134746 10.19592163134746 10.19592163134746 9.581532922099377 10.171259993387158 10.181216644338834 7.649958371624681 4.674847461434284 9.732419227648853 8.955053233360136 4.536932631326835 7.3707943526274855 10.181518257404493 9.752438449156381 6.996933997180654 10.193490570151555 10.19592163134746 10.19592163134746 10.19592163134746 10.19592163134746 10.19592163134746 10.19592163134746 10.19592163134746 10.19592163134746 10.19592163134746 10.19592163134746 10.19592163134746 10.19592163134746 10.19592163134746 10.19592163134746 10.19592163134746 10.19592163134746 10.19592163134746 10.19592163134746 10.19592163134746 10.19592163134746 10.19592163134746 10.19592163134746 10.19592163134746 10.19592163134746 10.19592163134746 10.19592163134746 10.19592163134746 10.19592163134746 10.19592163134746 10.19592163134746 10.19592163134746 10.19592163134746 10.19592163134746 10.19592163134746 10.19592163134746 10.19592163134746 10.19592163134746 10.19592163134746 10.19592163134746 10.19592163134746 10.19592163134746 10.19592163134746 10.19592163134746 10.19592163134746 10.19592163134746 10.19592163134746 10.19592163134746 10.19592163134746 10.19592163134746 10.19592163134746 10.19592163134746 10.19592163134746 10.19592163134746 10.19592163134746 10.19592163134746 10.19592163134746 10.19592163134746 10.19592163134746 10.19592163134746 10.19592163134746 10.19592163134746 10.19592163134746 10.19592163134746 10.19592163134746 10.19592163134746 10.19592163134746 10.19592163134746 10.19592163134746 10.19592163134746 10.19592163134746 10.19592163134746 10.19592163134746 10.19592163134746 10.19592163134746 10.19592163134746 10.19592163134746 10.19592163134746 10.19592163134746 10.19592163134746 10.19592163134746 10.19592163134746 10.19592163134746 10.19592163134746 10.19592163134746 10.19592163134746 10.19592163134746 10.19592163134746 10.19592163134746 10.19592163134746 10.19592163134746 10.19592163134746 10.19592163134746 10.19592163134746 10.19592163134746 10.19592163134746
10.19592163134746 10.19336692379944 10.195285715699484 10.19592163134746 10.19592163134746 10.19592163134746 10.19592163134746 10.19592163134746 10.19592163134746 10.19592163134746 10.19592163134746 10.19592163134746 10.19592163134746 10.19592163134746 10.19592163134746 10.19592163134746 10.19592163134746 10.19592163134746 10.19592163134746 10.19592163134746 10.19592163134746 10.19592163134746 10.19592163134746 10.1921295557365 8.258127905099695 10.19592163134746 10.19592163134746 7.715953520106206 9.990154350413622 10.19592163134746 10.19592163134746 8.000106700552145 10.19592163134746 10.19592163134746 10.19592163134746 10.19592163134746 10.19592163134746 10.19592163134746 10.19592163134746 10.19592163134746 10.19592163134746 10.19592163134746 10.19592163134746 10.19592163134746 10.19592163134746 10.19592163134746 10.19592163134746 10.19592163134746 10.19592163134746 10.19592163134746 10.19592163134746 10.19592163134746 10.19592163134746 10.19592163134746 10.19592163134746 10.19592163134746 10.19592163134746 10.19592163134746 10.19592163134746 10.19592163134746 10.19592163134746 10.19592163134746 10.19592163134746 10.19592163134746 10.19592163134746 10.19592163134746 10.19592163134746 10.19592163134746 10.19592163134746 10.19592163134746 10.19592163134746 10.19592163134746 10.19592163134746 10.19592163134746 10.19592163134746 10.19592163134746 10.19592163134746 10.19592163134746 10.19592163134746 10.19592163134746 10.19592163134746 10.19592163134746 10.19592163134746 10.19592163134746 10.19592163134746 10.19592163134746 10.19592163134746 10.19592163134746 10.19592163134746 10.19592163134746 10.19592163134746 10.19592163134746 10.19592163134746 10.19592163134746 10.19592163134746 10.19592163134746 10.19592163134746 10.19592163134746 10.19592163134746 10.19592163134746 10.19592163134746 10.19592163134746 10.19592163134746 10.19592163134746 10.19592163134746 10.19592163134746 10.19592163134746 10.19592163134746 10.19592163134746 10.19592163134746 10.19592163134746 10.19592163134746 10.19592163134746 10.19592163134746 10.19592163134746 10.19592163134746 10.19592163134746 10.19592163134746 10.19592163134746 10.19592163134746 10.19592163134746 10.19592163134746 10.19592163134746 10.19592163134746 10.19592163134746 10.19592163134746 10.19592163134746 10.19592163134746
10.19592163134746 10.086307110279623 10.136244891271742 10.19592163134746 10.19592163134746 10.19592163134746 10.19592163134746 10.19592163134746 10.195518040401383 10.19592163134746 10.19592163134746 10.19592163134746 10.19592163134746 10.19592163134746 10.19592163134746 10.19592163134746 10.19592163134746 10.19592163134746 10.19592163134746 10.19592163134746 10.19592163134746 10.19592163134746 10.19592163134746 10.19592163134746 8.046780584887808 10.19592163134746 10.19592163134746 8.491901819728882 8.444849734396223 10.19592163134746 10.19592163134746 8.522190191800274 10.194947009263748 10.19592163134746 10.19592163134746 10.19592163134746 10.19592163134746 10.19592163134746 10.19592163134746 10.19592163134746 10.19592163134746 10.19592163134746 10.19592163134746 10.19592163134746 10.19592163134746 10.19592163134746 10.19592163134746 10.19592163134746 10.19592163134746 10.19592163134746 10.19592163134746 10.19592163134746 10.19592163134746 10.19592163134746 10.19592163134746 10.19592163134746 10.19592163134746 10.19592163134746 10.19592163134746 10.19592163134746 10.19592163134746 10.19592163134746 10.19592163134746 10.19592163134746 10.19592163134746 10.19592163134746 10.19592163134746 10.19592163134746 10.19592163134746 10.19592163134746 10.19592163134746 10.19592163134746 10.19592163134746 10.19592163134746 10.19592163134746 10.19592163134746 10.19592163134746 10.19592163134746 10.19592163134746 10.19592163134746 10.19592163134746 10.19592163134746 10.19592163134746 10.19592163134746 10.19592163134746 10.19592163134746 10.19592163134746 10.19592163134746 10.19592163134746 10.19592163134746 10.19592163134746 10.19592163134746 10.19592163134746 10.19592163134746 10.19592163134746 10.19592163134746 10.19592163134746 10.19592163134746 10.19592163134746 10.19592163134746 10.19592163134746 10.19592163134746 10.19592163134746 10.19592163134746 10.19592163134746 10.19592163134746 10.19592163134746 10.19592163134746 10.19592163134746 10.19592163134746 10.19592163134746 10.19592163134746 10.19592163134746 10.19592163134746 10.19592163134746 10.19592163134746 10.19592163134746 10.19592163134746 10.19592163134746 10.19592163134746 10.19592163134746 10.19592163134746 10.19592163134746 10.19592163134746 10.19592163134746 10.19592163134746 10.19592163134746 10.19592163134746
10.19592163134746 10.180465303400805 10.113640789559875 10.19592163134746 10.19592163134746 10.19592163134746 10.19592163134746 10.19592163134746 10.19592163134746 10.19592163134746 10.19592163134746 10.19592163134746 10.19592163134746 10.19592163134746 10.19592163134746 10.19592163134746 10.19592163134746 10.19592163134746 10.19592163134746 10.19592163134746 10.19592163134746 10.19592163134746 10.19592163134746 10.163296705018244 6.783145374339266 9.673716022817135 9.555656927507375 5.539042420582186 5.278690986584713 9.426116673060125 8.589384224508676 4.940809521172347 7.8425025025732795 10.195249099261298 9.761747800287703 9.099029841043302 10.19592163134746 10.19592163134746 10.19592163134746 10.19592163134746 10.19592163134746 10.19592163134746 10.19592163134746 10.19592163134746 10.19592163134746 10.19592163134746 10.19592163134746 10.19592163134746 10.19592163134746 10.19592163134746 10.19592163134746 10.19592163134746 10.19592163134746 10.19592163134746 10.19592163134746 10.19592163134746 10.19592163134746 10.19592163134746 10.19592163134746 10.19592163134746 10.19592163134746 10.19592163134746 10.19592163134746 10.19592163134746 10.19592163134746 10.19592163134746 10.19592163134746 10.19592163134746 10.19592163134746 10.19592163134746 10.19592163134746 10.19592163134746 10.19592163134746 10.19592163134746 10.19592163134746 10.19592163134746 10.19592163134746 10.19592163134746 10.19592163134746 10.19592163134746 10.19592163134746 10.19592163134746 10.19592163134746 10.19592163134746 10.19592163134746 10.19592163134746 10.19592163134746 10.19592163134746 10.19592163134746 10.19592163134746 10.19592163134746 10.19592163134746 10.19592163134746 10.19592163134746 10.19592163134746 10.19592163134746 10.19592163134746 10.19592163134746 10.19592163134746 10.19592163134746 10.19592163134746 10.19592163134746 10.19592163134746 10.19592163134746 10.19592163134746 10.19592163134746 10.19592163134746 10.19592163134746 10.19592163134746 10.19592163134746 10.19592163134746 10.19592163134746 10.19592163134746 10.19592163134746 10.19592163134746 10.19592163134746 10.19592163134746 10.19592163134746 10.19592163134746 10.19592163134746 10.19592163134746 10.19592163134746 10.19592163134746 10.19592163134746 10.19592163134746 10.19592163134746 10.19592163134746 10.19592163134746
10.19592163134746 10.19592163134746 10.189277385023685 10.19592163134746 10.19592163134746 10.19592163134746 10.19592163134746 10.19592163134746 10.19592163134746 10.19592163134746 10.19592163134746 10.19592163134746 10.19592163134746 10.19592163134746 10.19592163134746 10.19592163134746 10.19592163134746 10.19592163134746 10.19592163134746 10.19592163134746 10.19592163134746 10.19592163134746 10.19592163134746 10.19592163134746 9.631805162128142 10.19592163134746 10.187444305955227 6.690279048028192 8.041716224492275 10.193499643394215 9.069657353186978 3.926571552229621 9.428173881149412 10.19592163134746 8.487457279534082 8.86991724492071 10.19592163134746 10.19592163134746 10.170897055386057 10.19592163134746 10.19592163134746 10.19592163134746 10.19592163134746 10.19592163134746 10.19592163134746 10.19592163134746 10.19592163134746 10.19592163134746 10.19592163134746 10.19592163134746 10.19592163134746 10.19592163134746 10.19592163134746 10.19592163134746 10.19592163134746 10.19592163134746 10.19592163134746 10.19592163134746 10.19592163134746 10.19592163134746 10.19592163134746 10.19592163134746 10.19592163134746 10.19592163134746 10.19592163134746 10.19592163134746 10.19592163134746 10.19592163134746 10.19592163134746 10.19592163134746 10.19592163134746 10.19592163134746 10.19592163134746 10.19592163134746 10.19592163134746 10.19592163134746 10.19592163134746 10.19592163134746 10.19592163134746 10.19592163134746 10.19592163134746 10.19592163134746 10.19592163134746 10.19592163134746 10.19592163134746 10.19592163134746 10.19592163134746 10.19592163134746 10.19592163134746 10.19592163134746 10.19592163134746 10.19592163134746 10.19592163134746 10.19592163134746 10.19592163134746 10.19592163134746 10.19592163134746 10.19592163134746 10.19592163134746 10.19592163134746 10.19592163134746 10.19592163134746 10.19592163134746 10.19592163134746 10.19592163134746 10.19592163134746 10.19592163134746 10.19592163134746 10.19592163134746 10.19592163134746 10.19592163134746 10.19592163134746 10.19592163134746 10.19592163134746 10.19592163134746 10.19592163134746 10.19592163134746 10.19592163134746 10.19592163134746 10.19592163134746 10.19592163134746 10.19592163134746 10.19592163134746 10.19592163134746 10.19592163134746 10.19592163134746 10.19592163134746 10.19592163134746
10.19592163134746 10.19592163134746 10.19592163134746 10.19592163134746 10.19592163134746 10.19592163134746 10.19592163134746 10.19592163134746 10.19592163134746 10.19592163134746 10.19592163134746 10.19592163134746 10.19592163134746 10.19592163134746 10.19592163134746 10.19592163134746 10.19592163134746 10.19592163134746 10.19592163134746 10.19592163134746 10.19592163134746 10.19592163134746 10.19592163134746 10.19592163134746 10.19592163134746 10.19592163134746 10.19592163134746 9.956107903221492 10.063398790100681 10.19592163134746 10.19592163134746 7.305171737677503 10.19592163134746 10.19592163134746 10.19592163134746 10.072127798074394 10.19592163134746 10.19592163134746 10.191192949464412 10.19592163134746 10.19592163134746 10.19592163134746 10.19592163134746 10.19592163134746 10.19592163134746 10.19592163134746 10.19592163134746 10.19592163134746 10.19592163134746 10.19592163134746 10.19592163134746 10.19592163134746 10.19592163134746 10.19592163134746 10.19592163134746 10.19592163134746 10.19592163134746 10.19592163134746 10.19592163134746 10.19592163134746 10.19592163134746 10.19592163134746 10.19592163134746 10.19592163134746 10.19592163134746 10.19592163134746 10.19592163134746 10.19592163134746 10.19592163134746 10.19592163134746 10.19592163134746 10.19592163134746 10.19592163134746 10.19592163134746 10.19592163134746 10.19592163134746 10.19592163134746 10.19592163134746 10.19592163134746 10.19592163134746 10.19592163134746 10.19592163134746 10.19592163134746 10.19592163134746 10.19592163134746 10.19592163134746 10.19592163134746 10.19592163134746 10.19592163134746 10.19592163134746 10.19592163134746 10.19592163134746 10.19592163134746 10.19592163134746 10.19592163134746 10.19592163134746 10.19592163134746 10.19592163134746 10.19592163134746 10.19592163134746 10.19592163134746 10.19592163134746 10.19592163134746 10.19592163134746 10.19592163134746 10.19592163134746 10.19592163134746 10.19592163134746 10.19592163134746 10.19592163134746 10.19592163134746 10.19592163134746 10.19592163134746 10.19592163134746 10.19592163134746 10.19592163134746 10.19592163134746 10.19592163134746 10.19592163134746 10.19592163134746 10.19592163134746 10.19592163134746 10.19592163134746 10.19592163134746 10.19592163134746 10.19592163134746 10.19592163134746 10.19592163134746
10.19592163134746 10.19592163134746 10.180863793508058 10.19592163134746 10.19592163134746 10.19592163134746 10.19592163134746 10.19592163134746 10.19592163134746 10.19592163134746 10.19592163134746 10.19592163134746 10.19592163134746 10.19592163134746 10.19592163134746 10.19592163134746 10.19592163134746 10.19592163134746 10.19592163134746 10.19592163134746 10.19592163134746 10.19592163134746 10.19592163134746 10.19592163134746 10.19592163134746 10.19592163134746 10.19592163134746 9.821677627731615 8.022599439664262 10.19592163134746 10.187892511485417 6.817591071429096 8.114933337697929 10.19592163134746 9.931268445736608 7.892313240519306 10.19592163134746 10.19592163134746 10.19592163134746 10.19592163134746 10.19592163134746 10.19592163134746 10.19592163134746 10.19592163134746 10.19592163134746 10.19592163134746 10.19592163134746 10.19592163134746 10.19592163134746 10.19592163134746 10.19592163134746 10.19592163134746 10.19592163134746 10.19592163134746 10.19592163134746 10.19592163134746 10.19592163134746 10.19592163134746 10.19592163134746 10.19592163134746 10.19592163134746 10.19592163134746 10.19592163134746 10.19592163134746 10.19592163134746 10.19592163134746 10.19592163134746 10.19592163134746 10.19592163134746 10.19592163134746 10.19592163134746 10.19592163134746 10.19592163134746 10.19592163134746 10.19592163134746 10.19592163134746 10.19592163134746 10.19592163134746 10.19592163134746 10.19592163134746 10.19592163134746 10.19592163134746 10.19592163134746 10.19592163134746 10.19592163134746 10.19592163134746 10.19592163134746 10.19592163134746 10.19592163134746 10.19592163134746 10.19592163134746 10.19592163134746 10.19592163134746 10.19592163134746 10.19592163134746 10.19592163134746 10.19592163134746 10.19592163134746 10.19592163134746 10.19592163134746 10.19592163134746 10.19592163134746 10.19592163134746 10.19592163134746 10.19592163134746 10.19592163134746 10.19592163134746 10.19592163134746 10.19592163134746 10.19592163134746 10.19592163134746 10.19592163134746 10.19592163134746 10.19592163134746 10.19592163134746 10.19592163134746 10.19592163134746 10.19592163134746 10.19592163134746 10.19592163134746 10.19592163134746 10.19592163134746 10.19592163134746 10.19592163134746 10.19592163134746 10.19592163134746 10.19592163134746 10.19592163134746
10.19592163134746 10.19592163134746 10.19592163134746 10.19592163134746 10.19592163134746 10.19592163134746 10.19592163134746 10.19592163134746 10.19592163134746 10.19592163134746 10.19592163134746 10.19592163134746 10.19592163134746 10.19592163134746 10.19592163134746 10.19592163134746 10.19592163134746 10.19592163134746 10.19592163134746 10.19592163134746 10.19592163134746 10.19592163134746 10.19592163134746 10.19592163134746 10.19592163134746 10.19592163134746 10.19592163134746 9.164158581304871 8.50248567554457 10.18127502589134 8.777498814154137 4.554039460618398 7.165299716213659 9.430492246727567 6.744015461138165 4.902219848800552 9.163151060089126 10.128074847340873 7.890643162255102 9.319769373202817 10.19592163134746 10.19592163134746 10.19592163134746 10.19592163134746 10.19592163134746 10.19592163134746 10.19592163134746 10.19592163134746 10.19592163134746 10.19592163134746 10.19592163134746 10.19592163134746 10.19592163134746 10.19592163134746 10.19592163134746 10.19592163134746 10.19592163134746 10.19592163134746 10.19592163134746 10.19592163134746 10.19592163134746 10.19592163134746 10.19592163134746 10.19592163134746 10.19592163134746 10.19592163134746 10.19592163134746 10.19592163134746 10.19592163134746 10.19592163134746 10.19592163134746 10.19592163134746 10.19592163134746 10.19592163134746 10.19592163134746 10.19592163134746 10.19592163134746 10.19592163134746 10.19592163134746 10.19592163134746 10.19592163134746 10.19592163134746 10.19592163134746 10.19592163134746 10.19592163134746 10.19592163134746 10.19592163134746 10.19592163134746 10.19592163134746 10.19592163134746 10.19592163134746 10.19592163134746 10.19592163134746 10.19592163134746 10.19592163134746 10.19592163134746 10.19592163134746 10.19592163134746 10.19592163134746 10.19592163134746 10.19592163134746 10.19592163134746 10.19592163134746 10.19592163134746 10.19592163134746 10.19592163134746 10.19592163134746 10.19592163134746 10.19592163134746 10.19592163134746 10.19592163134746 10.19592163134746 10.19592163134746 10.19592163134746 10.19592163134746 10.19592163134746 10.19592163134746 10.19592163134746 10.19592163134746 10.19592163134746 10.19592163134746 10.19592163134746 10.19592163134746 10.19592163134746 10.19592163134746 10.19592163134746 10.19592163134746 10.19592163134746
10.19592163134746 10.19592163134746 10.19592163134746 10.19592163134746 10.19592163134746 10.19592163134746 10.19592163134746 10.19592163134746 10.19592163134746 10.19592163134746 10.19592163134746 10.19592163134746 10.19592163134746 10.19592163134746 10.19592163134746 10.19592163134746 10.19592163134746 10.19592163134746 10.19592163134746 10.19592163134746 10.19592163134746 10.19592163134746 10.19592163134746 10.19592163134746 10.19592163134746 10.19592163134746 10.19592163134746 10.19592163134746 10.19592163134746 10.19592163134746 10.19592163134746 7.189801713243457 10.15291734900605 10.19592163134746 9.51783118740979 7.680347550273902 10.19592163134746 10.19592163134746 8.066711922597278 10.19592163134746 10.19592163134746 10.19592163134746 10.19592163134746 10.19592163134746 10.19592163134746 10.19592163134746 10.19592163134746 10.19592163134746 10.19592163134746 10.19592163134746 10.19592163134746 10.19592163134746 10.19592163134746 10.19592163134746 10.19592163134746 10.19592163134746 10.19592163134746 10.19592163134746 10.19592163134746 10.19592163134746 10.19592163134746 10.19592163134746 10.19592163134746 10.19592163134746 10.19592163134746 10.19592163134746 10.19592163134746 10.19592163134746 10.19592163134746 10.19592163134746 10.19592163134746 10.19592163134746 10.19592163134746 10.19592163134746 10.19592163134746 10.19592163134746 10.19592163134746 10.19592163134746 10.19592163134746 10.19592163134746 10.19592163134746 10.19592163134746 10.19592163134746 10.19592163134746 10.19592163134746 10.19592163134746 10.19592163134746 10.19592163134746 10.19592163134746 10.19592163134746 10.19592163134746 10.19592163134746 10.19592163134746 10.19592163134746 10.19592163134746 10.19592163134746 10.19592163134746 10.19592163134746 10.19592163134746 10.19592163134746 10.19592163134746 10.19592163134746 10.19592163134746 10.19592163134746 10.19592163134746 10.19592163134746 10.19592163134746 10.19592163134746 10.19592163134746 10.19592163134746 10.19592163134746 10.19592163134746 10.19592163134746 10.19592163134746 10.19592163134746 10.19592163134746 10.19592163134746 10.19592163134746 10.19592163134746 10.19592163134746 10.19592163134746 10.19592163134746 10.19592163134746 10.19592163134746 10.19592163134746 10.19592163134746 10.19592163134746 10.19592163134746
10.19592163134746 10.19592163134746 10.19592163134746 10.19592163134746 10.19592163134746 10.19592163134746 10.19592163134746 10.19592163134746 10.19592163134746 10.19592163134746 10.19592163134746 10.19592163134746 10.19592163134746 10.19592163134746 10.19592163134746 10.19592163134746 10.19592163134746 10.19592163134746 10.19592163134746 10.19592163134746 10.19592163134746 10.19592163134746 10.19592163134746 10.19592163134746 10.19592163134746 10.19592163134746 10.19592163134746 10.19592163134746 10.19592163134746 10.19592163134746 10.19592163134746 9.870787095301646 9.998448837077314 10.19592163134746 10.19592163134746 8.401427178202482 10.19592163134746 10.19592163134746 9.617059114680568 9.922321614663195 10.19592163134746 10.19592163134746 10.19592163134746 10.19592163134746 10.19592163134746 10.19592163134746 10.19592163134746 10.19592163134746 10.19592163134746 10.19592163134746 10.19592163134746 10.19592163134746 10.19592163134746 10.19592163134746 10.19592163134746 10.19592163134746 10.19592163134746 10.19592163134746 10.19592163134746 10.19592163134746 10.19592163134746 10.19592163134746 10.19592163134746 10.19592163134746 10.19592163134746 10.19592163134746 10.19592163134746 10.19592163134746 10.19592163134746 10.19592163134746 10.19592163134746 10.19592163134746 10.19592163134746 10.19592163134746 10.19592163134746 10.19592163134746 10.19592163134746 10.19592163134746 10.19592163134746 10.19592163134746 10.19592163134746 10.19592163134746 10.19592163134746 10.19592163134746 10.19592163134746 10.19592163134746 10.19592163134746 10.19592163134746 10.19592163134746 10.19592163134746 10.19592163134746 10.19592163134746 10.19592163134746 10.19592163134746 10.19592163134746 10.19592163134746 10.19592163134746 10.19592163134746 10.19592163134746 10.19592163134746 10.19592163134746 10.19592163134746 10.19592163134746 10.19592163134746 10.19592163134746 10.19592163134746 10.19592163134746 10.19592163134746 10.19592163134746 10.19592163134746 10.19592163134746 10.19592163134746 10.19592163134746 10.19592163134746 10.19592163134746 10.19592163134746 10.19592163134746 10.19592163134746 10.19592163134746 10.19592163134746 10.19592163134746 10.19592163134746 10.19592163134746 10.19592163134746 10.19592163134746 10.19592163134746 10.19592163134746 10.19592163134746
10.19592163134746 10.19592163134746 10.19592163134746 10.19592163134746 10.19592163134746 10.19592163134746 10.19592163134746 10.19592163134746 10.19592163134746 10.19592163134746 10.19592163134746 10.19592163134746 10.19592163134746 10.19592163134746 10.19592163134746 10.19592163134746 10.19592163134746 10.19592163134746 10.19592163134746 10.19592163134746 10.19592163134746 10.19592163134746 10.19592163134746 10.19592163134746 10.19592163134746 10.19592163134746 10.19592163134746 10.19592163134746 10.19592163134746 10.19592163134746 10.19592163134746 8.908003460658575 8.273602356113077 10.19592163134746 8.95886866532615 5.3875025334981 9.48772436631188 10.151973532252004 7.1970798637137845 6.940550976678321 10.19592163134746 10.19592163134746 9.905780014180912 10.19592163134746 10.19592163134746 10.19592163134746 10.19592163134746 10.19592163134746 10.19592163134746 10.19592163134746 10.19592163134746 10.19592163134746 10.19592163134746 10.19592163134746 10.19592163134746 10.19592163134746 10.19592163134746 10.19592163134746 10.19592163134746 10.19592163134746 10.19592163134746 10.19592163134746 10.19592163134746 10.19592163134746 10.19592163134746 10.19592163134746 10.19592163134746 10.19592163134746 10.19592163134746 10.19592163134746 10.19592163134746 10.19592163134746 10.19592163134746 10.19592163134746 10.19592163134746 10.19592163134746 10.19592163134746 10.19592163134746 10.19592163134746 10.19592163134746 10.19592163134746 10.19592163134746 10.19592163134746 10.19592163134746 10.19592163134746 10.19592163134746 10.19592163134746 10.19592163134746 10.19592163134746 10.19592163134746 10.19592163134746 10.19592163134746 10.19592163134746 10.19592163134746 10.19592163134746 10.19592163134746 10.19592163134746 10.19592163134746 10.19592163134746 10.19592163134746 10.19592163134746 10.19592163134746 10.19592163134746 10.19592163134746 10.19592163134746 10.19592163134746 10.19592163134746 10.19592163134746 10.19592163134746 10.19592163134746 10.19592163134746 10.19592163134746 10.19592163134746 10.19592163134746 10.19592163134746 10.19592163134746 10.19592163134746 10.19592163134746 10.19592163134746 10.19592163134746 10.19592163134746 10.19592163134746 10.19592163134746 10.19592163134746 10.19592163134746 10.19592163134746 10.19592163134746 10.19592163134746
10.19592163134746 10.19592163134746 10.19592163134746 10.19592163134746 10.19592163134746 10.19592163134746 10.19592163134746 10.19592163134746 10.19592163134746 10.19592163134746 10.19592163134746 10.19592163134746 10.19592163134746 10.19592163134746 10.19592163134746 10.19592163134746 10.19592163134746 10.19592163134746 10.19592163134746 10.19592163134746 10.19592163134746 10.19592163134746 10.19592163134746 10.19592163134746 10.19592163134746 10.19592163134746 10.19592163134746 10.19592163134746 10.19592163134746 10.19592163134746 10.19592163134746 9.188338947023142 9.930335855721733 10.19592163134746 8.622623859620116 6.089755601712547 9.933786663688515 9.194795013294046 4.334189164774881 7.454833594845919 10.18473679455057 9.163221306227301 7.945918620060066 10.193427262811111 10.19592163134746 10.169780116492976 10.19592163134746 10.19592163134746 10.19592163134746 10.19592163134746 10.19592163134746 10.19592163134746 10.19592163134746 10.19592163134746 10.19592163134746 10.19592163134746 10.19592163134746 10.19592163134746 10.19592163134746 10.19592163134746 10.19592163134746 10.19592163134746 10.19592163134746 10.19592163134746 10.19592163134746 10.19592163134746 10.19592163134746 10.19592163134746 10.19592163134746 10.19592163134746 10.19592163134746 10.19592163134746 10.19592163134746 10.19592163134746 10.19592163134746 10.19592163134746 10.19592163134746 10.19592163134746 10.19592163134746 10.19592163134746 10.19592163134746 10.19592163134746 10.19592163134746 10.19592163134746 10.19592163134746 10.19592163134746 10.19592163134746 10.19592163134746 10.19592163134746 10.19592163134746 10.19592163134746 10.19592163134746 10.19592163134746 10.19592163134746 10.19592163134746 10.19592163134746 10.19592163134746 10.19592163134746 10.19592163134746 10.19592163134746 10.19592163134746 10.19592163134746 10.19592163134746 10.19592163134746 10.19592163134746 10.19592163134746 10.19592163134746 10.19592163134746 10.19592163134746 10.19592163134746 10.19592163134746 10.19592163134746 10.19592163134746 10.19592163134746 10.19592163134746 10.19592163134746 10.19592163134746 10.19592163134746 10.19592163134746 10.19592163134746 10.19592163134746 10.19592163134746 10.19592163134746 10.19592163134746 10.19592163134746 10.19592163134746 10.19592163134746 10.19592163134746
10.19592163134746 10.19592163134746 10.19592163134746 10.19592163134746 10.19592163134746 10.19592163134746 10.19592163134746 10.19592163134746 10.19592163134746 10.19592163134746 10.19592163134746 10.19592163134746 10.19592163134746 10.19592163134746 10.19592163134746 10.19592163134746 10.19592163134746 10.19592163134746 10.19592163134746 10.19592163134746 10.19592163134746 10.19592163134746 10.19592163134746 10.19592163134746 10.19592163134746 10.19592163134746 10.19592163134746 10.19592163134746 10.19592163134746 10.19592163134746 10.19592163134746 10.19592163134746 10.19592163134746 10.19592163134746 10.19592163134746 9.659638444569357 10.19592163134746 10.19592163134746 6.769257530343919 9.26154102819304 10.19592163134746 10.18341958336187 9.572232264673357 10.19592163134746 10.19592163134746 10.19592163134746 10.19592163134746 10.19592163134746 10.19592163134746 10.19592163134746 10.19592163134746 10.19592163134746 10.19592163134746 10.19592163134746 10.19592163134746 10.19592163134746 10.19592163134746 10.19592163134746 10.19592163134746 10.19592163134746 10.19592163134746 10.19592163134746 10.19592163134746 10.19592163134746 10.19592163134746 10.19592163134746 10.19592163134746 10.19592163134746 10.19592163134746 10.19592163134746 10.19592163134746 10.19592163134746 10.19592163134746 10.19592163134746 10.19592163134746 10.19592163134746 10.19592163134746 10.19592163134746 10.19592163134746 10.19592163134746 10.19592163134746 10.19592163134746 10.19592163134746 10.19592163134746 10.19592163134746 10.19592163134746 10.19592163134746 10.19592163134746 10.19592163134746 10.19592163134746 10.19592163134746 10.19592163134746 10.19592163134746 10.19592163134746 10.19592163134746 10.19592163134746 10.19592163134746 10.19592163134746 10.19592163134746 10.19592163134746 10.19592163134746 10.19592163134746 10.19592163134746 10.19592163134746 10.19592163134746 10.19592163134746 10.19592163134746 10.19592163134746 10.19592163134746 10.19592163134746 10.19592163134746 10.19592163134746 10.19592163134746 10.19592163134746 10.19592163134746 10.19592163134746 10.19592163134746 10.19592163134746 10.19592163134746 10.19592163134746 10.19592163134746 10.19592163134746 10.19592163134746 10.19592163134746 10.19592163134746 10.19592163134746 10.19592163134746 10.19592163134746
10.19592163134746 10.19592163134746 10.19592163134746 10.19592163134746 10.19592163134746 10.19592163134746 10.19592163134746 10.19592163134746 10.19592163134746 10.19592163134746 10.19592163134746 10.19592163134746 10.19592163134746 10.19592163134746 10.19592163134746 10.19592163134746 10.19592163134746 10.19592163134746 10.19592163134746 10.19592163134746 10.19592163134746 10.19592163134746 10.19592163134746 10.19592163134746 10.19592163134746 10.19592163134746 10.19592163134746 10.19592163134746 10.19592163134746 10.19592163134746 10.19592163134746 10.19592163134746 10.130972184946435 10.19592163134746 10.19592163134746 9.197860023185143 10.19592163134746 10.19592163134746 8.139724793340921 6.190724594634847 10.19592163134746 10.19592163134746 8.96058363013972 10.19592163134746 10.19592163134746 10.19592163134746 10.19592163134746 10.19592163134746 10.19592163134746 10.19592163134746 10.19592163134746 10.19592163134746 10.19592163134746 10.19592163134746 10.19592163134746 10.19592163134746 10.19592163134746 10.19592163134746 10.19592163134746 10.19592163134746 10.19592163134746 10.19592163134746 10.19592163134746 10.19592163134746 10.19592163134746 10.19592163134746 10.19592163134746 10.19592163134746 10.19592163134746 10.19592163134746 10.19592163134746 10.19592163134746 10.19592163134746 10.19592163134746 10.19592163134746 10.19592163134746 10.19592163134746 10.19592163134746 10.19592163134746 10.19592163134746 10.19592163134746 10.19592163134746 10.19592163134746 10.19592163134746 10.19592163134746 10.19592163134746 10.19592163134746 10.19592163134746 10.19592163134746 10.19592163134746 10.19592163134746 10.19592163134746 10.19592163134746 10.19592163134746 10.19592163134746 10.19592163134746 10.19592163134746 10.19592163134746 10.19592163134746 10.19592163134746 10.19592163134746 10.19592163134746 10.19592163134746 10.19592163134746 10.19592163134746 10.19592163134746 10.19592163134746 10.19592163134746 10.19592163134746 10.19592163134746 10.19592163134746 10.19592163134746 10.19592163134746 10.19592163134746 10.19592163134746 10.19592163134746 10.19592163134746 10.19592163134746 10.19592163134746 10.19592163134746 10.19592163134746 10.19592163134746 10.19592163134746 10.19592163134746 10.19592163134746 10.19592163134746 10.19592163134746 10.19592163134746
10.19592163134746 10.19592163134746 10.19592163134746 10.19592163134746 10.19592163134746 10.19592163134746 10.19592163134746 10.19592163134746 10.19592163134746 10.19592163134746 10.19592163134746 10.19592163134746 10.19592163134746 10.19592163134746 10.19592163134746 10.19592163134746 10.19592163134746 10.19592163134746 10.19592163134746 10.19592163134746 10.19592163134746 10.19592163134746 10.19592163134746 10.19592163134746 10.19592163134746 10.19592163134746 10.19592163134746 10.19592163134746 10.19592163134746 10.19592163134746 10.19592163134746 10.19592163134746 10.131618687217275 10.19592163134746 10.184813676698859 7.832671201309111 9.753484572288752 9.54765050301036 5.3424873680439475 4.7038647373711076 9.317799503760034 7.95069629277261 5.100204858860165 7.87377852626789 10.195303717021376 9.04674232584781 8.744267442777131 10.19592163134746 10.19592163134746 10.19592163134746 10.19592163134746 10.19592163134746 10.19592163134746 10.19592163134746 10.19592163134746 10.19592163134746 10.19592163134746 10.19592163134746 10.19592163134746 10.19592163134746 10.19592163134746 10.19592163134746 10.19592163134746 10.19592163134746 10.19592163134746 10.19592163134746 10.19592163134746 10.19592163134746 10.19592163134746 10.19592163134746 10.19592163134746 10.19592163134746 10.19592163134746 10.19592163134746 10.19592163134746 10.19592163134746 10.19592163134746 10.19592163134746 10.19592163134746 10.19592163134746 10.19592163134746 10.19592163134746 10.19592163134746 10.19592163134746 10.19592163134746 10.19592163134746 10.19592163134746 10.19592163134746 10.19592163134746 10.19592163134746 10.19592163134746 10.19592163134746 10.19592163134746 10.19592163134746 10.19592163134746 10.19592163134746 10.19592163134746 10.19592163134746 10.19592163134746 10.19592163134746 10.19592163134746 10.19592163134746 10.19592163134746 10.19592163134746 10.19592163134746 10.19592163134746 10.19592163134746 10.19592163134746 10.19592163134746 10.19592163134746 10.19592163134746 10.19592163134746 10.19592163134746 10.19592163134746 10.19592163134746 10.19592163134746 10.19592163134746 10.19592163134746 10.19592163134746 10.19592163134746 10.19592163134746 10.19592163134746 10.19592163134746 10.19592163134746 10.19592163134746 10.19592163134746 10.19592163134746 10.19592163134746
10.19592163134746 10.19592163134746 10.19592163134746 10.19592163134746 10.19592163134746 10.19592163134746 10.19592163134746 10.19592163134746 10.19592163134746 10.19592163134746 10.19592163134746 10.19592163134746 10.19592163134746 10.19592163134746 10.19592163134746 10.19592163134746 10.19592163134746 10.19592163134746 10.19592163134746 10.19592163134746 10.19592163134746 10.19592163134746 10.19592163134746 10.19592163134746 10.19592163134746 10.19592163134746 10.19592163134746 10.19592163134746 10.19592163134746 10.19592163134746 10.19592163134746 10.19592163134746 10.19592163134746 10.19592163134746 10.19592163134746 10.192240588696844 10.19592163134746 10.19592163134746 4.903266068636071 8.097235481135675 10.19592163134746 8.953388870586457 5.757206862213356 9.930282853286696 10.19592163134746 8.339704749660411 9.143396324185167 10.19592163134746 10.19592163134746 10.195175743602137 10.19592163134746 10.19592163134746 10.19592163134746 10.19592163134746 10.19592163134746 10.19592163134746 10.19592163134746 10.19592163134746 10.19592163134746 10.19592163134746 10.19592163134746 10.19592163134746 10.19592163134746 10.19592163134746 10.19592163134746 10.19592163134746 10.19592163134746 10.19592163134746 10.19592163134746 10.19592163134746 10.19592163134746 10.19592163134746 10.19592163134746 10.19592163134746 10.19592163134746 10.19592163134746 10.19592163134746 10.19592163134746 10.19592163134746 10.19592163134746 10.19592163134746 10.19592163134746 10.19592163134746 10.19592163134746 10.19592163134746 10.19592163134746 10.19592163134746 10.19592163134746 10.19592163134746 10.19592163134746 10.19592163134746 10.19592163134746 10.19592163134746 10.19592163134746 10.19592163134746 10.19592163134746 10.19592163134746 10.19592163134746 10.19592163134746 10.19592163134746 10.19592163134746 10.19592163134746 10.19592163134746 10.19592163134746 10.19592163134746 10.19592163134746 10.19592163134746 10.19592163134746 10.19592163134746 10.19592163134746 10.19592163134746 10.19592163134746 10.19592163134746 10.19592163134746 10.19592163134746 10.19592163134746 10.19592163134746 10.19592163134746 10.19592163134746 10.19592163134746 10.19592163134746 10.19592163134746 10.19592163134746 10.19592163134746 10.19592163134746 10.19592163134746 10.19592163134746 10.19592163134746
10.19592163134746 10.19592163134746 10.19592163134746 10.19592163134746 10.19592163134746 10.19592163134746 10.19592163134746 10.19592163134746 10.19592163134746 10.19592163134746 10.19592163134746 10.19592163134746 10.19592163134746 10.19592163134746 10.19592163134746 10.19592163134746 10.19592163134746 10.19592163134746 10.19592163134746 10.19592163134746 10.19592163134746 10.19592163134746 10.19592163134746 10.19592163134746 10.19592163134746 10.19592163134746 10.19592163134746 10.19592163134746 10.19592163134746 10.19592163134746 10.19592163134746 10.19592163134746 10.19592163134746 10.19592163134746 10.19592163134746 10.19592163134746 10.19592163134746 10.19592163134746 8.611011028459208 8.304960491234757 10.19592163134746 10.19592163134746 8.492333915157767 10.19592163134746 10.19592163134746 10.166196189188627 10.048477898089061 10.19592163134746 10.19592163134746 10.19592163134746 10.19592163134746 10.19592163134746 10.19592163134746 10.19592163134746 10.19592163134746 10.19592163134746 10.19592163134746 10.19592163134746 10.19592163134746 10.19592163134746 10.19592163134746 10.19592163134746 10.19592163134746 10.19592163134746 10.19592163134746 10.19592163134746 10.19592163134746 10.19592163134746 10.19592163134746 10.19592163134746 10.19592163134746 10.19592163134746 10.19592163134746 10.19592163134746 10.19592163134746 10.19592163134746 10.19592163134746 10.19592163134746 10.19592163134746 10.19592163134746 10.19592163134746 10.19592163134746 10.19592163134746 10.19592163134746 10.19592163134746 10.19592163134746 10.19592163134746 10.19592163134746 10.19592163134746 10.19592163134746 10.19592163134746 10.19592163134746 10.19592163134746 10.19592163134746 10.19592163134746 10.19592163134746 10.19592163134746 10.19592163134746 10.19592163134746 10.19592163134746 10.19592163134746 10.19592163134746 10.19592163134746 10.19592163134746 10.19592163134746 10.19592163134746 10.19592163134746 10.19592163134746 10.19592163134746 10.19592163134746 10.19592163134746 10.19592163134746 10.19592163134746 10.19592163134746 10.19592163134746 10.19592163134746 10.19592163134746 10.19592163134746 10.19592163134746 10.19592163134746 10.19592163134746 10.19592163134746 10.19592163134746 10.19592163134746 10.19592163134746 10.19592163134746 10.19592163134746 10.19592163134746
10.19592163134746 10.19592163134746 10.19592163134746 10.19592163134746 10.19592163134746 10.19592163134746 10.19592163134746 10.19592163134746 10.19592163134746 10.19592163134746 10.19592163134746 10.19592163134746 10.19592163134746 10.19592163134746 10.19592163134746 10.19592163134746 10.19592163134746 10.19592163134746 10.19592163134746 10.19592163134746 10.19592163134746 10.19592163134746 10.19592163134746 10.19592163134746 10.19592163134746 10.19592163134746 10.19592163134746 10.19592163134746 10.19592163134746 10.19592163134746 10.19592163134746 10.19592163134746 10.19592163134746 10.19592163134746 10.19592163134746 10.19592163134746 10.19592163134746 10.19592163134746 8.995674923020177 5.4992717938499895 10.19592163134746 10.166760482078244 6.697520488525645 8.820433672706578 10.19592163134746 9.47513903683741 7.503120275449963 10.19592163134746 10.19592163134746 10.187378121651388 10.19592163134746 10.19592163134746 10.19592163134746 10.19592163134746 10.19592163134746 10.19592163134746 10.19592163134746 10.19592163134746 10.19592163134746 10.19592163134746 10.19592163134746 10.19592163134746 10.19592163134746 10.19592163134746 10.19592163134746 10.19592163134746 10.19592163134746 10.19592163134746 10.19592163134746 10.19592163134746 10.19592163134746 10.19592163134746 10.19592163134746 10.19592163134746 10.19592163134746 10.19592163134746 10.19592163134746 10.19592163134746 10.19592163134746 10.19592163134746 10.19592163134746 10.19592163134746 10.19592163134746 10.19592163134746 10.19592163134746 10.19592163134746 10.19592163134746 10.19592163134746 10.19592163134746 10.19592163134746 10.19592163134746 10.19592163134746 10.19592163134746 10.19592163134746 10.19592163134746 10.19592163134746 10.19592163134746 10.19592163134746 10.19592163134746 10.19592163134746 10.19592163134746 10.19592163134746 10.19592163134746 10.19592163134746 10.19592163134746 10.19592163134746 10.19592163134746 10.19592163134746 10.19592163134746 10.19592163134746 10.19592163134746 10.19592163134746 10.19592163134746 10.19592163134746 10.19592163134746 10.19592163134746 10.19592163134746 10.19592163134746 10.19592163134746 10.19592163134746 10.19592163134746 10.19592163134746 10.19592163134746 10.19592163134746 10.19592163134746 10.19592163134746 10.19592163134746 10.19592163134746
10.19592163134746 10.19592163134746 10.19592163134746 10.19592163134746 10.19592163134746 10.19592163134746 10.19592163134746 10.19592163134746 10.19592163134746 10.19592163134746 10.19592163134746 10.19592163134746 10.19592163134746 10.19592163134746 10.19592163134746 10.19592163134746 10.19592163134746 10.19592163134746 10.19592163134746 10.19592163134746 10.19592163134746 10.19592163134746 10.19592163134746 10.19592163134746 10.19592163134746 10.19592163134746 10.19592163134746 10.19592163134746 10.19592163134746 10.19592163134746 10.19592163134746 10.19592163134746 10.19592163134746 10.19592163134746 10.19592163134746 10.19592163134746 10.19592163134746 10.19592163134746 7.273852611794766 7.316695131667951 10.176543414968481 8.443767732945648 4.561180022356876 7.518276412481096 9.018864013535286 6.143595383953721 4.740412883242013 8.977745366017505 9.889769886681467 7.2450497457109835 9.079884945553607 10.19592163134746 10.19592163134746 10.19592163134746 10.19592163134746 10.19592163134746 10.19592163134746 10.19592163134746 10.19592163134746 10.19592163134746 10.19592163134746 10.19592163134746 10.19592163134746 10.19592163134746 10.19592163134746 10.19592163134746 10.19592163134746 10.19592163134746 10.19592163134746 10.19592163134746 10.19592163134746 10.19592163134746 10.19592163134746 10.19592163134746 10.19592163134746 10.19592163134746 10.19592163134746 10.19592163134746 10.19592163134746 10.19592163134746 10.19592163134746 10.19592163134746 10.19592163134746 10.19592163134746 10.19592163134746 10.19592163134746 10.19592163134746 10.19592163134746 10.19592163134746 10.19592163134746 10.19592163134746 10.19592163134746 10.19592163134746 10.19592163134746 10.19592163134746 10.19592163134746 10.19592163134746 10.19592163134746 10.19592163134746 10.19592163134746 10.19592163134746 10.19592163134746 10.19592163134746 10.19592163134746 10.19592163134746 10.19592163134746 10.19592163134746 10.19592163134746 10.19592163134746 10.19592163134746 10.19592163134746 10.19592163134746 10.19592163134746 10.19592163134746 10.19592163134746 10.19592163134746 10.19592163134746 10.19592163134746 10.19592163134746 10.19592163134746 10.19592163134746 10.19592163134746 10.19592163134746 10.19592163134746 10.19592163134746 10.19592163134746 10.19592163134746 10.19592163134746
10.19592163134746 10.19592163134746 10.19592163134746 10.19592163134746 10.19592163134746 10.19592163134746 10.19592163134746 10.19592163134746 10.19592163134746 10.19592163134746 10.19592163134746 10.19592163134746 10.19592163134746 10.19592163134746 10.19592163134746 10.19592163134746 10.19592163134746 10.19592163134746 10.19592163134746 10.19592163134746 10.19592163134746 10.19592163134746 10.19592163134746 10.19592163134746 10.19592163134746 10.19592163134746 10.19592163134746 10.19592163134746 10.19592163134746 10.19592163134746 10.19592163134746 10.19592163134746 10.19592163134746 10.19592163134746 10.19592163134746 10.19592163134746 10.19592163134746 10.19592163134746 9.366597726060096 10.161933449369519 10.19592163134746 10.19592163134746 8.255177201368793 10.19592163134746 10.19592163134746 8.931592593782616 7.450212351800125 10.19592163134746 10.19592163134746 7.6984795148891045 10.14749898380277 10.19592163134746 10.19592163134746 10.19592163134746 10.19592163134746 10.19592163134746 10.19592163134746 10.19592163134746 10.19592163134746 10.19592163134746 10.19592163134746 10.19592163134746 10.19592163134746 10.19592163134746 10.19592163134746 10.19592163134746 10.19592163134746 10.19592163134746 10.19592163134746 10.19592163134746 10.19592163134746 10.19592163134746 10.19592163134746 10.19592163134746 10.19592163134746 10.19592163134746 10.19592163134746 10.19592163134746 10.19592163134746 10.19592163134746 10.19592163134746 10.19592163134746 10.19592163134746 10.19592163134746 10.19592163134746 10.19592163134746 10.19592163134746 10.19592163134746 10.19592163134746 10.19592163134746 10.19592163134746 10.19592163134746 10.19592163134746 10.19592163134746 10.19592163134746 10.19592163134746 10.19592163134746 10.19592163134746 10.19592163134746 10.19592163134746 10.19592163134746 10.19592163134746 10.19592163134746 10.19592163134746 10.19592163134746 10.19592163134746 10.19592163134746 10.19592163134746 10.19592163134746 10.19592163134746 10.19592163134746 10.19592163134746 10.19592163134746 10.19592163134746 10.19592163134746 10.19592163134746 10.19592163134746 10.19592163134746 10.19592163134746 10.19592163134746 10.19592163134746 10.19592163134746 10.19592163134746 10.19592163134746 10.19592163134746 10.19592163134746 10.19592163134746 10.19592163134746
10.19592163134746 10.19592163134746 10.19592163134746 10.19592163134746 10.19592163134746 10.19592163134746 10.19592163134746 10.19592163134746 10.19592163134746 10.19592163134746 10.19592163134746 10.19592163134746 10.19592163134746 10.19592163134746 10.19592163134746 10.19592163134746 10.19592163134746 10.19592163134746 10.19592163134746 10.19592163134746 10.19592163134746 10.19592163134746 10.19592163134746 10.19592163134746 10.19592163134746 10.19592163134746 10.19592163134746 10.19592163134746 10.19592163134746 10.19592163134746 10.19592163134746 10.19592163134746 10.19592163134746 10.19592163134746 10.19592163134746 10.19592163134746 10.19592163134746 10.19592163134746 10.19592163134746 9.928910510296687 10.19592163134746 10.19592163134746 9.798424544015353 10.1937881978193 10.19592163134746 10.19592163134746 7.8618921903114725 10.19592163134746 10.19592163134746 8.810232814646692 10.052693022782416 10.19592163134746 10.19592163134746 10.19592163134746 10.19592163134746 10.19592163134746 10.19592163134746 10.19592163134746 10.19592163134746 10.19592163134746 10.19592163134746 10.19592163134746 10.19592163134746 10.19592163134746 10.19592163134746 10.19592163134746 10.19592163134746 10.19592163134746 10.19592163134746 10.19592163134746 10.19592163134746 10.19592163134746 10.19592163134746 10.19592163134746 10.19592163134746 10.19592163134746 10.19592163134746 10.19592163134746 10.19592163134746 10.19592163134746 10.19592163134746 10.19592163134746 10.19592163134746 10.19592163134746 10.19592163134746 10.19592163134746 10.19592163134746 10.19592163134746 10.19592163134746 10.19592163134746 10.19592163134746 10.19592163134746 10.19592163134746 10.19592163134746 10.19592163134746 10.19592163134746 10.19592163134746 10.19592163134746 10.19592163134746 10.19592163134746 10.19592163134746 10.19592163134746 10.19592163134746 10.19592163134746 10.19592163134746 10.19592163134746 10.19592163134746 10.19592163134746 10.19592163134746 10.19592163134746 10.19592163134746 10.19592163134746 10.19592163134746 10.19592163134746 10.19592163134746 10.19592163134746 10.19592163134746 10.19592163134746 10.19592163134746 10.19592163134746 10.19592163134746 10.19592163134746 10.19592163134746 10.19592163134746 10.19592163134746 10.19592163134746 10.19592163134746 10.19592163134746
10.19592163134746 10.19592163134746 10.19592163134746 10.19592163134746 10.19592163134746 10.19592163134746 10.19592163134746 10.19592163134746 10.19592163134746 10.19592163134746 10.19592163134746 10.19592163134746 10.19592163134746 10.19592163134746 10.19592163134746 10.19592163134746 10.19592163134746 10.19592163134746 10.19592163134746 10.19592163134746 10.19592163134746 10.19592163134746 10.19592163134746 10.19592163134746 10.19592163134746 10.19592163134746 10.19592163134746 10.19592163134746 10.19592163134746 10.19592163134746 10.19592163134746 10.19592163134746 10.19592163134746 10.19592163134746 10.19592163134746 10.19592163134746 10.19592163134746 10.19592163134746 10.19592163134746 9.710016701115071 10.19592163134746 10.19592163134746 8.430628600248602 8.680284056267814 10.185830623228238 8.114058881171896 4.766914458140614 8.855087362977754 9.447828368966283 5.92869073652673 6.716465469174449 10.146024224246112 10.159743222273667 9.063358543910086 10.19592163134746 10.19592163134746 10.19592163134746 10.19592163134746 10.19592163134746 10.19592163134746 10.19592163134746 10.19592163134746 10.19592163134746 10.19592163134746 10.19592163134746 10.19592163134746 10.19592163134746 10.19592163134746 10.19592163134746 10.19592163134746 10.19592163134746 10.19592163134746 10.19592163134746 10.19592163134746 10.19592163134746 10.19592163134746 10.19592163134746 10.19592163134746 10.19592163134746 10.19592163134746 10.19592163134746 10.19592163134746 10.19592163134746 10.19592163134746 10.19592163134746 10.19592163134746 10.19592163134746 10.19592163134746 10.19592163134746 10.19592163134746 10.19592163134746 10.19592163134746 10.19592163134746 10.19592163134746 10.19592163134746 10.19592163134746 10.19592163134746 10.19592163134746 10.19592163134746 10.19592163134746 10.19592163134746 10.19592163134746 10.19592163134746 10.19592163134746 10.19592163134746 10.19592163134746 10.19592163134746 10.19592163134746 10.19592163134746 10.19592163134746 10.19592163134746 10.19592163134746 10.19592163134746 10.19592163134746 10.19592163134746 10.19592163134746 10.19592163134746 10.19592163134746 10.19592163134746 10.19592163134746 10.19592163134746 10.19592163134746 10.19592163134746 10.19592163134746 10.19592163134746 10.19592163134746 10.19592163134746 10.19592163134746
10.19592163134746 10.19592163134746 10.19592163134746 10.19592163134746 10.19592163134746 10.19592163134746 10.19592163134746 10.19592163134746 10.19592163134746 10.19592163134746 10.19592163134746 10.19592163134746 10.19592163134746 10.19592163134746 10.19592163134746 10.19592163134746 10.19592163134746 10.19592163134746 10.19592163134746 10.19592163134746 10.19592163134746 10.19592163134746 10.19592163134746 10.19592163134746 10.19592163134746 10.19592163134746 10.19592163134746 10.19592163134746 10.19592163134746 10.19592163134746 10.19592163134746 10.19592163134746 10.19592163134746 10.19592163134746 10.19592163134746 10.19592163134746 10.19592163134746 10.19592163134746 10.19592163134746 10.19592163134746 10.19592163134746 10.19592163134746 9.80082239163572 10.182053139673828 10.192268422259321 8.22377700782177 6.005013109806639 9.736441424725855 8.496771837998779 3.738758040980458 7.046750635380239 10.011666281839098 8.566690240983792 6.865790237244647 10.155147149737054 10.19592163134746 10.113988485880581 10.19592163134746 10.19592163134746 10.19592163134746 10.19592163134746 10.19592163134746 10.19592163134746 10.19592163134746 10.19592163134746 10.19592163134746 10.19592163134746 10.19592163134746 10.19592163134746 10.19592163134746 10.19592163134746 10.19592163134746 10.19592163134746 10.19592163134746 10.19592163134746 10.19592163134746 10.19592163134746 10.19592163134746 10.19592163134746 10.19592163134746 10.19592163134746 10.19592163134746 10.19592163134746 10.19592163134746 10.19592163134746 10.19592163134746 10.19592163134746 10.19592163134746 10.19592163134746 10.19592163134746 10.19592163134746 10.19592163134746 10.19592163134746 10.19592163134746 10.19592163134746 10.19592163134746 10.19592163134746 10.19592163134746 10.19592163134746 10.19592163134746 10.19592163134746 10.19592163134746 10.19592163134746 10.19592163134746 10.19592163134746 10.19592163134746 10.19592163134746 10.19592163134746 10.19592163134746 10.19592163134746 10.19592163134746 10.19592163134746 10.19592163134746 10.19592163134746 10.19592163134746 10.19592163134746 10.19592163134746 10.19592163134746 10.19592163134746 10.19592163134746 10.19592163134746 10.19592163134746 10.19592163134746 10.19592163134746 10.19592163134746 10.19592163134746 10.19592163134746 10.19592163134746
10.19592163134746 10.19592163134746 10.19592163134746 10.19592163134746 10.19592163134746 10.19592163134746 10.19592163134746 10.19592163134746 10.19592163134746 10.19592163134746 10.19592163134746 10.19592163134746 10.19592163134746 10.19592163134746 10.19592163134746 10.19592163134746 10.19592163134746 10.19592163134746 10.19592163134746 10.19592163134746 10.19592163134746 10.19592163134746 10.19592163134746 10.19592163134746 10.19592163134746 10.19592163134746 10.19592163134746 10.19592163134746 10.19592163134746 10.19592163134746 10.19592163134746 10.19592163134746 10.19592163134746 10.19592163134746 10.19592163134746 10.19592163134746 10.19592163134746 10.19592163134746 10.19592163134746 10.19592163134746 10.19592163134746 10.19592163134746 10.19592163134746 10.19592163134746 10.19592163134746 10.19592163134746 9.515224808043289 10.19592163134746 10.19592163134746 7.193776376908184 9.517835399463095 10.19592163134746 10.139616318166404 8.316065159155581 10.19592163134746 10.19592163134746 10.19592163134746 10.19592163134746 10.19592163134746 10.19592163134746 10.19592163134746 10.19592163134746 10.19592163134746 10.19592163134746 10.19592163134746 10.19592163134746 10.19592163134746 10.19592163134746 10.19592163134746 10.19592163134746 10.19592163134746 10.19592163134746 10.19592163134746 10.19592163134746 10.19592163134746 10.19592163134746 10.19592163134746 10.19592163134746 10.19592163134746 10.19592163134746 10.19592163134746 10.19592163134746 10.19592163134746 10.19592163134746 10.19592163134746 10.19592163134746 10.19592163134746 10.19592163134746 10.19592163134746 10.19592163134746 10.19592163134746 10.19592163134746 10.19592163134746 10.19592163134746 10.19592163134746 10.19592163134746 10.19592163134746 10.19592163134746 10.19592163134746 10.19592163134746 10.19592163134746 10.19592163134746 10.19592163134746 10.19592163134746 10.19592163134746 10.19592163134746 10.19592163134746 10.19592163134746 10.19592163134746 10.19592163134746 10.19592163134746 10.19592163134746 10.19592163134746 10.19592163134746 10.19592163134746 10.19592163134746 10.19592163134746 10.19592163134746 10.19592163134746 10.19592163134746 10.19592163134746 10.19592163134746 10.19592163134746 10.19592163134746 10.19592163134746 10.19592163134746 10.19592163134746 10.19592163134746
10.19592163134746 10.19592163134746 10.19592163134746 10.19592163134746 10.19592163134746 10.19592163134746 10.19592163134746 10.19592163134746 10.19592163134746 10.19592163134746 10.19592163134746 10.19592163134746 10.19592163134746 10.19592163134746 10.19592163134746 10.19592163134746 10.19592163134746 10.19592163134746 10.19592163134746 10.19592163134746 10.19592163134746 10.19592163134746 10.19592163134746 10.19592163134746 10.19592163134746 10.19592163134746 10.19592163134746 10.19592163134746 10.19592163134746 10.19592163134746 10.19592163134746 10.19592163134746 10.19592163134746 10.19592163134746 10.19592163134746 10.19592163134746 10.19592163134746 10.19592163134746 10.19592163134746 10.19592163134746 10.19592163134746 10.19592163134746 10.19592163134746 10.19592163134746 10.19592163134746 10.19592163134746 8.863710875759699 10.191199361852552 10.19592163134746 7.678322612709846 7.520870338429304 10.19592163134746 10.188281828159685 7.588643625539759 10.143261851027827 10.19592163134746 10.19592163134746 10.19592163134746 10.19592163134746 10.19592163134746 10.19592163134746 10.19592163134746 10.19592163134746 10.19592163134746 10.19592163134746 10.19592163134746 10.19592163134746 10.19592163134746 10.19592163134746 10.19592163134746 10.19592163134746 10.19592163134746 10.19592163134746 10.19592163134746 10.19592163134746 10.19592163134746 10.19592163134746 10.19592163134746 10.19592163134746 10.19592163134746 10.19592163134746 10.19592163134746 10.19592163134746 10.19592163134746 10.19592163134746 10.19592163134746 10.19592163134746 10.19592163134746 10.19592163134746 10.19592163134746 10.19592163134746 10.19592163134746 10.19592163134746 10.19592163134746 10.19592163134746 10.19592163134746 10.19592163134746 10.19592163134746 10.19592163134746 10.19592163134746 10.19592163134746 10.19592163134746 10.19592163134746 10.19592163134746 10.19592163134746 10.19592163134746 10.19592163134746 10.19592163134746 10.19592163134746 10.19592163134746 10.19592163134746 10.19592163134746 10.19592163134746 10.19592163134746 10.19592163134746 10.19592163134746 10.19592163134746 10.19592163134746 10.19592163134746 10.19592163134746 10.19592163134746 10.19592163134746 10.19592163134746 10.19592163134746 10.19592163134746 10.19592163134746 10.19592163134746 10.19592163134746
10.19592163134746 10.19592163134746 10.19592163134746 10.19592163134746 10.19592163134746 10.19592163134746 10.19592163134746 10.19592163134746 10.19592163134746 10.19592163134746 10.19592163134746 10.19592163134746 10.19592163134746 10.19592163134746 10.19592163134746 10.19592163134746 10.19592163134746 10.19592163134746 10.19592163134746 10.19592163134746 10.19592163134746 10.19592163134746 10.19592163134746 10.19592163134746 10.19592163134746 10.19592163134746 10.19592163134746 10.19592163134746 10.19592163134746 10.19592163134746 10.19592163134746 10.19592163134746 10.19592163134746 10.19592163134746 10.19592163134746 10.19592163134746 10.19592163134746 10.19592163134746 10.19592163134746 10.19592163134746 10.19592163134746 10.19592163134746 10.19592163134746 10.194570219453611 10.19592163134746 10.157606410517095 7.942430232348253 9.662124945525873 9.145352428210193 4.948768516402772 4.928938081769859 8.971089008908907 7.659877497928981 3.801734681578872 7.586185659339019 10.082362018655628 8.66272902946955 8.485557473519657 10.19592163134746 10.19592163134746 10.19592163134746 10.19592163134746 10.19592163134746 10.19592163134746 10.19592163134746 10.19592163134746 10.19592163134746 10.19592163134746 10.19592163134746 10.19592163134746 10.19592163134746 10.19592163134746 10.19592163134746 10.19592163134746 10.19592163134746 10.19592163134746 10.19592163134746 10.19592163134746 10.19592163134746 10.19592163134746 10.19592163134746 10.19592163134746 10.19592163134746 10.19592163134746 10.19592163134746 10.19592163134746 10.19592163134746 10.19592163134746 10.19592163134746 10.19592163134746 10.19592163134746 10.19592163134746 10.19592163134746 10.19592163134746 10.19592163134746 10.19592163134746 10.19592163134746 10.19592163134746 10.19592163134746 10.19592163134746 10.19592163134746 10.19592163134746 10.19592163134746 10.19592163134746 10.19592163134746 10.19592163134746 10.19592163134746 10.19592163134746 10.19592163134746 10.19592163134746 10.19592163134746 10.19592163134746 10.19592163134746 10.19592163134746 10.19592163134746 10.19592163134746 10.19592163134746 10.19592163134746 10.19592163134746 10.19592163134746 10.19592163134746 10.19592163134746 10.19592163134746 10.19592163134746 10.19592163134746 10.19592163134746 10.19592163134746 10.19592163134746
10.19592163134746 10.19592163134746 10.19592163134746 10.19592163134746 10.19592163134746 10.19592163134746 10.19592163134746 10.19592163134746 10.19592163134746 10.19592163134746 10.19592163134746 10.19592163134746 10.19592163134746 10.19592163134746 10.19592163134746 10.19592163134746 10.19592163134746 10.19592163134746 10.19592163134746 10.19592163134746 10.19592163134746 10.19592163134746 10.19592163134746 10.19592163134746 10.19592163134746 10.19592163134746 10.19592163134746 10.19592163134746 10.19592163134746 10.19592163134746 10.19592163134746 10.19592163134746 10.19592163134746 10.19592163134746 10.19592163134746 10.19592163134746 10.19592163134746 10.19592163134746 10.19592163134746 10.19592163134746 10.19592163134746 10.19592163134746 10.19592163134746 10.19592163134746 10.19592163134746 10.19592163134746 10.180948339013476 10.19592163134746 10.19592163134746 6.628148755748218 8.172540547678913 10.184468353675678 8.585628455063395 4.440724027551642 9.673564311057483 10.194266116305656 7.43669298583881 8.949067092344558 10.19592163134746 10.19592163134746 10.180715574077356 10.19592163134746 10.19592163134746 10.19592163134746 10.19592163134746 10.19592163134746 10.19592163134746 10.19592163134746 10.19592163134746 10.19592163134746 10.19592163134746 10.19592163134746 10.19592163134746 10.19592163134746 10.19592163134746 10.19592163134746 10.19592163134746 10.19592163134746 10.19592163134746 10.19592163134746 10.19592163134746 10.19592163134746 10.19592163134746 10.19592163134746 10.19592163134746 10.19592163134746 10.19592163134746 10.19592163134746 10.19592163134746 10.19592163134746 10.19592163134746 10.19592163134746 10.19592163134746 10.19592163134746 10.19592163134746 10.19592163134746 10.19592163134746 10.19592163134746 10.19592163134746 10.19592163134746 10.19592163134746 10.19592163134746 10.19592163134746 10.19592163134746 10.19592163134746 10.19592163134746 10.19592163134746 10.19592163134746 10.19592163134746 10.19592163134746 10.19592163134746 10.19592163134746 10.19592163134746 10.19592163134746 10.19592163134746 10.19592163134746 10.19592163134746 10.19592163134746 10.19592163134746 10.19592163134746 10.19592163134746 10.19592163134746 10.19592163134746 10.19592163134746 10.19592163134746 10.19592163134746 10.19592163134746 10.19592163134746
10.19592163134746 10.19592163134746 10.19592163134746 10.19592163134746 10.19592163134746 10.19592163134746 10.19592163134746 10.19592163134746 10.19592163134746 10.19592163134746 10.19592163134746 10.19592163134746 10.19592163134746 10.19592163134746 10.19592163134746 10.19592163134746 10.19592163134746 10.19592163134746 10.19592163134746 10.19592163134746 10.19592163134746 10.19592163134746 10.19592163134746 10.19592163134746 10.19592163134746 10.19592163134746 10.19592163134746 10.19592163134746 10.19592163134746 10.19592163134746 10.19592163134746 10.19592163134746 10.19592163134746 10.19592163134746 10.19592163134746 10.19592163134746 10.19592163134746 10.19592163134746 10.19592163134746 10.19592163134746 10.19592163134746 10.19592163134746 10.19592163134746 10.19592163134746 10.19592163134746 10.19592163134746 10.19592163134746 10.19592163134746 10.19592163134746 9.922443256326401 9.765460609035046 10.19592163134746 10.193634965089966 7.432307637113011 10.182941839193605 10.19592163134746 9.946985330230275 10.104376519344122 10.19592163134746 10.19592163134746 10.19592163134746 10.19592163134746 10.19592163134746 10.19592163134746 10.19592163134746 10.19592163134746 10.19592163134746 10.19592163134746 10.19592163134746 10.19592163134746 10.19592163134746 10.19592163134746 10.19592163134746 10.19592163134746 10.19592163134746 10.19592163134746 10.19592163134746 10.19592163134746 10.19592163134746 10.19592163134746 10.19592163134746 10.19592163134746 10.19592163134746 10.19592163134746 10.19592163134746 10.19592163134746 10.19592163134746 10.19592163134746 10.19592163134746 10.19592163134746 10.19592163134746 10.19592163134746 10.19592163134746 10.19592163134746 10.19592163134746 10.19592163134746 10.19592163134746 10.19592163134746 10.19592163134746 10.19592163134746 10.19592163134746 10.19592163134746 10.19592163134746 10.19592163134746 10.19592163134746 10.19592163134746 10.19592163134746 10.19592163134746 10.19592163134746 10.19592163134746 10.19592163134746 10.19592163134746 10.19592163134746 10.19592163134746 10.19592163134746 10.19592163134746 10.19592163134746 10.19592163134746 10.19592163134746 10.19592163134746 10.19592163134746 10.19592163134746 10.19592163134746 10.19592163134746 10.19592163134746 10.19592163134746 10.19592163134746 10.19592163134746
10.19592163134746 10.19592163134746 10.19592163134746 10.19592163134746 10.19592163134746 10.19592163134746 10.19592163134746 10.19592163134746 10.19592163134746 10.19592163134746 10.19592163134746 10.19592163134746 10.19592163134746 10.19592163134746 10.19592163134746 10.19592163134746 10.19592163134746 10.19592163134746 10.19592163134746 10.19592163134746 10.19592163134746 10.19592163134746 10.19592163134746 10.19592163134746 10.19592163134746 10.19592163134746 10.19592163134746 10.19592163134746 10.19592163134746 10.19592163134746 10.19592163134746 10.19592163134746 10.19592163134746 10.19592163134746 10.19592163134746 10.19592163134746 10.19592163134746 10.19592163134746 10.19592163134746 10.19592163134746 10.19592163134746 10.19592163134746 10.19592163134746 10.19592163134746 10.19592163134746 10.19592163134746 10.19592163134746 10.19592163134746 10.19592163134746 9.760684887235302 7.939601282616836 10.19592163134746 10.168518367064456 6.4135726510218545 8.609788109823338 10.19592163134746 9.361874254263832 7.681377244492713 10.19592163134746 10.19592163134746 10.191272302312893 10.19592163134746 10.19592163134746 10.19592163134746 10.19592163134746 10.19592163134746 10.19592163134746 10.19592163134746 10.19592163134746 10.19592163134746 10.19592163134746 10.19592163134746 10.19592163134746 10.19592163134746 10.19592163134746 10.19592163134746 10.19592163134746 10.19592163134746 10.19592163134746 10.19592163134746 10.19592163134746 10.19592163134746 10.19592163134746 10.19592163134746 10.19592163134746 10.19592163134746 10.19592163134746 10.19592163134746 10.19592163134746 10.19592163134746 10.19592163134746 10.19592163134746 10.19592163134746 10.19592163134746 10.19592163134746 10.19592163134746 10.19592163134746 10.19592163134746 10.19592163134746 10.19592163134746 10.19592163134746 10.19592163134746 10.19592163134746 10.19592163134746 10.19592163134746 10.19592163134746 10.19592163134746 10.19592163134746 10.19592163134746 10.19592163134746 10.19592163134746 10.19592163134746 10.19592163134746 10.19592163134746 10.19592163134746 10.19592163134746 10.19592163134746 10.19592163134746 10.19592163134746 10.19592163134746 10.19592163134746 10.19592163134746 10.19592163134746 10.19592163134746 10.19592163134746 10.19592163134746 10.19592163134746 10.19592163134746
10.19592163134746 10.19592163134746 10.19592163134746 10.19592163134746 10.19592163134746 10.19592163134746 10.19592163134746 10.19592163134746 10.19592163134746 10.19592163134746 10.19592163134746 10.19592163134746 10.19592163134746 10.19592163134746 10.19592163134746 10.19592163134746 10.19592163134746 10.19592163134746 10.19592163134746 10.19592163134746 10.19592163134746 10.19592163134746 10.19592163134746 10.19592163134746 10.19592163134746 10.19592163134746 10.19592163134746 10.19592163134746 10.19592163134746 10.19592163134746 10.19592163134746 10.19592163134746 10.19592163134746 10.19592163134746 10.19592163134746 10.19592163134746 10.19592163134746 10.19592163134746 10.19592163134746 10.19592163134746 10.19592163134746 10.19592163134746 10.19592163134746 10.19592163134746 10.19592163134746 10.19592163134746 10.19592163134746 10.19592163134746 10.19592163134746 9.266879795368213 8.46754457015031 10.19589360807255 8.63098966462248 4.504895267863359 7.714215519188946 9.167754832683578 6.074268410608569 5.054950868523057 9.266979853681882 9.959348176543715 7.366741128398181 9.20463812319456 10.19592163134746 10.19592163134746 10.19592163134746 10.19592163134746 10.19592163134746 10.19592163134746 10.19592163134746 10.19592163134746 10.19592163134746 10.19592163134746 10.19592163134746 10.19592163134746 10.19592163134746 10.19592163134746 10.19592163134746 10.19592163134746 10.19592163134746 10.19592163134746 10.19592163134746 10.19592163134746 10.19592163134746 10.19592163134746 10.19592163134746 10.19592163134746 10.19592163134746 10.19592163134746 10.19592163134746 10.19592163134746 10.19592163134746 10.19592163134746 10.19592163134746 10.19592163134746 10.19592163134746 10.19592163134746 10.19592163134746 10.19592163134746 10.19592163134746 10.19592163134746 10.19592163134746 10.19592163134746 10.19592163134746 10.19592163134746 10.19592163134746 10.19592163134746 10.19592163134746 10.19592163134746 10.19592163134746 10.19592163134746 10.19592163134746 10.19592163134746 10.19592163134746 10.19592163134746 10.19592163134746 10.19592163134746 10.19592163134746 10.19592163134746 10.19592163134746 10.19592163134746 10.19592163134746 10.19592163134746 10.19592163134746 10.19592163134746 10.19592163134746 10.19592163134746 10.19592163134746 10.19592163134746
10.19592163134746 10.19592163134746 10.19592163134746 10.19592163134746 10.19592163134746 10.19592163134746 10.19592163134746 10.19592163134746 10.19592163134746 10.19592163134746 10.19592163134746 10.19592163134746 10.19592163134746 10.19592163134746 10.19592163134746 10.19592163134746 10.19592163134746 10.19592163134746 10.19592163134746 10.19592163134746 10.19592163134746 10.19592163134746 10.19592163134746 10.19592163134746 10.19592163134746 10.19592163134746 10.19592163134746 10.19592163134746 10.19592163134746 10.19592163134746 10.19592163134746 10.19592163134746 10.19592163134746 10.19592163134746 10.19592163134746 10.19592163134746 10.19592163134746 10.19592163134746 10.19592163134746 10.19592163134746 10.19592163134746 10.19592163134746 10.19592163134746 10.19592163134746 10.19592163134746 10.19592163134746 10.19592163134746 10.19592163134746 10.19592163134746 10.19592163134746 10.187519708215094 10.19592163134746 10.19592163134746 7.89051593059247 10.195896802895671 10.19592163134746 8.379942614689119 8.114573685931383 10.19592163134746 10.19592163134746 8.045922228375355 10.190633237808665 10.19592163134746 10.19592163134746 10.19592163134746 10.19592163134746 10.19592163134746 10.19592163134746 10.19592163134746 10.19592163134746 10.19592163134746 10.19592163134746 10.19592163134746 10.19592163134746 10.19592163134746 10.19592163134746 10.19592163134746 10.19592163134746 10.19592163134746 10.19592163134746 10.19592163134746 10.19592163134746 10.19592163134746 10.19592163134746 10.19592163134746 10.19592163134746 10.19592163134746 10.19592163134746 10.19592163134746 10.19592163134746 10.19592163134746 10.19592163134746 10.19592163134746 10.19592163134746 10.19592163134746 10.19592163134746 10.19592163134746 10.19592163134746 10.19592163134746 10.19592163134746 10.19592163134746 10.19592163134746 10.19592163134746 10.19592163134746 10.19592163134746 10.19592163134746 10.19592163134746 10.19592163134746 10.19592163134746 10.19592163134746 10.19592163134746 10.19592163134746 10.19592163134746 10.19592163134746 10.19592163134746 10.19592163134746 10.19592163134746 10.19592163134746 10.19592163134746 10.19592163134746 10.19592163134746 10.19592163134746 10.19592163134746 10.19592163134746 10.19592163134746 10.19592163134746 10.19592163134746 10.19592163134746
10.19592163134746 10.19592163134746 10.19592163134746 10.19592163134746 10.19592163134746 10.19592163134746 10.19592163134746 10.19592163134746 10.19592163134746 10.19592163134746 10.19592163134746 10.19592163134746 10.19592163134746 10.19592163134746 10.19592163134746 10.19592163134746 10.19592163134746 10.19592163134746 10.19592163134746 10.19592163134746 10.19592163134746 10.19592163134746 10.19592163134746 10.19592163134746 10.19592163134746 10.19592163134746 10.19592163134746 10.19592163134746 10.19592163134746 10.19592163134746 10.19592163134746 10.19592163134746 10.19592163134746 10.19592163134746 10.19592163134746 10.19592163134746 10.19592163134746 10.19592163134746 10.19592163134746 10.19592163134746 10.19592163134746 10.19592163134746 10.19592163134746 10.19592163134746 10.19592163134746 10.19592163134746 10.19592163134746 10.19592163134746 10.19592163134746 10.19592163134746 10.19592163134746 10.19592163134746 10.19592163134746 9.854796823748071 10.190884812493188 10.19592163134746 10.189579517692312 8.601544969005346 10.19592163134746 10.19592163134746 9.529854495450062 10.156427241927531 10.19592163134746 10.19592163134746 10.19592163134746 10.19592163134746 10.19592163134746 10.19592163134746 10.19592163134746 10.19592163134746 10.19592163134746 10.19592163134746 10.19592163134746 10.19592163134746 10.19592163134746 10.19592163134746 10.19592163134746 10.19592163134746 10.19592163134746 10.19592163134746 10.19592163134746 10.19592163134746 10.19592163134746 10.19592163134746 10.19592163134746 10.19592163134746 10.19592163134746 10.19592163134746 10.19592163134746 10.19592163134746 10.19592163134746 10.19592163134746 10.19592163134746 10.19592163134746 10.19592163134746 10.19592163134746 10.19592163134746 10.19592163134746 10.19592163134746 10.19592163134746 10.19592163134746 10.19592163134746 10.19592163134746 10.19592163134746 10.19592163134746 10.19592163134746 10.19592163134746 10.19592163134746 10.19592163134746 10.19592163134746 10.19592163134746 10.19592163134746 10.19592163134746 10.19592163134746 10.19592163134746 10.19592163134746 10.19592163134746 10.19592163134746 10.19592163134746 10.19592163134746 10.19592163134746 10.19592163134746 10.19592163134746 10.19592163134746 10.19592163134746 10.19592163134746 10.19592163134746 10.19592163134746
10.19592163134746 10.19592163134746 10.19592163134746 10.19592163134746 10.19592163134746 10.19592163134746 10.19592163134746 10.19592163134746 10.19592163134746 10.19592163134746 10.19592163134746 10.19592163134746 10.19592163134746 10.19592163134746 10.19592163134746 10.19592163134746 10.19592163134746 10.19592163134746 10.19592163134746 10.19592163134746 10.19592163134746 10.19592163134746 10.19592163134746 10.19592163134746 10.19592163134746 10.19592163134746 10.19592163134746 10.19592163134746 10.19592163134746 10.19592163134746 10.19592163134746 10.19592163134746 10.19592163134746 10.19592163134746 10.19592163134746 10.19592163134746 10.19592163134746 10.19592163134746 10.19592163134746 10.19592163134746 10.19592163134746 10.19592163134746 10.19592163134746 10.19592163134746 10.19592163134746 10.19592163134746 10.19592163134746 10.19592163134746 10.19592163134746 10.19592163134746 10.189593691617581 10.19592163134746 10.19592163134746 8.478692332817044 9.479190645046263 10.19592163134746 8.798001633146537 5.663701906175777 9.918613679713149 10.05540533184073 6.677131259261176 7.545703795274094 10.19592163134746 10.188073731668913 9.221256564263147 10.19592163134746 10.19592163134746 10.19592163134746 10.19592163134746 10.19592163134746 10.19592163134746 10.19592163134746 10.19592163134746 10.19592163134746 10.19592163134746 10.19592163134746 10.19592163134746 10.19592163134746 10.19592163134746 10.19592163134746 10.19592163134746 10.19592163134746 10.19592163134746 10.19592163134746 10.19592163134746 10.19592163134746 10.19592163134746 10.19592163134746 10.19592163134746 10.19592163134746 10.19592163134746 10.19592163134746 10.19592163134746 10.19592163134746 10.19592163134746 10.19592163134746 10.19592163134746 10.19592163134746 10.19592163134746 10.19592163134746 10.19592163134746 10.19592163134746 10.19592163134746 10.19592163134746 10.19592163134746 10.19592163134746 10.19592163134746 10.19592163134746 10.19592163134746 10.19592163134746 10.19592163134746 10.19592163134746 10.19592163134746 10.19592163134746 10.19592163134746 10.19592163134746 10.19592163134746 10.19592163134746 10.19592163134746 10.19592163134746 10.19592163134746 10.19592163134746 10.19592163134746 10.19592163134746 10.19592163134746 10.19592163134746 10.19592163134746 10.19592163134746
10.19592163134746 10.19592163134746 10.19592163134746 10.19592163134746 10.19592163134746 10.19592163134746 10.19592163134746 10.19592163134746 10.19592163134746 10.19592163134746 10.19592163134746 10.19592163134746 10.19592163134746 10.19592163134746 10.19592163134746 10.19592163134746 10.19592163134746 10.19592163134746 10.19592163134746 10.19592163134746 10.19592163134746 10.19592163134746 10.19592163134746 10.19592163134746 10.19592163134746 10.19592163134746 10.19592163134746 10.19592163134746 10.19592163134746 10.19592163134746 10.19592163134746 10.19592163134746 10.19592163134746 10.19592163134746 10.19592163134746 10.19592163134746 10.19592163134746 10.19592163134746 10.19592163134746 10.19592163134746 10.19592163134746 10.19592163134746 10.19592163134746 10.19592163134746 10.19592163134746 10.19592163134746 10.19592163134746 10.19592163134746 10.19592163134746 10.19592163134746 10.19592163134746 10.19592163134746 10.19592163134746 9.373397359053177 10.19592163134746 10.19592163134746 8.140182341589227 6.571056961753647 10.099216011801914 8.993121515094893 4.413446856987676 7.988064896356242 10.176038637871589 8.613830039386208 7.905132432203888 10.19592163134746 10.19592163134746 10.19592163134746 10.19592163134746 10.19592163134746 10.19592163134746 10.19592163134746 10.19592163134746 10.19592163134746 10.19592163134746 10.19592163134746 10.19592163134746 10.19592163134746 10.19592163134746 10.19592163134746 10.19592163134746 10.19592163134746 10.19592163134746 10.19592163134746 10.19592163134746 10.19592163134746 10.19592163134746 10.19592163134746 10.19592163134746 10.19592163134746 10.19592163134746 10.19592163134746 10.19592163134746 10.19592163134746 10.19592163134746 10.19592163134746 10.19592163134746 10.19592163134746 10.19592163134746 10.19592163134746 10.19592163134746 10.19592163134746 10.19592163134746 10.19592163134746 10.19592163134746 10.19592163134746 10.19592163134746 10.19592163134746 10.19592163134746 10.19592163134746 10.19592163134746 10.19592163134746 10.19592163134746 10.19592163134746 10.19592163134746 10.19592163134746 10.19592163134746 10.19592163134746 10.19592163134746 10.19592163134746 10.19592163134746 10.19592163134746 10.19592163134746 10.19592163134746 10.19592163134746 10.19592163134746 10.19592163134746 10.19592163134746
10.19592163134746 10.19592163134746 10.19592163134746 10.19592163134746 10.19592163134746 10.19592163134746 10.19592163134746 10.19592163134746 10.19592163134746 10.19592163134746 10.19592163134746 10.19592163134746 10.19592163134746 10.19592163134746 10.19592163134746 10.19592163134746 10.19592163134746 10.19592163134746 10.19592163134746 10.19592163134746 10.19592163134746 10.19592163134746 10.19592163134746 10.19592163134746 10.19592163134746 10.19592163134746 10.19592163134746 10.19592163134746 10.19592163134746 10.19592163134746 10.19592163134746 10.19592163134746 10.19592163134746 10.19592163134746 10.19592163134746 10.19592163134746 10.19592163134746 10.19592163134746 10.19592163134746 10.19592163134746 10.19592163134746 10.19592163134746 10.19592163134746 10.19592163134746 10.19592163134746 10.19592163134746 10.19592163134746 10.19592163134746 10.19592163134746 10.19592163134746 10.19592163134746 10.19592163134746 10.19592163134746 10.19592163134746 10.19592163134746 10.19592163134746 10.193815831043645 10.04256611225978 10.19592163134746 10.19592163134746 7.496952756059671 10.144150242380979 10.19592163134746 10.145174284629165 9.250726399996893 10.19592163134746 10.19592163134746 10.19592163134746 10.19592163134746 10.19592163134746 10.19592163134746 10.19592163134746 10.19592163134746 10.19592163134746 10.19592163134746 10.19592163134746 10.19592163134746 10.19592163134746 10.19592163134746 10.19592163134746 10.19592163134746 10.19592163134746 10.19592163134746 10.19592163134746 10.19592163134746 10.19592163134746 10.19592163134746 10.19592163134746 10.19592163134746 10.19592163134746 10.19592163134746 10.19592163134746 10.19592163134746 10.19592163134746 10.19592163134746 10.19592163134746 10.19592163134746 10.19592163134746 10.19592163134746 10.19592163134746 10.19592163134746 10.19592163134746 10.19592163134746 10.19592163134746 10.19592163134746 10.19592163134746 10.19592163134746 10.19592163134746 10.19592163134746 10.19592163134746 10.19592163134746 10.19592163134746 10.19592163134746 10.19592163134746 10.19592163134746 10.19592163134746 10.19592163134746 10.19592163134746 10.19592163134746 10.19592163134746 10.19592163134746 10.19592163134746 10.19592163134746 10.19592163134746 10.19592163134746 10.19592163134746 10.19592163134746 10.19592163134746
10.19592163134746 10.19592163134746 10.19592163134746 10.19592163134746 10.19592163134746 10.19592163134746 10.19592163134746 10.19592163134746 10.19592163134746 10.19592163134746 10.19592163134746 10.19592163134746 10.19592163134746 10.19592163134746 10.19592163134746 10.19592163134746 10.19592163134746 10.19592163134746 10.19592163134746 10.19592163134746 10.19592163134746 10.19592163134746 10.19592163134746 10.19592163134746 10.19592163134746 10.19592163134746 10.19592163134746 10.19592163134746 10.19592163134746 10.19592163134746 10.19592163134746 10.19592163134746 10.19592163134746 10.19592163134746 10.19592163134746 10.19592163134746 10.19592163134746 10.19592163134746 10.19592163134746 10.19592163134746 10.19592163134746 10.19592163134746 10.19592163134746 10.19592163134746 10.19592163134746 10.19592163134746 10.19592163134746 10.19592163134746 10.19592163134746 10.19592163134746 10.19592163134746 10.19592163134746 10.19592163134746 10.19592163134746 10.19592163134746 10.19592163134746 10.19592163134746 9.822494021210304 10.19592163134746 10.19592163134746 8.503212130732829 8.010929477941213 10.19592163134746 10.194764379144537 7.181729599783923 10.19592163134746 10.19592163134746 10.19592163134746 10.19592163134746 10.19592163134746 10.19592163134746 10.19592163134746 10.19592163134746 10.19592163134746 10.19592163134746 10.19592163134746 10.19592163134746 10.19592163134746 10.19592163134746 10.19592163134746 10.19592163134746 10.19592163134746 10.19592163134746 10.19592163134746 10.19592163134746 10.19592163134746 10.19592163134746 10.19592163134746 10.19592163134746 10.19592163134746 10.19592163134746 10.19592163134746 10.19592163134746 10.19592163134746 10.19592163134746 10.19592163134746 10.19592163134746 10.19592163134746 10.19592163134746 10.19592163134746 10.19592163134746 10.19592163134746 10.19592163134746 10.19592163134746 10.19592163134746 10.19592163134746 10.19592163134746 10.19592163134746 10.19592163134746 10.19592163134746 10.19592163134746 10.19592163134746 10.19592163134746 10.19592163134746 10.19592163134746 10.19592163134746 10.19592163134746 10.19592163134746 10.19592163134746 10.19592163134746 10.19592163134746 10.19592163134746 10.19592163134746 10.19592163134746 10.19592163134746 10.19592163134746 10.19592163134746 10.19592163134746
10.19592163134746 10.19592163134746 10.19592163134746 10.19592163134746 10.19592163134746 10.19592163134746 10.19592163134746 10.19592163134746 10.19592163134746 10.19592163134746 10.19592163134746 10.19592163134746 10.19592163134746 10.19592163134746 10.19592163134746 10.19592163134746 10.19592163134746 10.19592163134746 10.19592163134746 10.19592163134746 10.19592163134746 10.19592163134746 10.19592163134746 10.19592163134746 10.19592163134746 10.19592163134746 10.19592163134746 10.19592163134746 10.19592163134746 10.19592163134746 10.19592163134746 10.19592163134746 10.19592163134746 10.19592163134746 10.19592163134746 10.19592163134746 10.19592163134746 10.19592163134746 10.19592163134746 10.19592163134746 10.19592163134746 10.19592163134746 10.19592163134746 10.19592163134746 10.19592163134746 10.19592163134746 10.19592163134746 10.19592163134746 10.19592163134746 10.19592163134746 10.19592163134746 10.19592163134746 10.19592163134746 10.19592163134746 10.19592163134746 10.19592163134746 10.19592163134746 8.641026270525918 10.19041978138565 9.69412952464743 5.738527913808384 6.103786755251224 9.591007122059558 7.578920797001713 3.789385375372175 8.580574326797569 10.194554524367229 8.463822391353112 8.592549654052284 10.19592163134746 10.19592163134746 9.999012379134932 10.19592163134746 10.19592163134746 10.19592163134746 10.19592163134746 10.19592163134746 10.19592163134746 10.19592163134746 10.19592163134746 10.19592163134746 10.19592163134746 10.19592163134746 10.19592163134746 10.19592163134746 10.19592163134746 10.19592163134746 10.19592163134746 10.19592163134746 10.19592163134746 10.19592163134746 10.19592163134746 10.19592163134746 10.19592163134746 10.19592163134746 10.19592163134746 10.19592163134746 10.19592163134746 10.19592163134746 10.19592163134746 10.19592163134746 10.19592163134746 10.19592163134746 10.19592163134746 10.19592163134746 10.19592163134746 10.19592163134746 10.19592163134746 10.19592163134746 10.19592163134746 10.19592163134746 10.19592163134746 10.19592163134746 10.19592163134746 10.19592163134746 10.19592163134746 10.19592163134746 10.19592163134746 10.19592163134746 10.19592163134746 10.19592163134746 10.19592163134746 10.19592163134746 10.19592163134746 10.19592163134746 10.19592163134746 10.19592163134746 10.19592163134746
10.19592163134746 10.19592163134746 10.19592163134746 10.19592163134746 10.19592163134746 10.19592163134746 10.19592163134746 10.19592163134746 10.19592163134746 10.19592163134746 10.19592163134746 10.19592163134746 10.19592163134746 10.19592163134746 10.19592163134746 10.19592163134746 10.19592163134746 10.19592163134746 10.19592163134746 10.19592163134746 10.19592163134746 10.19592163134746 10.19592163134746 10.19592163134746 10.19592163134746 10.19592163134746 10.19592163134746 10.19592163134746 10.19592163134746 10.19592163134746 10.19592163134746 10.19592163134746 10.19592163134746 10.19592163134746 10.19592163134746 10.19592163134746 10.19592163134746 10.19592163134746 10.19592163134746 10.19592163134746 10.19592163134746 10.19592163134746 10.19592163134746 10.19592163134746 10.19592163134746 10.19592163134746 10.19592163134746 10.19592163134746 10.19592163134746 10.19592163134746 10.19592163134746 10.19592163134746 10.19592163134746 10.19592163134746 10.19592163134746 10.19592163134746 10.19592163134746 10.19592163134746 10.19592163134746 10.19592163134746 6.586979510930761 9.445944293733241 10.19592163134746 8.65144518411395 5.538084676023809 10.184902787117657 10.18805452781161 8.238766025262303 9.365769354679236 10.19592163134746 10.19592163134746 9.023623281813956 10.19592163134746 10.19592163134746 10.19592163134746 10.19592163134746 10.19592163134746 10.19592163134746 10.19592163134746 10.19592163134746 10.19592163134746 10.19592163134746 10.19592163134746 10.19592163134746 10.19592163134746 10.19592163134746 10.19592163134746 10.19592163134746 10.19592163134746 10.19592163134746 10.19592163134746 10.19592163134746 10.19592163134746 10.19592163134746 10.19592163134746 10.19592163134746 10.19592163134746 10.19592163134746 10.19592163134746 10.19592163134746 10.19592163134746 10.19592163134746 10.19592163134746 10.19592163134746 10.19592163134746 10.19592163134746 10.19592163134746 10.19592163134746 10.19592163134746 10.19592163134746 10.19592163134746 10.19592163134746 10.19592163134746 10.19592163134746 10.19592163134746 10.19592163134746 10.19592163134746 10.19592163134746 10.19592163134746 10.19592163134746 10.19592163134746 10.19592163134746 10.19592163134746 10.19592163134746 10.19592163134746 10.19592163134746 10.19592163134746 10.19592163134746
10.19592163134746 10.19592163134746 10.19592163134746 10.19592163134746 10.19592163134746 10.19592163134746 10.19592163134746 10.19592163134746 10.19592163134746 10.19592163134746 10.19592163134746 10.19592163134746 10.19592163134746 10.19592163134746 10.19592163134746 10.19592163134746 10.19592163134746 10.19592163134746 10.19592163134746 10.19592163134746 10.19592163134746 10.19592163134746 10.19592163134746 10.19592163134746 10.19592163134746 10.19592163134746 10.19592163134746 10.19592163134746 10.19592163134746 10.19592163134746 10.19592163134746 10.19592163134746 10.19592163134746 10.19592163134746 10.19592163134746 10.19592163134746 10.19592163134746 10.19592163134746 10.19592163134746 10.19592163134746 10.19592163134746 10.19592163134746 10.19592163134746 10.19592163134746 10.19592163134746 10.19592163134746 10.19592163134746 10.19592163134746 10.19592163134746 10.19592163134746 10.19592163134746 10.19592163134746 10.19592163134746 10.19592163134746 10.19592163134746 10.19592163134746 10.19592163134746 10.19592163134746 10.19592163134746 10.19592163134746 9.701064056466445 9.845682104630072 10.19592163134746 10.195032135920673 6.793197205471913 10.19592163134746 10.19592163134746 10.124527343430971 9.849512467241329 10.19592163134746 10.19592163134746 9.527866678005674 10.19592163134746 10.19592163134746 10.19592163134746 10.19592163134746 10.19592163134746 10.19592163134746 10.19592163134746 10.19592163134746 10.19592163134746 10.19592163134746 10.19592163134746 10.19592163134746 10.19592163134746 10.19592163134746 10.19592163134746 10.19592163134746 10.19592163134746 10.19592163134746 10.19592163134746 10.19592163134746 10.19592163134746 10.19592163134746 10.19592163134746 10.19592163134746 10.19592163134746 10.19592163134746 10.19592163134746 10.19592163134746 10.19592163134746 10.19592163134746 10.19592163134746 10.19592163134746 10.19592163134746 10.19592163134746 10.19592163134746 10.19592163134746 10.19592163134746 10.19592163134746 10.19592163134746 10.19592163134746 10.19592163134746 10.19592163134746 10.19592163134746 10.19592163134746 10.19592163134746 10.19592163134746 10.19592163134746 10.19592163134746 10.19592163134746 10.19592163134746 10.19592163134746 10.19592163134746 10.19592163134746 10.19592163134746 10.19592163134746 10.19592163134746
10.19592163134746 10.19592163134746 10.19592163134746 10.19592163134746 10.19592163134746 10.19592163134746 10.19592163134746 10.19592163134746 10.19592163134746 10.19592163134746 10.19592163134746 10.19592163134746 10.19592163134746 10.19592163134746 10.19592163134746 10.19592163134746 10.19592163134746 10.19592163134746 10.19592163134746 10.19592163134746 10.19592163134746 10.19592163134746 10.19592163134746 10.19592163134746 10.19592163134746 10.19592163134746 10.19592163134746 10.19592163134746 10.19592163134746 10.19592163134746 10.19592163134746 10.19592163134746 10.19592163134746 10.19592163134746 10.19592163134746 10.19592163134746 10.19592163134746 10.19592163134746 10.19592163134746 10.19592163134746 10.19592163134746 10.19592163134746 10.19592163134746 10.19592163134746 10.19592163134746 10.19592163134746 10.19592163134746 10.19592163134746 10.19592163134746 10.19592163134746 10.19592163134746 10.19592163134746 10.19592163134746 10.19592163134746 10.19592163134746 10.19592163134746 10.19592163134746 10.19592163134746 10.19592163134746 10.19592163134746 9.807887024655518 7.656573176311911 10.19592163134746 9.906033626934978 4.080191063998935 9.671897739895194 10.19592163134746 8.228246658149438 6.429986609501988 10.19592163134746 10.19592163134746 7.865998412274009 8.931791523802875 10.19592163134746 10.19592163134746 10.19592163134746 10.19592163134746 10.19592163134746 10.19592163134746 10.19592163134746 10.19592163134746 10.19592163134746 10.19592163134746 10.19592163134746 10.19592163134746 10.19592163134746 10.19592163134746 10.19592163134746 10.19592163134746 10.19592163134746 10.19592163134746 10.19592163134746 10.19592163134746 10.19592163134746 10.19592163134746 10.19592163134746 10.19592163134746 10.19592163134746 10.19592163134746 10.19592163134746 10.19592163134746 10.19592163134746 10.19592163134746 10.19592163134746 10.19592163134746 10.19592163134746 10.19592163134746 10.19592163134746 10.19592163134746 10.19592163134746 10.19592163134746 10.19592163134746 10.19592163134746 10.19592163134746 10.19592163134746 10.19592163134746 10.19592163134746 10.19592163134746 10.19592163134746 10.19592163134746 10.19592163134746 10.19592163134746 10.19592163134746 10.19592163134746 10.19592163134746 10.19592163134746 10.19592163134746 10.19592163134746
10.19592163134746 10.19592163134746 10.19592163134746 10.19592163134746 10.19592163134746 10.19592163134746 10.19592163134746 10.19592163134746 10.19592163134746 10.19592163134746 10.19592163134746 10.19592163134746 10.19592163134746 10.19592163134746 10.19592163134746 10.19592163134746 10.19592163134746 10.19592163134746 10.19592163134746 10.19592163134746 10.19592163134746 10.19592163134746 10.19592163134746 10.19592163134746 10.19592163134746 10.19592163134746 10.19592163134746 10.19592163134746 10.19592163134746 10.19592163134746 10.19592163134746 10.19592163134746 10.19592163134746 10.19592163134746 10.19592163134746 10.19592163134746 10.19592163134746 10.19592163134746 10.19592163134746 10.19592163134746 10.19592163134746 10.19592163134746 10.19592163134746 10.19592163134746 10.19592163134746 10.19592163134746 10.19592163134746 10.19592163134746 10.19592163134746 10.19592163134746 10.19592163134746 10.19592163134746 10.19592163134746 10.19592163134746 10.19592163134746 10.19592163134746 10.19592163134746 10.19592163134746 10.19592163134746 10.19592163134746 9.142045094565315 9.391575940740163 10.189802460163852 8.3890272277968 3.42514481368102 9.131488365768044 8.972422686565306 5.512836043230113 5.300313856576864 9.97231875078417 9.595895941798949 4.608242062582087 8.325008727859569 10.19592163134746 10.19592163134746 10.19592163134746 10.19592163134746 10.19592163134746 10.19592163134746 10.19592163134746 10.19592163134746 10.19592163134746 10.19592163134746 10.19592163134746 10.19592163134746 10.19592163134746 10.19592163134746 10.19592163134746 10.19592163134746 10.19592163134746 10.19592163134746 10.19592163134746 10.19592163134746 10.19592163134746 10.19592163134746 10.19592163134746 10.19592163134746 10.19592163134746 10.19592163134746 10.19592163134746 10.19592163134746 10.19592163134746 10.19592163134746 10.19592163134746 10.19592163134746 10.19592163134746 10.19592163134746 10.19592163134746 10.19592163134746 10.19592163134746 10.19592163134746 10.19592163134746 10.19592163134746 10.19592163134746 10.19592163134746 10.19592163134746 10.19592163134746 10.19592163134746 10.19592163134746 10.19592163134746 10.19592163134746 10.19592163134746 10.19592163134746 10.19592163134746 10.19592163134746 10.19592163134746 10.19592163134746 10.19592163134746
10.19592163134746 10.19592163134746 10.19592163134746 10.19592163134746 10.19592163134746 10.19592163134746 10.19592163134746 10.19592163134746 10.19592163134746 10.19592163134746 10.19592163134746 10.19592163134746 10.19592163134746 10.19592163134746 10.19592163134746 10.19592163134746 10.19592163134746 10.19592163134746 10.19592163134746 10.19592163134746 10.19592163134746 10.19592163134746 10.19592163134746 10.19592163134746 10.19592163134746 10.19592163134746 10.19592163134746 10.19592163134746 10.19592163134746 10.19592163134746 10.19592163134746 10.19592163134746 10.19592163134746 10.19592163134746 10.19592163134746 10.19592163134746 10.19592163134746 10.19592163134746 10.19592163134746 10.19592163134746 10.19592163134746 10.19592163134746 10.19592163134746 10.19592163134746 10.19592163134746 10.19592163134746 10.19592163134746 10.19592163134746 10.19592163134746 10.19592163134746 10.19592163134746 10.19592163134746 10.19592163134746 10.19592163134746 10.19592163134746 10.19592163134746 10.19592163134746 10.19592163134746 10.19592163134746 10.19592163134746 10.066268892525065 10.19592163134746 10.19592163134746 10.19592163134746 7.177076793985127 10.19592163134746 10.19592163134746 8.760081223991493 8.428030111491877 10.19592163134746 10.19592163134746 6.162065423694942 9.154281088793763 10.19592163134746 10.19592163134746 10.19592163134746 10.19592163134746 10.19592163134746 10.19592163134746 10.19592163134746 10.19592163134746 10.19592163134746 10.19592163134746 10.19592163134746 10.19592163134746 10.19592163134746 10.19592163134746 10.19592163134746 10.19592163134746 10.19592163134746 10.19592163134746 10.19592163134746 10.19592163134746 10.19592163134746 10.19592163134746 10.19592163134746 10.19592163134746 10.19592163134746 10.19592163134746 10.19592163134746 10.19592163134746 10.19592163134746 10.19592163134746 10.19592163134746 10.19592163134746 10.19592163134746 10.19592163134746 10.19592163134746 10.19592163134746 10.19592163134746 10.19592163134746 10.19592163134746 10.19592163134746 10.19592163134746 10.19592163134746 10.19592163134746 10.19592163134746 10.19592163134746 10.19592163134746 10.19592163134746 10.19592163134746 10.19592163134746 10.19592163134746 10.19592163134746 10.19592163134746 10.19592163134746 10.19592163134746 10.19592163134746
10.19592163134746 10.19592163134746 10.19592163134746 10.19592163134746 10.19592163134746 10.19592163134746 10.19592163134746 10.19592163134746 10.19592163134746 10.19592163134746 10.19592163134746 10.19592163134746 10.19592163134746 10.19592163134746 10.19592163134746 10.19592163134746 10.19592163134746 10.19592163134746 10.19592163134746 10.19592163134746 10.19592163134746 10.19592163134746 10.19592163134746 10.19592163134746 10.19592163134746 10.19592163134746 10.19592163134746 10.19592163134746 10.19592163134746 10.19592163134746 10.19592163134746 10.19592163134746 10.19592163134746 10.19592163134746 10.19592163134746 10.19592163134746 10.19592163134746 10.19592163134746 10.19592163134746 10.19592163134746 10.19592163134746 10.19592163134746 10.19592163134746 10.19592163134746 10.19592163134746 10.19592163134746 10.19592163134746 10.19592163134746 10.19592163134746 10.19592163134746 10.19592163134746 10.19592163134746 10.19592163134746 10.19592163134746 10.19592163134746 10.19592163134746 10.19592163134746 10.19592163134746 10.19592163134746 10.19592163134746 10.19592163134746 10.194725530373704 10.19592163134746 10.19592163134746 7.484415642200861 10.19592163134746 10.19592163134746 9.987781310275045 7.531850785363241 10.19592163134746 10.19592163134746 7.116435237052508 7.431888404416079 10.19592163134746 10.19592163134746 10.19592163134746 10.19592163134746 10.19592163134746 10.19592163134746 10.19592163134746 10.19592163134746 10.19592163134746 10.19592163134746 10.19592163134746 10.19592163134746 10.19592163134746 10.19592163134746 10.19592163134746 10.19592163134746 10.19592163134746 10.19592163134746 10.19592163134746 10.19592163134746 10.19592163134746 10.19592163134746 10.19592163134746 10.19592163134746 10.19592163134746 10.19592163134746 10.19592163134746 10.19592163134746 10.19592163134746 10.19592163134746 10.19592163134746 10.19592163134746 10.19592163134746 10.19592163134746 10.19592163134746 10.19592163134746 10.19592163134746 10.19592163134746 10.19592163134746 10.19592163134746 10.19592163134746 10.19592163134746 10.19592163134746 10.19592163134746 10.19592163134746 10.19592163134746 10.19592163134746 10.19592163134746 10.19592163134746 10.19592163134746 10.19592163134746 10.19592163134746 10.19592163134746 10.19592163134746 10.19592163134746
10.19592163134746 10.19592163134746 10.19592163134746 10.19592163134746 10.19592163134746 10.19592163134746 10.19592163134746 10.19592163134746 10.19592163134746 10.19592163134746 10.19592163134746 10.19592163134746 10.19592163134746 10.19592163134746 10.19592163134746 10.19592163134746 10.19592163134746 10.19592163134746 10.19592163134746 10.19592163134746 10.19592163134746 10.19592163134746 10.19592163134746 10.19592163134746 10.19592163134746 10.19592163134746 10.19592163134746 10.19592163134746 10.19592163134746 10.19592163134746 10.19592163134746 10.19592163134746 10.19592163134746 10.19592163134746 10.19592163134746 10.19592163134746 10.19592163134746 10.19592163134746 10.19592163134746 10.19592163134746 10.19592163134746 10.19592163134746 10.19592163134746 10.19592163134746 10.19592163134746 10.19592163134746 10.19592163134746 10.19592163134746 10.19592163134746 10.19592163134746 10.19592163134746 10.19592163134746 10.19592163134746 10.19592163134746 10.19592163134746 10.19592163134746 10.19592163134746 10.19592163134746 10.19592163134746 10.19592163134746 10.19592163134746 10.140658385562439 10.19592163134746 10.19592163134746 6.094944832121111 10.023504571450783 10.117286169197774 7.395910628549534 4.497631336224163 9.713980851101713 8.88313158111826 4.239916085038483 4.095635998982075 10.171170511373727 9.60538431297113 8.767120334151137 10.19592163134746 10.19592163134746 10.19592163134746 10.19592163134746 10.19592163134746 10.19592163134746 10.19592163134746 10.19592163134746 10.19592163134746 10.19592163134746 10.19592163134746 10.19592163134746 10.19592163134746 10.19592163134746 10.19592163134746 10.19592163134746 10.19592163134746 10.19592163134746 10.19592163134746 10.19592163134746 10.19592163134746 10.19592163134746 10.19592163134746 10.19592163134746 10.19592163134746 10.19592163134746 10.19592163134746 10.19592163134746 10.19592163134746 10.19592163134746 10.19592163134746 10.19592163134746 10.19592163134746 10.19592163134746 10.19592163134746 10.19592163134746 10.19592163134746 10.19592163134746 10.19592163134746 10.19592163134746 10.19592163134746 10.19592163134746 10.19592163134746 10.19592163134746 10.19592163134746 10.19592163134746 10.19592163134746 10.19592163134746 10.19592163134746 10.19592163134746 10.19592163134746 10.19592163134746
10.19592163134746 10.19592163134746 10.19592163134746 10.19592163134746 10.19592163134746 10.19592163134746 10.19592163134746 10.19592163134746 10.19592163134746 10.19592163134746 10.19592163134746 10.19592163134746 10.19592163134746 10.19592163134746 10.19592163134746 10.19592163134746 10.19592163134746 10.19592163134746 10.19592163134746 10.19592163134746 10.19592163134746 10.19592163134746 10.19592163134746 10.19592163134746 10.19592163134746 10.19592163134746 10.19592163134746 10.19592163134746 10.19592163134746 10.19592163134746 10.19592163134746 10.19592163134746 10.19592163134746 10.19592163134746 10.19592163134746 10.19592163134746 10.19592163134746 10.19592163134746 10.19592163134746 10.19592163134746 10.19592163134746 10.19592163134746 10.19592163134746 10.19592163134746 10.19592163134746 10.19592163134746 10.19592163134746 10.19592163134746 10.19592163134746 10.19592163134746 10.19592163134746 10.19592163134746 10.19592163134746 10.19592163134746 10.19592163134746 10.19592163134746 10.19592163134746 10.19592163134746 10.19592163134746 10.19592163134746 10.19592163134746 10.19592163134746 10.19592163134746 10.19592163134746 8.629996117090435 10.19592163134746 10.19592163134746 7.832388543254472 7.325635311552536 10.19592163134746 8.957453414888056 3.784287388268184 6.001347073016318 10.194227101374016 8.216081135029539 8.250809149501022 10.19592163134746 10.19592163134746 10.19312481289144 10.19592163134746 10.19592163134746 10.19592163134746 10.19592163134746 10.19592163134746 10.19592163134746 10.19592163134746 10.19592163134746 10.19592163134746 10.19592163134746 10.19592163134746 10.19592163134746 10.19592163134746 10.19592163134746 10.19592163134746 10.19592163134746 10.19592163134746 10.19592163134746 10.19592163134746 10.19592163134746 10.19592163134746 10.19592163134746 10.19592163134746 10.19592163134746 10.19592163134746 10.19592163134746 10.19592163134746 10.19592163134746 10.19592163134746 10.19592163134746 10.19592163134746 10.19592163134746 10.19592163134746 10.19592163134746 10.19592163134746 10.19592163134746 10.19592163134746 10.19592163134746 10.19592163134746 10.19592163134746 10.19592163134746 10.19592163134746 10.19592163134746 10.19592163134746 10.19592163134746 10.19592163134746 10.19592163134746 10.19592163134746 10.19592163134746
10.19592163134746 10.19592163134746 10.19592163134746 10.19592163134746 10.19592163134746 10.19592163134746 10.19592163134746 10.19592163134746 10.19592163134746 10.19592163134746 10.19592163134746 10.19592163134746 10.19592163134746 10.19592163134746 10.19592163134746 10.19592163134746 10.19592163134746 10.19592163134746 10.19592163134746 10.19592163134746 10.19592163134746 10.19592163134746 10.19592163134746 10.19592163134746 10.19592163134746 10.19592163134746 10.19592163134746 10.19592163134746 10.19592163134746 10.19592163134746 10.19592163134746 10.19592163134746 10.19592163134746 10.19592163134746 10.19592163134746 10.19592163134746 10.19592163134746 10.19592163134746 10.19592163134746 10.19592163134746 10.19592163134746 10.19592163134746 10.19592163134746 10.19592163134746 10.19592163134746 10.19592163134746 10.19592163134746 10.19592163134746 10.19592163134746 10.19592163134746 10.19592163134746 10.19592163134746 10.19592163134746 10.19592163134746 10.19592163134746 10.19592163134746 10.19592163134746 10.19592163134746 10.19592163134746 10.19592163134746 10.19592163134746 10.19592163134746 10.19592163134746 10.19592163134746 10.19592163134746 10.19592163134746 10.19592163134746 10.19592163134746 9.813506156708861 10.19592163134746 10.19592163134746 7.468892616202325 7.631010908101546 10.19592163134746 10.184452200906431 9.688635837357007 10.19592163134746 10.19592163134746 10.19592163134746 10.19592163134746 10.19592163134746 10.19592163134746 10.19592163134746 10.19592163134746 10.19592163134746 10.19592163134746 10.19592163134746 10.19592163134746 10.19592163134746 10.19592163134746 10.19592163134746 10.19592163134746 10.19592163134746 10.19592163134746 10.19592163134746 10.19592163134746 10.19592163134746 10.19592163134746 10.19592163134746 10.19592163134746 10.19592163134746 10.19592163134746 10.19592163134746 10.19592163134746 10.19592163134746 10.19592163134746 10.19592163134746 10.19592163134746 10.19592163134746 10.19592163134746 10.19592163134746 10.19592163134746 10.19592163134746 10.19592163134746 10.19592163134746 10.19592163134746 10.19592163134746 10.19592163134746 10.19592163134746 10.19592163134746 10.19592163134746 10.19592163134746 10.19592163134746 10.19592163134746 10.19592163134746 10.19592163134746 10.19592163134746 10.19592163134746
10.19592163134746 10.19592163134746 10.19592163134746 10.19592163134746 10.19592163134746 10.19592163134746 10.19592163134746 10.19592163134746 10.19592163134746 10.19592163134746 10.19592163134746 10.19592163134746 10.19592163134746 10.19592163134746 10.19592163134746 10.19592163134746 10.19592163134746 10.19592163134746 10.19592163134746 10.19592163134746 10.19592163134746 10.19592163134746 10.19592163134746 10.19592163134746 10.19592163134746 10.19592163134746 10.19592163134746 10.19592163134746 10.19592163134746 10.19592163134746 10.19592163134746 10.19592163134746 10.19592163134746 10.19592163134746 10.19592163134746 10.19592163134746 10.19592163134746 10.19592163134746 10.19592163134746 10.19592163134746 10.19592163134746 10.19592163134746 10.19592163134746 10.19592163134746 10.19592163134746 10.19592163134746 10.19592163134746 10.19592163134746 10.19592163134746 10.19592163134746 10.19592163134746 10.19592163134746 10.19592163134746 10.19592163134746 10.19592163134746 10.19592163134746 10.19592163134746 10.19592163134746 10.19592163134746 10.19592163134746 10.19592163134746 10.19592163134746 10.19592163134746 10.19592163134746 10.192761242435392 10.19592163134746 10.19592163134746 10.19592163134746 8.212993494027868 10.19592163134746 10.19592163134746 7.4299265184657255 5.4111990113897255 10.19592163134746 10.009760516501183 7.734334886611532 10.184842391014126 10.19592163134746 10.19592163134746 10.19592163134746 10.19592163134746 10.19592163134746 10.19592163134746 10.19592163134746 10.19592163134746 10.19592163134746 10.19592163134746 10.19592163134746 10.19592163134746 10.19592163134746 10.19592163134746 10.19592163134746 10.19592163134746 10.19592163134746 10.19592163134746 10.19592163134746 10.19592163134746 10.19592163134746 10.19592163134746 10.19592163134746 10.19592163134746 10.19592163134746 10.19592163134746 10.19592163134746 10.19592163134746 10.19592163134746 10.19592163134746 10.19592163134746 10.19592163134746 10.19592163134746 10.19592163134746 10.19592163134746 10.19592163134746 10.19592163134746 10.19592163134746 10.19592163134746 10.19592163134746 10.19592163134746 10.19592163134746 10.19592163134746 10.19592163134746 10.19592163134746 10.19592163134746 10.19592163134746 10.19592163134746 10.19592163134746 10.19592163134746 10.19592163134746
10.19592163134746 10.19592163134746 10.19592163134746 10.19592163134746 10.19592163134746 10.19592163134746 10.19592163134746 10.19592163134746 10.19592163134746 10.19592163134746 10.19592163134746 10.19592163134746 10.19592163134746 10.19592163134746 10.19592163134746 10.19592163134746 10.19592163134746 10.19592163134746 10.19592163134746 10.19592163134746 10.19592163134746 10.19592163134746 10.19592163134746 10.19592163134746 10.19592163134746 10.19592163134746 10.19592163134746 10.19592163134746 10.19592163134746 10.19592163134746 10.19592163134746 10.19592163134746 10.19592163134746 10.19592163134746 10.19592163134746 10.19592163134746 10.19592163134746 10.19592163134746 10.19592163134746 10.19592163134746 10.19592163134746 10.19592163134746 10.19592163134746 10.19592163134746 10.19592163134746 10.19592163134746 10.19592163134746 10.19592163134746 10.19592163134746 10.19592163134746 10.19592163134746 10.19592163134746 10.19592163134746 10.19592163134746 10.19592163134746 10.19592163134746 10.19592163134746 10.19592163134746 10.19592163134746 10.19592163134746 10.19592163134746 10.19592163134746 10.19592163134746 10.19592163134746 10.19592163134746 10.19592163134746 10.19592163134746 10.086220350775047 8.038724678426927 10.188799245014843 8.87698689358056 4.974701138625204 4.9676235526211645 9.030368571322246 6.578456960949226 4.256778781985024 8.412623786971936 10.013114831714832 7.9847374245389116 8.593723292968868 10.19592163134746 10.19592163134746 10.191180713873193 10.19592163134746 10.19592163134746 10.19592163134746 10.19592163134746 10.19592163134746 10.19592163134746 10.19592163134746 10.19592163134746 10.19592163134746 10.19592163134746 10.19592163134746 10.19592163134746 10.19592163134746 10.19592163134746 10.19592163134746 10.19592163134746 10.19592163134746 10.19592163134746 10.19592163134746 10.19592163134746 10.19592163134746 10.19592163134746 10.19592163134746 10.19592163134746 10.19592163134746 10.19592163134746 10.19592163134746 10.19592163134746 10.19592163134746 10.19592163134746 10.19592163134746 10.19592163134746 10.19592163134746 10.19592163134746 10.19592163134746 10.19592163134746 10.19592163134746 10.19592163134746 10.19592163134746 10.19592163134746 10.19592163134746 10.19592163134746 10.19592163134746 10.19592163134746 10.19592163134746
10.19592163134746 10.19592163134746 10.19592163134746 10.19592163134746 10.19592163134746 10.19592163134746 10.19592163134746 10.19592163134746 10.19592163134746 10.19592163134746 10.19592163134746 10.19592163134746 10.19592163134746 10.19592163134746 10.19592163134746 10.19592163134746 10.19592163134746 10.19592163134746 10.19592163134746 10.19592163134746 10.19592163134746 10.19592163134746 10.19592163134746 10.19592163134746 10.19592163134746 10.19592163134746 10.19592163134746 10.19592163134746 10.19592163134746 10.19592163134746 10.19592163134746 10.19592163134746 10.19592163134746 10.19592163134746 10.19592163134746 10.19592163134746 10.19592163134746 10.19592163134746 10.19592163134746 10.19592163134746 10.19592163134746 10.19592163134746 10.19592163134746 10.19592163134746 10.19592163134746 10.19592163134746 10.19592163134746 10.19592163134746 10.19592163134746 10.19592163134746 10.19592163134746 10.19592163134746 10.19592163134746 10.19592163134746 10.19592163134746 10.19592163134746 10.19592163134746 10.19592163134746 10.19592163134746 10.19592163134746 10.19592163134746 10.19592163134746 10.19592163134746 10.19592163134746 10.19592163134746 10.19592163134746 10.19592163134746 10.19592163134746 10.19592163134746 10.19592163134746 10.19592163134746 7.918695669672865 8.661974460342904 10.19592163134746 8.26426562510726 6.507891740304555 10.187320783571286 10.19592163134746 8.106322561174066 9.820531234853648 10.19592163134746 10.19592163134746 9.15373678127412 10.19592163134746 10.19592163134746 10.19592163134746 10.19592163134746 10.19592163134746 10.19592163134746 10.19592163134746 10.19592163134746 10.19592163134746 10.19592163134746 10.19592163134746 10.19592163134746 10.19592163134746 10.19592163134746 10.19592163134746 10.19592163134746 10.19592163134746 10.19592163134746 10.19592163134746 10.19592163134746 10.19592163134746 10.19592163134746 10.19592163134746 10.19592163134746 10.19592163134746 10.19592163134746 10.19592163134746 10.19592163134746 10.19592163134746 10.19592163134746 10.19592163134746 10.19592163134746 10.19592163134746 10.19592163134746 10.19592163134746 10.19592163134746 10.19592163134746 10.19592163134746 10.19592163134746 10.19592163134746 10.19592163134746 10.19592163134746 10.19592163134746 10.19592163134746 10.19592163134746
10.19592163134746 10.19592163134746 10.19592163134746 10.19592163134746 10.19592163134746 10.19592163134746 10.19592163134746 10.19592163134746 10.19592163134746 10.19592163134746 10.19592163134746 10.19592163134746 10.19592163134746 10.19592163134746 10.19592163134746 10.19592163134746 10.19592163134746 10.19592163134746 10.19592163134746 10.19592163134746 10.19592163134746 10.19592163134746 10.19592163134746 10.19592163134746 10.19592163134746 10.19592163134746 10.19592163134746 10.19592163134746 10.19592163134746 10.19592163134746 10.19592163134746 10.19592163134746 10.19592163134746 10.19592163134746 10.19592163134746 10.19592163134746 10.19592163134746 10.19592163134746 10.19592163134746 10.19592163134746 10.19592163134746 10.19592163134746 10.19592163134746 10.19592163134746 10.19592163134746 10.19592163134746 10.19592163134746 10.19592163134746 10.19592163134746 10.19592163134746 10.19592163134746 10.19592163134746 10.19592163134746 10.19592163134746 10.19592163134746 10.19592163134746 10.19592163134746 10.19592163134746 10.19592163134746 10.19592163134746 10.19592163134746 10.19592163134746 10.19592163134746 10.19592163134746 10.19592163134746 10.19592163134746 10.19592163134746 10.19592163134746 10.19592163134746 10.19592163134746 10.19592163134746 10.159415011564452 9.413823610350887 10.19592163134746 10.148929256421507 7.770444248137158 10.19592163134746 10.19592163134746 9.79629859975008 10.121665106036714 10.19592163134746 10.19592163134746 9.526812427544813 10.19592163134746 10.19592163134746 10.19592163134746 10.19592163134746 10.19592163134746 10.19592163134746 10.19592163134746 10.19592163134746 10.19592163134746 10.19592163134746 10.19592163134746 10.19592163134746 10.19592163134746 10.19592163134746 10.19592163134746 10.19592163134746 10.19592163134746 10.19592163134746 10.19592163134746 10.19592163134746 10.19592163134746 10.19592163134746 10.19592163134746 10.19592163134746 10.19592163134746 10.19592163134746 10.19592163134746 10.19592163134746 10.19592163134746 10.19592163134746 10.19592163134746 10.19592163134746 10.19592163134746 10.19592163134746 10.19592163134746 10.19592163134746 10.19592163134746 10.19592163134746 10.19592163134746 10.19592163134746 10.19592163134746 10.19592163134746 10.19592163134746 10.19592163134746 10.19592163134746
10.19592163134746 10.19592163134746 10.19592163134746 10.19592163134746 10.19592163134746 10.19592163134746 10.19592163134746 10.19592163134746 10.19592163134746 10.19592163134746 10.19592163134746 10.19592163134746 10.19592163134746 10.19592163134746 10.19592163134746 10.19592163134746 10.19592163134746 10.19592163134746 10.19592163134746 10.19592163134746 10.19592163134746 10.19592163134746 10.19592163134746 10.19592163134746 10.19592163134746 10.19592163134746 10.19592163134746 10.19592163134746 10.19592163134746 10.19592163134746 10.19592163134746 10.19592163134746 10.19592163134746 10.19592163134746 10.19592163134746 10.19592163134746 10.19592163134746 10.19592163134746 10.19592163134746 10.19592163134746 10.19592163134746 10.19592163134746 10.19592163134746 10.19592163134746 10.19592163134746 10.19592163134746 10.19592163134746 10.19592163134746 10.19592163134746 10.19592163134746 10.19592163134746 10.19592163134746 10.19592163134746 10.19592163134746 10.19592163134746 10.19592163134746 10.19592163134746 10.19592163134746 10.19592163134746 10.19592163134746 10.19592163134746 10.19592163134746 10.19592163134746 10.19592163134746 10.19592163134746 10.19592163134746 10.19592163134746 10.19592163134746 10.19592163134746 10.19592163134746 10.19592163134746 9.217417780595994 8.169093161383 10.177937713319979 8.68653655758748 5.0073941015202745 8.643148406555083 10.094065934831175 7.396851481523615 6.872088831675109 10.183050539361064 10.19592163134746 7.882123025691304 9.326882692793578 10.19592163134746 10.19592163134746 10.19592163134746 10.19592163134746 10.19592163134746 10.19592163134746 10.19592163134746 10.19592163134746 10.19592163134746 10.19592163134746 10.19592163134746 10.19592163134746 10.19592163134746 10.19592163134746 10.19592163134746 10.19592163134746 10.19592163134746 10.19592163134746 10.19592163134746 10.19592163134746 10.19592163134746 10.19592163134746 10.19592163134746 10.19592163134746 10.19592163134746 10.19592163134746 10.19592163134746 10.19592163134746 10.19592163134746 10.19592163134746 10.19592163134746 10.19592163134746 10.19592163134746 10.19592163134746 10.19592163134746 10.19592163134746 10.19592163134746 10.19592163134746 10.19592163134746 10.19592163134746 10.19592163134746 10.19592163134746 10.19592163134746 10.19592163134746
10.19592163134746 10.19592163134746 10.19592163134746 10.19592163134746 10.19592163134746 10.19592163134746 10.19592163134746 10.19592163134746 10.19592163134746 10.19592163134746 10.19592163134746 10.19592163134746 10.19592163134746 10.19592163134746 10.19592163134746 10.19592163134746 10.19592163134746 10.19592163134746 10.19592163134746 10.19592163134746 10.19592163134746 10.19592163134746 10.19592163134746 10.19592163134746 10.19592163134746 10.19592163134746 10.19592163134746 10.19592163134746 10.19592163134746 10.19592163134746 10.19592163134746 10.19592163134746 10.19592163134746 10.19592163134746 10.19592163134746 10.19592163134746 10.19592163134746 10.19592163134746 10.19592163134746 10.19592163134746 10.19592163134746 10.19592163134746 10.19592163134746 10.19592163134746 10.19592163134746 10.19592163134746 10.19592163134746 10.19592163134746 10.19592163134746 10.19592163134746 10.19592163134746 10.19592163134746 10.19592163134746 10.19592163134746 10.19592163134746 10.19592163134746 10.19592163134746 10.19592163134746 10.19592163134746 10.19592163134746 10.19592163134746 10.19592163134746 10.19592163134746 10.19592163134746 10.19592163134746 10.19592163134746 10.19592163134746 10.19592163134746 10.19592163134746 10.19592163134746 10.19592163134746 9.788796375355082 9.856377197863868 10.159482672075791 7.6060790176367865 5.061732688604846 8.700095945759495 8.452525229455755 4.530012251460035 5.863319087976319 9.409430670216251 9.019857550162481 4.460107343830035 8.597647078021236 10.19592163134746 10.19592163134746 10.19592163134746 10.19592163134746 10.19592163134746 10.19592163134746 10.19592163134746 10.19592163134746 10.19592163134746 10.19592163134746 10.19592163134746 10.19592163134746 10.19592163134746 10.19592163134746 10.19592163134746 10.19592163134746 10.19592163134746 10.19592163134746 10.19592163134746 10.19592163134746 10.19592163134746 10.19592163134746 10.19592163134746 10.19592163134746 10.19592163134746 10.19592163134746 10.19592163134746 10.19592163134746 10.19592163134746 10.19592163134746 10.19592163134746 10.19592163134746 10.19592163134746 10.19592163134746 10.19592163134746 10.19592163134746 10.19592163134746 10.19592163134746 10.19592163134746 10.19592163134746 10.19592163134746 10.19592163134746 10.19592163134746 10.19592163134746
10.19592163134746 10.19592163134746 10.19592163134746 10.19592163134746 10.19592163134746 10.19592163134746 10.19592163134746 10.19592163134746 10.19592163134746 10.19592163134746 10.19592163134746 10.19592163134746 10.19592163134746 10.19592163134746 10.19592163134746 10.19592163134746 10.19592163134746 10.19592163134746 10.19592163134746 10.19592163134746 10.19592163134746 10.19592163134746 10.19592163134746 10.19592163134746 10.19592163134746 10.19592163134746 10.19592163134746 10.19592163134746 10.19592163134746 10.19592163134746 10.19592163134746 10.19592163134746 10.19592163134746 10.19592163134746 10.19592163134746 10.19592163134746 10.19592163134746 10.19592163134746 10.19592163134746 10.19592163134746 10.19592163134746 10.19592163134746 10.19592163134746 10.19592163134746 10.19592163134746 10.19592163134746 10.19592163134746 10.19592163134746 10.19592163134746 10.19592163134746 10.19592163134746 10.19592163134746 10.19592163134746 10.19592163134746 10.19592163134746 10.19592163134746 10.19592163134746 10.19592163134746 10.19592163134746 10.19592163134746 10.19592163134746 10.19592163134746 10.19592163134746 10.19592163134746 10.19592163134746 10.19592163134746 10.19592163134746 10.19592163134746 10.19592163134746 10.19592163134746 10.19592163134746 10.19592163134746 10.19592163134746 10.19592163134746 10.171593071189445 8.812530183858136 10.19592163134746 10.19592163134746 7.597614193079854 8.692131108298163 10.19592163134746 10.19592163134746 5.614603558332291 9.214364467174008 10.19592163134746 10.19592163134746 10.19592163134746 10.19592163134746 10.19592163134746 10.19592163134746 10.19592163134746 10.19592163134746 10.19592163134746 10.19592163134746 10.19592163134746 10.19592163134746 10.19592163134746 10.19592163134746 10.19592163134746 10.19592163134746 10.19592163134746 10.19592163134746 10.19592163134746 10.19592163134746 10.19592163134746 10.19592163134746 10.19592163134746 10.19592163134746 10.19592163134746 10.19592163134746 10.19592163134746 10.19592163134746 10.19592163134746 10.19592163134746 10.19592163134746 10.19592163134746 10.19592163134746 10.19592163134746 10.19592163134746 10.19592163134746 10.19592163134746 10.19592163134746 10.19592163134746 10.19592163134746 10.19592163134746 10.19592163134746 10.19592163134746 10.19592163134746
10.19592163134746 10.19592163134746 10.19592163134746 10.19592163134746 10.19592163134746 10.19592163134746 10.19592163134746 10.19592163134746 10.19592163134746 10.19592163134746 10.19592163134746 10.19592163134746 10.19592163134746 10.19592163134746 10.19592163134746 10.19592163134746 10.19592163134746 10.19592163134746 10.19592163134746 10.19592163134746 10.19592163134746 10.19592163134746 10.19592163134746 10.19592163134746 10.19592163134746 10.19592163134746 10.19592163134746 10.19592163134746 10.19592163134746 10.19592163134746 10.19592163134746 10.19592163134746 10.19592163134746 10.19592163134746 10.19592163134746 10.19592163134746 10.19592163134746 10.19592163134746 10.19592163134746 10.19592163134746 10.19592163134746 10.19592163134746 10.19592163134746 10.19592163134746 10.19592163134746 10.19592163134746 10.19592163134746 10.19592163134746 10.19592163134746 10.19592163134746 10.19592163134746 10.19592163134746 10.19592163134746 10.19592163134746 10.19592163134746 10.19592163134746 10.19592163134746 10.19592163134746 10.19592163134746 10.19592163134746 10.19592163134746 10.19592163134746 10.19592163134746 10.19592163134746 10.19592163134746 10.19592163134746 10.19592163134746 10.19592163134746 10.19592163134746 10.19592163134746 10.19592163134746 10.19592163134746 10.190339000617277 10.19592163134746 10.19592163134746 8.99610293054679 10.187568044185824 10.19592163134746 9.072984370118228 7.689938788377132 10.19592163134746 10.19592163134746 6.779999164289189 6.9861251029342055 10.19592163134746 10.19592163134746 10.19592163134746 10.19592163134746 10.19592163134746 10.19592163134746 10.19592163134746 10.19592163134746 10.19592163134746 10.19592163134746 10.19592163134746 10.19592163134746 10.19592163134746 10.19592163134746 10.19592163134746 10.19592163134746 10.19592163134746 10.19592163134746 10.19592163134746 10.19592163134746 10.19592163134746 10.19592163134746 10.19592163134746 10.19592163134746 10.19592163134746 10.19592163134746 10.19592163134746 10.19592163134746 10.19592163134746 10.19592163134746 10.19592163134746 10.19592163134746 10.19592163134746 10.19592163134746 10.19592163134746 10.19592163134746 10.19592163134746 10.19592163134746 10.19592163134746 10.19592163134746 10.19592163134746 10.19592163134746 10.19592163134746 10.19592163134746
10.19592163134746 10.19592163134746 10.19592163134746 10.19592163134746 10.19592163134746 10.19592163134746 10.19592163134746 10.19592163134746 10.19592163134746 10.19592163134746 10.19592163134746 10.19592163134746 10.19592163134746 10.19592163134746 10.19592163134746 10.19592163134746 10.19592163134746 10.19592163134746 10.19592163134746 10.19592163134746 10.19592163134746 10.19592163134746 10.19592163134746 10.19592163134746 10.19592163134746 10.19592163134746 10.19592163134746 10.19592163134746 10.19592163134746 10.19592163134746 10.19592163134746 10.19592163134746 10.19592163134746 10.19592163134746 10.19592163134746 10.19592163134746 10.19592163134746 10.19592163134746 10.19592163134746 10.19592163134746 10.19592163134746 10.19592163134746 10.19592163134746 10.19592163134746 10.19592163134746 10.19592163134746 10.19592163134746 10.19592163134746 10.19592163134746 10.19592163134746 10.19592163134746 10.19592163134746 10.19592163134746 10.19592163134746 10.19592163134746 10.19592163134746 10.19592163134746 10.19592163134746 10.19592163134746 10.19592163134746 10.19592163134746 10.19592163134746 10.19592163134746 10.19592163134746 10.19592163134746 10.19592163134746 10.19592163134746 10.19592163134746 10.19592163134746 10.19592163134746 10.19592163134746 10.19592163134746 10.18594675236474 10.19592163134746 10.164143603962724 7.713706560830299 9.02587274398952 9.728584400430796 6.32935415767521 4.424392194986271 8.888725019269613 8.44151668524567 3.8799235856609466 3.938459450685775 10.177078819007807 9.756264207847908 8.630361661405828 10.19592163134746 10.19592163134746 10.19592163134746 10.19592163134746 10.19592163134746 10.19592163134746 10.19592163134746 10.19592163134746 10.19592163134746 10.19592163134746 10.19592163134746 10.19592163134746 10.19592163134746 10.19592163134746 10.19592163134746 10.19592163134746 10.19592163134746 10.19592163134746 10.19592163134746 10.19592163134746 10.19592163134746 10.19592163134746 10.19592163134746 10.19592163134746 10.19592163134746 10.19592163134746 10.19592163134746 10.19592163134746 10.19592163134746 10.19592163134746 10.19592163134746 10.19592163134746 10.19592163134746 10.19592163134746 10.19592163134746 10.19592163134746 10.19592163134746 10.19592163134746 10.19592163134746 10.19592163134746 10.19592163134746
10.19592163134746 10.19592163134746 10.19592163134746 10.19592163134746 10.19592163134746 10.19592163134746 10.19592163134746 10.19592163134746 10.19592163134746 10.19592163134746 10.19592163134746 10.19592163134746 10.19592163134746 10.19592163134746 10.19592163134746 10.19592163134746 10.19592163134746 10.19592163134746 10.19592163134746 10.19592163134746 10.19592163134746 10.19592163134746 10.19592163134746 10.19592163134746 10.19592163134746 10.19592163134746 10.19592163134746 10.19592163134746 10.19592163134746 10.19592163134746 10.19592163134746 10.19592163134746 10.19592163134746 10.19592163134746 10.19592163134746 10.19592163134746 10.19592163134746 10.19592163134746 10.19592163134746 10.19592163134746 10.19592163134746 10.19592163134746 10.19592163134746 10.19592163134746 10.19592163134746 10.19592163134746 10.19592163134746 10.19592163134746 10.19592163134746 10.19592163134746 10.19592163134746 10.19592163134746 10.19592163134746 10.19592163134746 10.19592163134746 10.19592163134746 10.19592163134746 10.19592163134746 10.19592163134746 10.19592163134746 10.19592163134746 10.19592163134746 10.19592163134746 10.19592163134746 10.19592163134746 10.19592163134746 10.19592163134746 10.19592163134746 10.19592163134746 10.19592163134746 10.19592163134746 10.19592163134746 10.19592163134746 10.19592163134746 10.19592163134746 10.091016744373036 10.19592163134746 10.19592163134746 6.962106547677214 7.109977720889886 10.172141765835972 8.790505853037503 3.4967774154288134 5.495309349664202 10.193990086464593 8.589729246822632 7.757364971640077 10.19592163134746 10.19592163134746 10.19592163134746 10.19592163134746 10.19592163134746 10.19592163134746 10.19592163134746 10.19592163134746 10.19592163134746 10.19592163134746 10.19592163134746 10.19592163134746 10.19592163134746 10.19592163134746 10.19592163134746 10.19592163134746 10.19592163134746 10.19592163134746 10.19592163134746 10.19592163134746 10.19592163134746 10.19592163134746 10.19592163134746 10.19592163134746 10.19592163134746 10.19592163134746 10.19592163134746 10.19592163134746 10.19592163134746 10.19592163134746 10.19592163134746 10.19592163134746 10.19592163134746 10.19592163134746 10.19592163134746 10.19592163134746 10.19592163134746 10.19592163134746 10.19592163134746 10.19592163134746 10.19592163134746
10.19592163134746 10.19592163134746 10.19592163134746 10.19592163134746 10.19592163134746 10.19592163134746 10.19592163134746 10.19592163134746 10.19592163134746 10.19592163134746 10.19592163134746 10.19592163134746 10.19592163134746 10.19592163134746 10.19592163134746 10.19592163134746 10.19592163134746 10.19592163134746 10.19592163134746 10.19592163134746 10.19592163134746 10.19592163134746 10.19592163134746 10.19592163134746 10.19592163134746 10.19592163134746 10.19592163134746 10.19592163134746 10.19592163134746 10.19592163134746 10.19592163134746 10.19592163134746 10.19592163134746 10.19592163134746 10.19592163134746 10.19592163134746 10.19592163134746 10.19592163134746 10.19592163134746 10.19592163134746 10.19592163134746 10.19592163134746 10.19592163134746 10.19592163134746 10.19592163134746 10.19592163134746 10.19592163134746 10.19592163134746 10.19592163134746 10.19592163134746 10.19592163134746 10.19592163134746 10.19592163134746 10.19592163134746 10.19592163134746 10.19592163134746 10.19592163134746 10.19592163134746 10.19592163134746 10.19592163134746 10.19592163134746 10.19592163134746 10.19592163134746 10.19592163134746 10.19592163134746 10.19592163134746 10.19592163134746 10.19592163134746 10.19592163134746 10.19592163134746 10.19592163134746 10.19592163134746 10.19592163134746 10.19592163134746 10.19592163134746 10.19592163134746 10.19592163134746 10.19592163134746 10.163055141714 9.556649444180955 10.19592163134746 10.19592163134746 7.174960020316447 6.869463700611617 10.19592163134746 10.189935812545897 8.958347388506079 10.19592163134746 10.19592163134746 10.19592163134746 10.19592163134746 10.19592163134746 10.19592163134746 10.19592163134746 10.19592163134746 10.19592163134746 10.19592163134746 10.19592163134746 10.19592163134746 10.19592163134746 10.19592163134746 10.19592163134746 10.19592163134746 10.19592163134746 10.19592163134746 10.19592163134746 10.19592163134746 10.19592163134746 10.19592163134746 10.19592163134746 10.19592163134746 10.19592163134746 10.19592163134746 10.19592163134746 10.19592163134746 10.19592163134746 10.19592163134746 10.19592163134746 10.19592163134746 10.19592163134746 10.19592163134746 10.19592163134746 10.19592163134746 10.19592163134746 10.19592163134746 10.19592163134746 10.19592163134746 10.19592163134746
10.19592163134746 10.19592163134746 10.19592163134746 10.19592163134746 10.19592163134746 10.19592163134746 10.19592163134746 10.19592163134746 10.19592163134746 10.19592163134746 10.19592163134746 10.19592163134746 10.19592163134746 10.19592163134746 10.19592163134746 10.19592163134746 10.19592163134746 10.19592163134746 10.19592163134746 10.19592163134746 10.19592163134746 10.19592163134746 10.19592163134746 10.19592163134746 10.19592163134746 10.19592163134746 10.19592163134746 10.19592163134746 10.19592163134746 10.19592163134746 10.19592163134746 10.19592163134746 10.19592163134746 10.19592163134746 10.19592163134746 10.19592163134746 10.19592163134746 10.19592163134746 10.19592163134746 10.19592163134746 10.19592163134746 10.19592163134746 10.19592163134746 10.19592163134746 10.19592163134746 10.19592163134746 10.19592163134746 10.19592163134746 10.19592163134746 10.19592163134746 10.19592163134746 10.19592163134746 10.19592163134746 10.19592163134746 10.19592163134746 10.19592163134746 10.19592163134746 10.19592163134746 10.19592163134746 10.19592163134746 10.19592163134746 10.19592163134746 10.19592163134746 10.19592163134746 10.19592163134746 10.19592163134746 10.19592163134746 10.19592163134746 10.19592163134746 10.19592163134746 10.19592163134746 10.19592163134746 10.19592163134746 10.19592163134746 10.19592163134746 10.19592163134746 10.19592163134746 10.19592163134746 10.169768618489158 7.519700482597412 10.19592163134746 10.19592163134746 6.917341195542862 4.335799754697304 10.19592163134746 10.151392954098341 6.942345583195348 10.19592163134746 10.19592163134746 10.19592163134746 10.19592163134746 10.19592163134746 10.19592163134746 10.19592163134746 10.19592163134746 10.19592163134746 10.19592163134746 10.19592163134746 10.19592163134746 10.19592163134746 10.19592163134746 10.19592163134746 10.19592163134746 10.19592163134746 10.19592163134746 10.19592163134746 10.19592163134746 10.19592163134746 10.19592163134746 10.19592163134746 10.19592163134746 10.19592163134746 10.19592163134746 10.19592163134746 10.19592163134746 10.19592163134746 10.19592163134746 10.19592163134746 10.19592163134746 10.19592163134746 10.19592163134746 10.19592163134746 10.19592163134746 10.19592163134746 10.19592163134746 10.19592163134746 10.19592163134746 10.19592163134746
10.19592163134746 10.19592163134746 10.19592163134746 10.19592163134746 10.19592163134746 10.19592163134746 10.19592163134746 10.19592163134746 10.19592163134746 10.19592163134746 10.19592163134746 10.19592163134746 10.19592163134746 10.19592163134746 10.19592163134746 10.19592163134746 10.19592163134746 10.19592163134746 10.19592163134746 10.19592163134746 10.19592163134746 10.19592163134746 10.19592163134746 10.19592163134746 10.19592163134746 10.19592163134746 10.19592163134746 10.19592163134746 10.19592163134746 10.19592163134746 10.19592163134746 10.19592163134746 10.19592163134746 10.19592163134746 10.19592163134746 10.19592163134746 10.19592163134746 10.19592163134746 10.19592163134746 10.19592163134746 10.19592163134746 10.19592163134746 10.19592163134746 10.19592163134746 10.19592163134746 10.19592163134746 10.19592163134746 10.19592163134746 10.19592163134746 10.19592163134746 10.19592163134746 10.19592163134746 10.19592163134746 10.19592163134746 10.19592163134746 10.19592163134746 10.19592163134746 10.19592163134746 10.19592163134746 10.19592163134746 10.19592163134746 10.19592163134746 10.19592163134746 10.19592163134746 10.19592163134746 10.19592163134746 10.19592163134746 10.19592163134746 10.19592163134746 10.19592163134746 10.19592163134746 10.19592163134746 10.19592163134746 10.19592163134746 10.19592163134746 10.19592163134746 10.19592163134746 10.19592163134746 9.513378160064725 7.519619282341686 10.099755098009949 8.640457892491856 4.6513082297461965 3.7337906860568717 9.151852270092771 6.8702665135818215 3.470707781971472 8.52057004410216 10.173199867523998 8.190754634384989 9.157808950064167 10.19592163134746 10.19592163134746 10.099700260801743 10.19592163134746 10.19592163134746 10.19592163134746 10.19592163134746 10.19592163134746 10.19592163134746 10.19592163134746 10.19592163134746 10.19592163134746 10.19592163134746 10.19592163134746 10.19592163134746 10.19592163134746 10.19592163134746 10.19592163134746 10.19592163134746 10.19592163134746 10.19592163134746 10.19592163134746 10.19592163134746 10.19592163134746 10.19592163134746 10.19592163134746 10.19592163134746 10.19592163134746 10.19592163134746 10.19592163134746 10.19592163134746 10.19592163134746 10.19592163134746 10.19592163134746 10.19592163134746 10.19592163134746 10.19592163134746
10.19592163134746 10.19592163134746 10.19592163134746 10.19592163134746 10.19592163134746 10.19592163134746 10.19592163134746 10.19592163134746 10.19592163134746 10.19592163134746 10.19592163134746 10.19592163134746 10.19592163134746 10.19592163134746 10.19592163134746 10.19592163134746 10.19592163134746 10.19592163134746 10.19592163134746 10.19592163134746 10.19592163134746 10.19592163134746 10.19592163134746 10.19592163134746 10.19592163134746 10.19592163134746 10.19592163134746 10.19592163134746 10.19592163134746 10.19592163134746 10.19592163134746 10.19592163134746 10.19592163134746 10.19592163134746 10.19592163134746 10.19592163134746 10.19592163134746 10.19592163134746 10.19592163134746 10.19592163134746 10.19592163134746 10.19592163134746 10.19592163134746 10.19592163134746 10.19592163134746 10.19592163134746 10.19592163134746 10.19592163134746 10.19592163134746 10.19592163134746 10.19592163134746 10.19592163134746 10.19592163134746 10.19592163134746 10.19592163134746 10.19592163134746 10.19592163134746 10.19592163134746 10.19592163134746 10.19592163134746 10.19592163134746 10.19592163134746 10.19592163134746 10.19592163134746 10.19592163134746 10.19592163134746 10.19592163134746 10.19592163134746 10.19592163134746 10.19592163134746 10.19592163134746 10.19592163134746 10.19592163134746 10.19592163134746 10.19592163134746 10.19592163134746 10.19592163134746 10.19592163134746 10.19592163134746 10.19592163134746 10.19592163134746 10.19592163134746 7.902372598497365 7.474113983949302 10.19592163134746 9.131392419838441 5.4747015216138255 10.19592163134746 10.19592163134746 8.490609438292553 10.138560663899737 10.19592163134746 10.19592163134746 9.051051505300112 10.19592163134746 10.19592163134746 10.19592163134746 10.19592163134746 10.19592163134746 10.19592163134746 10.19592163134746 10.19592163134746 10.19592163134746 10.19592163134746 10.19592163134746 10.19592163134746 10.19592163134746 10.19592163134746 10.19592163134746 10.19592163134746 10.19592163134746 10.19592163134746 10.19592163134746 10.19592163134746 10.19592163134746 10.19592163134746 10.19592163134746 10.19592163134746 10.19592163134746 10.19592163134746 10.19592163134746 10.19592163134746 10.19592163134746 10.19592163134746 10.19592163134746 10.19592163134746 10.19592163134746 10.19592163134746
10.19592163134746 10.19592163134746 10.19592163134746 10.19592163134746 10.19592163134746 10.19592163134746 10.19592163134746 10.19592163134746 10.19592163134746 10.19592163134746 10.19592163134746 10.19592163134746 10.19592163134746 10.19592163134746 10.19592163134746 10.19592163134746 10.19592163134746 10.19592163134746 10.19592163134746 10.19592163134746 10.19592163134746 10.19592163134746 10.19592163134746 10.19592163134746 10.19592163134746 10.19592163134746 10.19592163134746 10.19592163134746 10.19592163134746 10.19592163134746 10.19592163134746 10.19592163134746 10.19592163134746 10.19592163134746 10.19592163134746 10.19592163134746 10.19592163134746 10.19592163134746 10.19592163134746 10.19592163134746 10.19592163134746 10.19592163134746 10.19592163134746 10.19592163134746 10.19592163134746 10.19592163134746 10.19592163134746 10.19592163134746 10.19592163134746 10.19592163134746 10.19592163134746 10.19592163134746 10.19592163134746 10.19592163134746 10.19592163134746 10.19592163134746 10.19592163134746 10.19592163134746 10.19592163134746 10.19592163134746 10.19592163134746 10.19592163134746 10.19592163134746 10.19592163134746 10.19592163134746 10.19592163134746 10.19592163134746 10.19592163134746 10.19592163134746 10.19592163134746 10.19592163134746 10.19592163134746 10.19592163134746 10.19592163134746 10.19592163134746 10.19592163134746 10.19592163134746 10.19592163134746 10.19592163134746 10.19592163134746 10.19592163134746 10.19592163134746 10.0240845308358 8.333453883156658 10.19592163134746 10.19592163134746 6.944712314939882 10.19592163134746 10.19592163134746 10.178172620385388 10.114278971733425 10.19592163134746 10.19592163134746 9.762201056471417 10.19592163134746 10.19592163134746 10.19592163134746 10.19592163134746 10.19592163134746 10.19592163134746 10.19592163134746 10.19592163134746 10.19592163134746 10.19592163134746 10.19592163134746 10.19592163134746 10.19592163134746 10.19592163134746 10.19592163134746 10.19592163134746 10.19592163134746 10.19592163134746 10.19592163134746 10.19592163134746 10.19592163134746 10.19592163134746 10.19592163134746 10.19592163134746 10.19592163134746 10.19592163134746 10.19592163134746 10.19592163134746 10.19592163134746 10.19592163134746 10.19592163134746 10.19592163134746 10.19592163134746 10.19592163134746
10.19592163134746 10.19592163134746 10.19592163134746 10.19592163134746 10.19592163134746 10.19592163134746 10.19592163134746 10.19592163134746 10.19592163134746 10.19592163134746 10.19592163134746 10.19592163134746 10.19592163134746 10.19592163134746 10.19592163134746 10.19592163134746 10.19592163134746 10.19592163134746 10.19592163134746 10.19592163134746 10.19592163134746 10.19592163134746 10.19592163134746 10.19592163134746 10.19592163134746 10.19592163134746 10.19592163134746 10.19592163134746 10.19592163134746 10.19592163134746 10.19592163134746 10.19592163134746 10.19592163134746 10.19592163134746 10.19592163134746 10.19592163134746 10.19592163134746 10.19592163134746 10.19592163134746 10.19592163134746 10.19592163134746 10.19592163134746 10.19592163134746 10.19592163134746 10.19592163134746 10.19592163134746 10.19592163134746 10.19592163134746 10.19592163134746 10.19592163134746 10.19592163134746 10.19592163134746 10.19592163134746 10.19592163134746 10.19592163134746 10.19592163134746 10.19592163134746 10.19592163134746 10.19592163134746 10.19592163134746 10.19592163134746 10.19592163134746 10.19592163134746 10.19592163134746 10.19592163134746 10.19592163134746 10.19592163134746 10.19592163134746 10.19592163134746 10.19592163134746 10.19592163134746 10.19592163134746 10.19592163134746 10.19592163134746 10.19592163134746 10.19592163134746 10.19592163134746 10.19592163134746 10.19592163134746 10.189772103678704 10.19592163134746 10.19592163134746 9.097859132928832 7.542703992706934 10.19592163134746 9.214302967014678 3.985231755372061 8.932631858222482 10.19592163134746 7.930130140713469 6.853737872447661 10.19592163134746 10.19592163134746 8.033836324027563 10.19592163134746 10.19592163134746 10.19592163134746 10.19592163134746 10.19592163134746 10.19592163134746 10.19592163134746 10.19592163134746 10.19592163134746 10.19592163134746 10.19592163134746 10.19592163134746 10.19592163134746 10.19592163134746 10.19592163134746 10.19592163134746 10.19592163134746 10.19592163134746 10.19592163134746 10.19592163134746 10.19592163134746 10.19592163134746 10.19592163134746 10.19592163134746 10.19592163134746 10.19592163134746 10.19592163134746 10.19592163134746 10.19592163134746 10.19592163134746 10.19592163134746 10.19592163134746 10.19592163134746 10.19592163134746
10.19592163134746 10.19592163134746 10.19592163134746 10.19592163134746 10.19592163134746 10.19592163134746 10.19592163134746 10.19592163134746 10.19592163134746 10.19592163134746 10.19592163134746 10.19592163134746 10.19592163134746 10.19592163134746 10.19592163134746 10.19592163134746 10.19592163134746 10.19592163134746 10.19592163134746 10.19592163134746 10.19592163134746 10.19592163134746 10.19592163134746 10.19592163134746 10.19592163134746 10.19592163134746 10.19592163134746 10.19592163134746 10.19592163134746 10.19592163134746 10.19592163134746 10.19592163134746 10.19592163134746 10.19592163134746 10.19592163134746 10.19592163134746 10.19592163134746 10.19592163134746 10.19592163134746 10.19592163134746 10.19592163134746 10.19592163134746 10.19592163134746 10.19592163134746 10.19592163134746 10.19592163134746 10.19592163134746 10.19592163134746 10.19592163134746 10.19592163134746 10.19592163134746 10.19592163134746 10.19592163134746 10.19592163134746 10.19592163134746 10.19592163134746 10.19592163134746 10.19592163134746 10.19592163134746 10.19592163134746 10.19592163134746 10.19592163134746 10.19592163134746 10.19592163134746 10.19592163134746 10.19592163134746 10.19592163134746 10.19592163134746 10.19592163134746 10.19592163134746 10.19592163134746 10.19592163134746 10.19592163134746 10.19592163134746 10.19592163134746 10.19592163134746 10.19592163134746 10.19592163134746 10.19592163134746 10.19592163134746 10.19592163134746 10.19592163134746 9.632782748719682 9.332865515065334 10.19592163134746 8.363802378706406 3.2668569878952836 9.26959198264024 9.189901609232326 5.758682651300445 6.259023120275107 10.14673078069887 9.590240935611895 4.707458662682401 10.115823529476435 10.19592163134746 10.19592163134746 10.19592163134746 10.19592163134746 10.19592163134746 10.19592163134746 10.19592163134746 10.19592163134746 10.19592163134746 10.19592163134746 10.19592163134746 10.19592163134746 10.19592163134746 10.19592163134746 10.19592163134746 10.19592163134746 10.19592163134746 10.19592163134746 10.19592163134746 10.19592163134746 10.19592163134746 10.19592163134746 10.19592163134746 10.19592163134746 10.19592163134746 10.19592163134746 10.19592163134746 10.19592163134746 10.19592163134746 10.19592163134746 10.19592163134746 10.19592163134746 10.19592163134746
10.19592163134746 10.19592163134746 10.19592163134746 10.19592163134746 10.19592163134746 10.19592163134746 10.19592163134746 10.19592163134746 10.19592163134746 10.19592163134746 10.19592163134746 10.19592163134746 10.19592163134746 10.19592163134746 10.19592163134746 10.19592163134746 10.19592163134746 10.19592163134746 10.19592163134746 10.19592163134746 10.19592163134746 10.19592163134746 10.19592163134746 10.19592163134746 10.19592163134746 10.19592163134746 10.19592163134746 10.19592163134746 10.19592163134746 10.19592163134746 10.19592163134746 10.19592163134746 10.19592163134746 10.19592163134746 10.19592163134746 10.19592163134746 10.19592163134746 10.19592163134746 10.19592163134746 10.19592163134746 10.19592163134746 10.19592163134746 10.19592163134746 10.19592163134746 10.19592163134746 10.19592163134746 10.19592163134746 10.19592163134746 10.19592163134746 10.19592163134746 10.19592163134746 10.19592163134746 10.19592163134746 10.19592163134746 10.19592163134746 10.19592163134746 10.19592163134746 10.19592163134746 10.19592163134746 10.19592163134746 10.19592163134746 10.19592163134746 10.19592163134746 10.19592163134746 10.19592163134746 10.19592163134746 10.19592163134746 10.19592163134746 10.19592163134746 10.19592163134746 10.19592163134746 10.19592163134746 10.19592163134746 10.19592163134746 10.19592163134746 10.19592163134746 10.19592163134746 10.19592163134746 10.19592163134746 10.19592163134746 10.19592163134746 10.19592163134746 10.19592163134746 10.19592163134746 10.19592163134746 10.19592163134746 6.968147095447487 10.19592163134746 10.19592163134746 9.350065250517344 9.058836045887452 10.19592163134746 10.19592163134746 5.93141128272025 10.19592163134746 10.19592163134746 10.19592163134746 10.19592163134746 10.19592163134746 10.19592163134746 10.19592163134746 10.19592163134746 10.19592163134746 10.19592163134746 10.19592163134746 10.19592163134746 10.19592163134746 10.19592163134746 10.19592163134746 10.19592163134746 10.19592163134746 10.19592163134746 10.19592163134746 10.19592163134746 10.19592163134746 10.19592163134746 10.19592163134746 10.19592163134746 10.19592163134746 10.19592163134746 10.19592163134746 10.19592163134746 10.19592163134746 10.19592163134746 10.19592163134746 10.19592163134746 10.19592163134746 10.19592163134746
10.19592163134746 10.19592163134746 10.19592163134746 10.19592163134746 10.19592163134746 10.19592163134746 10.19592163134746 10.19592163134746 10.19592163134746 10.19592163134746 10.19592163134746 10.19592163134746 10.19592163134746 10.19592163134746 10.19592163134746 10.19592163134746 10.19592163134746 10.19592163134746 10.19592163134746 10.19592163134746 10.19592163134746 10.19592163134746 10.19592163134746 10.19592163134746 10.19592163134746 10.19592163134746 10.19592163134746 10.19592163134746 10.19592163134746 10.19592163134746 10.19592163134746 10.19592163134746 10.19592163134746 10.19592163134746 10.19592163134746 10.19592163134746 10.19592163134746 10.19592163134746 10.19592163134746 10.19592163134746 10.19592163134746 10.19592163134746 10.19592163134746 10.19592163134746 10.19592163134746 10.19592163134746 10.19592163134746 10.19592163134746 10.19592163134746 10.19592163134746 10.19592163134746 10.19592163134746 10.19592163134746 10.19592163134746 10.19592163134746 10.19592163134746 10.19592163134746 10.19592163134746 10.19592163134746 10.19592163134746 10.19592163134746 10.19592163134746 10.19592163134746 10.19592163134746 10.19592163134746 10.19592163134746 10.19592163134746 10.19592163134746 10.19592163134746 10.19592163134746 10.19592163134746 10.19592163134746 10.19592163134746 10.19592163134746 10.19592163134746 10.19592163134746 10.19592163134746 10.19592163134746 10.19592163134746 10.19592163134746 10.19592163134746 10.19592163134746 10.19592163134746 10.19592163134746 10.19592163134746 10.19592163134746 6.882542662093264 10.19592163134746 10.19592163134746 10.040520978643313 7.586250310562153 10.19592163134746 10.19592163134746 6.849255990470739 10.135149759631055 10.19592163134746 10.19592163134746 10.19592163134746 10.19592163134746 10.19592163134746 10.19592163134746 10.19592163134746 10.19592163134746 10.19592163134746 10.19592163134746 10.19592163134746 10.19592163134746 10.19592163134746 10.19592163134746 10.19592163134746 10.19592163134746 10.19592163134746 10.19592163134746 10.19592163134746 10.19592163134746 10.19592163134746 10.19592163134746 10.19592163134746 10.19592163134746 10.19592163134746 10.19592163134746 10.19592163134746 10.19592163134746 10.19592163134746 10.19592163134746 10.19592163134746 10.19592163134746 10.19592163134746
10.19592163134746 10.19592163134746 10.19592163134746 10.19592163134746 10.19592163134746 10.19592163134746 10.19592163134746 10.19592163134746 10.19592163134746 10.19592163134746 10.19592163134746 10.19592163134746 10.19592163134746 10.19592163134746 10.19592163134746 10.19592163134746 10.19592163134746 10.19592163134746 10.19592163134746 10.19592163134746 10.19592163134746 10.19592163134746 10.19592163134746 10.19592163134746 10.19592163134746 10.19592163134746 10.19592163134746 10.19592163134746 10.19592163134746 10.19592163134746 10.19592163134746 10.19592163134746 10.19592163134746 10.19592163134746 10.19592163134746 10.19592163134746 10.19592163134746 10.19592163134746 10.19592163134746 10.19592163134746 10.19592163134746 10.19592163134746 10.19592163134746 10.19592163134746 10.19592163134746 10.19592163134746 10.19592163134746 10.19592163134746 10.19592163134746 10.19592163134746 10.19592163134746 10.19592163134746 10.19592163134746 10.19592163134746 10.19592163134746 10.19592163134746 10.19592163134746 10.19592163134746 10.19592163134746 10.19592163134746 10.19592163134746 10.19592163134746 10.19592163134746 10.19592163134746 10.19592163134746 10.19592163134746 10.19592163134746 10.19592163134746 10.19592163134746 10.19592163134746 10.19592163134746 10.19592163134746 10.19592163134746 10.19592163134746 10.19592163134746 10.19592163134746 10.19592163134746 10.19592163134746 10.19592163134746 10.19592163134746 10.19592163134746 10.19592163134746 10.19592163134746 10.19592163134746 10.19592163134746 10.192110150466378 5.3035856862019894 9.616137265873801 10.00600892190235 7.272091813770336 4.546595049704082 9.58575918191341 8.792638139670933 3.790432091434172 7.786575381710275 10.18308621597864 9.657203102178995 8.956206281989862 10.19592163134746 10.19592163134746 10.19592163134746 10.19592163134746 10.19592163134746 10.19592163134746 10.19592163134746 10.19592163134746 10.19592163134746 10.19592163134746 10.19592163134746 10.19592163134746 10.19592163134746 10.19592163134746 10.19592163134746 10.19592163134746 10.19592163134746 10.19592163134746 10.19592163134746 10.19592163134746 10.19592163134746 10.19592163134746 10.19592163134746 10.19592163134746 10.19592163134746 10.19592163134746 10.19592163134746 10.19592163134746 10.19592163134746 10.19592163134746
10.19592163134746 10.19592163134746 10.19592163134746 10.19592163134746 10.19592163134746 10.19592163134746 10.19592163134746 10.19592163134746 10.19592163134746 10.19592163134746 10.19592163134746 10.19592163134746 10.19592163134746 10.19592163134746 10.19592163134746 10.19592163134746 10.19592163134746 10.19592163134746 10.19592163134746 10.19592163134746 10.19592163134746 10.19592163134746 10.19592163134746 10.19592163134746 10.19592163134746 10.19592163134746 10.19592163134746 10.19592163134746 10.19592163134746 10.19592163134746 10.19592163134746 10.19592163134746 10.19592163134746 10.19592163134746 10.19592163134746 10.19592163134746 10.19592163134746 10.19592163134746 10.19592163134746 10.19592163134746 10.19592163134746 10.19592163134746 10.19592163134746 10.19592163134746 10.19592163134746 10.19592163134746 10.19592163134746 10.19592163134746 10.19592163134746 10.19592163134746 10.19592163134746 10.19592163134746 10.19592163134746 10.19592163134746 10.19592163134746 10.19592163134746 10.19592163134746 10.19592163134746 10.19592163134746 10.19592163134746 10.19592163134746 10.19592163134746 10.19592163134746 10.19592163134746 10.19592163134746 10.19592163134746 10.19592163134746 10.19592163134746 10.19592163134746 10.19592163134746 10.19592163134746 10.19592163134746 10.19592163134746 10.19592163134746 10.19592163134746 10.19592163134746 10.19592163134746 10.19592163134746 10.19592163134746 10.19592163134746 10.19592163134746 10.19592163134746 10.19592163134746 10.19592163134746 10.19592163134746 10.19592163134746 8.22410917020351 10.19592163134746 10.19592163134746 8.376774987457116 7.761930477013736 10.19592163134746 9.353582285604146 3.453698848755782 9.320148071364937 10.19592163134746 8.721111256744551 8.329858594373352 10.19592163134746 10.19592163134746 10.190120271683258 10.19592163134746 10.19592163134746 10.19592163134746 10.19592163134746 10.19592163134746 10.19592163134746 10.19592163134746 10.19592163134746 10.19592163134746 10.19592163134746 10.19592163134746 10.19592163134746 10.19592163134746 10.19592163134746 10.19592163134746 10.19592163134746 10.19592163134746 10.19592163134746 10.19592163134746 10.19592163134746 10.19592163134746 10.19592163134746 10.19592163134746 10.19592163134746 10.19592163134746 10.19592163134746 10.19592163134746
10.19592163134746 10.19592163134746 10.19592163134746 10.19592163134746 10.19592163134746 10.19592163134746 10.19592163134746 10.19592163134746 10.19592163134746 10.19592163134746 10.19592163134746 10.19592163134746 10.19592163134746 10.19592163134746 10.19592163134746 10.19592163134746 10.19592163134746 10.19592163134746 10.19592163134746 10.19592163134746 10.19592163134746 10.19592163134746 10.19592163134746 10.19592163134746 10.19592163134746 10.19592163134746 10.19592163134746 10.19592163134746 10.19592163134746 10.19592163134746 10.19592163134746 10.19592163134746 10.19592163134746 10.19592163134746 10.19592163134746 10.19592163134746 10.19592163134746 10.19592163134746 10.19592163134746 10.19592163134746 10.19592163134746 10.19592163134746 10.19592163134746 10.19592163134746 10.19592163134746 10.19592163134746 10.19592163134746 10.19592163134746 10.19592163134746 10.19592163134746 10.19592163134746 10.19592163134746 10.19592163134746 10.19592163134746 10.19592163134746 10.19592163134746 10.19592163134746 10.19592163134746 10.19592163134746 10.19592163134746 10.19592163134746 10.19592163134746 10.19592163134746 10.19592163134746 10.19592163134746 10.19592163134746 10.19592163134746 10.19592163134746 10.19592163134746 10.19592163134746 10.19592163134746 10.19592163134746 10.19592163134746 10.19592163134746 10.19592163134746 10.19592163134746 10.19592163134746 10.19592163134746 10.19592163134746 10.19592163134746 10.19592163134746 10.19592163134746 10.19592163134746 10.19592163134746 10.19592163134746 10.19592163134746 10.163915561045119 10.19592163134746 10.19592163134746 10.19592163134746 9.745533688271687 10.19592163134746 10.19592163134746 7.065454388260695 9.936366817018236 10.19592163134746 10.19419140381273 9.449199721449693 10.19592163134746 10.19592163134746 10.19592163134746 10.19592163134746 10.19592163134746 10.19592163134746 10.19592163134746 10.19592163134746 10.19592163134746 10.19592163134746 10.19592163134746 10.19592163134746 10.19592163134746 10.19592163134746 10.19592163134746 10.19592163134746 10.19592163134746 10.19592163134746 10.19592163134746 10.19592163134746 10.19592163134746 10.19592163134746 10.19592163134746 10.19592163134746 10.19592163134746 10.19592163134746 10.19592163134746 10.19592163134746 10.19592163134746 10.19592163134746
10.19592163134746 10.19592163134746 10.19592163134746 10.19592163134746 10.19592163134746 10.19592163134746 10.19592163134746 10.19592163134746 10.19592163134746 10.19592163134746 10.19592163134746 10.19592163134746 10.19592163134746 10.19592163134746 10.19592163134746 10.19592163134746 10.19592163134746 10.19592163134746 10.19592163134746 10.19592163134746 10.19592163134746 10.19592163134746 10.19592163134746 10.19592163134746 10.19592163134746 10.19592163134746 10.19592163134746 10.19592163134746 10.19592163134746 10.19592163134746 10.19592163134746 10.19592163134746 10.19592163134746 10.19592163134746 10.19592163134746 10.19592163134746 10.19592163134746 10.19592163134746 10.19592163134746 10.19592163134746 10.19592163134746 10.19592163134746 10.19592163134746 10.19592163134746 10.19592163134746 10.19592163134746 10.19592163134746 10.19592163134746 10.19592163134746 10.19592163134746 10.19592163134746 10.19592163134746 10.19592163134746 10.19592163134746 10.19592163134746 10.19592163134746 10.19592163134746 10.19592163134746 10.19592163134746 10.19592163134746 10.19592163134746 10.19592163134746 10.19592163134746 10.19592163134746 10.19592163134746 10.19592163134746 10.19592163134746 10.19592163134746 10.19592163134746 10.19592163134746 10.19592163134746 10.19592163134746 10.19592163134746 10.19592163134746 10.19592163134746 10.19592163134746 10.19592163134746 10.19592163134746 10.19592163134746 10.19592163134746 10.19592163134746 10.19592163134746 10.19592163134746 10.19592163134746 10.19592163134746 10.19592163134746 10.035150833391755 10.19592163134746 10.19592163134746 10.19282426060293 8.024909551597105 10.190102005226835 10.19592163134746 6.5644107275783155 7.950515292455921 10.19592163134746 9.895651834955114 7.102806308311292 10.19592163134746 10.19592163134746 10.19592163134746 10.19592163134746 10.19592163134746 10.19592163134746 10.19592163134746 10.19592163134746 10.19592163134746 10.19592163134746 10.19592163134746 10.19592163134746 10.19592163134746 10.19592163134746 10.19592163134746 10.19592163134746 10.19592163134746 10.19592163134746 10.19592163134746 10.19592163134746 10.19592163134746 10.19592163134746 10.19592163134746 10.19592163134746 10.19592163134746 10.19592163134746 10.19592163134746 10.19592163134746 10.19592163134746 10.19592163134746
10.19592163134746 10.19592163134746 10.19592163134746 10.19592163134746 10.19592163134746 10.19592163134746 10.19592163134746 10.19592163134746 10.19592163134746 10.19592163134746 10.19592163134746 10.19592163134746 10.19592163134746 10.19592163134746 10.19592163134746 10.19592163134746 10.19592163134746 10.19592163134746 10.19592163134746 10.19592163134746 10.19592163134746 10.19592163134746 10.19592163134746 10.19592163134746 10.19592163134746 10.19592163134746 10.19592163134746 10.19592163134746 10.19592163134746 10.19592163134746 10.19592163134746 10.19592163134746 10.19592163134746 10.19592163134746 10.19592163134746 10.19592163134746 10.19592163134746 10.19592163134746 10.19592163134746 10.19592163134746 10.19592163134746 10.19592163134746 10.19592163134746 10.19592163134746 10.19592163134746 10.19592163134746 10.19592163134746 10.19592163134746 10.19592163134746 10.19592163134746 10.19592163134746 10.19592163134746 10.19592163134746 10.19592163134746 10.19592163134746 10.19592163134746 10.19592163134746 10.19592163134746 10.19592163134746 10.19592163134746 10.19592163134746 10.19592163134746 10.19592163134746 10.19592163134746 10.19592163134746 10.19592163134746 10.19592163134746 10.19592163134746 10.19592163134746 10.19592163134746 10.19592163134746 10.19592163134746 10.19592163134746 10.19592163134746 10.19592163134746 10.19592163134746 10.19592163134746 10.19592163134746 10.19592163134746 10.19592163134746 10.19592163134746 10.19592163134746 10.19592163134746 10.19592163134746 10.19592163134746 10.19592163134746 10.195790753482246 10.19592163134746 10.19592163134746 10.051824481723381 8.471241523033399 10.17555899243067 8.874991276289357 4.76072935700889 6.7206193427049055 9.304855058670956 6.580438279823517 4.043205426837614 9.118470725995408 10.105875485912511 7.773179189595632 9.59320863360504 10.19592163134746 10.19592163134746 10.19592163134746 10.19592163134746 10.19592163134746 10.19592163134746 10.19592163134746 10.19592163134746 10.19592163134746 10.19592163134746 10.19592163134746 10.19592163134746 10.19592163134746 10.19592163134746 10.19592163134746 10.19592163134746 10.19592163134746 10.19592163134746 10.19592163134746 10.19592163134746 10.19592163134746 10.19592163134746 10.19592163134746 10.19592163134746 10.19592163134746 10.19592163134746
10.19592163134746 10.19592163134746 10.19592163134746 10.19592163134746 10.19592163134746 10.19592163134746 10.19592163134746 10.19592163134746 10.19592163134746 10.19592163134746 10.19592163134746 10.19592163134746 10.19592163134746 10.19592163134746 10.19592163134746 10.19592163134746 10.19592163134746 10.19592163134746 10.19592163134746 10.19592163134746 10.19592163134746 10.19592163134746 10.19592163134746 10.19592163134746 10.19592163134746 10.19592163134746 10.19592163134746 10.19592163134746 10.19592163134746 10.19592163134746 10.19592163134746 10.19592163134746 10.19592163134746 10.19592163134746 10.19592163134746 10.19592163134746 10.19592163134746 10.19592163134746 10.19592163134746 10.19592163134746 10.19592163134746 10.19592163134746 10.19592163134746 10.19592163134746 10.19592163134746 10.19592163134746 10.19592163134746 10.19592163134746 10.19592163134746 10.19592163134746 10.19592163134746 10.19592163134746 10.19592163134746 10.19592163134746 10.19592163134746 10.19592163134746 10.19592163134746 10.19592163134746 10.19592163134746 10.19592163134746 10.19592163134746 10.19592163134746 10.19592163134746 10.19592163134746 10.19592163134746 10.19592163134746 10.19592163134746 10.19592163134746 10.19592163134746 10.19592163134746 10.19592163134746 10.19592163134746 10.19592163134746 10.19592163134746 10.19592163134746 10.19592163134746 10.19592163134746 10.19592163134746 10.19592163134746 10.19592163134746 10.19592163134746 10.19592163134746 10.19592163134746 10.19592163134746 10.19592163134746 10.19592163134746 10.19592163134746 10.19592163134746 10.19592163134746 10.19592163134746 10.19592163134746 10.19592163134746 10.19592163134746 8.167177456337281 9.708963723949774 10.19592163134746 8.54926922253824 6.289720043941671 10.19592163134746 10.19592163134746 7.958674289866709 10.19592163134746 10.19592163134746 10.19592163134746 10.19592163134746 10.19592163134746 10.19592163134746 10.19592163134746 10.19592163134746 10.19592163134746 10.19592163134746 10.19592163134746 10.19592163134746 10.19592163134746 10.19592163134746 10.19592163134746 10.19592163134746 10.19592163134746 10.19592163134746 10.19592163134746 10.19592163134746 10.19592163134746 10.19592163134746 10.19592163134746 10.19592163134746 10.19592163134746 10.19592163134746 10.19592163134746
10.19592163134746 10.19592163134746 10.19592163134746 10.19592163134746 10.19592163134746 10.19592163134746 10.19592163134746 10.19592163134746 10.19592163134746 10.19592163134746 10.19592163134746 10.19592163134746 10.19592163134746 10.19592163134746 10.19592163134746 10.19592163134746 10.19592163134746 10.19592163134746 10.19592163134746 10.19592163134746 10.19592163134746 10.19592163134746 10.19592163134746 10.19592163134746 10.19592163134746 10.19592163134746 10.19592163134746 10.19592163134746 10.19592163134746 10.19592163134746 10.19592163134746 10.19592163134746 10.19592163134746 10.19592163134746 10.19592163134746 10.19592163134746 10.19592163134746 10.19592163134746 10.19592163134746 10.19592163134746 10.19592163134746 10.19592163134746 10.19592163134746 10.19592163134746 10.19592163134746 10.19592163134746 10.19592163134746 10.19592163134746 10.19592163134746 10.19592163134746 10.19592163134746 10.19592163134746 10.19592163134746 10.19592163134746 10.19592163134746 10.19592163134746 10.19592163134746 10.19592163134746 10.19592163134746 10.19592163134746 10.19592163134746 10.19592163134746 10.19592163134746 10.19592163134746 10.19592163134746 10.19592163134746 10.19592163134746 10.19592163134746 10.19592163134746 10.19592163134746 10.19592163134746 10.19592163134746 10.19592163134746 10.19592163134746 10.19592163134746 10.19592163134746 10.19592163134746 10.19592163134746 10.19592163134746 10.19592163134746 10.19592163134746 10.19592163134746 10.19592163134746 10.19592163134746 10.19592163134746 10.19592163134746 10.19592163134746 10.19592163134746 10.19592163134746 10.19592163134746 10.19592163134746 10.19592163134746 10.19592163134746 10.139485063506452 9.478467558072575 10.19592163134746 10.170460977441623 7.2426172525278085 10.19592163134746 10.19592163134746 9.60214017547118 10.18626074407345 10.19592163134746 10.19592163134746 10.19592163134746 10.19592163134746 10.19592163134746 10.19592163134746 10.19592163134746 10.19592163134746 10.19592163134746 10.19592163134746 10.19592163134746 10.19592163134746 10.19592163134746 10.19592163134746 10.19592163134746 10.19592163134746 10.19592163134746 10.19592163134746 10.19592163134746 10.19592163134746 10.19592163134746 10.19592163134746 10.19592163134746 10.19592163134746 10.19592163134746 10.19592163134746
10.19592163134746 10.19592163134746 10.19592163134746 10.19592163134746 10.19592163134746 10.19592163134746 10.19592163134746 10.19592163134746 10.19592163134746 10.19592163134746 10.19592163134746 10.19592163134746 10.19592163134746 10.19592163134746 10.19592163134746 10.19592163134746 10.19592163134746 10.19592163134746 10.19592163134746 10.19592163134746 10.19592163134746 10.19592163134746 10.19592163134746 10.19592163134746 10.19592163134746 10.19592163134746 10.19592163134746 10.19592163134746 10.19592163134746 10.19592163134746 10.19592163134746 10.19592163134746 10.19592163134746 10.19592163134746 10.19592163134746 10.19592163134746 10.19592163134746 10.19592163134746 10.19592163134746 10.19592163134746 10.19592163134746 10.19592163134746 10.19592163134746 10.19592163134746 10.19592163134746 10.19592163134746 10.19592163134746 10.19592163134746 10.19592163134746 10.19592163134746 10.19592163134746 10.19592163134746 10.19592163134746 10.19592163134746 10.19592163134746 10.19592163134746 10.19592163134746 10.19592163134746 10.19592163134746 10.19592163134746 10.19592163134746 10.19592163134746 10.19592163134746 10.19592163134746 10.19592163134746 10.19592163134746 10.19592163134746 10.19592163134746 10.19592163134746 10.19592163134746 10.19592163134746 10.19592163134746 10.19592163134746 10.19592163134746 10.19592163134746 10.19592163134746 10.19592163134746 10.19592163134746 10.19592163134746 10.19592163134746 10.19592163134746 10.19592163134746 10.19592163134746 10.19592163134746 10.19592163134746 10.19592163134746 10.19592163134746 10.19592163134746 10.19592163134746 10.19592163134746 10.189067672459913 10.19592163134746 10.19592163134746 9.247615668255778 7.176682577742385 10.19592163134746 9.086748236890513 4.091477111370726 9.607331896363835 10.195653274895982 7.2771333559246765 7.726034694522983 10.19592163134746 10.19592163134746 10.072355963803929 9.65069306301043 10.19592163134746 10.19592163134746 10.19592163134746 10.19592163134746 10.19592163134746 10.19592163134746 10.19592163134746 10.19592163134746 10.19592163134746 10.19592163134746 10.19592163134746 10.19592163134746 10.19592163134746 10.19592163134746 10.19592163134746 10.19592163134746 10.19592163134746 10.19592163134746 10.19592163134746 10.19592163134746 10.19592163134746 10.19592163134746
10.19592163134746 10.19592163134746 10.19592163134746 10.19592163134746 10.19592163134746 10.19592163134746 10.19592163134746 10.19592163134746 10.19592163134746 10.19592163134746 10.19592163134746 10.19592163134746 10.19592163134746 10.19592163134746 10.19592163134746 10.19592163134746 10.19592163134746 10.19592163134746 10.19592163134746 10.19592163134746 10.19592163134746 10.19592163134746 10.19592163134746 10.19592163134746 10.19592163134746 10.19592163134746 10.19592163134746 10.19592163134746 10.19592163134746 10.19592163134746 10.19592163134746 10.19592163134746 10.19592163134746 10.19592163134746 10.19592163134746 10.19592163134746 10.19592163134746 10.19592163134746 10.19592163134746 10.19592163134746 10.19592163134746 10.19592163134746 10.19592163134746 10.19592163134746 10.19592163134746 10.19592163134746 10.19592163134746 10.19592163134746 10.19592163134746 10.19592163134746 10.19592163134746 10.19592163134746 10.19592163134746 10.19592163134746 10.19592163134746 10.19592163134746 10.19592163134746 10.19592163134746 10.19592163134746 10.19592163134746 10.19592163134746 10.19592163134746 10.19592163134746 10.19592163134746 10.19592163134746 10.19592163134746 10.19592163134746 10.19592163134746 10.19592163134746 10.19592163134746 10.19592163134746 10.19592163134746 10.19592163134746 10.19592163134746 10.19592163134746 10.19592163134746 10.19592163134746 10.19592163134746 10.19592163134746 10.19592163134746 10.19592163134746 10.19592163134746 10.19592163134746 10.19592163134746 10.19592163134746 10.19592163134746 10.19592163134746 10.19592163134746 10.19592163134746 10.19592163134746 10.19592163134746 10.19592163134746 10.19592163134746 9.728906781687769 9.207800460812491 10.180754474571414 7.749211958317748 3.7056048220275466 9.599566798318637 9.147254846404522 4.323855473214701 6.980639041107293 10.175478479743534 9.866891641654549 7.410206072306288 8.805187806878083 10.19592163134746 10.19592163134746 10.19592163134746 10.19592163134746 10.19592163134746 10.19592163134746 10.19592163134746 10.19592163134746 10.19592163134746 10.19592163134746 10.19592163134746 10.19592163134746 10.19592163134746 10.19592163134746 10.19592163134746 10.19592163134746 10.19592163134746 10.19592163134746 10.19592163134746 10.19592163134746 10.19592163134746 10.19592163134746
10.19592163134746 10.19592163134746 10.19592163134746 10.19592163134746 10.19592163134746 10.19592163134746 10.19592163134746 10.19592163134746 10.19592163134746 10.19592163134746 10.19592163134746 10.19592163134746 10.19592163134746 10.19592163134746 10.19592163134746 10.19592163134746 10.19592163134746 10.19592163134746 10.19592163134746 10.19592163134746 10.19592163134746 10.19592163134746 10.19592163134746 10.19592163134746 10.19592163134746 10.19592163134746 10.19592163134746 10.19592163134746 10.19592163134746 10.19592163134746 10.19592163134746 10.19592163134746 10.19592163134746 10.19592163134746 10.19592163134746 10.19592163134746 10.19592163134746 10.19592163134746 10.19592163134746 10.19592163134746 10.19592163134746 10.19592163134746 10.19592163134746 10.19592163134746 10.19592163134746 10.19592163134746 10.19592163134746 10.19592163134746 10.19592163134746 10.19592163134746 10.19592163134746 10.19592163134746 10.19592163134746 10.19592163134746 10.19592163134746 10.19592163134746 10.19592163134746 10.19592163134746 10.19592163134746 10.19592163134746 10.19592163134746 10.19592163134746 10.19592163134746 10.19592163134746 10.19592163134746 10.19592163134746 10.19592163134746 10.19592163134746 10.19592163134746 10.19592163134746 10.19592163134746 10.19592163134746 10.19592163134746 10.19592163134746 10.19592163134746 10.19592163134746 10.19592163134746 10.19592163134746 10.19592163134746 10.19592163134746 10.19592163134746 10.19592163134746 10.19592163134746 10.19592163134746 10.19592163134746 10.19592163134746 10.19592163134746 10.19592163134746 10.19592163134746 10.19592163134746 10.19592163134746 10.19592163134746 10.19592163134746 10.19592163134746 10.179678858495429 10.19592163134746 10.175691926321193 7.22152509698048 10.19592163134746 10.19592163134746 7.247933736932239 9.668475982022807 10.19592163134746 10.19592163134746 8.451038661748763 9.431303317325783 10.19592163134746 10.19592163134746 10.19592163134746 10.19592163134746 10.19592163134746 10.19592163134746 10.19592163134746 10.19592163134746 10.19592163134746 10.19592163134746 10.19592163134746 10.19592163134746 10.19592163134746 10.19592163134746 10.19592163134746 10.19592163134746 10.19592163134746 10.19592163134746 10.19592163134746 10.19592163134746 10.19592163134746 10.19592163134746
10.19592163134746 10.19592163134746 10.19592163134746 10.19592163134746 10.19592163134746 10.19592163134746 10.19592163134746 10.19592163134746 10.19592163134746 10.19592163134746 10.19592163134746 10.19592163134746 10.19592163134746 10.19592163134746 10.19592163134746 10.19592163134746 10.19592163134746 10.19592163134746 10.19592163134746 10.19592163134746 10.19592163134746 10.19592163134746 10.19592163134746 10.19592163134746 10.19592163134746 10.19592163134746 10.19592163134746 10.19592163134746 10.19592163134746 10.19592163134746 10.19592163134746 10.19592163134746 10.19592163134746 10.19592163134746 10.19592163134746 10.19592163134746 10.19592163134746 10.19592163134746 10.19592163134746 10.19592163134746 10.19592163134746 10.19592163134746 10.19592163134746 10.19592163134746 10.19592163134746 10.19592163134746 10.19592163134746 10.19592163134746 10.19592163134746 10.19592163134746 10.19592163134746 10.19592163134746 10.19592163134746 10.19592163134746 10.19592163134746 10.19592163134746 10.19592163134746 10.19592163134746 10.19592163134746 10.19592163134746 10.19592163134746 10.19592163134746 10.19592163134746 10.19592163134746 10.19592163134746 10.19592163134746 10.19592163134746 10.19592163134746 10.19592163134746 10.19592163134746 10.19592163134746 10.19592163134746 10.19592163134746 10.19592163134746 10.19592163134746 10.19592163134746 10.19592163134746 10.19592163134746 10.19592163134746 10.19592163134746 10.19592163134746 10.19592163134746 10.19592163134746 10.19592163134746 10.19592163134746 10.19592163134746 10.19592163134746 10.19592163134746 10.19592163134746 10.19592163134746 10.19592163134746 10.19592163134746 10.19592163134746 10.19592163134746 10.005127349901146 10.19592163134746 10.19592163134746 6.905002787590302 10.19592163134746 10.19592163134746 8.491902704954994 8.019380710969136 10.19592163134746 10.19592163134746 8.824795766733375 7.058055759470774 10.19592163134746 10.19592163134746 10.19592163134746 10.19592163134746 10.19592163134746 10.19592163134746 10.19592163134746 10.19592163134746 10.19592163134746 10.19592163134746 10.19592163134746 10.19592163134746 10.19592163134746 10.19592163134746 10.19592163134746 10.19592163134746 10.19592163134746 10.19592163134746 10.19592163134746 10.19592163134746 10.19592163134746 10.19592163134746
10.19592163134746 10.19592163134746 10.19592163134746 10.19592163134746 10.19592163134746 10.19592163134746 10.19592163134746 10.19592163134746 10.19592163134746 10.19592163134746 10.19592163134746 10.19592163134746 10.19592163134746 10.19592163134746 10.19592163134746 10.19592163134746 10.19592163134746 10.19592163134746 10.19592163134746 10.19592163134746 10.19592163134746 10.19592163134746 10.19592163134746 10.19592163134746 10.19592163134746 10.19592163134746 10.19592163134746 10.19592163134746 10.19592163134746 10.19592163134746 10.19592163134746 10.19592163134746 10.19592163134746 10.19592163134746 10.19592163134746 10.19592163134746 10.19592163134746 10.19592163134746 10.19592163134746 10.19592163134746 10.19592163134746 10.19592163134746 10.19592163134746 10.19592163134746 10.19592163134746 10.19592163134746 10.19592163134746 10.19592163134746 10.19592163134746 10.19592163134746 10.19592163134746 10.19592163134746 10.19592163134746 10.19592163134746 10.19592163134746 10.19592163134746 10.19592163134746 10.19592163134746 10.19592163134746 10.19592163134746 10.19592163134746 10.19592163134746 10.19592163134746 10.19592163134746 10.19592163134746 10.19592163134746 10.19592163134746 10.19592163134746 10.19592163134746 10.19592163134746 10.19592163134746 10.19592163134746 10.19592163134746 10.19592163134746 10.19592163134746 10.19592163134746 10.19592163134746 10.19592163134746 10.19592163134746 10.19592163134746 10.19592163134746 10.19592163134746 10.19592163134746 10.19592163134746 10.19592163134746 10.19592163134746 10.19592163134746 10.19592163134746 10.19592163134746 10.19592163134746 10.19592163134746 10.19592163134746 10.19592163134746 10.19592163134746 9.901181042878006 10.19592163134746 10.1757178852904 5.49474108092218 9.775839192920285 9.856842039275827 5.963018567503247 4.955560355854851 9.573293231785797 8.822896876081405 5.266278507520365 3.981123688367868 10.195827374946647 10.033995983636109 8.681850917337254 10.19592163134746 10.19592163134746 10.19592163134746 10.19592163134746 10.19592163134746 10.19592163134746 10.19592163134746 10.19592163134746 10.19592163134746 10.19592163134746 10.19592163134746 10.19592163134746 10.19592163134746 10.19592163134746 10.19592163134746 10.19592163134746 10.19592163134746 10.19592163134746 10.19592163134746
10.19592163134746 10.19592163134746 10.19592163134746 10.19592163134746 10.19592163134746 10.19592163134746 10.19592163134746 10.19592163134746 10.19592163134746 10.19592163134746 10.19592163134746 10.19592163134746 10.19592163134746 10.19592163134746 10.19592163134746 10.19592163134746 10.19592163134746 10.19592163134746 10.19592163134746 10.19592163134746 10.19592163134746 10.19592163134746 10.19592163134746 10.19592163134746 10.19592163134746 10.19592163134746 10.19592163134746 10.19592163134746 10.19592163134746 10.19592163134746 10.19592163134746 10.19592163134746 10.19592163134746 10.19592163134746 10.19592163134746 10.19592163134746 10.19592163134746 10.19592163134746 10.19592163134746 10.19592163134746 10.19592163134746 10.19592163134746 10.19592163134746 10.19592163134746 10.19592163134746 10.19592163134746 10.19592163134746 10.19592163134746 10.19592163134746 10.19592163134746 10.19592163134746 10.19592163134746 10.19592163134746 10.19592163134746 10.19592163134746 10.19592163134746 10.19592163134746 10.19592163134746 10.19592163134746 10.19592163134746 10.19592163134746 10.19592163134746 10.19592163134746 10.19592163134746 10.19592163134746 10.19592163134746 10.19592163134746 10.19592163134746 10.19592163134746 10.19592163134746 10.19592163134746 10.19592163134746 10.19592163134746 10.19592163134746 10.19592163134746 10.19592163134746 10.19592163134746 10.19592163134746 10.19592163134746 10.19592163134746 10.19592163134746 10.19592163134746 10.19592163134746 10.19592163134746 10.19592163134746 10.19592163134746 10.19592163134746 10.19592163134746 10.19592163134746 10.19592163134746 10.19592163134746 10.19592163134746 10.19592163134746 10.19592163134746 10.19592163134746 10.19592163134746 10.19592163134746 8.584691496796294 10.19592163134746 10.191550426444229 6.735076617285575 7.919862868083903 10.191458490521105 9.39080393290531 4.4720518218022125 5.61613155254773 10.19592163134746 9.246502043139216 7.805557361996761 10.19592163134746 10.19592163134746 10.160511250302918 10.19592163134746 10.19592163134746 10.19592163134746 10.19592163134746 10.19592163134746 10.19592163134746 10.19592163134746 10.19592163134746 10.19592163134746 10.19592163134746 10.19592163134746 10.19592163134746 10.19592163134746 10.19592163134746 10.19592163134746 10.19592163134746
10.19592163134746 10.19592163134746 10.19592163134746 10.19592163134746 10.19592163134746 10.19592163134746 10.19592163134746 10.19592163134746 10.19592163134746 10.19592163134746 10.19592163134746 10.19592163134746 10.19592163134746 10.19592163134746 10.19592163134746 10.19592163134746 10.19592163134746 10.19592163134746 10.19592163134746 10.19592163134746 10.19592163134746 10.19592163134746 10.19592163134746 10.19592163134746 10.19592163134746 10.19592163134746 10.19592163134746 10.19592163134746 10.19592163134746 10.19592163134746 10.19592163134746 10.19592163134746 10.19592163134746 10.19592163134746 10.19592163134746 10.19592163134746 10.19592163134746 10.19592163134746 10.19592163134746 10.19592163134746 10.19592163134746 10.19592163134746 10.19592163134746 10.19592163134746 10.19592163134746 10.19592163134746 10.19592163134746 10.19592163134746 10.19592163134746 10.19592163134746 10.19592163134746 10.19592163134746 10.19592163134746 10.19592163134746 10.19592163134746 10.19592163134746 10.19592163134746 10.19592163134746 10.19592163134746 10.19592163134746 10.19592163134746 10.19592163134746 10.19592163134746 10.19592163134746 10.19592163134746 10.19592163134746 10.19592163134746 10.19592163134746 10.19592163134746 10.19592163134746 10.19592163134746 10.19592163134746 10.19592163134746 10.19592163134746 10.19592163134746 10.19592163134746 10.19592163134746 10.19592163134746 10.19592163134746 10.19592163134746 10.19592163134746 10.19592163134746 10.19592163134746 10.19592163134746 10.19592163134746 10.19592163134746 10.19592163134746 10.19592163134746 10.19592163134746 10.19592163134746 10.19592163134746 10.19592163134746 10.19592163134746 10.19592163134746 10.19592163134746 10.19592163134746 10.19592163134746 10.189144683283665 10.19592163134746 10.19592163134746 9.762047858976628 9.892604840903259 10.19592163134746 10.19592163134746 7.931229855739773 7.122636243492804 10.19592163134746 10.19592163134746 9.181651709278674 10.19592163134746 10.19592163134746 10.19592163134746 10.19592163134746 10.19592163134746 10.19592163134746 10.19592163134746 10.19592163134746 10.19592163134746 10.19592163134746 10.19592163134746 10.19592163134746 10.19592163134746 10.19592163134746 10.19592163134746 10.19592163134746 10.19592163134746 10.19592163134746 10.19592163134746
10.19592163134746 10.19592163134746 10.19592163134746 10.19592163134746 10.19592163134746 10.19592163134746 10.19592163134746 10.19592163134746 10.19592163134746 10.19592163134746 10.19592163134746 10.19592163134746 10.19592163134746 10.19592163134746 10.19592163134746 10.19592163134746 10.19592163134746 10.19592163134746 10.19592163134746 10.19592163134746 10.19592163134746 10.19592163134746 10.19592163134746 10.19592163134746 10.19592163134746 10.19592163134746 10.19592163134746 10.19592163134746 10.19592163134746 10.19592163134746 10.19592163134746 10.19592163134746 10.19592163134746 10.19592163134746 10.19592163134746 10.19592163134746 10.19592163134746 10.19592163134746 10.19592163134746 10.19592163134746 10.19592163134746 10.19592163134746 10.19592163134746 10.19592163134746 10.19592163134746 10.19592163134746 10.19592163134746 10.19592163134746 10.19592163134746 10.19592163134746 10.19592163134746 10.19592163134746 10.19592163134746 10.19592163134746 10.19592163134746 10.19592163134746 10.19592163134746 10.19592163134746 10.19592163134746 10.19592163134746 10.19592163134746 10.19592163134746 10.19592163134746 10.19592163134746 10.19592163134746 10.19592163134746 10.19592163134746 10.19592163134746 10.19592163134746 10.19592163134746 10.19592163134746 10.19592163134746 10.19592163134746 10.19592163134746 10.19592163134746 10.19592163134746 10.19592163134746 10.19592163134746 10.19592163134746 10.19592163134746 10.19592163134746 10.19592163134746 10.19592163134746 10.19592163134746 10.19592163134746 10.19592163134746 10.19592163134746 10.19592163134746 10.19592163134746 10.19592163134746 10.19592163134746 10.19592163134746 10.19592163134746 10.19592163134746 10.19592163134746 10.19592163134746 10.19592163134746 10.13460832927378 10.19592163134746 10.19592163134746 10.044578736002595 8.032100833622744 10.19592163134746 10.19592163134746 7.681526796742802 4.701684436782058 10.19592163134746 10.195900204754594 7.209913096567248 10.19592163134746 10.19592163134746 10.19592163134746 10.19592163134746 10.19592163134746 10.19592163134746 10.19592163134746 10.19592163134746 10.19592163134746 10.19592163134746 10.19592163134746 10.19592163134746 10.19592163134746 10.19592163134746 10.19592163134746 10.19592163134746 10.19592163134746 10.19592163134746 10.19592163134746
10.19592163134746 10.19592163134746 10.19592163134746 10.19592163134746 10.19592163134746 10.19592163134746 10.19592163134746 10.19592163134746 10.19592163134746 10.19592163134746 10.19592163134746 10.19592163134746 10.19592163134746 10.19592163134746 10.19592163134746 10.19592163134746 10.19592163134746 10.19592163134746 10.19592163134746 10.19592163134746 10.19592163134746 10.19592163134746 10.19592163134746 10.19592163134746 10.19592163134746 10.19592163134746 10.19592163134746 10.19592163134746 10.19592163134746 10.19592163134746 10.19592163134746 10.19592163134746 10.19592163134746 10.19592163134746 10.19592163134746 10.19592163134746 10.19592163134746 10.19592163134746 10.19592163134746 10.19592163134746 10.19592163134746 10.19592163134746 10.19592163134746 10.19592163134746 10.19592163134746 10.19592163134746 10.19592163134746 10.19592163134746 10.19592163134746 10.19592163134746 10.19592163134746 10.19592163134746 10.19592163134746 10.19592163134746 10.19592163134746 10.19592163134746 10.19592163134746 10.19592163134746 10.19592163134746 10.19592163134746 10.19592163134746 10.19592163134746 10.19592163134746 10.19592163134746 10.19592163134746 10.19592163134746 10.19592163134746 10.19592163134746 10.19592163134746 10.19592163134746 10.19592163134746 10.19592163134746 10.19592163134746 10.19592163134746 10.19592163134746 10.19592163134746 10.19592163134746 10.19592163134746 10.19592163134746 10.19592163134746 10.19592163134746 10.19592163134746 10.19592163134746 10.19592163134746 10.19592163134746 10.19592163134746 10.19592163134746 10.19592163134746 10.19592163134746 10.19592163134746 10.19592163134746 10.19592163134746 10.19592163134746 10.19592163134746 10.19592163134746 10.19592163134746 10.19592163134746 10.195792131788984 10.19592163134746 10.19592163134746 9.247911221388605 8.050852805394713 10.18515622316656 8.991585565958882 4.867555037123548 3.9930482415135846 9.629548828188673 7.422064697262402 3.70937902079211 8.84284233596204 10.191958780330967 8.179868132515754 8.987502717785569 10.19592163134746 10.19592163134746 10.017073060376724 10.19592163134746 10.19592163134746 10.19592163134746 10.19592163134746 10.19592163134746 10.19592163134746 10.19592163134746 10.19592163134746 10.19592163134746 10.19592163134746 10.19592163134746 10.19592163134746
10.19592163134746 10.19592163134746 10.19592163134746 10.19592163134746 10.19592163134746 10.19592163134746 10.19592163134746 10.19592163134746 10.19592163134746 10.19592163134746 10.19592163134746 10.19592163134746 10.19592163134746 10.19592163134746 10.19592163134746 10.19592163134746 10.19592163134746 10.19592163134746 10.19592163134746 10.19592163134746 10.19592163134746 10.19592163134746 10.19592163134746 10.19592163134746 10.19592163134746 10.19592163134746 10.19592163134746 10.19592163134746 10.19592163134746 10.19592163134746 10.19592163134746 10.19592163134746 10.19592163134746 10.19592163134746 10.19592163134746 10.19592163134746 10.19592163134746 10.19592163134746 10.19592163134746 10.19592163134746 10.19592163134746 10.19592163134746 10.19592163134746 10.19592163134746 10.19592163134746 10.19592163134746 10.19592163134746 10.19592163134746 10.19592163134746 10.19592163134746 10.19592163134746 10.19592163134746 10.19592163134746 10.19592163134746 10.19592163134746 10.19592163134746 10.19592163134746 10.19592163134746 10.19592163134746 10.19592163134746 10.19592163134746 10.19592163134746 10.19592163134746 10.19592163134746 10.19592163134746 10.19592163134746 10.19592163134746 10.19592163134746 10.19592163134746 10.19592163134746 10.19592163134746 10.19592163134746 10.19592163134746 10.19592163134746 10.19592163134746 10.19592163134746 10.19592163134746 10.19592163134746 10.19592163134746 10.19592163134746 10.19592163134746 10.19592163134746 10.19592163134746 10.19592163134746 10.19592163134746 10.19592163134746 10.19592163134746 10.19592163134746 10.19592163134746 10.19592163134746 10.19592163134746 10.19592163134746 10.19592163134746 10.19592163134746 10.19592163134746 10.19592163134746 10.19592163134746 10.19592163134746 10.19592163134746 10.19592163134746 10.183736551385913 10.19592163134746 10.19592163134746 10.19592163134746 7.283448701825551 7.765078624340226 10.19592163134746 9.787511101455866 5.719246293639055 10.19592163134746 10.19592163134746 8.221158098133301 9.611503424022176 10.19592163134746 10.19592163134746 9.563680657468188 10.19592163134746 10.19592163134746 10.19592163134746 10.058502607426506 10.19592163134746 10.19592163134746 10.19592163134746 10.19592163134746 10.19592163134746 10.19592163134746 10.19592163134746 10.19592163134746
10.19592163134746 10.19592163134746 10.19592163134746 10.19592163134746 10.19592163134746 10.19592163134746 10.19592163134746 10.19592163134746 10.19592163134746 10.19592163134746 10.19592163134746 10.19592163134746 10.19592163134746 10.19592163134746 10.19592163134746 10.19592163134746 10.19592163134746 10.19592163134746 10.19592163134746 10.19592163134746 10.19592163134746 10.19592163134746 10.19592163134746 10.19592163134746 10.19592163134746 10.19592163134746 10.19592163134746 10.19592163134746 10.19592163134746 10.19592163134746 10.19592163134746 10.19592163134746 10.19592163134746 10.19592163134746 10.19592163134746 10.19592163134746 10.19592163134746 10.19592163134746 10.19592163134746 10.19592163134746 10.19592163134746 10.19592163134746 10.19592163134746 10.19592163134746 10.19592163134746 10.19592163134746 10.19592163134746 10.19592163134746 10.19592163134746 10.19592163134746 10.19592163134746 10.19592163134746 10.19592163134746 10.19592163134746 10.19592163134746 10.19592163134746 10.19592163134746 10.19592163134746 10.19592163134746 10.19592163134746 10.19592163134746 10.19592163134746 10.19592163134746 10.19592163134746 10.19592163134746 10.19592163134746 10.19592163134746 10.19592163134746 10.19592163134746 10.19592163134746 10.19592163134746 10.19592163134746 10.19592163134746 10.19592163134746 10.19592163134746 10.19592163134746 10.19592163134746 10.19592163134746 10.19592163134746 10.19592163134746 10.19592163134746 10.19592163134746 10.19592163134746 10.19592163134746 10.19592163134746 10.19592163134746 10.19592163134746 10.19592163134746 10.19592163134746 10.19592163134746 10.19592163134746 10.19592163134746 10.19592163134746 10.19592163134746 10.19592163134746 10.19592163134746 10.19592163134746 10.19592163134746 10.19592163134746 10.19592163134746 10.19592163134746 10.19592163134746 10.19592163134746 10.19592163134746 10.014966635579379 8.749339910024084 10.19592163134746 10.19592163134746 6.929193090829545 10.19592163134746 10.19592163134746 10.163565155756821 9.87511369613466 10.19592163134746 10.19592163134746 9.934154732188906 10.19592163134746 10.19592163134746 10.169213442532383 10.028725186009389 10.19592163134746 10.19592163134746 10.19592163134746 10.19592163134746 10.19592163134746 10.19592163134746 10.19592163134746 10.19592163134746
10.19592163134746 10.19592163134746 10.19592163134746 10.19592163134746 10.19592163134746 10.19592163134746 10.19592163134746 10.19592163134746 10.19592163134746 10.19592163134746 10.19592163134746 10.19592163134746 10.19592163134746 10.19592163134746 10.19592163134746 10.19592163134746 10.19592163134746 10.19592163134746 10.19592163134746 10.19592163134746 10.19592163134746 10.19592163134746 10.19592163134746 10.19592163134746 10.19592163134746 10.19592163134746 10.19592163134746 10.19592163134746 10.19592163134746 10.19592163134746 10.19592163134746 10.19592163134746 10.19592163134746 10.19592163134746 10.19592163134746 10.19592163134746 10.19592163134746 10.19592163134746 10.19592163134746 10.19592163134746 10.19592163134746 10.19592163134746 10.19592163134746 10.19592163134746 10.19592163134746 10.19592163134746 10.19592163134746 10.19592163134746 10.19592163134746 10.19592163134746 10.19592163134746 10.19592163134746 10.19592163134746 10.19592163134746 10.19592163134746 10.19592163134746 10.19592163134746 10.19592163134746 10.19592163134746 10.19592163134746 10.19592163134746 10.19592163134746 10.19592163134746 10.19592163134746 10.19592163134746 10.19592163134746 10.19592163134746 10.19592163134746 10.19592163134746 10.19592163134746 10.19592163134746 10.19592163134746 10.19592163134746 10.19592163134746 10.19592163134746 10.19592163134746 10.19592163134746 10.19592163134746 10.19592163134746 10.19592163134746 10.19592163134746 10.19592163134746 10.19592163134746 10.19592163134746 10.19592163134746 10.19592163134746 10.19592163134746 10.19592163134746 10.19592163134746 10.19592163134746 10.19592163134746 10.19592163134746 10.19592163134746 10.19592163134746 10.19592163134746 10.19592163134746 10.19592163134746 10.19592163134746 10.19592163134746 10.19592163134746 10.19592163134746 10.19592163134746 10.19592163134746 10.19592163134746 9.195184199932362 7.98333268642374 10.19592163134746 9.532286517579541 3.938465410941086 9.248546287817994 10.19592163134746 8.328410187799378 6.527333983540823 10.19592163134746 10.19592163134746 9.482152949522057 10.081336590066137 10.19592163134746 10.129053855464987 9.959533403588349 10.19592163134746 10.19592163134746 10.181929222036864 10.19592163134746 10.19592163134746 10.19592163134746 10.19592163134746 10.19592163134746
10.19592163134746 10.19592163134746 10.19592163134746 10.19592163134746 10.19592163134746 10.19592163134746 10.19592163134746 10.19592163134746 10.19592163134746 10.19592163134746 10.19592163134746 10.19592163134746 10.19592163134746 10.19592163134746 10.19592163134746 10.19592163134746 10.19592163134746 10.19592163134746 10.19592163134746 10.19592163134746 10.19592163134746 10.19592163134746 10.19592163134746 10.19592163134746 10.19592163134746 10.19592163134746 10.19592163134746 10.19592163134746 10.19592163134746 10.19592163134746 10.19592163134746 10.19592163134746 10.19592163134746 10.19592163134746 10.19592163134746 10.19592163134746 10.19592163134746 10.19592163134746 10.19592163134746 10.19592163134746 10.19592163134746 10.19592163134746 10.19592163134746 10.19592163134746 10.19592163134746 10.19592163134746 10.19592163134746 10.19592163134746 10.19592163134746 10.19592163134746 10.19592163134746 10.19592163134746 10.19592163134746 10.19592163134746 10.19592163134746 10.19592163134746 10.19592163134746 10.19592163134746 10.19592163134746 10.19592163134746 10.19592163134746 10.19592163134746 10.19592163134746 10.19592163134746 10.19592163134746 10.19592163134746 10.19592163134746 10.19592163134746 10.19592163134746 10.19592163134746 10.19592163134746 10.19592163134746 10.19592163134746 10.19592163134746 10.19592163134746 10.19592163134746 10.19592163134746 10.19592163134746 10.19592163134746 10.19592163134746 10.19592163134746 10.19592163134746 10.19592163134746 10.19592163134746 10.19592163134746 10.19592163134746 10.19592163134746 10.19592163134746 10.19592163134746 10.19592163134746 10.19592163134746 10.19592163134746 10.19592163134746 10.19592163134746 10.19592163134746 10.19592163134746 10.19592163134746 10.19592163134746 10.19592163134746 10.19592163134746 10.19592163134746 10.19592163134746 10.19592163134746 10.19592163134746 9.330108852883086 9.781862439197983 10.19592163134746 8.962398845794995 3.6185983135847835 9.583708392786262 9.722903617811182 5.913008548902994 5.4491743991585695 10.055922382939833 9.832224053153093 6.77414045656863 9.757162648036728 10.174415602047148 9.820208562293946 9.611825156358728 10.187863650835473 10.19592163134746 10.19347050059929 10.19592163134746 10.19592163134746 10.189123706020855 10.19592163134746 10.19592163134746
10.19592163134746 10.19592163134746 10.19592163134746 10.19592163134746 10.19592163134746 10.19592163134746 10.19592163134746 10.19592163134746 10.19592163134746 10.19592163134746 10.19592163134746 10.19592163134746 10.19592163134746 10.19592163134746 10.19592163134746 10.19592163134746 10.19592163134746 10.19592163134746 10.19592163134746 10.19592163134746 10.19592163134746 10.19592163134746 10.19592163134746 10.19592163134746 10.19592163134746 10.19592163134746 10.19592163134746 10.19592163134746 10.19592163134746 10.19592163134746 10.19592163134746 10.19592163134746 10.19592163134746 10.19592163134746 10.19592163134746 10.19592163134746 10.19592163134746 10.19592163134746 10.19592163134746 10.19592163134746 10.19592163134746 10.19592163134746 10.19592163134746 10.19592163134746 10.19592163134746 10.19592163134746 10.19592163134746 10.19592163134746 10.19592163134746 10.19592163134746 10.19592163134746 10.19592163134746 10.19592163134746 10.19592163134746 10.19592163134746 10.19592163134746 10.19592163134746 10.19592163134746 10.19592163134746 10.19592163134746 10.19592163134746 10.19592163134746 10.19592163134746 10.19592163134746 10.19592163134746 10.19592163134746 10.19592163134746 10.19592163134746 10.19592163134746 10.19592163134746 10.19592163134746 10.19592163134746 10.19592163134746 10.19592163134746 10.19592163134746 10.19592163134746 10.19592163134746 10.19592163134746 10.19592163134746 10.19592163134746 10.19592163134746 10.19592163134746 10.19592163134746 10.19592163134746 10.19592163134746 10.19592163134746 10.19592163134746 10.19592163134746 10.19592163134746 10.19592163134746 10.19592163134746 10.19592163134746 10.19592163134746 10.19592163134746 10.19592163134746 10.19592163134746 10.19592163134746 10.19592163134746 10.19592163134746 10.19592163134746 10.19592163134746 10.19592163134746 10.19592163134746 10.19592163134746 10.19592163134746 10.19592163134746 10.19592163134746 10.19592163134746 7.325139297105255 10.19592163134746 10.19592163134746 9.339539155102786 8.364809668267444 10.19592163134746 10.145090541597632 8.097584617600372 9.904816511974078 10.179914619573582 9.746242555617169 9.457428156031908 10.10813970400477 10.189788104491173 10.010807608392051 10.129875562020631 10.19592163134746 10.170423786520551 10.19592163134746 10.19592163134746
10.19592163134746 10.19592163134746 10.19592163134746 10.19592163134746 10.19592163134746 10.19592163134746 10.19592163134746 10.19592163134746 10.19592163134746 10.19592163134746 10.19592163134746 10.19592163134746 10.19592163134746 10.19592163134746 10.19592163134746 10.19592163134746 10.19592163134746 10.19592163134746 10.19592163134746 10.19592163134746 10.19592163134746 10.19592163134746 10.19592163134746 10.19592163134746 10.19592163134746 10.19592163134746 10.19592163134746 10.19592163134746 10.19592163134746 10.19592163134746 10.19592163134746 10.19592163134746 10.19592163134746 10.19592163134746 10.19592163134746 10.19592163134746 10.19592163134746 10.19592163134746 10.19592163134746 10.19592163134746 10.19592163134746 10.19592163134746 10.19592163134746 10.19592163134746 10.19592163134746 10.19592163134746 10.19592163134746 10.19592163134746 10.19592163134746 10.19592163134746 10.19592163134746 10.19592163134746 10.19592163134746 10.19592163134746 10.19592163134746 10.19592163134746 10.19592163134746 10.19592163134746 10.19592163134746 10.19592163134746 10.19592163134746 10.19592163134746 10.19592163134746 10.19592163134746 10.19592163134746 10.19592163134746 10.19592163134746 10.19592163134746 10.19592163134746 10.19592163134746 10.19592163134746 10.19592163134746 10.19592163134746 10.19592163134746 10.19592163134746 10.19592163134746 10.19592163134746 10.19592163134746 10.19592163134746 10.19592163134746 10.19592163134746 10.19592163134746 10.19592163134746 10.19592163134746 10.19592163134746 10.19592163134746 10.19592163134746 10.19592163134746 10.19592163134746 10.19592163134746 10.19592163134746 10.19592163134746 10.19592163134746 10.19592163134746 10.19592163134746 10.19592163134746 10.19592163134746 10.19592163134746 10.19592163134746 10.19592163134746 10.19592163134746 10.19592163134746 10.19592163134746 10.19592163134746 10.19592163134746 10.19592163134746 10.19592163134746 10.19592163134746 7.351822584423489 10.19592163134746 10.19592163134746 10.158718383173236 7.445087827961249 10.176494069429609 10.168829771581697 8.933263914847723 9.646961943406973 10.170761854494975 9.788436714899643 9.50883601767487 10.06067054207191 10.170385409873292 9.994547105151822 10.157378516922732 10.18652173342445 10.15292467178618 10.19592163134746 10.19592163134746
10.19592163134746 10.19592163134746 10.19592163134746 10.19592163134746 10.19592163134746 10.19592163134746 10.19592163134746 10.19592163134746 10.19592163134746 10.19592163134746 10.19592163134746 10.19592163134746 10.19592163134746 10.19592163134746 10.19592163134746 10.19592163134746 10.19592163134746 10.19592163134746 10.19592163134746 10.19592163134746 10.19592163134746 10.19592163134746 10.19592163134746 10.19592163134746 10.19592163134746 10.19592163134746 10.19592163134746 10.19592163134746 10.19592163134746 10.19592163134746 10.19592163134746 10.19592163134746 10.19592163134746 10.19592163134746 10.19592163134746 10.19592163134746 10.19592163134746 10.19592163134746 10.19592163134746 10.19592163134746 10.19592163134746 10.19592163134746 10.19592163134746 10.19592163134746 10.19592163134746 10.19592163134746 10.19592163134746 10.19592163134746 10.19592163134746 10.19592163134746 10.19592163134746 10.19592163134746 10.19592163134746 10.19592163134746 10.19592163134746 10.19592163134746 10.19592163134746 10.19592163134746 10.19592163134746 10.19592163134746 10.19592163134746 10.19592163134746 10.19592163134746 10.19592163134746 10.19592163134746 10.19592163134746 10.19592163134746 10.19592163134746 10.19592163134746 10.19592163134746 10.19592163134746 10.19592163134746 10.19592163134746 10.19592163134746 10.19592163134746 10.19592163134746 10.19592163134746 10.19592163134746 10.19592163134746 10.19592163134746 10.19592163134746 10.19592163134746 10.19592163134746 10.19592163134746 10.19592163134746 10.19592163134746 10.19592163134746 10.19592163134746 10.19592163134746 10.19592163134746 10.19592163134746 10.19592163134746 10.19592163134746 10.19592163134746 10.19592163134746 10.19592163134746 10.19592163134746 10.19592163134746 10.19592163134746 10.19592163134746 10.19592163134746 10.19592163134746 10.19592163134746 10.19592163134746 10.19592163134746 10.19592163134746 10.19592163134746 10.190485061002517 5.4606507530912465 9.555830010789863 10.155754686170711 7.887446328971397 4.045465855936026 9.377007400549175 9.47671744041983 5.839336278863871 7.5720144503514595 9.783696818586783 9.495266675364137 8.65463286819118 9.845225342485215 10.060774760195347 9.932364772812978 10.180086726376857 10.164849408056618 10.106634722064241 10.19592163134746 10.19592163134746
10.19592163134746 10.19592163134746 10.19592163134746 10.19592163134746 10.19592163134746 10.19592163134746 10.19592163134746 10.19592163134746 10.19592163134746 10.19592163134746 10.19592163134746 10.19592163134746 10.19592163134746 10.19592163134746 10.19592163134746 10.19592163134746 10.19592163134746 10.19592163134746 10.19592163134746 10.19592163134746 10.19592163134746 10.19592163134746 10.19592163134746 10.19592163134746 10.19592163134746 10.19592163134746 10.19592163134746 10.19592163134746 10.19592163134746 10.19592163134746 10.19592163134746 10.19592163134746 10.19592163134746 10.19592163134746 10.19592163134746 10.19592163134746 10.19592163134746 10.19592163134746 10.19592163134746 10.19592163134746 10.19592163134746 10.19592163134746 10.19592163134746 10.19592163134746 10.19592163134746 10.19592163134746 10.19592163134746 10.19592163134746 10.19592163134746 10.19592163134746 10.19592163134746 10.19592163134746 10.19592163134746 10.19592163134746 10.19592163134746 10.19592163134746 10.19592163134746 10.19592163134746 10.19592163134746 10.19592163134746 10.19592163134746 10.19592163134746 10.19592163134746 10.19592163134746 10.19592163134746 10.19592163134746 10.19592163134746 10.19592163134746 10.19592163134746 10.19592163134746 10.19592163134746 10.19592163134746 10.19592163134746 10.19592163134746 10.19592163134746 10.19592163134746 10.19592163134746 10.19592163134746 10.19592163134746 10.19592163134746 10.19592163134746 10.19592163134746 10.19592163134746 10.19592163134746 10.19592163134746 10.19592163134746 10.19592163134746 10.19592163134746 10.19592163134746 10.19592163134746 10.19592163134746 10.19592163134746 10.19592163134746 10.19592163134746 10.19592163134746 10.19592163134746 10.19592163134746 10.19592163134746 10.19592163134746 10.19592163134746 10.19592163134746 10.19592163134746 10.19592163134746 10.19592163134746 10.19592163134746 10.160859018113747 10.19592163134746 10.166763145429911 4.977477520404958 7.675956678804712 10.164028553617 8.383990641237597 3.946458605744685 9.015629313061487 10.127756246324665 8.091522888580675 8.206902175924329 10.127333034220964 9.962363218475906 9.61881212442196 10.113467778615854 10.126730064666335 9.939762475396723 10.122052260067312 10.165351179499094 10.152952037319583 10.19592163134746 10.19592163134746
10.19592163134746 10.19592163134746 10.19592163134746 10.19592163134746 10.19592163134746 10.19592163134746 10.19592163134746 10.19592163134746 10.19592163134746 10.19592163134746 10.19592163134746 10.19592163134746 10.19592163134746 10.19592163134746 10.19592163134746 10.19592163134746 10.19592163134746 10.19592163134746 10.19592163134746 10.19592163134746 10.19592163134746 10.19592163134746 10.19592163134746 10.19592163134746 10.19592163134746 10.19592163134746 10.19592163134746 10.19592163134746 10.19592163134746 10.19592163134746 10.19592163134746 10.19592163134746 10.19592163134746 10.19592163134746 10.19592163134746 10.19592163134746 10.19592163134746 10.19592163134746 10.19592163134746 10.19592163134746 10.19592163134746 10.19592163134746 10.19592163134746 10.19592163134746 10.19592163134746 10.19592163134746 10.19592163134746 10.19592163134746 10.19592163134746 10.19592163134746 10.19592163134746 10.19592163134746 10.19592163134746 10.19592163134746 10.19592163134746 10.19592163134746 10.19592163134746 10.19592163134746 10.19592163134746 10.19592163134746 10.19592163134746 10.19592163134746 10.19592163134746 10.19592163134746 10.19592163134746 10.19592163134746 10.19592163134746 10.19592163134746 10.19592163134746 10.19592163134746 10.19592163134746 10.19592163134746 10.19592163134746 10.19592163134746 10.19592163134746 10.19592163134746 10.19592163134746 10.19592163134746 10.19592163134746 10.19592163134746 10.19592163134746 10.19592163134746 10.19592163134746 10.19592163134746 10.19592163134746 10.19592163134746 10.19592163134746 10.19592163134746 10.19592163134746 10.19592163134746 10.19592163134746 10.19592163134746 10.19592163134746 10.19592163134746 10.19592163134746 10.19592163134746 10.19592163134746 10.19592163134746 10.19592163134746 10.19592163134746 10.19592163134746 10.191534903563959 10.19592163134746 10.19592163134746 9.628486078396826 7.353235298021541 9.0716390410088 8.30742706976868 4.068176798474335 4.473551799060581 8.354481866645985 7.239669467383586 3.572845772120777 7.179240442913925 9.94945109811888 8.867918286057819 8.714150465675324 10.19592163134746 10.153483670712209 9.92942792117772 10.192963972834402 10.19592163134746 10.116720755817726 10.191918842161439 10.19592163134746 10.19592163134746 10.19592163134746 10.19592163134746
10.19592163134746 10.19592163134746 10.19592163134746 10.19592163134746 10.19592163134746 10.19592163134746 10.19592163134746 10.19592163134746 10.19592163134746 10.19592163134746 10.19592163134746 10.19592163134746 10.19592163134746 10.19592163134746 10.19592163134746 10.19592163134746 10.19592163134746 10.19592163134746 10.19592163134746 10.19592163134746 10.19592163134746 10.19592163134746 10.19592163134746 10.19592163134746 10.19592163134746 10.19592163134746 10.19592163134746 10.19592163134746 10.19592163134746 10.19592163134746 10.19592163134746 10.19592163134746 10.19592163134746 10.19592163134746 10.19592163134746 10.19592163134746 10.19592163134746 10.19592163134746 10.19592163134746 10.19592163134746 10.19592163134746 10.19592163134746 10.19592163134746 10.19592163134746 10.19592163134746 10.19592163134746 10.19592163134746 10.19592163134746 10.19592163134746 10.19592163134746 10.19592163134746 10.19592163134746 10.19592163134746 10.19592163134746 10.19592163134746 10.19592163134746 10.19592163134746 10.19592163134746 10.19592163134746 10.19592163134746 10.19592163134746 10.19592163134746 10.19592163134746 10.19592163134746 10.19592163134746 10.19592163134746 10.19592163134746 10.19592163134746 10.19592163134746 10.19592163134746 10.19592163134746 10.19592163134746 10.19592163134746 10.19592163134746 10.19592163134746 10.19592163134746 10.19592163134746 10.19592163134746 10.19592163134746 10.19592163134746 10.19592163134746 10.19592163134746 10.19592163134746 10.19592163134746 10.19592163134746 10.19592163134746 10.19592163134746 10.19592163134746 10.19592163134746 10.19592163134746 10.19592163134746 10.19592163134746 10.19592163134746 10.19592163134746 10.19592163134746 10.19592163134746 10.19592163134746 10.19592163134746 10.19592163134746 10.19592163134746 10.19592163134746 8.718310107964635 10.053356362730046 10.19592163134746 8.592889821228136 5.176011196488343 8.750588005367197 9.149964985071858 5.527449058599512 5.581848276300174 9.66474622913216 9.860692108274716 7.185891622473695 9.749426278408386 10.19592163134746 10.19592163134746 10.19592163134746 10.19592163134746 10.19592163134746 10.08459537605302 10.19592163134746 10.19592163134746 10.19592163134746 10.19592163134746 10.19592163134746 10.19592163134746 10.19592163134746 10.19592163134746
10.19592163134746 10.19592163134746 10.19592163134746 10.19592163134746 10.19592163134746 10.19592163134746 10.19592163134746 10.19592163134746 10.19592163134746 10.19592163134746 10.19592163134746 10.19592163134746 10.19592163134746 10.19592163134746 10.19592163134746 10.19592163134746 10.19592163134746 10.19592163134746 10.19592163134746 10.19592163134746 10.19592163134746 10.19592163134746 10.19592163134746 10.19592163134746 10.19592163134746 10.19592163134746 10.19592163134746 10.19592163134746 10.19592163134746 10.19592163134746 10.19592163134746 10.19592163134746 10.19592163134746 10.19592163134746 10.19592163134746 10.19592163134746 10.19592163134746 10.19592163134746 10.19592163134746 10.19592163134746 10.19592163134746 10.19592163134746 10.19592163134746 10.19592163134746 10.19592163134746 10.19592163134746 10.19592163134746 10.19592163134746 10.19592163134746 10.19592163134746 10.19592163134746 10.19592163134746 10.19592163134746 10.19592163134746 10.19592163134746 10.19592163134746 10.19592163134746 10.19592163134746 10.19592163134746 10.19592163134746 10.19592163134746 10.19592163134746 10.19592163134746 10.19592163134746 10.19592163134746 10.19592163134746 10.19592163134746 10.19592163134746 10.19592163134746 10.19592163134746 10.19592163134746 10.19592163134746 10.19592163134746 10.19592163134746 10.19592163134746 10.19592163134746 10.19592163134746 10.19592163134746 10.19592163134746 10.19592163134746 10.19592163134746 10.19592163134746 10.19592163134746 10.19592163134746 10.19592163134746 10.19592163134746 10.19592163134746 10.19592163134746 10.19592163134746 10.19592163134746 10.19592163134746 10.19592163134746 10.19592163134746 10.19592163134746 10.19592163134746 10.19592163134746 10.19592163134746 10.19592163134746 10.19592163134746 10.19592163134746 10.19592163134746 9.487264220688354 10.19592163134746 10.19592163134746 10.19592163134746 6.903629340265039 10.134402347171878 10.19592163134746 9.250897760587575 7.9358882329881535 10.19592163134746 10.19592163134746 9.949483004625625 10.19592163134746 10.19592163134746 10.19592163134746 10.19592163134746 10.19592163134746 10.19592163134746 10.116854533506713 10.19592163134746 10.19592163134746 10.19592163134746 10.19592163134746 10.19592163134746 10.19592163134746 10.19592163134746 10.19592163134746
10.19592163134746 10.19592163134746 10.19592163134746 10.19592163134746 10.19592163134746 10.19592163134746 10.19592163134746 10.19592163134746 10.19592163134746 10.19592163134746 10.19592163134746 10.19592163134746 10.19592163134746 10.19592163134746 10.19592163134746 10.19592163134746 10.19592163134746 10.19592163134746 10.19592163134746 10.19592163134746 10.19592163134746 10.19592163134746 10.19592163134746 10.19592163134746 10.19592163134746 10.19592163134746 10.19592163134746 10.19592163134746 10.19592163134746 10.19592163134746 10.19592163134746 10.19592163134746 10.19592163134746 10.19592163134746 10.19592163134746 10.19592163134746 10.19592163134746 10.19592163134746 10.19592163134746 10.19592163134746 10.19592163134746 10.19592163134746 10.19592163134746 10.19592163134746 10.19592163134746 10.19592163134746 10.19592163134746 10.19592163134746 10.19592163134746 10.19592163134746 10.19592163134746 10.19592163134746 10.19592163134746 10.19592163134746 10.19592163134746 10.19592163134746 10.19592163134746 10.19592163134746 10.19592163134746 10.19592163134746 10.19592163134746 10.19592163134746 10.19592163134746 10.19592163134746 10.19592163134746 10.19592163134746 10.19592163134746 10.19592163134746 10.19592163134746 10.19592163134746 10.19592163134746 10.19592163134746 10.19592163134746 10.19592163134746 10.19592163134746 10.19592163134746 10.19592163134746 10.19592163134746 10.19592163134746 10.19592163134746 10.19592163134746 10.19592163134746 10.19592163134746 10.19592163134746 10.19592163134746 10.19592163134746 10.19592163134746 10.19592163134746 10.19592163134746 10.19592163134746 10.19592163134746 10.19592163134746 10.19592163134746 10.19592163134746 10.19592163134746 10.19592163134746 10.19592163134746 10.19592163134746 10.173763099490737 10.19592163134746 10.19592163134746 9.165860272613545 10.19592163134746 10.19592163134746 10.19592163134746 7.897655840694491 10.19482721211214 10.19592163134746 10.19592163134746 9.834007429721852 10.19592163134746 10.19592163134746 10.19592163134746 10.19592163134746 10.19592163134746 10.19592163134746 10.19592163134746 10.19592163134746 10.19592163134746 10.19592163134746 10.19592163134746 10.19592163134746 10.19592163134746 10.19592163134746 10.19592163134746 10.19592163134746 10.19592163134746 10.19592163134746
10.19592163134746 10.19592163134746 10.19592163134746 10.19592163134746 10.19592163134746 10.19592163134746 10.19592163134746 10.19592163134746 10.19592163134746 10.19592163134746 10.19592163134746 10.19592163134746 10.19592163134746 10.19592163134746 10.19592163134746 10.19592163134746 10.19592163134746 10.19592163134746 10.19592163134746 10.19592163134746 10.19592163134746 10.19592163134746 10.19592163134746 10.19592163134746 10.19592163134746 10.19592163134746 10.19592163134746 10.19592163134746 10.19592163134746 10.19592163134746 10.19592163134746 10.19592163134746 10.19592163134746 10.19592163134746 10.19592163134746 10.19592163134746 10.19592163134746 10.19592163134746 10.19592163134746 10.19592163134746 10.19592163134746 10.19592163134746 10.19592163134746 10.19592163134746 10.19592163134746 10.19592163134746 10.19592163134746 10.19592163134746 10.19592163134746 10.19592163134746 10.19592163134746 10.19592163134746 10.19592163134746 10.19592163134746 10.19592163134746 10.19592163134746 10.19592163134746 10.19592163134746 10.19592163134746 10.19592163134746 10.19592163134746 10.19592163134746 10.19592163134746 10.19592163134746 10.19592163134746 10.19592163134746 10.19592163134746 10.19592163134746 10.19592163134746 10.19592163134746 10.19592163134746 10.19592163134746 10.19592163134746 10.19592163134746 10.19592163134746 10.19592163134746 10.19592163134746 10.19592163134746 10.19592163134746 10.19592163134746 10.19592163134746 10.19592163134746 10.19592163134746 10.19592163134746 10.19592163134746 10.19592163134746 10.19592163134746 10.19592163134746 10.19592163134746 10.19592163134746 10.19592163134746 10.19592163134746 10.19592163134746 10.19592163134746 10.19592163134746 10.19592163134746 10.19592163134746 10.19592163134746 10.176412043528371 10.19592163134746 10.19592163134746 9.82072474303402 10.19592163134746 10.19592163134746 10.19592163134746 9.273497901374906 10.19592163134746 10.19592163134746 10.19592163134746 10.167427234752548 10.19592163134746 10.19592163134746 10.19592163134746 10.19592163134746 10.19592163134746 10.19592163134746 10.19592163134746 10.19592163134746 10.19592163134746 10.19592163134746 10.19592163134746 10.19592163134746 10.19592163134746 10.19592163134746 10.19592163134746 10.19592163134746 10.19592163134746 10.19592163134746
10.19592163134746 10.19592163134746 10.19592163134746 10.19592163134746 10.19592163134746 10.19592163134746 10.19592163134746 10.19592163134746 10.19592163134746 10.19592163134746 10.19592163134746 10.19592163134746 10.19592163134746 10.19592163134746 10.19592163134746 10.19592163134746 10.19592163134746 10.19592163134746 10.19592163134746 10.19592163134746 10.19592163134746 10.19592163134746 10.19592163134746 10.19592163134746 10.19592163134746 10.19592163134746 10.19592163134746 10.19592163134746 10.19592163134746 10.19592163134746 10.19592163134746 10.19592163134746 10.19592163134746 10.19592163134746 10.19592163134746 10.19592163134746 10.19592163134746 10.19592163134746 10.19592163134746 10.19592163134746 10.19592163134746 10.19592163134746 10.19592163134746 10.19592163134746 10.19592163134746 10.19592163134746 10.19592163134746 10.19592163134746 10.19592163134746 10.19592163134746 10.19592163134746 10.19592163134746 10.19592163134746 10.19592163134746 10.19592163134746 10.19592163134746 10.19592163134746 10.19592163134746 10.19592163134746 10.19592163134746 10.19592163134746 10.19592163134746 10.19592163134746 10.19592163134746 10.19592163134746 10.19592163134746 10.19592163134746 10.19592163134746 10.19592163134746 10.19592163134746 10.19592163134746 10.19592163134746 10.19592163134746 10.19592163134746 10.19592163134746 10.19592163134746 10.19592163134746 10.19592163134746 10.19592163134746 10.19592163134746 10.19592163134746 10.19592163134746 10.19592163134746 10.19592163134746 10.19592163134746 10.19592163134746 10.19592163134746 10.19592163134746 10.19592163134746 10.19592163134746 10.19592163134746 10.19592163134746 10.19592163134746 10.19592163134746 10.19592163134746 10.19592163134746 10.19592163134746 10.19592163134746 10.15513829092302 10.19592163134746 10.19592163134746 9.272082950824851 10.194667213942427 10.19592163134746 10.19592163134746 8.512724271269224 10.19592163134746 10.19592163134746 10.195578534425803 10.195039686911898 10.19592163134746 10.19592163134746 10.19592163134746 10.19592163134746 10.19592163134746 10.19592163134746 10.19592163134746 10.19592163134746 10.19592163134746 10.19592163134746 10.19592163134746 10.19592163134746 10.19592163134746 10.19592163134746 10.19592163134746 10.19592163134746 10.19592163134746 10.19592163134746
10.19592163134746 10.19592163134746 10.19592163134746 10.19592163134746 10.19592163134746 10.19592163134746 10.19592163134746 10.19592163134746 10.19592163134746 10.19592163134746 10.19592163134746 10.19592163134746 10.19592163134746 10.19592163134746 10.19592163134746 10.19592163134746 10.19592163134746 10.19592163134746 10.19592163134746 10.19592163134746 10.19592163134746 10.19592163134746 10.19592163134746 10.19592163134746 10.19592163134746 10.19592163134746 10.19592163134746 10.19592163134746 10.19592163134746 10.19592163134746 10.19592163134746 10.19592163134746 10.19592163134746 10.19592163134746 10.19592163134746 10.19592163134746 10.19592163134746 10.19592163134746 10.19592163134746 10.19592163134746 10.19592163134746 10.19592163134746 10.19592163134746 10.19592163134746 10.19592163134746 10.19592163134746 10.19592163134746 10.19592163134746 10.19592163134746 10.19592163134746 10.19592163134746 10.19592163134746 10.19592163134746 10.19592163134746 10.19592163134746 10.19592163134746 10.19592163134746 10.19592163134746 10.19592163134746 10.19592163134746 10.19592163134746 10.19592163134746 10.19592163134746 10.19592163134746 10.19592163134746 10.19592163134746 10.19592163134746 10.19592163134746 10.19592163134746 10.19592163134746 10.19592163134746 10.19592163134746 10.19592163134746 10.19592163134746 10.19592163134746 10.19592163134746 10.19592163134746 10.19592163134746 10.19592163134746 10.19592163134746 10.19592163134746 10.19592163134746 10.19592163134746 10.19592163134746 10.19592163134746 10.19592163134746 10.19592163134746 10.19592163134746 10.19592163134746 10.19592163134746 10.19592163134746 10.19592163134746 10.19592163134746 10.19592163134746 10.159660113353361 10.19592163134746 10.19592163134746 10.19592163134746 10.108126642517004 10.19592163134746 10.19592163134746 9.765145969315409 10.19592163134746 10.19592163134746 10.19592163134746 8.926682799286867 10.19592163134746 10.19592163134746 10.149025052929058 10.19592163134746 10.19592163134746 10.19592163134746 10.163998778057131 10.19592163134746 10.19592163134746 10.19592163134746 10.19592163134746 10.19592163134746 10.19592163134746 10.19592163134746 10.19592163134746 10.19592163134746 10.19592163134746 10.19592163134746 10.19592163134746 10.19592163134746 10.19592163134746 10.19592163134746
10.19592163134746 10.19592163134746 10.19592163134746 10.19592163134746 10.19592163134746 10.19592163134746 10.19592163134746 10.19592163134746 10.19592163134746 10.19592163134746 10.19592163134746 10.19592163134746 10.19592163134746 10.19592163134746 10.19592163134746 10.19592163134746 10.19592163134746 10.19592163134746 10.19592163134746 10.19592163134746 10.19592163134746 10.19592163134746 10.19592163134746 10.19592163134746 10.19592163134746 10.19592163134746 10.19592163134746 10.19592163134746 10.19592163134746 10.19592163134746 10.19592163134746 10.19592163134746 10.19592163134746 10.19592163134746 10.19592163134746 10.19592163134746 10.19592163134746 10.19592163134746 10.19592163134746 10.19592163134746 10.19592163134746 10.19592163134746 10.19592163134746 10.19592163134746 10.19592163134746 10.19592163134746 10.19592163134746 10.19592163134746 10.19592163134746 10.19592163134746 10.19592163134746 10.19592163134746 10.19592163134746 10.19592163134746 10.19592163134746 10.19592163134746 10.19592163134746 10.19592163134746 10.19592163134746 10.19592163134746 10.19592163134746 10.19592163134746 10.19592163134746 10.19592163134746 10.19592163134746 10.19592163134746 10.19592163134746 10.19592163134746 10.19592163134746 10.19592163134746 10.19592163134746 10.19592163134746 10.19592163134746 10.19592163134746 10.19592163134746 10.19592163134746 10.19592163134746 10.19592163134746 10.19592163134746 10.19592163134746 10.19592163134746 10.19592163134746 10.19592163134746 10.19592163134746 10.19592163134746 10.19592163134746 10.19592163134746 10.19592163134746 10.19592163134746 10.19592163134746 10.19592163134746 10.19592163134746 10.19592163134746 10.19592163134746 10.038803542903699 10.19592163134746 10.19592163134746 10.091738823551495 10.043778392964251 10.19592163134746 10.19592163134746 8.58666727824079 10.19592163134746 10.19592163134746 10.19219750756912 6.658114396295003 10.19592163134746 10.19592163134746 9.965613670887432 10.19592163134746 10.19592163134746 10.19592163134746 10.19592163134746 10.19592163134746 10.19592163134746 10.19592163134746 10.19592163134746 10.19592163134746 10.19592163134746 10.19592163134746 10.19592163134746 10.19592163134746 10.19592163134746 10.19592163134746 10.19592163134746 10.19592163134746 10.19592163134746 10.19592163134746
10.19592163134746 10.19592163134746 10.19592163134746 10.19592163134746 10.19592163134746 10.19592163134746 10.19592163134746 10.19592163134746 10.19592163134746 10.19592163134746 10.19592163134746 10.19592163134746 10.19592163134746 10.19592163134746 10.19592163134746 10.19592163134746 10.19592163134746 10.19592163134746 10.19592163134746 10.19592163134746 10.19592163134746 10.19592163134746 10.19592163134746 10.19592163134746 10.19592163134746 10.19592163134746 10.19592163134746 10.19592163134746 10.19592163134746 10.19592163134746 10.19592163134746 10.19592163134746 10.19592163134746 10.19592163134746 10.19592163134746 10.19592163134746 10.19592163134746 10.19592163134746 10.19592163134746 10.19592163134746 10.19592163134746 10.19592163134746 10.19592163134746 10.19592163134746 10.19592163134746 10.19592163134746 10.19592163134746 10.19592163134746 10.19592163134746 10.19592163134746 10.19592163134746 10.19592163134746 10.19592163134746 10.19592163134746 10.19592163134746 10.19592163134746 10.19592163134746 10.19592163134746 10.19592163134746 10.19592163134746 10.19592163134746 10.19592163134746 10.19592163134746 10.19592163134746 10.19592163134746 10.19592163134746 10.19592163134746 10.19592163134746 10.19592163134746 10.19592163134746 10.19592163134746 10.19592163134746 10.19592163134746 10.19592163134746 10.19592163134746 10.19592163134746 10.19592163134746 10.19592163134746 10.19592163134746 10.19592163134746 10.19592163134746 10.19592163134746 10.19592163134746 10.19592163134746 10.19592163134746 10.19592163134746 10.19592163134746 10.19592163134746 10.19592163134746 10.19592163134746 10.19592163134746 10.19592163134746 10.19592163134746 10.19592163134746 9.725545661689571 10.19592163134746 10.19592163134746 9.951871986140935 9.584706027535919 10.19592163134746 10.19592163134746 7.749794431167285 10.182018079933915 10.19592163134746 10.160156712796322 7.013509360905498 10.19592163134746 10.19592163134746 10.1881990976301 10.19592163134746 10.19592163134746 10.19592163134746 10.19592163134746 10.19592163134746 10.19592163134746 10.19592163134746 10.19592163134746 10.19592163134746 10.19592163134746 10.19592163134746 10.19592163134746 10.19592163134746 10.19592163134746 10.19592163134746 10.19592163134746 10.19592163134746 10.19592163134746 10.19592163134746
10.19592163134746 10.19592163134746 10.19592163134746 10.19592163134746 10.19592163134746 10.19592163134746 10.19592163134746 10.19592163134746 10.19592163134746 10.19592163134746 10.19592163134746 10.19592163134746 10.19592163134746 10.19592163134746 10.19592163134746 10.19592163134746 10.19592163134746 10.19592163134746 10.19592163134746 10.19592163134746 10.19592163134746 10.19592163134746 10.19592163134746 10.19592163134746 10.19592163134746 10.19592163134746 10.19592163134746 10.19592163134746 10.19592163134746 10.19592163134746 10.19592163134746 10.19592163134746 10.19592163134746 10.19592163134746 10.19592163134746 10.19592163134746 10.19592163134746 10.19592163134746 10.19592163134746 10.19592163134746 10.19592163134746 10.19592163134746 10.19592163134746 10.19592163134746 10.19592163134746 10.19592163134746 10.19592163134746 10.19592163134746 10.19592163134746 10.19592163134746 10.19592163134746 10.19592163134746 10.19592163134746 10.19592163134746 10.19592163134746 10.19592163134746 10.19592163134746 10.19592163134746 10.19592163134746 10.19592163134746 10.19592163134746 10.19592163134746 10.19592163134746 10.19592163134746 10.19592163134746 10.19592163134746 10.19592163134746 10.19592163134746 10.19592163134746 10.19592163134746 10.19592163134746 10.19592163134746 10.19592163134746 10.19592163134746 10.19592163134746 10.19592163134746 10.19592163134746 10.19592163134746 10.19592163134746 10.19592163134746 10.19592163134746 10.19592163134746 10.19592163134746 10.19592163134746 10.19592163134746 10.19592163134746 10.19592163134746 10.19592163134746 10.19592163134746 10.19592163134746 10.19592163134746 10.19592163134746 10.19592163134746 10.19592163134746 8.069051606425859 10.162477623301944 10.113719537120266 8.1775663107464 8.142491473945498 10.134597760370358 9.892574032222758 5.405605703632271 9.863737753604957 10.19592163134746 9.896964953730116 5.767737610993322 10.19592163134746 10.19592163134746 10.19592163134746 10.19592163134746 10.19592163134746 10.19592163134746 10.19592163134746 10.19592163134746 10.19592163134746 10.19592163134746 10.19592163134746 10.19592163134746 10.19592163134746 10.19592163134746 10.19592163134746 10.19592163134746 10.19592163134746 10.19592163134746 10.19592163134746 10.19592163134746 10.19592163134746 10.19592163134746
10.19592163134746 10.19592163134746 10.19592163134746 10.19592163134746 10.19592163134746 10.19592163134746 10.19592163134746 10.19592163134746 10.19592163134746 10.19592163134746 10.19592163134746 10.19592163134746 10.19592163134746 10.19592163134746 10.19592163134746 10.19592163134746 10.19592163134746 10.19592163134746 10.19592163134746 10.19592163134746 10.19592163134746 10.19592163134746 10.19592163134746 10.19592163134746 10.19592163134746 10.19592163134746 10.19592163134746 10.19592163134746 10.19592163134746 10.19592163134746 10.19592163134746 10.19592163134746 10.19592163134746 10.19592163134746 10.19592163134746 10.19592163134746 10.19592163134746 10.19592163134746 10.19592163134746 10.19592163134746 10.19592163134746 10.19592163134746 10.19592163134746 10.19592163134746 10.19592163134746 10.19592163134746 10.19592163134746 10.19592163134746 10.19592163134746 10.19592163134746 10.19592163134746 10.19592163134746 10.19592163134746 10.19592163134746 10.19592163134746 10.19592163134746 10.19592163134746 10.19592163134746 10.19592163134746 10.19592163134746 10.19592163134746 10.19592163134746 10.19592163134746 10.19592163134746 10.19592163134746 10.19592163134746 10.19592163134746 10.19592163134746 10.19592163134746 10.19592163134746 10.19592163134746 10.19592163134746 10.19592163134746 10.19592163134746 10.19592163134746 10.19592163134746 10.19592163134746 10.19592163134746 10.19592163134746 10.19592163134746 10.19592163134746 10.19592163134746 10.19592163134746 10.19592163134746 10.19592163134746 10.19592163134746 10.19592163134746 10.19592163134746 10.19592163134746 10.19592163134746 10.19592163134746 10.179096339458086 10.19592163134746 10.19592163134746 7.20569376964613 10.19592163134746 10.19592163134746 8.440143358176806 6.4919223159444455 10.191297357859153 9.862147683023975 5.0724248661083315 9.37699108890205 10.195137170002878 9.729299917752789 6.266768108349022 10.165558035378803 10.19592163134746 10.183230753968449 10.19592163134746 10.19592163134746 10.19592163134746 10.19592163134746 10.19592163134746 10.19592163134746 10.19592163134746 10.19592163134746 10.19592163134746 10.19592163134746 10.19592163134746 10.19592163134746 10.19592163134746 10.19592163134746 10.19592163134746 10.19592163134746 10.19592163134746 10.19592163134746 10.19592163134746
