# Supplementary material for: Dynamic pre-structuration of lipid nanodomain-segregating remorin proteins
Source: Commun Biol. 2024 Dec 5;7:1620. doi: 10.1038/s42003-024-07330-y (PMC11621693; doi:10.1038/s42003-024-07330-y)
Supplement: Supplementary file 7 — Supplementary Videos [file 42003_2024_7330_MOESM7_ESM.zip]

Archive with 28 entries (27 files):
- Vide╠üos-Remorins-revised/
- __MACOSX/._Vide╠üos-Remorins-revised
- Vide╠üos-Remorins-revised/Remorin_At11.mpg
- __MACOSX/Vide╠üos-Remorins-revised/._Remorin_At11.mpg
- Vide╠üos-Remorins-revised/Remorin_At13.mpg
- __MACOSX/Vide╠üos-Remorins-revised/._Remorin_At13.mpg
- Vide╠üos-Remorins-revised/Remorin_At12.mpg
- __MACOSX/Vide╠üos-Remorins-revised/._Remorin_At12.mpg
- Vide╠üos-Remorins-revised/.DS_Store
- __MACOSX/Vide╠üos-Remorins-revised/._.DS_Store
- Vide╠üos-Remorins-revised/Remorin_St13-171.mpg
- __MACOSX/Vide╠üos-Remorins-revised/._Remorin_St13-171.mpg
- Vide╠üos-Remorins-revised/Remorin_At64.mpg
- __MACOSX/Vide╠üos-Remorins-revised/._Remorin_At64.mpg
- Vide╠üos-Remorins-revised/Remorin_At65.mpg
- __MACOSX/Vide╠üos-Remorins-revised/._Remorin_At65.mpg
- Vide╠üos-Remorins-revised/Remorin_At62.mpg
- __MACOSX/Vide╠üos-Remorins-revised/._Remorin_At62.mpg
- Vide╠üos-Remorins-revised/Remorin_At63.mpg
- __MACOSX/Vide╠üos-Remorins-revised/._Remorin_At63.mpg
- Vide╠üos-Remorins-revised/Remorin_At51.mpg
- __MACOSX/Vide╠üos-Remorins-revised/._Remorin_At51.mpg
- Vide╠üos-Remorins-revised/Remorin_St13-150.mpeg
- __MACOSX/Vide╠üos-Remorins-revised/._Remorin_St13-150.mpeg
- Vide╠üos-Remorins-revised/Remorin_St13-160.mpeg
- __MACOSX/Vide╠üos-Remorins-revised/._Remorin_St13-160.mpeg
- Vide╠üos-Remorins-revised/Remorin_Mt22.mpg
- __MACOSX/Vide╠üos-Remorins-revised/._Remorin_Mt22.mpg
